# Supplementary material for: Biosynthesis of ilamycins featuring unusual building blocks and engineered production of enhanced anti-tuberculosis agents
Source: Nat Commun. 2017 Aug 30;8:391. doi: 10.1038/s41467-017-00419-5 (PMC5577134; doi:10.1038/s41467-017-00419-5)
Supplement: Supplementary file 2 — Supplementary Data 1 [file 41467_2017_419_MOESM2_ESM.cif]

data_16c1_sq
_audit_creation_date              2016-12-22
_audit_creation_method
;
Olex2 1.2
(compiled 2016.11.30 svn.r3356 for OlexSys, GUI svn.r5269)
;
_publ_contact_author_address      'CAS Key Laboratory of Tropical Marine Bio-resources and Ecology, Guangdong Key Laboratory of Marine Materia Medica, RNAM Center for Marine Microbiology, South China Sea Institute of Oceanology, Chinese Academy of Sciences, Guangzhou 510301, China'
_publ_contact_author_email        'jju@scsio.ac.cn'
_publ_contact_author_id_orcid     ?
_publ_contact_author_name         'Jianhua Ju'
_publ_contact_author_phone        '(86)20-89023028'
_publ_section_references          
;
Dolomanov, O.V., Bourhis, L.J., Gildea, R.J, Howard, J.A.K. & Puschmann, H.
 (2009), J. Appl. Cryst. 42, 339-341.

Sheldrick, G.M. (2015). Acta Cryst. C71, 3-8.
;
_chemical_name_common             'ilamycin B2'
_chemical_name_systematic         ?
_chemical_formula_moiety          'C54 H77 N9 O11'
_chemical_formula_sum             'C54 H77 N9 O11'
_chemical_formula_weight          1028.24
_chemical_absolute_configuration  ?
_chemical_melting_point           ?
loop_
  _atom_type_symbol
  _atom_type_description
  _atom_type_scat_dispersion_real
  _atom_type_scat_dispersion_imag
  _atom_type_scat_source
 'C' 'C' 0.0033 0.0016 'International Tables Vol C Tables 4.2.6.8 and 6.1.1.4'
 'H' 'H' 0.0000 0.0000 'International Tables Vol C Tables 4.2.6.8 and 6.1.1.4'
 'N' 'N' 0.0061 0.0033 'International Tables Vol C Tables 4.2.6.8 and 6.1.1.4'
 'O' 'O' 0.0106 0.0060 'International Tables Vol C Tables 4.2.6.8 and 6.1.1.4'

_shelx_space_group_comment
;
The symmetry employed for this shelxl refinement is uniquely defined
by the following loop, which should always be used as a source of
symmetry information in preference to the above space-group names.
They are only intended as comments.
;
_space_group_crystal_system       'orthorhombic'
_space_group_IT_number            18
_space_group_name_H-M_alt         'P 21 21 2'
_space_group_name_Hall            'P 2 2ab'
loop_
  _space_group_symop_operation_xyz
 'x, y, z'
 '-x, -y, z'
 '-x+1/2, y+1/2, -z'
 'x+1/2, -y+1/2, -z'

_cell_length_a                    18.3538(2)
_cell_length_b                    28.2850(3)
_cell_length_c                    13.32010(10)
_cell_angle_alpha                 90
_cell_angle_beta                  90
_cell_angle_gamma                 90
_cell_volume                      6914.96(12)
_cell_formula_units_Z             4
_cell_measurement_reflns_used     7085
_cell_measurement_temperature     293(2)
_cell_measurement_theta_max       23.685
_cell_measurement_theta_min       2.503
_shelx_estimated_absorpt_T_max    ?
_shelx_estimated_absorpt_T_min    ?
_exptl_absorpt_coefficient_mu     0.070
_exptl_absorpt_correction_T_max   ?
_exptl_absorpt_correction_T_min   ?
_exptl_absorpt_correction_type    'Multi-scan'
_exptl_absorpt_process_details    ?
_exptl_absorpt_special_details    ?
_exptl_crystal_colour             'yellow'
_exptl_crystal_density_diffrn     0.988
_exptl_crystal_density_meas       ?
_exptl_crystal_density_method     ?
_exptl_crystal_description        'block'
_exptl_crystal_F_000              2208
_exptl_crystal_size_max           0.3
_exptl_crystal_size_mid           0.2
_exptl_crystal_size_min           0.1
_exptl_transmission_factor_max    1.000
_exptl_transmission_factor_min    0.3554
_diffrn_reflns_av_R_equivalents   0.0478
_diffrn_reflns_av_unetI/netI      0.0255
_diffrn_reflns_Laue_measured_fraction_full 0.999
_diffrn_reflns_Laue_measured_fraction_max 0.984
_diffrn_reflns_limit_h_max        21
_diffrn_reflns_limit_h_min        -21
_diffrn_reflns_limit_k_max        34
_diffrn_reflns_limit_k_min        -33
_diffrn_reflns_limit_l_max        16
_diffrn_reflns_limit_l_min        -16
_diffrn_reflns_number             63230
_diffrn_reflns_point_group_measured_fraction_full 0.999
_diffrn_reflns_point_group_measured_fraction_max 0.978
_diffrn_reflns_theta_full         25.242
_diffrn_reflns_theta_max          25.979
_diffrn_reflns_theta_min          1.323
_diffrn_ambient_temperature       293(2)
_diffrn_detector_area_resol_mean  ?
_diffrn_measured_fraction_theta_full 0.999
_diffrn_measured_fraction_theta_max 0.984
_diffrn_measurement_device_type   'Gemini S Ultra'
_diffrn_measurement_method        '\w scans'
_diffrn_radiation_type            MoK\a
_diffrn_radiation_wavelength      0.71073
_diffrn_source                    '(Mo) X-ray Source'
_reflns_Friedel_coverage          0.808
_reflns_Friedel_fraction_full     0.999
_reflns_Friedel_fraction_max      0.969
_reflns_number_gt                 11555
_reflns_number_total              13266
_reflns_special_details
;
 Reflections were merged by SHELXL according to the crystal
 class for the calculation of statistics and refinement.
 
 Structure factors included contributions from the .fab file.
 
 _reflns_Friedel_fraction is defined as the number of unique
 Friedel pairs measured divided by the number that would be
 possible theoretically, ignoring centric projections and
 systematic absences.
;
_reflns_threshold_expression      'I > 2\s(I)'
_computing_cell_refinement        ?
_computing_data_collection        ?
_computing_data_reduction         ?
_computing_molecular_graphics     'Olex2 (Dolomanov et al., 2009)'
_computing_publication_material   'Olex2 (Dolomanov et al., 2009)'
_computing_structure_refinement   'ShelXL (Sheldrick, 2015)'
_computing_structure_solution     ?
_refine_diff_density_max          0.523
_refine_diff_density_min          -0.240
_refine_diff_density_rms          0.046
_refine_ls_abs_structure_details
;
 Flack x determined using 4474 quotients [(I+)-(I-)]/[(I+)+(I-)]
 (Parsons, Flack and Wagner, Acta Cryst. B69 (2013) 249-259).
;
_refine_ls_abs_structure_Flack    -1.9(5)
_refine_ls_extinction_coef        .
_refine_ls_extinction_method      none
_refine_ls_goodness_of_fit_ref    1.037
_refine_ls_hydrogen_treatment     constr
_refine_ls_matrix_type            full
_refine_ls_number_parameters      668
_refine_ls_number_reflns          13266
_refine_ls_number_restraints      0
_refine_ls_R_factor_all           0.0736
_refine_ls_R_factor_gt            0.0668
_refine_ls_restrained_S_all       1.037
_refine_ls_shift/su_max           0.000
_refine_ls_shift/su_mean          0.000
_refine_ls_structure_factor_coef  Fsqd
_refine_ls_weighting_details
'w=1/[\s^2^(Fo^2^)+(0.1379P)^2^+1.1117P] where P=(Fo^2^+2Fc^2^)/3'
_refine_ls_weighting_scheme       calc
_refine_ls_wR_factor_gt           0.1997
_refine_ls_wR_factor_ref          0.2098
_refine_special_details           ?
_olex2_refinement_description
;
1. Fixed Uiso
 At 1.2 times of:
  All C(H) groups, All C(H,H) groups, All N(H) groups
 At 1.5 times of:
  All C(H,H,H) groups, All O(H) groups
2.a Ternary CH refined with riding coordinates:
 C2(H2A), C13(H13), C18(H18), C24(H24), C26(H26), C30(H30), C32(H32), C36(H36),
  C39(H39), C48(H48), C50(H50)
2.b Secondary CH2 refined with riding coordinates:
 C3(H3A,H3B), C14(H14A,H14B), C19(H19A,H19B), C25(H25A,H25B), C31(H31A,H31B),
 C40(H40A,H40B), C49(H49A,H49B)
2.c Me refined with riding coordinates:
 C15(H15A,H15B,H15C), C16(H16A,H16B,H16C), C22(H22A,H22B,H22C), C27(H27A,H27B,
 H27C), C28(H28A,H28B,H28C), C34(H34A,H34B,H34C), C33(H33A,H33B,H33C), C37(H37A,
 H37B,H37C), C51(H51A,H51B,H51C), C52(H52A,H52B,H52C), C53(H53A,H53B,H53C),
 C54(H54A,H54B,H54C)
2.d Aromatic/amide H refined with riding coordinates:
 N2(H2), N3(H3), N4(H4), N6(H6), N8(H8), C4(H4A), C7(H7), C8(H8A), C9(H9),
 C10(H10A), C20(H20), C21(H21), C42(H42), C45(H45), C46(H46)
2.e Idealised tetrahedral OH refined as rotating group:
 O10(H10)
;
_atom_sites_solution_hydrogens    geom
_atom_sites_solution_primary      ?
_atom_sites_solution_secondary    ?
loop_
  _atom_site_label
  _atom_site_type_symbol
  _atom_site_fract_x
  _atom_site_fract_y
  _atom_site_fract_z
  _atom_site_U_iso_or_equiv
  _atom_site_adp_type
  _atom_site_occupancy
  _atom_site_site_symmetry_order
  _atom_site_calc_flag
  _atom_site_refinement_flags_posn
  _atom_site_refinement_flags_adp
  _atom_site_refinement_flags_occupancy
  _atom_site_disorder_assembly
  _atom_site_disorder_group
 N2 N 0.89313(19) 0.33102(12) 0.5765(2) 0.0604(7) Uani 1 1 d . . . . .
 H2 H 0.935284 0.335254 0.549814 0.072 Uiso 1 1 calc R . . . .
 N3 N 0.8165(2) 0.24007(12) 0.4158(3) 0.0627(8) Uani 1 1 d . . . . .
 H3 H 0.776986 0.239028 0.450308 0.075 Uiso 1 1 calc R . . . .
 N4 N 0.7338(2) 0.15355(13) 0.4146(3) 0.0778(10) Uani 1 1 d . . . . .
 H4 H 0.706798 0.171854 0.450284 0.093 Uiso 1 1 calc R . . . .
 N5 N 0.6245(2) 0.10455(14) 0.5276(3) 0.0697(9) Uani 1 1 d . . . . .
 N6 N 0.5918(2) 0.21807(13) 0.6457(3) 0.0652(8) Uani 1 1 d . . . . .
 H6 H 0.561725 0.229081 0.689363 0.078 Uiso 1 1 calc R . . . .
 N8 N 0.65666(19) 0.31833(12) 0.6457(3) 0.0636(8) Uani 1 1 d . . . . .
 H8 H 0.697323 0.303460 0.651275 0.076 Uiso 1 1 calc R . . . .
 N9 N 0.75461(19) 0.40769(12) 0.6550(3) 0.0631(8) Uani 1 1 d . . . . .
 N1 N 0.8843(2) 0.47799(12) 0.8892(3) 0.0677(9) Uani 1 1 d . . . . .
 N7 N 0.4258(3) 0.25500(18) 0.2411(4) 0.0884(12) Uani 1 1 d . . . . .
 O1 O 0.8475(2) 0.42511(13) 0.5546(3) 0.0832(9) Uani 1 1 d . . . . .
 O3 O 0.79231(16) 0.28571(10) 0.5833(2) 0.0627(6) Uani 1 1 d . . . . .
 O4 O 0.8857(3) 0.20498(15) 0.2963(4) 0.1062(14) Uani 1 1 d . . . . .
 O5 O 0.7837(3) 0.08130(15) 0.4027(4) 0.1180(16) Uani 1 1 d . . . . .
 O6 O 0.52336(16) 0.14881(13) 0.5344(3) 0.0765(8) Uani 1 1 d . . . . .
 O7 O 0.65427(17) 0.23056(10) 0.5031(2) 0.0675(7) Uani 1 1 d . . . . .
 O11 O 0.58810(18) 0.37953(12) 0.6991(3) 0.0763(8) Uani 1 1 d . . . . .
 O8 O 0.4779(4) 0.2313(2) 0.2111(4) 0.1279(17) Uani 1 1 d . . . . .
 O9 O 0.3675(3) 0.24802(19) 0.2003(4) 0.1257(18) Uani 1 1 d . . . . .
 O10 O 0.3133(3) 0.31455(18) 0.3155(5) 0.1170(16) Uani 1 1 d . . . . .
 H10 H 0.313490 0.300009 0.262288 0.175 Uiso 1 1 calc GR . . . .
 O2 O 0.9000(2) 0.54867(12) 1.0896(3) 0.0823(9) Uani 1 1 d . . . . .
 C1 C 0.8215(2) 0.39999(15) 0.6209(3) 0.0622(9) Uani 1 1 d . . . . .
 C2 C 0.8708(2) 0.36028(14) 0.6623(3) 0.0591(8) Uani 1 1 d . . . . .
 H2A H 0.843983 0.341117 0.711193 0.071 Uiso 1 1 calc R . . . .
 C3 C 0.9373(3) 0.38262(18) 0.7115(3) 0.0695(10) Uani 1 1 d . . . . .
 H3A H 0.969892 0.357843 0.734124 0.083 Uiso 1 1 calc R . . . .
 H3B H 0.963046 0.401539 0.662244 0.083 Uiso 1 1 calc R . . . .
 C4 C 0.9025(3) 0.45988(16) 0.7955(3) 0.0684(10) Uani 1 1 d . . . . .
 H4A H 0.904482 0.477786 0.736974 0.082 Uiso 1 1 calc R . . . .
 C5 C 0.9168(2) 0.41346(15) 0.7997(3) 0.0635(9) Uani 1 1 d . . . . .
 C6 C 0.9080(2) 0.39959(15) 0.9025(3) 0.0615(9) Uani 1 1 d . . . . .
 C7 C 0.9171(3) 0.35698(16) 0.9546(3) 0.0685(10) Uani 1 1 d . . . . .
 H7 H 0.929924 0.329558 0.920343 0.082 Uiso 1 1 calc R . . . .
 C8 C 0.9067(3) 0.35610(16) 1.0578(3) 0.0718(10) Uani 1 1 d . . . . .
 H8A H 0.911956 0.327816 1.092682 0.086 Uiso 1 1 calc R . . . .
 C9 C 0.8886(3) 0.39723(16) 1.1096(3) 0.0688(10) Uani 1 1 d . . . . .
 H9 H 0.883151 0.395822 1.178960 0.083 Uiso 1 1 calc R . . . .
 C10 C 0.8783(2) 0.43990(16) 1.0619(3) 0.0656(10) Uani 1 1 d . . . . .
 H10A H 0.865420 0.466972 1.097307 0.079 Uiso 1 1 calc R . . . .
 C11 C 0.8882(2) 0.44072(14) 0.9567(3) 0.0619(9) Uani 1 1 d . . . . .
 C12 C 0.8632(3) 0.52741(15) 0.9122(3) 0.0710(11) Uani 1 1 d . . . . .
 C13 C 0.9176(3) 0.54722(16) 0.9840(4) 0.0800(13) Uani 1 1 d . . . . .
 H13 H 0.968418 0.539438 0.968871 0.096 Uiso 1 1 calc R . . . .
 C14 C 0.9069(4) 0.59238(18) 1.0354(4) 0.0831(13) Uani 1 1 d . . . . .
 H14A H 0.949549 0.611681 1.048323 0.100 Uiso 1 1 calc R . . . .
 H14B H 0.862712 0.609933 1.020976 0.100 Uiso 1 1 calc R . . . .
 C15 C 0.8696(5) 0.5575(2) 0.8146(4) 0.105(2) Uani 1 1 d . . . . .
 H15A H 0.856009 0.589612 0.828819 0.158 Uiso 1 1 calc R . . . .
 H15B H 0.918886 0.556665 0.790734 0.158 Uiso 1 1 calc R . . . .
 H15C H 0.837689 0.544829 0.764234 0.158 Uiso 1 1 calc R . . . .
 C16 C 0.7853(3) 0.52862(18) 0.9505(4) 0.0783(12) Uani 1 1 d . . . . .
 H16A H 0.771813 0.560654 0.965371 0.117 Uiso 1 1 calc R . . . .
 H16B H 0.753262 0.516119 0.900142 0.117 Uiso 1 1 calc R . . . .
 H16C H 0.781607 0.509835 1.010360 0.117 Uiso 1 1 calc R . . . .
 C17 C 0.8491(2) 0.29817(14) 0.5399(3) 0.0565(8) Uani 1 1 d . . . . .
 C18 C 0.8679(2) 0.27755(14) 0.4365(3) 0.0604(9) Uani 1 1 d . . . . .
 H18 H 0.917165 0.264245 0.438813 0.072 Uiso 1 1 calc R . . . .
 C19 C 0.8654(2) 0.31658(15) 0.3567(3) 0.0644(9) Uani 1 1 d . . . . .
 H19A H 0.903375 0.339459 0.370918 0.077 Uiso 1 1 calc R . . . .
 H19B H 0.875596 0.302740 0.291607 0.077 Uiso 1 1 calc R . . . .
 C20 C 0.7927(3) 0.34203(14) 0.3519(3) 0.0635(9) Uani 1 1 d . . . . .
 H20 H 0.777084 0.358361 0.408595 0.076 Uiso 1 1 calc R . . . .
 C21 C 0.7504(3) 0.34229(15) 0.2718(3) 0.0669(10) Uani 1 1 d . . . . .
 H21 H 0.765181 0.324720 0.216447 0.080 Uiso 1 1 calc R . . . .
 C22 C 0.6803(3) 0.3689(2) 0.2641(4) 0.0845(14) Uani 1 1 d . . . . .
 H22A H 0.659194 0.363748 0.199043 0.127 Uiso 1 1 calc R . . . .
 H22B H 0.647250 0.357971 0.314931 0.127 Uiso 1 1 calc R . . . .
 H22C H 0.689375 0.402023 0.273315 0.127 Uiso 1 1 calc R . . . .
 C23 C 0.8273(3) 0.20681(16) 0.3455(4) 0.0754(12) Uani 1 1 d . . . . .
 C24 C 0.7663(3) 0.17244(17) 0.3227(4) 0.0816(13) Uani 1 1 d . . . . .
 H24 H 0.787312 0.145848 0.285445 0.098 Uiso 1 1 calc R . . . .
 C25 C 0.7079(4) 0.1950(2) 0.2564(4) 0.0944(17) Uani 1 1 d . . . . .
 H25A H 0.686580 0.221351 0.292497 0.113 Uiso 1 1 calc R . . . .
 H25B H 0.669669 0.171960 0.244992 0.113 Uiso 1 1 calc R . . . .
 C26 C 0.7350(5) 0.2128(2) 0.1545(5) 0.119(3) Uani 1 1 d . . . . .
 H26 H 0.769392 0.238694 0.166873 0.143 Uiso 1 1 calc R . . . .
 C27 C 0.7746(6) 0.1750(3) 0.0938(6) 0.145(4) Uani 1 1 d . . . . .
 H27A H 0.814759 0.162922 0.132281 0.218 Uiso 1 1 calc R . . . .
 H27B H 0.741549 0.149766 0.078475 0.218 Uiso 1 1 calc R . . . .
 H27C H 0.792559 0.188615 0.032585 0.218 Uiso 1 1 calc R . . . .
 C28 C 0.6715(8) 0.2327(3) 0.0962(7) 0.168(5) Uani 1 1 d . . . . .
 H28A H 0.647419 0.256336 0.135705 0.252 Uiso 1 1 calc R . . . .
 H28B H 0.688890 0.246547 0.034938 0.252 Uiso 1 1 calc R . . . .
 H28C H 0.637880 0.207698 0.080828 0.252 Uiso 1 1 calc R . . . .
 C29 C 0.7442(3) 0.10920(16) 0.4456(4) 0.0777(12) Uani 1 1 d . . . . .
 C30 C 0.7033(2) 0.09618(15) 0.5426(3) 0.0687(10) Uani 1 1 d . . . . .
 H30 H 0.719829 0.117890 0.595181 0.082 Uiso 1 1 calc R . . . .
 C31 C 0.7228(4) 0.04596(18) 0.5763(5) 0.0909(16) Uani 1 1 d . . . . .
 H31A H 0.695395 0.023878 0.535326 0.109 Uiso 1 1 calc R . . . .
 H31B H 0.774055 0.040768 0.562306 0.109 Uiso 1 1 calc R . . . .
 C32 C 0.7099(4) 0.0347(2) 0.6793(5) 0.1005(17) Uani 1 1 d . . . . .
 H32 H 0.658122 0.039075 0.694578 0.121 Uiso 1 1 calc R . . . .
 C34 C 0.7576(4) 0.0652(2) 0.7559(4) 0.0979(17) Uani 1 1 d . . . . .
 H34A H 0.746407 0.055979 0.823501 0.147 Uiso 1 1 calc R . . . .
 H34B H 0.808444 0.059915 0.743035 0.147 Uiso 1 1 calc R . . . .
 H34C H 0.746739 0.098188 0.747227 0.147 Uiso 1 1 calc R . . . .
 C33 C 0.7308(7) -0.0175(2) 0.6960(6) 0.140(3) Uani 1 1 d . . . . .
 H33A H 0.722532 -0.025871 0.764907 0.210 Uiso 1 1 calc R . . . .
 H33B H 0.701484 -0.037276 0.653444 0.210 Uiso 1 1 calc R . . . .
 H33C H 0.781309 -0.021993 0.679909 0.210 Uiso 1 1 calc R . . . .
 C35 C 0.5846(2) 0.14058(16) 0.5659(3) 0.0641(9) Uani 1 1 d . . . . .
 C36 C 0.6147(2) 0.16919(16) 0.6526(3) 0.0660(10) Uani 1 1 d . . . . .
 H36 H 0.668031 0.167517 0.652405 0.079 Uiso 1 1 calc R . . . .
 C37 C 0.5853(4) 0.14775(17) 0.7501(3) 0.0817(13) Uani 1 1 d . . . . .
 H37A H 0.600382 0.115331 0.754914 0.122 Uiso 1 1 calc R . . . .
 H37B H 0.603975 0.165121 0.806378 0.122 Uiso 1 1 calc R . . . .
 H37C H 0.533031 0.149341 0.750049 0.122 Uiso 1 1 calc R . . . .
 C38 C 0.6161(2) 0.24620(14) 0.5735(3) 0.0600(8) Uani 1 1 d . . . . .
 C39 C 0.5990(2) 0.29864(15) 0.5852(3) 0.0633(9) Uani 1 1 d . . . . .
 H39 H 0.552356 0.302396 0.620133 0.076 Uiso 1 1 calc R . . . .
 C40 C 0.5955(2) 0.32390(17) 0.4828(4) 0.0708(11) Uani 1 1 d . . . . .
 H40A H 0.608632 0.356874 0.491387 0.085 Uiso 1 1 calc R . . . .
 H40B H 0.630626 0.309658 0.437482 0.085 Uiso 1 1 calc R . . . .
 C41 C 0.5210(3) 0.32078(16) 0.4373(3) 0.0686(10) Uani 1 1 d . . . . .
 C42 C 0.5101(3) 0.28918(16) 0.3662(4) 0.0773(12) Uani 1 1 d . . . . .
 H42 H 0.546943 0.268970 0.344816 0.093 Uiso 1 1 calc R . . . .
 C43 C 0.4335(3) 0.28756(17) 0.3208(3) 0.0729(11) Uani 1 1 d . . . . .
 C44 C 0.3799(3) 0.3156(2) 0.3528(5) 0.0871(14) Uani 1 1 d . . . . .
 C45 C 0.3974(3) 0.3482(2) 0.4270(5) 0.0904(15) Uani 1 1 d . . . . .
 H45 H 0.361854 0.369615 0.447383 0.108 Uiso 1 1 calc R . . . .
 C46 C 0.4648(3) 0.35040(18) 0.4716(4) 0.0779(12) Uani 1 1 d . . . . .
 H46 H 0.473231 0.371337 0.524148 0.093 Uiso 1 1 calc R . . . .
 C47 C 0.6473(2) 0.35986(16) 0.6935(3) 0.0650(9) Uani 1 1 d . . . . .
 C48 C 0.7173(2) 0.38153(15) 0.7366(3) 0.0624(9) Uani 1 1 d . . . . .
 H48 H 0.749236 0.355645 0.758081 0.075 Uiso 1 1 calc R . . . .
 C49 C 0.7031(3) 0.41324(17) 0.8272(3) 0.0682(10) Uani 1 1 d . . . . .
 H49A H 0.673106 0.439641 0.805790 0.082 Uiso 1 1 calc R . . . .
 H49B H 0.749206 0.426000 0.850115 0.082 Uiso 1 1 calc R . . . .
 C50 C 0.6654(3) 0.38881(19) 0.9162(3) 0.0748(12) Uani 1 1 d . . . . .
 H50 H 0.618564 0.376378 0.892532 0.090 Uiso 1 1 calc R . . . .
 C51 C 0.7087(3) 0.3483(2) 0.9568(4) 0.0906(15) Uani 1 1 d . . . . .
 H51A H 0.717873 0.325967 0.904106 0.136 Uiso 1 1 calc R . . . .
 H51B H 0.754203 0.359843 0.982662 0.136 Uiso 1 1 calc R . . . .
 H51C H 0.681887 0.333243 1.009719 0.136 Uiso 1 1 calc R . . . .
 C52 C 0.6499(4) 0.4249(2) 0.9978(4) 0.0982(17) Uani 1 1 d . . . . .
 H52A H 0.622073 0.450553 0.970270 0.147 Uiso 1 1 calc R . . . .
 H52B H 0.622777 0.410209 1.050961 0.147 Uiso 1 1 calc R . . . .
 H52C H 0.695092 0.436809 1.023904 0.147 Uiso 1 1 calc R . . . .
 C53 C 0.7141(3) 0.44782(18) 0.6102(4) 0.0809(13) Uani 1 1 d . . . . .
 H53A H 0.666752 0.449950 0.640427 0.121 Uiso 1 1 calc R . . . .
 H53B H 0.740384 0.476647 0.621878 0.121 Uiso 1 1 calc R . . . .
 H53C H 0.708979 0.442852 0.539239 0.121 Uiso 1 1 calc R . . . .
 C54 C 0.5919(3) 0.0767(2) 0.4465(4) 0.0865(14) Uani 1 1 d . . . . .
 H54A H 0.625305 0.052442 0.426056 0.130 Uiso 1 1 calc R . . . .
 H54B H 0.547550 0.062458 0.469878 0.130 Uiso 1 1 calc R . . . .
 H54C H 0.581468 0.096970 0.390528 0.130 Uiso 1 1 calc R . . . .

loop_
  _atom_site_aniso_label
  _atom_site_aniso_U_11
  _atom_site_aniso_U_22
  _atom_site_aniso_U_33
  _atom_site_aniso_U_23
  _atom_site_aniso_U_13
  _atom_site_aniso_U_12
 N2 0.0644(18) 0.0711(18) 0.0456(15) -0.0045(14) 0.0087(13) -0.0012(15)
 N3 0.0700(19) 0.0614(17) 0.0566(17) -0.0014(14) 0.0107(15) -0.0023(15)
 N4 0.092(3) 0.0620(19) 0.079(2) -0.0042(18) 0.016(2) -0.0083(18)
 N5 0.072(2) 0.078(2) 0.0592(18) 0.0101(16) -0.0147(16) -0.0053(17)
 N6 0.069(2) 0.0668(19) 0.0594(18) 0.0110(15) 0.0052(15) 0.0046(15)
 N8 0.0610(18) 0.0598(17) 0.070(2) 0.0015(15) 0.0082(16) 0.0029(14)
 N9 0.071(2) 0.0651(18) 0.0535(16) 0.0107(14) 0.0095(15) 0.0047(15)
 N1 0.093(2) 0.0618(17) 0.0487(16) 0.0023(14) 0.0058(16) -0.0071(17)
 N7 0.102(3) 0.093(3) 0.070(2) 0.000(2) 0.004(2) -0.014(3)
 O1 0.097(2) 0.090(2) 0.0635(17) 0.0193(16) 0.0245(17) 0.0038(18)
 O3 0.0689(16) 0.0661(14) 0.0530(14) 0.0005(12) 0.0125(12) -0.0028(12)
 O4 0.121(3) 0.086(2) 0.112(3) -0.036(2) 0.050(3) -0.023(2)
 O5 0.149(4) 0.077(2) 0.128(4) 0.000(2) 0.043(3) 0.025(2)
 O6 0.0618(17) 0.100(2) 0.0680(17) 0.0143(16) -0.0062(14) -0.0012(15)
 O7 0.0733(18) 0.0621(14) 0.0671(16) 0.0066(13) 0.0074(14) -0.0050(13)
 O11 0.0717(18) 0.0814(19) 0.0758(19) -0.0063(15) 0.0038(15) 0.0149(15)
 O8 0.148(4) 0.136(4) 0.100(3) -0.035(3) 0.011(3) -0.004(3)
 O9 0.145(4) 0.124(4) 0.108(3) 0.002(3) -0.049(3) -0.055(3)
 O10 0.094(3) 0.105(3) 0.152(5) 0.042(3) -0.008(3) -0.005(2)
 O2 0.106(2) 0.0763(18) 0.0644(18) -0.0041(15) -0.0055(17) -0.0061(17)
 C1 0.075(2) 0.068(2) 0.0432(17) 0.0057(16) 0.0085(16) -0.0023(19)
 C2 0.070(2) 0.066(2) 0.0408(16) -0.0025(15) 0.0114(15) 0.0001(17)
 C3 0.076(3) 0.086(3) 0.0464(18) -0.0067(18) 0.0080(18) -0.006(2)
 C4 0.087(3) 0.075(2) 0.0437(18) -0.0017(17) 0.0091(18) -0.010(2)
 C5 0.072(2) 0.071(2) 0.0473(18) -0.0077(17) 0.0065(17) -0.0080(19)
 C6 0.072(2) 0.065(2) 0.0476(18) -0.0016(16) 0.0038(16) -0.0098(18)
 C7 0.081(3) 0.067(2) 0.058(2) -0.0034(18) 0.0061(19) -0.004(2)
 C8 0.089(3) 0.066(2) 0.060(2) 0.0010(18) 0.002(2) -0.005(2)
 C9 0.084(3) 0.073(2) 0.0494(19) -0.0031(18) 0.0041(18) -0.009(2)
 C10 0.078(3) 0.069(2) 0.0491(19) -0.0012(17) 0.0063(18) -0.0095(19)
 C11 0.075(2) 0.065(2) 0.0458(17) -0.0022(16) 0.0045(17) -0.0152(18)
 C12 0.094(3) 0.063(2) 0.056(2) 0.0012(18) 0.012(2) -0.006(2)
 C13 0.091(3) 0.062(2) 0.088(3) -0.011(2) 0.018(3) -0.010(2)
 C14 0.109(4) 0.070(3) 0.071(3) -0.010(2) 0.009(3) -0.011(3)
 C15 0.173(6) 0.071(3) 0.072(3) 0.015(2) 0.026(4) 0.001(3)
 C16 0.087(3) 0.076(3) 0.072(3) -0.002(2) 0.003(2) 0.000(2)
 C17 0.066(2) 0.0610(19) 0.0422(16) 0.0041(14) 0.0044(15) 0.0041(17)
 C18 0.069(2) 0.064(2) 0.0487(18) -0.0006(16) 0.0067(16) 0.0005(17)
 C19 0.079(3) 0.066(2) 0.0485(18) -0.0025(16) 0.0109(17) -0.0097(19)
 C20 0.084(3) 0.0590(19) 0.0480(18) 0.0051(16) 0.0019(18) -0.0088(18)
 C21 0.083(3) 0.065(2) 0.053(2) 0.0080(17) 0.0001(19) -0.018(2)
 C22 0.088(3) 0.088(3) 0.077(3) 0.029(3) -0.016(2) -0.006(3)
 C23 0.096(3) 0.064(2) 0.067(2) -0.0083(19) 0.021(2) -0.006(2)
 C24 0.107(4) 0.066(2) 0.072(3) -0.009(2) 0.013(3) -0.014(2)
 C25 0.131(5) 0.079(3) 0.073(3) -0.005(2) 0.003(3) -0.031(3)
 C26 0.198(8) 0.085(3) 0.074(3) 0.003(3) 0.003(4) -0.071(4)
 C27 0.228(10) 0.124(5) 0.084(4) -0.021(4) 0.049(5) -0.073(6)
 C28 0.270(14) 0.121(6) 0.114(6) 0.037(5) -0.055(8) -0.053(7)
 C29 0.090(3) 0.063(2) 0.080(3) -0.005(2) 0.006(2) -0.004(2)
 C30 0.076(3) 0.063(2) 0.067(2) 0.0070(19) -0.014(2) -0.0051(19)
 C31 0.105(4) 0.070(3) 0.098(4) 0.011(3) -0.028(3) 0.001(3)
 C32 0.120(5) 0.089(3) 0.092(4) 0.017(3) 0.006(3) 0.003(3)
 C34 0.110(4) 0.111(4) 0.073(3) 0.022(3) 0.001(3) 0.005(3)
 C33 0.241(10) 0.083(4) 0.096(4) 0.023(3) 0.042(6) 0.034(5)
 C35 0.062(2) 0.076(2) 0.055(2) 0.0176(18) -0.0013(17) -0.0095(19)
 C36 0.067(2) 0.073(2) 0.058(2) 0.0145(18) -0.0087(18) -0.0003(18)
 C37 0.123(4) 0.069(2) 0.053(2) 0.0149(19) 0.000(2) 0.006(3)
 C38 0.0557(19) 0.068(2) 0.0566(19) 0.0051(17) 0.0011(16) -0.0022(16)
 C39 0.058(2) 0.070(2) 0.063(2) 0.0096(18) 0.0056(17) 0.0001(17)
 C40 0.060(2) 0.071(2) 0.082(3) 0.017(2) 0.007(2) -0.0046(19)
 C41 0.076(3) 0.072(2) 0.058(2) 0.0084(19) -0.0051(19) -0.004(2)
 C42 0.108(4) 0.058(2) 0.066(2) 0.0059(19) 0.024(2) 0.008(2)
 C43 0.095(3) 0.069(2) 0.054(2) 0.0020(18) -0.002(2) -0.018(2)
 C44 0.090(3) 0.083(3) 0.089(3) 0.018(3) -0.003(3) -0.008(3)
 C45 0.083(3) 0.083(3) 0.105(4) 0.002(3) -0.003(3) 0.002(2)
 C46 0.084(3) 0.073(3) 0.077(3) -0.008(2) 0.007(2) 0.000(2)
 C47 0.070(2) 0.074(2) 0.0515(19) 0.0074(17) 0.0109(17) 0.008(2)
 C48 0.071(2) 0.064(2) 0.0520(19) 0.0067(16) 0.0086(17) 0.0011(18)
 C49 0.076(3) 0.079(2) 0.049(2) 0.0005(18) 0.0110(18) -0.003(2)
 C50 0.069(3) 0.101(3) 0.054(2) 0.005(2) 0.0096(18) -0.013(2)
 C51 0.102(4) 0.092(3) 0.078(3) 0.018(3) 0.015(3) -0.012(3)
 C52 0.115(4) 0.114(4) 0.066(3) -0.007(3) 0.024(3) 0.001(3)
 C53 0.099(3) 0.076(3) 0.068(3) 0.019(2) 0.012(2) 0.018(2)
 C54 0.096(3) 0.101(3) 0.062(3) -0.011(2) -0.017(2) -0.013(3)

_geom_special_details
;
 All esds (except the esd in the dihedral angle between two l.s. planes)
 are estimated using the full covariance matrix.  The cell esds are taken
 into account individually in the estimation of esds in distances, angles
 and torsion angles; correlations between esds in cell parameters are only
 used when they are defined by crystal symmetry.  An approximate (isotropic)
 treatment of cell esds is used for estimating esds involving l.s. planes.
;
loop_
  _geom_bond_atom_site_label_1
  _geom_bond_atom_site_label_2
  _geom_bond_distance
  _geom_bond_site_symmetry_2
  _geom_bond_publ_flag
 N2 H2 0.8600 . ?
 N2 C2 1.469(5) . ?
 N2 C17 1.325(5) . ?
 N3 H3 0.8600 . ?
 N3 C18 1.445(5) . ?
 N3 C23 1.341(6) . ?
 N4 H4 0.8600 . ?
 N4 C24 1.463(7) . ?
 N4 C29 1.334(6) . ?
 N5 C30 1.479(6) . ?
 N5 C35 1.354(6) . ?
 N5 C54 1.464(6) . ?
 N6 H6 0.8600 . ?
 N6 C36 1.448(6) . ?
 N6 C38 1.326(5) . ?
 N8 H8 0.8600 . ?
 N8 C39 1.442(6) . ?
 N8 C47 1.347(6) . ?
 N9 C1 1.327(6) . ?
 N9 C48 1.483(5) . ?
 N9 C53 1.482(6) . ?
 N1 C4 1.390(5) . ?
 N1 C11 1.387(5) . ?
 N1 C12 1.482(6) . ?
 N7 O8 1.234(7) . ?
 N7 O9 1.217(7) . ?
 N7 C43 1.412(7) . ?
 O1 C1 1.230(5) . ?
 O3 C17 1.242(5) . ?
 O4 C23 1.257(6) . ?
 O5 C29 1.215(6) . ?
 O6 C35 1.222(5) . ?
 O7 C38 1.252(5) . ?
 O11 C47 1.222(5) . ?
 O10 H10 0.8200 . ?
 O10 C44 1.320(7) . ?
 O2 C13 1.443(6) . ?
 O2 C14 1.437(6) . ?
 C1 C2 1.544(6) . ?
 C2 H2A 0.9800 . ?
 C2 C3 1.522(6) . ?
 C3 H3A 0.9700 . ?
 C3 H3B 0.9700 . ?
 C3 C5 1.511(6) . ?
 C4 H4A 0.9300 . ?
 C4 C5 1.340(7) . ?
 C5 C6 1.433(5) . ?
 C6 C7 1.400(6) . ?
 C6 C11 1.417(6) . ?
 C7 H7 0.9300 . ?
 C7 C8 1.389(6) . ?
 C8 H8A 0.9300 . ?
 C8 C9 1.393(7) . ?
 C9 H9 0.9300 . ?
 C9 C10 1.377(6) . ?
 C10 H10A 0.9300 . ?
 C10 C11 1.413(5) . ?
 C12 C13 1.492(8) . ?
 C12 C15 1.558(7) . ?
 C12 C16 1.519(7) . ?
 C13 H13 0.9800 . ?
 C13 C14 1.462(7) . ?
 C14 H14A 0.9700 . ?
 C14 H14B 0.9700 . ?
 C15 H15A 0.9600 . ?
 C15 H15B 0.9600 . ?
 C15 H15C 0.9600 . ?
 C16 H16A 0.9600 . ?
 C16 H16B 0.9600 . ?
 C16 H16C 0.9600 . ?
 C17 C18 1.535(5) . ?
 C18 H18 0.9800 . ?
 C18 C19 1.533(6) . ?
 C19 H19A 0.9700 . ?
 C19 H19B 0.9700 . ?
 C19 C20 1.517(7) . ?
 C20 H20 0.9300 . ?
 C20 C21 1.320(6) . ?
 C21 H21 0.9300 . ?
 C21 C22 1.494(8) . ?
 C22 H22A 0.9600 . ?
 C22 H22B 0.9600 . ?
 C22 H22C 0.9600 . ?
 C23 C24 1.513(7) . ?
 C24 H24 0.9800 . ?
 C24 C25 1.528(9) . ?
 C25 H25A 0.9700 . ?
 C25 H25B 0.9700 . ?
 C25 C26 1.531(8) . ?
 C26 H26 0.9800 . ?
 C26 C27 1.524(12) . ?
 C26 C28 1.509(14) . ?
 C27 H27A 0.9600 . ?
 C27 H27B 0.9600 . ?
 C27 H27C 0.9600 . ?
 C28 H28A 0.9600 . ?
 C28 H28B 0.9600 . ?
 C28 H28C 0.9600 . ?
 C29 C30 1.539(7) . ?
 C30 H30 0.9800 . ?
 C30 C31 1.532(7) . ?
 C31 H31A 0.9700 . ?
 C31 H31B 0.9700 . ?
 C31 C32 1.429(9) . ?
 C32 H32 0.9800 . ?
 C32 C34 1.598(10) . ?
 C32 C33 1.543(9) . ?
 C34 H34A 0.9600 . ?
 C34 H34B 0.9600 . ?
 C34 H34C 0.9600 . ?
 C33 H33A 0.9600 . ?
 C33 H33B 0.9600 . ?
 C33 H33C 0.9600 . ?
 C35 C36 1.515(6) . ?
 C36 H36 0.9800 . ?
 C36 C37 1.531(6) . ?
 C37 H37A 0.9600 . ?
 C37 H37B 0.9600 . ?
 C37 H37C 0.9600 . ?
 C38 C39 1.524(6) . ?
 C39 H39 0.9800 . ?
 C39 C40 1.542(6) . ?
 C40 H40A 0.9700 . ?
 C40 H40B 0.9700 . ?
 C40 C41 1.499(7) . ?
 C41 C42 1.317(7) . ?
 C41 C46 1.404(7) . ?
 C42 H42 0.9300 . ?
 C42 C43 1.532(8) . ?
 C43 C44 1.333(8) . ?
 C44 C45 1.390(9) . ?
 C45 H45 0.9300 . ?
 C45 C46 1.374(8) . ?
 C46 H46 0.9300 . ?
 C47 C48 1.536(7) . ?
 C48 H48 0.9800 . ?
 C48 C49 1.526(6) . ?
 C49 H49A 0.9700 . ?
 C49 H49B 0.9700 . ?
 C49 C50 1.537(6) . ?
 C50 H50 0.9800 . ?
 C50 C51 1.495(8) . ?
 C50 C52 1.519(8) . ?
 C51 H51A 0.9600 . ?
 C51 H51B 0.9600 . ?
 C51 H51C 0.9600 . ?
 C52 H52A 0.9600 . ?
 C52 H52B 0.9600 . ?
 C52 H52C 0.9600 . ?
 C53 H53A 0.9600 . ?
 C53 H53B 0.9600 . ?
 C53 H53C 0.9600 . ?
 C54 H54A 0.9600 . ?
 C54 H54B 0.9600 . ?
 C54 H54C 0.9600 . ?

loop_
  _geom_angle_atom_site_label_1
  _geom_angle_atom_site_label_2
  _geom_angle_atom_site_label_3
  _geom_angle
  _geom_angle_site_symmetry_1
  _geom_angle_site_symmetry_3
  _geom_angle_publ_flag
 C2 N2 H2 119.6 . . ?
 C17 N2 H2 119.6 . . ?
 C17 N2 C2 120.7(3) . . ?
 C18 N3 H3 118.2 . . ?
 C23 N3 H3 118.2 . . ?
 C23 N3 C18 123.5(4) . . ?
 C24 N4 H4 118.5 . . ?
 C29 N4 H4 118.5 . . ?
 C29 N4 C24 122.9(4) . . ?
 C35 N5 C30 126.7(4) . . ?
 C35 N5 C54 117.5(4) . . ?
 C54 N5 C30 114.4(4) . . ?
 C36 N6 H6 119.3 . . ?
 C38 N6 H6 119.3 . . ?
 C38 N6 C36 121.4(4) . . ?
 C39 N8 H8 119.8 . . ?
 C47 N8 H8 119.8 . . ?
 C47 N8 C39 120.5(4) . . ?
 C1 N9 C48 126.6(3) . . ?
 C1 N9 C53 116.9(4) . . ?
 C53 N9 C48 116.5(4) . . ?
 C4 N1 C12 126.6(3) . . ?
 C11 N1 C4 106.8(3) . . ?
 C11 N1 C12 126.6(3) . . ?
 O8 N7 C43 121.4(5) . . ?
 O9 N7 O8 116.6(6) . . ?
 O9 N7 C43 121.9(6) . . ?
 C44 O10 H10 109.5 . . ?
 C14 O2 C13 61.0(3) . . ?
 N9 C1 C2 122.7(3) . . ?
 O1 C1 N9 120.7(4) . . ?
 O1 C1 C2 116.7(4) . . ?
 N2 C2 C1 107.2(3) . . ?
 N2 C2 H2A 110.2 . . ?
 N2 C2 C3 110.2(3) . . ?
 C1 C2 H2A 110.2 . . ?
 C3 C2 C1 108.7(4) . . ?
 C3 C2 H2A 110.2 . . ?
 C2 C3 H3A 109.2 . . ?
 C2 C3 H3B 109.2 . . ?
 H3A C3 H3B 107.9 . . ?
 C5 C3 C2 112.1(4) . . ?
 C5 C3 H3A 109.2 . . ?
 C5 C3 H3B 109.2 . . ?
 N1 C4 H4A 124.1 . . ?
 C5 C4 N1 111.7(4) . . ?
 C5 C4 H4A 124.1 . . ?
 C4 C5 C3 125.5(4) . . ?
 C4 C5 C6 106.7(4) . . ?
 C6 C5 C3 127.8(4) . . ?
 C7 C6 C5 134.0(4) . . ?
 C7 C6 C11 119.0(4) . . ?
 C11 C6 C5 106.9(4) . . ?
 C6 C7 H7 120.3 . . ?
 C8 C7 C6 119.3(4) . . ?
 C8 C7 H7 120.3 . . ?
 C7 C8 H8A 119.7 . . ?
 C7 C8 C9 120.5(4) . . ?
 C9 C8 H8A 119.7 . . ?
 C8 C9 H9 118.8 . . ?
 C10 C9 C8 122.4(4) . . ?
 C10 C9 H9 118.8 . . ?
 C9 C10 H10A 121.5 . . ?
 C9 C10 C11 117.0(4) . . ?
 C11 C10 H10A 121.5 . . ?
 N1 C11 C6 107.9(3) . . ?
 N1 C11 C10 130.4(4) . . ?
 C10 C11 C6 121.7(4) . . ?
 N1 C12 C13 108.2(4) . . ?
 N1 C12 C15 108.9(4) . . ?
 N1 C12 C16 109.6(4) . . ?
 C13 C12 C15 106.3(4) . . ?
 C13 C12 C16 113.9(4) . . ?
 C16 C12 C15 109.8(5) . . ?
 O2 C13 C12 119.1(4) . . ?
 O2 C13 H13 114.9 . . ?
 O2 C13 C14 59.3(3) . . ?
 C12 C13 H13 114.9 . . ?
 C14 C13 C12 122.6(5) . . ?
 C14 C13 H13 114.9 . . ?
 O2 C14 C13 59.7(3) . . ?
 O2 C14 H14A 117.8 . . ?
 O2 C14 H14B 117.8 . . ?
 C13 C14 H14A 117.8 . . ?
 C13 C14 H14B 117.8 . . ?
 H14A C14 H14B 114.9 . . ?
 C12 C15 H15A 109.5 . . ?
 C12 C15 H15B 109.5 . . ?
 C12 C15 H15C 109.5 . . ?
 H15A C15 H15B 109.5 . . ?
 H15A C15 H15C 109.5 . . ?
 H15B C15 H15C 109.5 . . ?
 C12 C16 H16A 109.5 . . ?
 C12 C16 H16B 109.5 . . ?
 C12 C16 H16C 109.5 . . ?
 H16A C16 H16B 109.5 . . ?
 H16A C16 H16C 109.5 . . ?
 H16B C16 H16C 109.5 . . ?
 N2 C17 C18 117.3(3) . . ?
 O3 C17 N2 122.6(3) . . ?
 O3 C17 C18 119.9(4) . . ?
 N3 C18 C17 107.7(3) . . ?
 N3 C18 H18 109.0 . . ?
 N3 C18 C19 112.1(3) . . ?
 C17 C18 H18 109.0 . . ?
 C19 C18 C17 110.0(3) . . ?
 C19 C18 H18 109.0 . . ?
 C18 C19 H19A 108.9 . . ?
 C18 C19 H19B 108.9 . . ?
 H19A C19 H19B 107.7 . . ?
 C20 C19 C18 113.4(3) . . ?
 C20 C19 H19A 108.9 . . ?
 C20 C19 H19B 108.9 . . ?
 C19 C20 H20 118.2 . . ?
 C21 C20 C19 123.6(4) . . ?
 C21 C20 H20 118.2 . . ?
 C20 C21 H21 117.8 . . ?
 C20 C21 C22 124.4(5) . . ?
 C22 C21 H21 117.8 . . ?
 C21 C22 H22A 109.5 . . ?
 C21 C22 H22B 109.5 . . ?
 C21 C22 H22C 109.5 . . ?
 H22A C22 H22B 109.5 . . ?
 H22A C22 H22C 109.5 . . ?
 H22B C22 H22C 109.5 . . ?
 N3 C23 C24 118.8(4) . . ?
 O4 C23 N3 121.2(4) . . ?
 O4 C23 C24 119.9(4) . . ?
 N4 C24 C23 111.6(4) . . ?
 N4 C24 H24 107.7 . . ?
 N4 C24 C25 110.5(5) . . ?
 C23 C24 H24 107.7 . . ?
 C23 C24 C25 111.5(4) . . ?
 C25 C24 H24 107.7 . . ?
 C24 C25 H25A 108.5 . . ?
 C24 C25 H25B 108.5 . . ?
 C24 C25 C26 115.0(6) . . ?
 H25A C25 H25B 107.5 . . ?
 C26 C25 H25A 108.5 . . ?
 C26 C25 H25B 108.5 . . ?
 C25 C26 H26 107.8 . . ?
 C27 C26 C25 113.2(6) . . ?
 C27 C26 H26 107.8 . . ?
 C28 C26 C25 109.1(8) . . ?
 C28 C26 H26 107.8 . . ?
 C28 C26 C27 110.9(8) . . ?
 C26 C27 H27A 109.5 . . ?
 C26 C27 H27B 109.5 . . ?
 C26 C27 H27C 109.5 . . ?
 H27A C27 H27B 109.5 . . ?
 H27A C27 H27C 109.5 . . ?
 H27B C27 H27C 109.5 . . ?
 C26 C28 H28A 109.5 . . ?
 C26 C28 H28B 109.5 . . ?
 C26 C28 H28C 109.5 . . ?
 H28A C28 H28B 109.5 . . ?
 H28A C28 H28C 109.5 . . ?
 H28B C28 H28C 109.5 . . ?
 N4 C29 C30 114.5(4) . . ?
 O5 C29 N4 123.4(5) . . ?
 O5 C29 C30 122.1(5) . . ?
 N5 C30 C29 109.0(4) . . ?
 N5 C30 H30 107.4 . . ?
 N5 C30 C31 114.6(4) . . ?
 C29 C30 H30 107.4 . . ?
 C31 C30 C29 110.7(5) . . ?
 C31 C30 H30 107.4 . . ?
 C30 C31 H31A 108.1 . . ?
 C30 C31 H31B 108.1 . . ?
 H31A C31 H31B 107.3 . . ?
 C32 C31 C30 116.7(6) . . ?
 C32 C31 H31A 108.1 . . ?
 C32 C31 H31B 108.1 . . ?
 C31 C32 H32 109.4 . . ?
 C31 C32 C34 113.7(5) . . ?
 C31 C32 C33 108.1(6) . . ?
 C34 C32 H32 109.4 . . ?
 C33 C32 H32 109.4 . . ?
 C33 C32 C34 106.9(7) . . ?
 C32 C34 H34A 109.5 . . ?
 C32 C34 H34B 109.5 . . ?
 C32 C34 H34C 109.5 . . ?
 H34A C34 H34B 109.5 . . ?
 H34A C34 H34C 109.5 . . ?
 H34B C34 H34C 109.5 . . ?
 C32 C33 H33A 109.5 . . ?
 C32 C33 H33B 109.5 . . ?
 C32 C33 H33C 109.5 . . ?
 H33A C33 H33B 109.5 . . ?
 H33A C33 H33C 109.5 . . ?
 H33B C33 H33C 109.5 . . ?
 N5 C35 C36 119.5(4) . . ?
 O6 C35 N5 120.7(4) . . ?
 O6 C35 C36 119.7(4) . . ?
 N6 C36 C35 110.8(3) . . ?
 N6 C36 H36 109.6 . . ?
 N6 C36 C37 109.3(4) . . ?
 C35 C36 H36 109.6 . . ?
 C35 C36 C37 107.8(4) . . ?
 C37 C36 H36 109.6 . . ?
 C36 C37 H37A 109.5 . . ?
 C36 C37 H37B 109.5 . . ?
 C36 C37 H37C 109.5 . . ?
 H37A C37 H37B 109.5 . . ?
 H37A C37 H37C 109.5 . . ?
 H37B C37 H37C 109.5 . . ?
 N6 C38 C39 116.2(4) . . ?
 O7 C38 N6 121.3(4) . . ?
 O7 C38 C39 122.4(3) . . ?
 N8 C39 C38 106.4(3) . . ?
 N8 C39 H39 109.5 . . ?
 N8 C39 C40 110.2(3) . . ?
 C38 C39 H39 109.5 . . ?
 C38 C39 C40 111.7(4) . . ?
 C40 C39 H39 109.5 . . ?
 C39 C40 H40A 109.3 . . ?
 C39 C40 H40B 109.3 . . ?
 H40A C40 H40B 108.0 . . ?
 C41 C40 C39 111.6(3) . . ?
 C41 C40 H40A 109.3 . . ?
 C41 C40 H40B 109.3 . . ?
 C42 C41 C40 117.9(5) . . ?
 C42 C41 C46 121.8(5) . . ?
 C46 C41 C40 120.2(4) . . ?
 C41 C42 H42 121.8 . . ?
 C41 C42 C43 116.3(4) . . ?
 C43 C42 H42 121.8 . . ?
 N7 C43 C42 114.1(5) . . ?
 C44 C43 N7 123.7(5) . . ?
 C44 C43 C42 122.2(4) . . ?
 O10 C44 C43 123.3(6) . . ?
 O10 C44 C45 119.8(6) . . ?
 C43 C44 C45 116.9(5) . . ?
 C44 C45 H45 118.5 . . ?
 C46 C45 C44 123.0(5) . . ?
 C46 C45 H45 118.5 . . ?
 C41 C46 H46 120.2 . . ?
 C45 C46 C41 119.6(5) . . ?
 C45 C46 H46 120.2 . . ?
 N8 C47 C48 114.7(4) . . ?
 O11 C47 N8 122.7(4) . . ?
 O11 C47 C48 122.6(4) . . ?
 N9 C48 C47 108.1(3) . . ?
 N9 C48 H48 108.1 . . ?
 N9 C48 C49 111.5(3) . . ?
 C47 C48 H48 108.1 . . ?
 C49 C48 C47 112.7(4) . . ?
 C49 C48 H48 108.1 . . ?
 C48 C49 H49A 108.5 . . ?
 C48 C49 H49B 108.5 . . ?
 C48 C49 C50 115.0(4) . . ?
 H49A C49 H49B 107.5 . . ?
 C50 C49 H49A 108.5 . . ?
 C50 C49 H49B 108.5 . . ?
 C49 C50 H50 107.9 . . ?
 C51 C50 C49 112.6(4) . . ?
 C51 C50 H50 107.9 . . ?
 C51 C50 C52 110.8(5) . . ?
 C52 C50 C49 109.5(4) . . ?
 C52 C50 H50 107.9 . . ?
 C50 C51 H51A 109.5 . . ?
 C50 C51 H51B 109.5 . . ?
 C50 C51 H51C 109.5 . . ?
 H51A C51 H51B 109.5 . . ?
 H51A C51 H51C 109.5 . . ?
 H51B C51 H51C 109.5 . . ?
 C50 C52 H52A 109.5 . . ?
 C50 C52 H52B 109.5 . . ?
 C50 C52 H52C 109.5 . . ?
 H52A C52 H52B 109.5 . . ?
 H52A C52 H52C 109.5 . . ?
 H52B C52 H52C 109.5 . . ?
 N9 C53 H53A 109.5 . . ?
 N9 C53 H53B 109.5 . . ?
 N9 C53 H53C 109.5 . . ?
 H53A C53 H53B 109.5 . . ?
 H53A C53 H53C 109.5 . . ?
 H53B C53 H53C 109.5 . . ?
 N5 C54 H54A 109.5 . . ?
 N5 C54 H54B 109.5 . . ?
 N5 C54 H54C 109.5 . . ?
 H54A C54 H54B 109.5 . . ?
 H54A C54 H54C 109.5 . . ?
 H54B C54 H54C 109.5 . . ?

loop_
  _geom_hbond_atom_site_label_D
  _geom_hbond_atom_site_label_H
  _geom_hbond_atom_site_label_A
  _geom_hbond_distance_DH
  _geom_hbond_distance_HA
  _geom_hbond_distance_DA
  _geom_hbond_angle_DHA
  _geom_hbond_site_symmetry_A
 N2 H2 O6_$1 0.86 2.02 2.867(4) 169.0 4_556
 N4 H4 O7 0.86 2.04 2.875(5) 161.9 .
 N8 H8 O3 0.86 2.03 2.782(4) 146.0 .
 O10 H10 O9 0.82 1.96 2.625(9) 138.1 .

loop_
  _geom_torsion_atom_site_label_1
  _geom_torsion_atom_site_label_2
  _geom_torsion_atom_site_label_3
  _geom_torsion_atom_site_label_4
  _geom_torsion
  _geom_torsion_site_symmetry_1
  _geom_torsion_site_symmetry_2
  _geom_torsion_site_symmetry_3
  _geom_torsion_site_symmetry_4
  _geom_torsion_publ_flag
 N2 C2 C3 C5 179.5(3) . . . . ?
 N2 C17 C18 N3 175.3(3) . . . . ?
 N2 C17 C18 C19 -62.3(5) . . . . ?
 N3 C18 C19 C20 63.3(4) . . . . ?
 N3 C23 C24 N4 -46.1(7) . . . . ?
 N3 C23 C24 C25 78.0(6) . . . . ?
 N4 C24 C25 C26 -175.8(4) . . . . ?
 N4 C29 C30 N5 57.1(5) . . . . ?
 N4 C29 C30 C31 -175.9(4) . . . . ?
 N5 C30 C31 C32 -76.9(7) . . . . ?
 N5 C35 C36 N6 146.2(4) . . . . ?
 N5 C35 C36 C37 -94.2(5) . . . . ?
 N6 C38 C39 N8 86.7(4) . . . . ?
 N6 C38 C39 C40 -153.1(4) . . . . ?
 N8 C39 C40 C41 -155.1(4) . . . . ?
 N8 C47 C48 N9 83.3(4) . . . . ?
 N8 C47 C48 C49 -153.0(4) . . . . ?
 N9 C1 C2 N2 124.6(4) . . . . ?
 N9 C1 C2 C3 -116.3(4) . . . . ?
 N9 C48 C49 C50 -179.3(4) . . . . ?
 N1 C4 C5 C3 179.1(4) . . . . ?
 N1 C4 C5 C6 -0.3(6) . . . . ?
 N1 C12 C13 O2 -99.3(5) . . . . ?
 N1 C12 C13 C14 -169.6(4) . . . . ?
 N7 C43 C44 O10 2.5(8) . . . . ?
 N7 C43 C44 C45 -175.3(5) . . . . ?
 O1 C1 C2 N2 -56.3(5) . . . . ?
 O1 C1 C2 C3 62.8(5) . . . . ?
 O3 C17 C18 N3 -8.4(5) . . . . ?
 O3 C17 C18 C19 114.0(4) . . . . ?
 O4 C23 C24 N4 136.6(6) . . . . ?
 O4 C23 C24 C25 -99.3(6) . . . . ?
 O5 C29 C30 N5 -124.3(6) . . . . ?
 O5 C29 C30 C31 2.7(7) . . . . ?
 O6 C35 C36 N6 -37.2(5) . . . . ?
 O6 C35 C36 C37 82.4(5) . . . . ?
 O7 C38 C39 N8 -89.6(5) . . . . ?
 O7 C38 C39 C40 30.7(5) . . . . ?
 O11 C47 C48 N9 -94.3(5) . . . . ?
 O11 C47 C48 C49 29.3(6) . . . . ?
 O8 N7 C43 C42 -1.6(7) . . . . ?
 O8 N7 C43 C44 176.7(6) . . . . ?
 O9 N7 C43 C42 176.6(5) . . . . ?
 O9 N7 C43 C44 -5.1(8) . . . . ?
 O10 C44 C45 C46 177.8(6) . . . . ?
 C1 N9 C48 C47 -121.2(4) . . . . ?
 C1 N9 C48 C49 114.3(5) . . . . ?
 C1 C2 C3 C5 62.3(4) . . . . ?
 C2 N2 C17 O3 -10.5(6) . . . . ?
 C2 N2 C17 C18 165.7(3) . . . . ?
 C2 C3 C5 C4 -91.0(6) . . . . ?
 C2 C3 C5 C6 88.3(6) . . . . ?
 C3 C5 C6 C7 2.8(9) . . . . ?
 C3 C5 C6 C11 -179.6(4) . . . . ?
 C4 N1 C11 C6 -0.8(5) . . . . ?
 C4 N1 C11 C10 176.9(5) . . . . ?
 C4 N1 C12 C13 -118.8(5) . . . . ?
 C4 N1 C12 C15 -3.7(7) . . . . ?
 C4 N1 C12 C16 116.4(5) . . . . ?
 C4 C5 C6 C7 -177.9(5) . . . . ?
 C4 C5 C6 C11 -0.2(5) . . . . ?
 C5 C6 C7 C8 177.2(5) . . . . ?
 C5 C6 C11 N1 0.7(5) . . . . ?
 C5 C6 C11 C10 -177.3(4) . . . . ?
 C6 C7 C8 C9 -0.9(7) . . . . ?
 C7 C6 C11 N1 178.7(4) . . . . ?
 C7 C6 C11 C10 0.8(7) . . . . ?
 C7 C8 C9 C10 1.6(8) . . . . ?
 C8 C9 C10 C11 -1.0(7) . . . . ?
 C9 C10 C11 N1 -177.6(4) . . . . ?
 C9 C10 C11 C6 -0.2(7) . . . . ?
 C11 N1 C4 C5 0.7(5) . . . . ?
 C11 N1 C12 C13 62.5(6) . . . . ?
 C11 N1 C12 C15 177.6(5) . . . . ?
 C11 N1 C12 C16 -62.2(6) . . . . ?
 C11 C6 C7 C8 -0.2(7) . . . . ?
 C12 N1 C4 C5 -178.2(4) . . . . ?
 C12 N1 C11 C6 178.0(4) . . . . ?
 C12 N1 C11 C10 -4.3(8) . . . . ?
 C12 C13 C14 O2 106.9(5) . . . . ?
 C14 O2 C13 C12 -112.7(6) . . . . ?
 C15 C12 C13 O2 143.9(5) . . . . ?
 C15 C12 C13 C14 73.6(6) . . . . ?
 C16 C12 C13 O2 22.9(6) . . . . ?
 C16 C12 C13 C14 -47.4(6) . . . . ?
 C17 N2 C2 C1 -80.9(4) . . . . ?
 C17 N2 C2 C3 160.9(4) . . . . ?
 C17 C18 C19 C20 -56.5(5) . . . . ?
 C18 N3 C23 O4 3.8(8) . . . . ?
 C18 N3 C23 C24 -173.5(4) . . . . ?
 C18 C19 C20 C21 -118.3(4) . . . . ?
 C19 C20 C21 C22 -177.1(4) . . . . ?
 C23 N3 C18 C17 -162.5(4) . . . . ?
 C23 N3 C18 C19 76.4(5) . . . . ?
 C23 C24 C25 C26 59.5(6) . . . . ?
 C24 N4 C29 O5 3.1(9) . . . . ?
 C24 N4 C29 C30 -178.3(4) . . . . ?
 C24 C25 C26 C27 54.2(8) . . . . ?
 C24 C25 C26 C28 178.2(6) . . . . ?
 C29 N4 C24 C23 -107.6(5) . . . . ?
 C29 N4 C24 C25 127.7(5) . . . . ?
 C29 C30 C31 C32 159.3(6) . . . . ?
 C30 N5 C35 O6 166.7(4) . . . . ?
 C30 N5 C35 C36 -16.7(6) . . . . ?
 C30 C31 C32 C34 -63.4(8) . . . . ?
 C30 C31 C32 C33 178.2(7) . . . . ?
 C35 N5 C30 C29 -105.7(5) . . . . ?
 C35 N5 C30 C31 129.6(5) . . . . ?
 C36 N6 C38 O7 6.9(6) . . . . ?
 C36 N6 C38 C39 -169.3(4) . . . . ?
 C38 N6 C36 C35 -68.3(5) . . . . ?
 C38 N6 C36 C37 173.0(4) . . . . ?
 C38 C39 C40 C41 86.9(5) . . . . ?
 C39 N8 C47 O11 9.7(6) . . . . ?
 C39 N8 C47 C48 -167.9(3) . . . . ?
 C39 C40 C41 C42 -100.9(5) . . . . ?
 C39 C40 C41 C46 78.0(5) . . . . ?
 C40 C41 C42 C43 -179.2(4) . . . . ?
 C40 C41 C46 C45 177.9(5) . . . . ?
 C41 C42 C43 N7 176.6(4) . . . . ?
 C41 C42 C43 C44 -1.8(7) . . . . ?
 C42 C41 C46 C45 -3.2(8) . . . . ?
 C42 C43 C44 O10 -179.3(5) . . . . ?
 C42 C43 C44 C45 2.9(7) . . . . ?
 C43 C44 C45 C46 -4.3(9) . . . . ?
 C44 C45 C46 C41 4.5(9) . . . . ?
 C46 C41 C42 C43 1.8(6) . . . . ?
 C47 N8 C39 C38 -160.7(4) . . . . ?
 C47 N8 C39 C40 78.1(5) . . . . ?
 C47 C48 C49 C50 58.9(5) . . . . ?
 C48 N9 C1 O1 -177.7(4) . . . . ?
 C48 N9 C1 C2 1.4(6) . . . . ?
 C48 C49 C50 C51 60.1(6) . . . . ?
 C48 C49 C50 C52 -176.2(4) . . . . ?
 C53 N9 C1 O1 -0.6(6) . . . . ?
 C53 N9 C1 C2 178.5(4) . . . . ?
 C53 N9 C48 C47 61.7(5) . . . . ?
 C53 N9 C48 C49 -62.8(5) . . . . ?
 C54 N5 C30 C29 60.4(5) . . . . ?
 C54 N5 C30 C31 -64.3(6) . . . . ?
 C54 N5 C35 O6 1.0(6) . . . . ?
 C54 N5 C35 C36 177.6(4) . . . . ?

_shelx_res_file
;
TITL 16c1 in P2(1)2(1)2
 16c1_sq.res created by SHELXL-2016/4 at 15:18:29 on 22-Dec-2016
CELL 0.71073 18.3538 28.285 13.3201 90 90 90
ZERR 4 0.0002 0.0003 0.0001 0 0 0
LATT -1
SYMM -X,-Y,+Z
SYMM 0.5-X,0.5+Y,-Z
SYMM 0.5+X,0.5-Y,-Z
SFAC C H N O
UNIT 216 308 36 44
EQIV $1 0.5+X,0.5-Y,1-Z

L.S. 5 0 113
PLAN  40
HTAB N2 O6_$1
HTAB N4 O7
HTAB N8 O3
HTAB O10 O9
MORE -1
BOND $H
CONF
ABIN
fmap 2
acta
REM <olex2.extras>
REM <HklSrc "%.\\16c1_sq.hkl">
REM </olex2.extras>

WGHT    0.137900    1.111700
FVAR       0.11654
N2    3    0.893133    0.331019    0.576540    11.00000    0.06444    0.07115 =
         0.04558   -0.00448    0.00872   -0.00124
AFIX  43
H2    2    0.935284    0.335254    0.549814    11.00000   -1.20000
AFIX   0
N3    3    0.816543    0.240065    0.415771    11.00000    0.06999    0.06144 =
         0.05655   -0.00143    0.01072   -0.00228
AFIX  43
H3    2    0.776986    0.239028    0.450308    11.00000   -1.20000
AFIX   0
N4    3    0.733813    0.153551    0.414614    11.00000    0.09234    0.06203 =
         0.07897   -0.00422    0.01551   -0.00834
AFIX  43
H4    2    0.706798    0.171854    0.450284    11.00000   -1.20000
AFIX   0
N5    3    0.624470    0.104552    0.527578    11.00000    0.07164    0.07813 =
         0.05920    0.01006   -0.01469   -0.00529
N6    3    0.591780    0.218066    0.645702    11.00000    0.06938    0.06675 =
         0.05936    0.01100    0.00519    0.00461
AFIX  43
H6    2    0.561725    0.229081    0.689363    11.00000   -1.20000
AFIX   0
N8    3    0.656655    0.318331    0.645676    11.00000    0.06097    0.05976 =
         0.07010    0.00150    0.00820    0.00286
AFIX  43
H8    2    0.697323    0.303460    0.651275    11.00000   -1.20000
AFIX   0
N9    3    0.754610    0.407691    0.654960    11.00000    0.07089    0.06507 =
         0.05346    0.01075    0.00949    0.00469
N1    3    0.884271    0.477991    0.889207    11.00000    0.09276    0.06182 =
         0.04866    0.00230    0.00577   -0.00710
N7    3    0.425835    0.254997    0.241076    11.00000    0.10223    0.09326 =
         0.06974   -0.00017    0.00370   -0.01373
O1    4    0.847537    0.425111    0.554623    11.00000    0.09656    0.08956 =
         0.06349    0.01930    0.02455    0.00380
O3    4    0.792315    0.285714    0.583348    11.00000    0.06892    0.06614 =
         0.05303    0.00051    0.01251   -0.00282
O4    4    0.885660    0.204981    0.296320    11.00000    0.12134    0.08561 =
         0.11155   -0.03619    0.05026   -0.02306
O5    4    0.783728    0.081303    0.402677    11.00000    0.14920    0.07661 =
         0.12825   -0.00020    0.04341    0.02505
O6    4    0.523357    0.148806    0.534382    11.00000    0.06178    0.09975 =
         0.06798    0.01429   -0.00616   -0.00123
O7    4    0.654269    0.230563    0.503057    11.00000    0.07333    0.06210 =
         0.06714    0.00660    0.00737   -0.00504
O11   4    0.588102    0.379528    0.699130    11.00000    0.07166    0.08137 =
         0.07581   -0.00627    0.00376    0.01485
O8    4    0.477926    0.231288    0.211061    11.00000    0.14822    0.13552 =
         0.09985   -0.03460    0.01094   -0.00379
O9    4    0.367515    0.248017    0.200253    11.00000    0.14482    0.12430 =
         0.10785    0.00158   -0.04944   -0.05463
O10   4    0.313322    0.314551    0.315544    11.00000    0.09377    0.10549 =
         0.15163    0.04187   -0.00798   -0.00546
AFIX 147
H10   2    0.313490    0.300009    0.262288    11.00000   -1.50000
AFIX   0
O2    4    0.899991    0.548671    1.089577    11.00000    0.10606    0.07634 =
         0.06442   -0.00409   -0.00555   -0.00611
C1    1    0.821495    0.399991    0.620898    11.00000    0.07535    0.06814 =
         0.04321    0.00574    0.00850   -0.00235
C2    1    0.870789    0.360279    0.662274    11.00000    0.07048    0.06603 =
         0.04082   -0.00245    0.01143    0.00008
AFIX  13
H2A   2    0.843983    0.341117    0.711193    11.00000   -1.20000
AFIX   0
C3    1    0.937252    0.382620    0.711497    11.00000    0.07568    0.08632 =
         0.04642   -0.00667    0.00797   -0.00557
AFIX  23
H3A   2    0.969892    0.357843    0.734124    11.00000   -1.20000
H3B   2    0.963046    0.401539    0.662244    11.00000   -1.20000
AFIX   0
C4    1    0.902482    0.459883    0.795470    11.00000    0.08678    0.07475 =
         0.04367   -0.00169    0.00906   -0.01022
AFIX  43
H4A   2    0.904482    0.477786    0.736974    11.00000   -1.20000
AFIX   0
C5    1    0.916802    0.413465    0.799746    11.00000    0.07169    0.07140 =
         0.04733   -0.00772    0.00652   -0.00797
C6    1    0.908043    0.399592    0.902526    11.00000    0.07244    0.06459 =
         0.04762   -0.00158    0.00383   -0.00983
C7    1    0.917099    0.356981    0.954569    11.00000    0.08057    0.06693 =
         0.05805   -0.00339    0.00607   -0.00414
AFIX  43
H7    2    0.929924    0.329558    0.920343    11.00000   -1.20000
AFIX   0
C8    1    0.906727    0.356100    1.057817    11.00000    0.08913    0.06606 =
         0.06009    0.00096    0.00227   -0.00528
AFIX  43
H8A   2    0.911956    0.327816    1.092682    11.00000   -1.20000
AFIX   0
C9    1    0.888556    0.397232    1.109603    11.00000    0.08378    0.07338 =
         0.04939   -0.00311    0.00414   -0.00860
AFIX  43
H9    2    0.883151    0.395822    1.178960    11.00000   -1.20000
AFIX   0
C10   1    0.878302    0.439899    1.061885    11.00000    0.07844    0.06934 =
         0.04914   -0.00117    0.00630   -0.00949
AFIX  43
H10A  2    0.865420    0.466972    1.097307    11.00000   -1.20000
AFIX   0
C11   1    0.888222    0.440721    0.956713    11.00000    0.07518    0.06460 =
         0.04580   -0.00218    0.00447   -0.01519
C12   1    0.863211    0.527408    0.912196    11.00000    0.09377    0.06303 =
         0.05632    0.00121    0.01179   -0.00578
C13   1    0.917564    0.547216    0.984047    11.00000    0.09052    0.06184 =
         0.08759   -0.01143    0.01841   -0.00972
AFIX  13
H13   2    0.968418    0.539438    0.968871    11.00000   -1.20000
AFIX   0
C14   1    0.906884    0.592376    1.035419    11.00000    0.10860    0.06986 =
         0.07086   -0.01016    0.00895   -0.01069
AFIX  23
H14A  2    0.949549    0.611681    1.048323    11.00000   -1.20000
H14B  2    0.862712    0.609933    1.020976    11.00000   -1.20000
AFIX   0
C15   1    0.869558    0.557518    0.814633    11.00000    0.17311    0.07144 =
         0.07151    0.01470    0.02571    0.00072
AFIX  33
H15A  2    0.856009    0.589612    0.828819    11.00000   -1.50000
H15B  2    0.918886    0.556665    0.790734    11.00000   -1.50000
H15C  2    0.837689    0.544829    0.764234    11.00000   -1.50000
AFIX   0
C16   1    0.785308    0.528615    0.950544    11.00000    0.08727    0.07575 =
         0.07182   -0.00215    0.00255    0.00028
AFIX  33
H16A  2    0.771813    0.560654    0.965371    11.00000   -1.50000
H16B  2    0.753262    0.516119    0.900142    11.00000   -1.50000
H16C  2    0.781607    0.509835    1.010360    11.00000   -1.50000
AFIX   0
C17   1    0.849061    0.298169    0.539923    11.00000    0.06615    0.06101 =
         0.04220    0.00408    0.00444    0.00411
C18   1    0.867894    0.277554    0.436529    11.00000    0.06868    0.06366 =
         0.04872   -0.00062    0.00673    0.00053
AFIX  13
H18   2    0.917165    0.264245    0.438813    11.00000   -1.20000
AFIX   0
C19   1    0.865380    0.316577    0.356735    11.00000    0.07906    0.06563 =
         0.04850   -0.00247    0.01086   -0.00970
AFIX  23
H19A  2    0.903375    0.339459    0.370918    11.00000   -1.20000
H19B  2    0.875596    0.302740    0.291607    11.00000   -1.20000
AFIX   0
C20   1    0.792686    0.342032    0.351936    11.00000    0.08360    0.05904 =
         0.04798    0.00507    0.00193   -0.00879
AFIX  43
H20   2    0.777084    0.358361    0.408595    11.00000   -1.20000
AFIX   0
C21   1    0.750364    0.342287    0.271821    11.00000    0.08270    0.06508 =
         0.05302    0.00805    0.00007   -0.01825
AFIX  43
H21   2    0.765181    0.324720    0.216447    11.00000   -1.20000
AFIX   0
C22   1    0.680287    0.368883    0.264087    11.00000    0.08830    0.08795 =
         0.07711    0.02927   -0.01577   -0.00596
AFIX  33
H22A  2    0.659194    0.363748    0.199043    11.00000   -1.50000
H22B  2    0.647250    0.357971    0.314931    11.00000   -1.50000
H22C  2    0.689375    0.402023    0.273315    11.00000   -1.50000
AFIX   0
C23   1    0.827277    0.206806    0.345527    11.00000    0.09561    0.06375 =
         0.06669   -0.00826    0.02107   -0.00554
C24   1    0.766302    0.172438    0.322684    11.00000    0.10717    0.06590 =
         0.07161   -0.00851    0.01258   -0.01383
AFIX  13
H24   2    0.787312    0.145848    0.285445    11.00000   -1.20000
AFIX   0
C25   1    0.707941    0.194992    0.256388    11.00000    0.13105    0.07950 =
         0.07278   -0.00476    0.00262   -0.03110
AFIX  23
H25A  2    0.686580    0.221351    0.292497    11.00000   -1.20000
H25B  2    0.669669    0.171960    0.244992    11.00000   -1.20000
AFIX   0
C26   1    0.735036    0.212819    0.154501    11.00000    0.19818    0.08493 =
         0.07366    0.00261    0.00345   -0.07117
AFIX  13
H26   2    0.769392    0.238694    0.166873    11.00000   -1.20000
AFIX   0
C27   1    0.774641    0.175033    0.093847    11.00000    0.22756    0.12436 =
         0.08430   -0.02123    0.04861   -0.07255
AFIX  33
H27A  2    0.814759    0.162922    0.132281    11.00000   -1.50000
H27B  2    0.741549    0.149766    0.078475    11.00000   -1.50000
H27C  2    0.792559    0.188615    0.032585    11.00000   -1.50000
AFIX   0
C28   1    0.671532    0.232654    0.096191    11.00000    0.26985    0.12050 =
         0.11358    0.03704   -0.05518   -0.05334
AFIX  33
H28A  2    0.647419    0.256336    0.135705    11.00000   -1.50000
H28B  2    0.688890    0.246547    0.034938    11.00000   -1.50000
H28C  2    0.637880    0.207698    0.080828    11.00000   -1.50000
AFIX   0
C29   1    0.744216    0.109202    0.445595    11.00000    0.08975    0.06299 =
         0.08047   -0.00539    0.00583   -0.00375
C30   1    0.703292    0.096177    0.542570    11.00000    0.07599    0.06313 =
         0.06684    0.00702   -0.01433   -0.00511
AFIX  13
H30   2    0.719829    0.117890    0.595181    11.00000   -1.20000
AFIX   0
C31   1    0.722808    0.045964    0.576274    11.00000    0.10479    0.07031 =
         0.09765    0.01101   -0.02790    0.00140
AFIX  23
H31A  2    0.695395    0.023878    0.535326    11.00000   -1.20000
H31B  2    0.774055    0.040768    0.562306    11.00000   -1.20000
AFIX   0
C32   1    0.709926    0.034715    0.679339    11.00000    0.12008    0.08899 =
         0.09232    0.01688    0.00583    0.00275
AFIX  13
H32   2    0.658122    0.039075    0.694578    11.00000   -1.20000
AFIX   0
C34   1    0.757641    0.065246    0.755918    11.00000    0.11003    0.11092 =
         0.07268    0.02158    0.00064    0.00470
AFIX  33
H34A  2    0.746407    0.055979    0.823501    11.00000   -1.50000
H34B  2    0.808444    0.059915    0.743035    11.00000   -1.50000
H34C  2    0.746739    0.098188    0.747227    11.00000   -1.50000
AFIX   0
C33   1    0.730782   -0.017541    0.695970    11.00000    0.24069    0.08259 =
         0.09635    0.02291    0.04179    0.03407
AFIX  33
H33A  2    0.722532   -0.025871    0.764907    11.00000   -1.50000
H33B  2    0.701484   -0.037276    0.653444    11.00000   -1.50000
H33C  2    0.781309   -0.021993    0.679909    11.00000   -1.50000
AFIX   0
C35   1    0.584602    0.140581    0.565884    11.00000    0.06196    0.07555 =
         0.05484    0.01757   -0.00131   -0.00952
C36   1    0.614699    0.169187    0.652644    11.00000    0.06670    0.07303 =
         0.05832    0.01453   -0.00870   -0.00026
AFIX  13
H36   2    0.668031    0.167517    0.652405    11.00000   -1.20000
AFIX   0
C37   1    0.585278    0.147746    0.750081    11.00000    0.12287    0.06865 =
         0.05348    0.01489    0.00005    0.00578
AFIX  33
H37A  2    0.600382    0.115331    0.754914    11.00000   -1.50000
H37B  2    0.603975    0.165121    0.806378    11.00000   -1.50000
H37C  2    0.533031    0.149341    0.750049    11.00000   -1.50000
AFIX   0
C38   1    0.616110    0.246201    0.573527    11.00000    0.05568    0.06777 =
         0.05659    0.00505    0.00110   -0.00224
C39   1    0.598992    0.298640    0.585205    11.00000    0.05773    0.06964 =
         0.06263    0.00956    0.00558    0.00014
AFIX  13
H39   2    0.552356    0.302396    0.620133    11.00000   -1.20000
AFIX   0
C40   1    0.595533    0.323899    0.482763    11.00000    0.05991    0.07074 =
         0.08173    0.01697    0.00681   -0.00458
AFIX  23
H40A  2    0.608632    0.356874    0.491387    11.00000   -1.20000
H40B  2    0.630626    0.309658    0.437482    11.00000   -1.20000
AFIX   0
C41   1    0.520968    0.320785    0.437301    11.00000    0.07551    0.07230 =
         0.05799    0.00838   -0.00512   -0.00369
C42   1    0.510119    0.289182    0.366219    11.00000    0.10796    0.05792 =
         0.06610    0.00588    0.02429    0.00772
AFIX  43
H42   2    0.546943    0.268970    0.344816    11.00000   -1.20000
AFIX   0
C43   1    0.433485    0.287563    0.320755    11.00000    0.09532    0.06906 =
         0.05426    0.00203   -0.00210   -0.01837
C44   1    0.379919    0.315588    0.352843    11.00000    0.08953    0.08336 =
         0.08853    0.01849   -0.00286   -0.00809
C45   1    0.397413    0.348246    0.427009    11.00000    0.08323    0.08255 =
         0.10534    0.00179   -0.00322    0.00223
AFIX  43
H45   2    0.361854    0.369615    0.447383    11.00000   -1.20000
AFIX   0
C46   1    0.464826    0.350396    0.471582    11.00000    0.08359    0.07293 =
         0.07709   -0.00813    0.00703   -0.00048
AFIX  43
H46   2    0.473231    0.371337    0.524148    11.00000   -1.20000
AFIX   0
C47   1    0.647265    0.359857    0.693455    11.00000    0.06966    0.07383 =
         0.05146    0.00735    0.01094    0.00819
C48   1    0.717339    0.381528    0.736621    11.00000    0.07141    0.06383 =
         0.05198    0.00673    0.00856    0.00114
AFIX  13
H48   2    0.749236    0.355645    0.758081    11.00000   -1.20000
AFIX   0
C49   1    0.703057    0.413243    0.827186    11.00000    0.07647    0.07869 =
         0.04935    0.00050    0.01099   -0.00325
AFIX  23
H49A  2    0.673106    0.439641    0.805790    11.00000   -1.20000
H49B  2    0.749206    0.426000    0.850115    11.00000   -1.20000
AFIX   0
C50   1    0.665352    0.388812    0.916185    11.00000    0.06893    0.10138 =
         0.05405    0.00504    0.00957   -0.01314
AFIX  13
H50   2    0.618564    0.376378    0.892532    11.00000   -1.20000
AFIX   0
C51   1    0.708709    0.348344    0.956804    11.00000    0.10156    0.09176 =
         0.07842    0.01831    0.01543   -0.01240
AFIX  33
H51A  2    0.717873    0.325967    0.904106    11.00000   -1.50000
H51B  2    0.754203    0.359843    0.982662    11.00000   -1.50000
H51C  2    0.681887    0.333243    1.009719    11.00000   -1.50000
AFIX   0
C52   1    0.649903    0.424916    0.997839    11.00000    0.11541    0.11370 =
         0.06558   -0.00660    0.02395    0.00127
AFIX  33
H52A  2    0.622073    0.450553    0.970270    11.00000   -1.50000
H52B  2    0.622777    0.410209    1.050961    11.00000   -1.50000
H52C  2    0.695092    0.436809    1.023904    11.00000   -1.50000
AFIX   0
C53   1    0.714115    0.447818    0.610183    11.00000    0.09924    0.07596 =
         0.06750    0.01856    0.01225    0.01770
AFIX  33
H53A  2    0.666752    0.449950    0.640427    11.00000   -1.50000
H53B  2    0.740384    0.476647    0.621878    11.00000   -1.50000
H53C  2    0.708979    0.442852    0.539239    11.00000   -1.50000
AFIX   0
C54   1    0.591895    0.076710    0.446536    11.00000    0.09603    0.10115 =
         0.06246   -0.01145   -0.01714   -0.01261
AFIX  33
H54A  2    0.625305    0.052442    0.426056    11.00000   -1.50000
H54B  2    0.547550    0.062458    0.469878    11.00000   -1.50000
H54C  2    0.581468    0.096970    0.390528    11.00000   -1.50000
AFIX   0
HKLF 4


REM  16c1 in P2(1)2(1)2
REM R1 =  0.0668 for   11555 Fo > 4sig(Fo)  and  0.0736 for all   13266 data
REM    668 parameters refined using      0 restraints

END

WGHT      0.1379      1.1117

REM Highest difference peak  0.523,  deepest hole -0.240,  1-sigma level  0.046
Q1    1   0.5605  0.2620  0.3118  11.00000  0.05    0.52
Q2    1   0.7764  0.0402  0.6686  11.00000  0.05    0.47
Q3    1   0.5349 -0.0094  0.4070  11.00000  0.05    0.37
Q4    1   0.3266  0.3370  0.3952  11.00000  0.05    0.37
Q5    1   0.5225  0.2454  0.2769  11.00000  0.05    0.36
Q6    1   0.4661  0.3105  0.3921  11.00000  0.05    0.36
Q7    1   0.2935  0.2972  0.2432  11.00000  0.05    0.36
Q8    1   0.4999  0.2486  0.7360  11.00000  0.05    0.35
Q9    1   0.4564  0.3949  0.5571  11.00000  0.05    0.31
Q10   1   0.7945 -0.0118  0.6883  11.00000  0.05    0.25
Q11   1   0.5555  0.2944  0.3973  11.00000  0.05    0.22
Q12   1   0.6431  0.3368  0.2420  11.00000  0.05    0.19
Q13   1   0.8222  0.1062  0.4466  11.00000  0.05    0.18
Q14   1   0.7293  0.3195  0.6429  11.00000  0.05    0.18
Q15   1   0.8334  0.1566  0.1115  11.00000  0.05    0.18
Q16   1   0.6985  0.3818  0.3356  11.00000  0.05    0.18
Q17   1   0.9395  0.2037  0.3269  11.00000  0.05    0.18
Q18   1   0.7882  0.0748  0.4588  11.00000  0.05    0.18
Q19   1   0.6834  0.3961  0.2058  11.00000  0.05    0.17
Q20   1   0.7235  0.4309  0.9941  11.00000  0.05    0.17
Q21   1   0.8273  0.2341  0.1606  11.00000  0.05    0.16
Q22   1   0.7392  0.5393  1.0389  11.00000  0.05    0.16
Q23   1   0.8887  0.2054  0.3548  11.00000  0.05    0.15
Q24   1   0.9006  0.3753  0.6811  11.00000  0.05    0.15
Q25   1   0.8836  0.3695  0.6962  11.00000  0.05    0.15
Q26   1   0.9859  0.5425  0.9798  11.00000  0.05    0.14
Q27   1   0.6763  0.1048  0.5200  11.00000  0.05    0.14
Q28   1   0.6657  0.3977  0.5979  11.00000  0.05    0.14
Q29   1   0.8198  0.2407  0.4517  11.00000  0.05    0.14
Q30   1   0.9132  0.3054  1.0738  11.00000  0.05    0.13
Q31   1   0.9454  0.3408  0.6225  11.00000  0.05    0.13
Q32   1   0.7032  0.2370  0.5342  11.00000  0.05    0.13
Q33   1   0.9057  0.4584  0.5155  11.00000  0.05    0.13
Q34   1   0.9444  0.4739  1.0758  11.00000  0.05    0.13
Q35   1   0.8302  0.1729  0.0422  11.00000  0.05    0.13
Q36   1   1.0000  0.5000  0.9694  10.50000  0.05    0.13
Q37   1   0.8222  0.0675  0.7859  11.00000  0.05    0.13
Q38   1   0.3374  0.3031  0.4687  11.00000  0.05    0.13
Q39   1   0.5644  0.3587  0.6795  11.00000  0.05    0.13
Q40   1   0.7610  0.1854  0.2335  11.00000  0.05    0.13
;
_shelx_res_checksum               42050
_shelx_hkl_file
;
   0   0   2   52.03    0.85
   0   0  -2   50.65    0.86
   0   0   3  123.93    1.56
   0   0  -3  119.83    1.63
   0   0   4    7.60    0.44
   0   0  -4    6.49    0.45
   0   0  -5    0.22    0.14
   0   0   5    0.34    0.13
   0   0  -6  107.24    2.31
   0   0   6  111.28    2.02
   0   0  -7    6.91    0.66
   0   0   7    6.52    0.54
   0   0  -8  127.87    3.07
   0   0   8  135.41    2.60
   0   0  -9   69.77    0.80
   0   0  -9   71.68    2.49
   0   0   9   72.29    0.82
   0   0   9   73.35    2.02
   0   0   9   71.31    0.80
   0   0  10    6.26    0.26
   0   0 -10    6.28    0.26
   0   0  10    5.63    0.26
   0   0 -10    6.66    0.83
   0   0 -11    7.20    0.30
   0   0  11    7.05    0.30
   0   0  11    7.74    0.31
   0   0 -11    7.36    0.92
   0   0 -12    0.72    0.11
   0   0  12    0.72    0.12
   0   0  12    0.61    0.11
   0   0 -13   14.96    0.41
   0   0  13   14.59    0.42
   0   0  13   15.63    0.46
   0   0  14    0.10    0.07
   0   0 -14    0.15    0.07
   0   0  14    0.10    0.07
   0   0  15    0.39    0.08
   0   0  15    0.43    0.07
  -1   0   0    0.08    0.03
  -1   0   0    0.02    0.02
  -1   0   1    0.70    0.07
   1   0   1    0.80    0.08
  -1   0   1    0.84    0.07
   1   0  -1    0.78    0.08
  -1   0  -1    0.78    0.08
  -1   0   2   29.87    0.54
  -1   0   2   31.24    0.57
   1   0  -2   31.59    0.68
  -1   0  -2   32.04    0.70
   1   0   2   29.61    0.70
   1   0  -3   26.37    0.77
  -1   0  -3   25.93    0.79
  -1   0   3   27.47    0.67
   1   0   3   24.94    0.81
   1   0  -4  144.10    2.10
   1   0   4  146.81    2.17
  -1   0  -4  143.64    2.12
  -1   0   4  147.02    1.80
   1   0  -5   17.41    0.83
  -1   0   5   17.60    0.71
  -1   0  -5   17.70    0.85
   1   0   5   18.13    0.80
   1   0  -6    7.58    0.62
   1   0   6    7.59    0.56
  -1   0  -6    6.53    0.59
  -1   0   6    7.31    0.52
  -1   0   7    3.58    0.41
   1   0  -7    3.11    0.45
   1   0   7    3.93    0.44
  -1   0  -7    3.26    0.47
  -1   0  -8    1.37    0.37
   1   0   8    0.27    0.20
  -1   0   8    0.34    0.21
   1   0  -8    1.11    0.39
   1   0  -9    2.26    0.46
   1   0   9    2.29    0.38
   1   0  -9    2.23    0.15
  -1   0  -9    2.43    0.49
  -1   0  -9    2.19    0.16
  -1   0   9    2.11    0.16
  -1   0   9    2.47    0.16
   1   0   9    2.56    0.17
  -1   0  10    0.79    0.11
   1   0  10    0.75    0.11
  -1   0 -10    0.81    0.12
   1   0 -10    0.96    0.37
  -1   0 -10    0.46    0.27
  -1   0  10    0.99    0.12
   1   0 -10    0.78    0.11
   1   0  10    0.84    0.11
   1   0 -11    2.26    0.17
  -1   0 -11    1.94    0.17
   1   0  11    1.81    0.16
   1   0  11    2.01    0.16
  -1   0  11    2.15    0.18
   1   0 -11    2.18    0.50
  -1   0  11    2.32    0.18
  -1   0 -11    2.53    0.56
   1   0  12    0.28    0.10
  -1   0 -12    0.31    0.10
   1   0 -12    0.22    0.09
   1   0  12    0.21    0.09
  -1   0  12    0.16    0.09
  -1   0  12    0.23    0.09
  -1   0 -13    0.50    0.11
  -1   0  13    0.49    0.11
  -1   0  13    0.38    0.10
   1   0 -13    0.53    0.10
   1   0  13    0.50    0.12
   1   0  13    0.48    0.11
   1   0  14    0.08    0.07
  -1   0  14    0.09    0.07
  -1   0  14    0.15    0.07
   1   0  14    0.03    0.06
  -1   0 -14    0.10    0.06
  -1   0  15    0.35    0.07
   1   0  15    0.35    0.07
   1   0  15    0.39    0.08
  -1   0  15    0.36    0.07
  -1   0 -16    0.16    0.06
  -2   0   0   29.87    0.57
   2   0   0   28.86    0.36
  -2   0  -1  211.51    1.52
  -2   0   1  205.34    1.52
   2   0   1  208.09    1.51
  -2   0  -1  208.98    1.44
   2   0   2    4.63    0.29
   2   0  -2    4.92    0.28
  -2   0  -2    5.06    0.29
   2   0  -2    4.59    0.14
  -2   0   2    4.58    0.24
  -2   0   2    4.58    0.25
  -2   0   3  353.90    2.36
   2   0  -3  374.65    2.92
  -2   0   3  367.47    2.49
   2   0   3  361.41    3.10
  -2   0  -3  363.06    2.96
   2   0   4   78.99    1.71
   2   0  -4   81.58    1.59
  -2   0  -4   81.38    1.64
  -2   0   4   83.19    1.37
   2   0  -5    0.73    0.19
   2   0   5    0.85    0.23
  -2   0  -5    0.85    0.21
  -2   0   5    1.27    0.20
  -2   0   6   12.82    0.67
  -2   0  -6   13.16    0.83
   2   0  -6   13.25    0.81
   2   0   6   13.85    0.82
   2   0   7   27.55    1.18
  -2   0  -7   26.10    1.31
   2   0  -7   26.76    1.27
  -2   0   7   27.82    1.07
  -2   0   8    3.07    0.39
  -2   0  -8    2.91    0.49
   2   0  -8    3.35    0.51
   2   0   8    3.27    0.45
   2   0   9    9.77    0.78
  -2   0  -9   10.31    0.33
   2   0  -9   10.31    0.94
  -2   0   9   10.53    0.32
   2   0   9   10.91    0.32
  -2   0   9   11.39    0.33
   2   0  -9   10.48    0.30
  -2   0  -9   10.00    0.97
  -2   0  10    2.62    0.18
   2   0 -10    2.34    0.50
  -2   0 -10    3.03    0.58
   2   0 -10    2.54    0.16
  -2   0  10    2.82    0.19
   2   0  10    2.80    0.19
  -2   0 -10    2.49    0.18
   2   0 -11    0.06    0.07
   2   0  11    0.19    0.08
  -2   0  11    0.17    0.09
   2   0 -11   -0.02    0.19
  -2   0  11    0.22    0.09
  -2   0 -11    0.46    0.31
  -2   0 -11    0.15    0.09
   2   0  11    0.17    0.09
   2   0 -12   15.58    0.41
  -2   0  12   15.51    0.45
   2   0  12   15.87    0.43
   2   0  12   14.50    0.44
  -2   0 -12   15.02    0.46
  -2   0  13    0.04    0.08
   2   0  13    0.03    0.08
  -2   0 -13    0.10    0.08
   2   0  13    0.15    0.08
  -2   0  13    0.01    0.09
   2   0  14    0.26    0.09
  -2   0  14    0.17    0.07
   2   0  14    0.25    0.08
  -2   0  14    0.22    0.08
  -2   0 -14    0.26    0.08
  -2   0  15    0.17    0.06
   2   0  15    0.25    0.06
   2   0  15    0.23    0.07
  -2   0 -15    0.24    0.07
   2   0  16    0.13    0.05
  -2   0 -16    0.15    0.06
  -3   0   0    0.06    0.06
   3   0   0    0.08    0.04
  -3   0   0    0.16    0.07
   3   0   1   25.47    0.63
   3   0   1   25.67    0.39
  -3   0  -1   26.27    0.58
  -3   0  -1   28.15    0.68
  -3   0   1   27.03    0.64
  -3   0   1   26.80    0.67
  -3   0  -2  246.39    2.12
  -3   0   2  245.13    2.07
  -3   0  -2  249.34    2.09
   3   0   2  252.54    2.21
  -3   0   2  254.26    2.03
  -3   0   3   50.41    1.00
   3   0   3   52.27    1.20
  -3   0   3   50.80    0.99
   3   0  -3   51.04    1.10
  -3   0  -3   50.69    1.14
  -3   0   4   26.82    0.80
   3   0  -4   27.03    0.93
  -3   0   4   27.03    0.79
   3   0   4   27.45    1.04
  -3   0  -4   28.14    0.98
   3   0  -5   35.35    1.18
  -3   0   5   33.73    1.00
  -3   0  -5   35.76    1.25
   3   0   5   35.59    1.34
  -3   0  -6    3.03    0.41
   3   0  -6    3.22    0.42
  -3   0   6    3.09    0.34
   3   0   6    2.98    0.44
  -3   0  -7    0.23    0.19
   3   0   7    0.21    0.20
  -3   0   7    0.13    0.12
   3   0  -7    0.44    0.22
   3   0   8    0.10    0.14
  -3   0  -8    0.19    0.20
  -3   0   8    0.41    0.16
   3   0  -8    0.18    0.17
  -3   0   9    0.42    0.10
   3   0   9    0.43    0.10
   3   0   9    0.55    0.24
  -3   0  -9    0.54    0.11
   3   0  -9    0.57    0.26
  -3   0  -9    0.42    0.28
  -3   0   9    0.50    0.10
   3   0  10    1.03    0.33
  -3   0 -10    1.49    0.16
  -3   0 -10    1.56    0.45
  -3   0  10    1.32    0.14
  -3   0  10    1.54    0.15
   3   0  10    1.54    0.15
   3   0 -10    1.61    0.42
  -3   0  11    2.35    0.19
  -3   0 -11    2.18    0.19
  -3   0  11    2.28    0.18
   3   0 -11    1.91    0.47
   3   0  11    2.39    0.17
  -3   0 -11    2.15    0.54
   3   0  11    2.26    0.18
   3   0  12    0.06    0.08
   3   0  12    0.08    0.07
  -3   0 -12    0.04    0.08
  -3   0  12    0.03    0.09
  -3   0  12   -0.02    0.08
  -3   0  13    0.06    0.08
   3   0  13    0.03    0.07
   3   0  13    0.05    0.07
  -3   0 -13    0.02    0.08
  -3   0  13    0.00    0.08
   3   0  14    0.12    0.07
  -3   0  14    0.08    0.07
  -3   0 -14    0.06    0.07
   3   0  14    0.03    0.07
  -3   0  14    0.02    0.06
  -3   0  15    1.28    0.11
   3   0  15    1.38    0.12
  -3   0 -15    1.24    0.11
   3   0  16    1.06    0.08
  -4   0   0  307.15    2.60
   4   0   0  304.34    1.60
  -4   0  -1    8.55    0.38
  -4   0   1    7.97    0.40
  -4   0  -1    7.91    0.43
   4   0   1    8.47    0.23
  -4   0   1    8.51    0.45
   4   0   1    8.35    0.42
  -4   0   2  220.22    2.13
   4   0   2  214.58    2.25
  -4   0   2  222.22    2.24
  -4   0  -2  217.73    2.12
  -4   0  -2  212.95    2.19
  -4   0  -3   11.41    0.54
  -4   0   3   11.40    0.52
  -4   0  -3   10.91    0.57
   4   0  -3   10.57    0.31
  -4   0   3   11.18    0.54
   4   0   3   11.14    0.60
   4   0  -3   10.80    0.53
  -4   0  -4   24.84    0.96
   4   0  -4   23.80    0.90
  -4   0   4   25.32    0.85
   4   0   4   23.14    1.00
  -4   0   4   25.50    0.83
  -4   0   5   70.96    1.46
   4   0  -5   69.12    1.67
   4   0   5   69.69    1.92
  -4   0   5   71.18    1.49
  -4   0  -5   69.27    1.78
   4   0   6    0.40    0.23
   4   0  -6    0.44    0.18
  -4   0   6    0.23    0.13
  -4   0  -6    0.48    0.21
  -4   0   7   13.41    0.75
  -4   0  -7   12.46    0.93
   4   0  -7   13.99    0.92
   4   0   7   13.06    0.96
   4   0  -8    9.94    0.85
  -4   0   8   10.25    0.31
  -4   0  -8    9.86    0.90
  -4   0  -8   10.62    0.33
   4   0   8   10.77    0.32
   4   0   8   11.08    0.89
   4   0  -9    8.63    0.86
   4   0   9    8.41    0.30
   4   0   9    9.10    0.83
  -4   0  -9    8.09    0.31
  -4   0   9    8.94    0.31
  -4   0   9    8.42    0.31
   4   0   9    7.62    0.26
  -4   0  -9    8.65    0.92
  -4   0 -10    3.12    0.61
   4   0 -10    2.86    0.53
   4   0  10    3.37    0.18
  -4   0  10    3.46    0.21
  -4   0  10    3.21    0.21
  -4   0 -10    2.95    0.21
   4   0  10    3.40    0.21
   4   0  10    2.91    0.51
   4   0  11    2.54    0.19
   4   0 -11    2.68    0.54
  -4   0 -11    2.45    0.20
  -4   0 -11    2.64    0.57
  -4   0  11    2.43    0.19
  -4   0  11    2.25    0.19
   4   0  12    0.22    0.09
  -4   0 -12    0.14    0.08
  -4   0  12    0.27    0.09
   4   0  12    0.25    0.08
  -4   0  12    0.19    0.09
  -4   0 -13    3.13    0.21
  -4   0  13    3.49    0.22
   4   0  13    3.47    0.22
   4   0  13    3.46    0.19
  -4   0  13    3.27    0.22
   4   0  14    1.28    0.13
  -4   0  14    1.09    0.13
  -4   0 -14    1.09    0.13
   4   0  14    1.12    0.11
  -4   0 -15    1.22    0.12
  -4   0 -15    1.25    0.11
  -4   0  15    1.26    0.11
   4   0  15    1.29    0.12
   4   0  16   -0.01    0.04
  -5   0   0    0.21    0.13
  -5   0   0    0.16    0.13
   5   0   0    0.14    0.06
  -5   0   1    4.36    0.36
   5   0   1    3.81    0.16
  -5   0  -1    4.59    0.38
   5   0  -1    4.79    0.29
   5   0   1    4.56    0.36
  -5   0   1    4.62    0.39
  -5   0   2   45.97    1.08
   5   0   2   45.26    1.14
  -5   0  -2   46.17    1.15
  -5   0   2   46.16    1.14
  -5   0  -2   45.82    1.05
   5   0  -3   25.89    0.60
  -5   0   3   27.42    0.87
  -5   0   3   26.62    0.89
   5   0  -3   26.16    0.85
  -5   0  -3   26.20    0.90
  -5   0  -3   26.30    0.90
   5   0   3   28.71    1.00
   5   0  -4   72.86    1.56
  -5   0  -4   71.21    1.66
   5   0   4   72.79    1.81
  -5   0   4   69.78    1.50
  -5   0  -4   73.55    1.55
  -5   0   4   73.87    1.50
  -5   0  -5    6.37    0.49
   5   0  -5    6.27    0.51
  -5   0   5    6.70    0.50
  -5   0  -5    6.13    0.55
   5   0   5    6.29    0.61
  -5   0   5    6.18    0.47
  -5   0  -6    7.86    0.57
   5   0  -6    7.54    0.63
  -5   0  -6    8.03    0.70
  -5   0   6    7.65    0.55
   5   0   6    7.77    0.76
   5   0  -7   25.49    1.24
  -5   0  -7   24.94    1.34
  -5   0   7   26.35    1.06
   5   0   7   24.71    1.40
  -5   0  -7   24.70    1.03
  -5   0  -8    5.98    0.72
  -5   0  -8    6.15    0.26
  -5   0   8    6.55    0.25
  -5   0   8    6.24    0.25
   5   0  -8    5.68    0.64
   5   0   8    6.25    0.26
   5   0   8    6.21    0.73
  -5   0   9    1.33    0.14
  -5   0  -9    1.52    0.43
   5   0   9    1.36    0.13
   5   0  -9    1.40    0.34
   5   0   9    1.12    0.36
  -5   0  -9    1.36    0.15
  -5   0   9    1.32    0.14
   5   0   9    1.49    0.15
   5   0  10    0.78    0.11
  -5   0  10    0.56    0.10
   5   0  10    0.64    0.27
   5   0 -10    1.10    0.34
  -5   0  10    0.59    0.11
  -5   0 -10    0.53    0.11
   5   0  10    0.70    0.12
  -5   0 -10    0.63    0.31
  -5   0  11    4.23    0.24
  -5   0  11    4.23    0.25
   5   0  11    4.20    0.20
  -5   0 -11    4.17    0.26
   5   0 -11    3.95    0.62
  -5   0 -11    4.53    0.75
   5   0  11    4.06    0.24
  -5   0 -12    0.42    0.11
   5   0  12    0.61    0.10
  -5   0  12    0.41    0.10
   5   0  12    0.51    0.11
  -5   0  12    0.38    0.10
  -5   0 -13    0.87    0.13
   5   0  13    0.86    0.12
  -5   0  13    0.82    0.13
   5   0  13    1.02    0.11
   5   0  14    0.63    0.11
  -5   0 -14    0.60    0.10
  -5   0  14    0.57    0.10
  -5   0 -14    0.73    0.11
  -5   0 -15    0.09    0.06
  -5   0 -15   -0.01    0.05
  -5   0  15    0.12    0.06
   5   0  15    0.10    0.06
  -6   0   0  316.16    3.22
   6   0   0  310.75    1.89
   6   0   1   24.06    0.87
   6   0   1   21.94    0.39
  -6   0   1   25.44    0.90
  -6   0  -1   24.80    0.92
   6   0  -1   23.53    0.66
  -6   0   1   26.05    0.94
   6   0   2    0.76    0.19
  -6   0  -2    0.88    0.20
  -6   0   2    1.18    0.23
  -6   0   2    1.41    0.22
  -6   0  -2    0.68    0.16
   6   0  -3   39.28    1.05
   6   0   3   40.10    1.27
  -6   0   3   38.11    1.17
  -6   0   3   39.15    1.12
  -6   0  -3   39.15    1.20
  -6   0  -3   38.16    1.15
  -6   0   4    0.53    0.18
  -6   0   4    0.43    0.14
   6   0  -4    0.41    0.15
   6   0   4    0.59    0.21
   6   0  -4    0.55    0.09
  -6   0  -4    0.66    0.20
  -6   0  -4    0.39    0.16
  -6   0  -5    7.37    0.55
  -6   0  -5    7.11    0.62
  -6   0   5    8.01    0.56
  -6   0   5    7.79    0.57
   6   0   5    7.37    0.68
   6   0  -5    7.18    0.56
  -6   0  -6   50.83    1.49
   6   0   6   53.96    2.02
  -6   0   6   56.11    1.52
  -6   0  -6   55.18    1.87
   6   0  -6   56.51    1.70
  -6   0   6   57.81    1.58
   6   0  -7   19.75    1.09
   6   0   7   20.59    1.34
  -6   0  -7   20.04    1.23
   6   0   8   10.69    0.35
   6   0  -8   10.20    0.85
  -6   0  -8   10.52    0.35
  -6   0   8   10.73    0.34
  -6   0   8    9.80    0.28
  -6   0   8   10.76    0.33
   6   0   8    9.86    0.95
  -6   0  -8   10.65    0.99
  -6   0  -9    0.02    0.08
  -6   0   9   -0.02    0.07
  -6   0  -9    0.11    0.18
   6   0   9    0.03    0.07
   6   0   9   -0.08    0.21
  -6   0   9   -0.01    0.07
   6   0  -9    0.24    0.19
   6   0  10    1.26    0.36
  -6   0 -10    1.27    0.41
   6   0  10    1.26    0.13
  -6   0  10    1.31    0.15
   6   0  10    1.27    0.15
  -6   0 -10    1.19    0.16
   6   0 -10    2.18    0.46
  -6   0  10    1.17    0.15
  -6   0 -11    4.15    0.26
   6   0  11    4.15    0.24
  -6   0  11    3.82    0.23
   6   0  11    4.04    0.21
  -6   0  11    3.74    0.24
  -6   0  12    1.37    0.15
   6   0  12    1.63    0.14
   6   0  12    1.45    0.15
  -6   0 -12    1.38    0.17
  -6   0 -13    1.70    0.17
   6   0  13    1.46    0.15
  -6   0  13    1.64    0.16
  -6   0  14    0.15    0.07
   6   0  14    0.30    0.08
  -6   0 -14    0.18    0.07
  -6   0 -14    0.21    0.08
   6   0  15    0.58    0.08
  -6   0  15    0.50    0.08
  -6   0 -15    0.58    0.08
   7   0   0    0.08    0.04
  -7   0   0    0.19    0.13
   7   0   0    0.11    0.10
  -7   0   1    1.87    0.28
   7   0  -1    2.01    0.21
  -7   0   1    1.91    0.29
   7   0   1    1.43    0.09
  -7   0  -1    1.82    0.28
   7   0   1    1.83    0.28
   7   0  -2   11.74    0.58
  -7   0  -2   11.91    0.70
   7   0   2   11.98    0.70
  -7   0   2   11.95    0.67
  -7   0   2   12.19    0.71
   7   0  -3   12.84    0.64
  -7   0   3   12.57    0.74
  -7   0   3   12.71    0.70
   7   0   3   13.20    0.78
  -7   0  -3   12.97    0.70
  -7   0  -3   13.27    0.76
  -7   0   4    5.71    0.51
  -7   0   4    5.59    0.47
   7   0  -4    4.84    0.43
  -7   0  -4    4.71    0.46
   7   0  -4    5.03    0.31
   7   0   4    5.25    0.55
  -7   0  -4    5.17    0.49
   7   0  -5    3.83    0.43
  -7   0  -5    3.64    0.46
  -7   0   5    3.87    0.41
  -7   0   5    3.97    0.45
   7   0   5    3.99    0.54
  -7   0  -5    3.71    0.43
   7   0  -6    1.34    0.30
  -7   0  -6    1.27    0.28
  -7   0   6    1.43    0.27
   7   0   6    1.36    0.45
  -7   0  -6    1.34    0.33
  -7   0   6    1.73    0.34
  -7   0  -7    1.89    0.16
  -7   0   7    2.00    0.16
   7   0   7    1.44    0.45
  -7   0  -7    1.96    0.42
   7   0   7    1.79    0.16
   7   0  -7    1.62    0.33
  -7   0   8    0.65    0.11
  -7   0  -8    0.44    0.25
  -7   0  -8    0.68    0.11
  -7   0   8    0.58    0.09
   7   0   8    0.70    0.12
   7   0  -8    0.49    0.22
   7   0   8    0.45    0.32
   7   0  -9    0.35    0.21
  -7   0  -9    0.43    0.26
  -7   0   9    0.22    0.08
  -7   0  -9    0.15    0.08
   7   0   9    0.19    0.10
  -7   0   9    0.17    0.08
   7   0   9    0.19    0.25
  -7   0 -10    0.54    0.30
   7   0  10    0.27    0.24
   7   0  10    0.43    0.11
  -7   0 -10    0.43    0.11
   7   0  10    0.45    0.12
  -7   0  10    0.57    0.12
  -7   0 -11    1.68    0.18
  -7   0  11    1.59    0.17
   7   0  11    1.98    0.18
   7   0  11    1.98    0.15
  -7   0  12    0.63    0.13
   7   0  12    0.67    0.12
  -7   0 -12    0.59    0.12
   7   0  12    0.63    0.10
  -7   0 -12    0.76    0.13
  -7   0 -13    0.16    0.08
  -7   0  13    0.14    0.08
   7   0  13    0.06    0.07
  -7   0 -13    0.14    0.09
   7   0  14    1.05    0.11
  -7   0 -14    0.83    0.11
  -7   0  14    0.84    0.11
  -7   0  15    0.90    0.09
  -7   0 -15    0.86    0.09
   7   0  15    0.97    0.09
  -8   0   0  125.05    2.38
   8   0   0  126.42    2.28
   8   0  -1    0.84    0.13
   8   0   1    0.78    0.21
  -8   0   1    0.63    0.21
  -8   0  -1    0.62    0.21
   8   0   2    3.28    0.41
  -8   0  -2    2.83    0.39
  -8   0   2    3.20    0.39
  -8   0   2    3.27    0.41
   8   0  -2    2.92    0.31
  -8   0   3   20.48    0.95
  -8   0  -3   21.46    0.94
  -8   0   3   20.62    1.01
   8   0  -3   21.28    0.93
  -8   0  -3   20.34    1.00
   8   0   3   21.91    1.09
   8   0  -3   20.85    0.82
  -8   0   4    4.31    0.48
   8   0   4    4.22    0.53
  -8   0  -4    4.44    0.47
  -8   0  -4    4.24    0.48
   8   0  -4    4.54    0.42
  -8   0   4    3.81    0.43
  -8   0   5    0.22    0.12
   8   0   5    0.30    0.22
  -8   0  -5    0.31    0.19
   8   0  -5    0.34    0.16
  -8   0  -5    0.20    0.15
  -8   0   5    0.32    0.17
  -8   0  -6    1.51    0.36
  -8   0   6    1.69    0.35
  -8   0  -6    1.74    0.32
  -8   0   6    1.85    0.30
   8   0  -6    1.75    0.32
   8   0   6    1.62    0.42
  -8   0   7    5.02    0.24
  -8   0  -7    5.13    0.65
  -8   0   7    4.99    0.22
  -8   0  -7    5.31    0.25
   8   0  -7    5.22    0.58
   8   0   7    4.56    0.72
   8   0   7    5.69    0.26
   8   0   8    2.81    0.60
  -8   0   8    2.78    0.20
   8   0  -8    3.64    0.50
  -8   0   8    2.55    0.17
  -8   0  -8    2.63    0.51
  -8   0  -8    2.62    0.20
   8   0   8    2.98    0.21
   8   0   9    7.52    0.91
  -8   0   9    7.38    0.32
  -8   0  -9    7.83    0.92
  -8   0   9    7.03    0.27
   8   0   9    7.49    0.33
  -8   0  -9    7.54    0.33
  -8   0 -10    0.56    0.13
   8   0  10    0.60    0.13
  -8   0 -10    0.55    0.11
  -8   0  10    0.47    0.09
  -8   0  10    0.41    0.12
   8   0  10    0.34    0.25
   8   0  11    1.85    0.15
  -8   0 -11    1.67    0.19
   8   0  11    1.78    0.18
  -8   0 -11    1.69    0.17
  -8   0  11    1.59    0.17
  -8   0  12    0.38    0.11
  -8   0 -12    0.36    0.11
   8   0  12    0.36    0.10
   8   0  12    0.38    0.08
  -8   0 -12    0.39    0.09
  -8   0 -13    2.63    0.19
  -8   0  13    2.76    0.19
   8   0  13    2.52    0.18
   8   0  14    1.39    0.13
  -8   0  14    1.31    0.12
  -8   0 -14    1.30    0.13
   8   0  15    0.30    0.06
  -8   0  15    0.25    0.06
  -8   0 -15    0.19    0.06
   9   0   0    0.15    0.16
  -9   0   0    0.22    0.20
   9   0   1   65.75    1.82
   9   0  -1   63.49    1.74
  -9   0  -1   64.60    1.83
  -9   0   1   65.11    1.83
  -9   0   2    6.68    0.59
   9   0   2    6.50    0.60
  -9   0  -2    6.12    0.59
  -9   0   2    6.03    0.59
   9   0  -2    5.61    0.42
   9   0   3    1.14    0.30
  -9   0   3    1.22    0.28
  -9   0   3    1.14    0.27
  -9   0  -3    1.36    0.30
   9   0  -3    1.51    0.26
   9   0  -3    1.67    0.24
   9   0   4    4.44    0.59
  -9   0  -4    3.30    0.42
   9   0  -4    3.68    0.39
   9   0  -4    3.90    0.46
  -9   0  -4    3.77    0.47
  -9   0   4    3.90    0.46
  -9   0   4    3.86    0.48
  -9   0   5    4.12    0.52
  -9   0  -5    3.92    0.18
   9   0   5    3.60    0.58
   9   0  -5    4.40    0.55
  -9   0  -5    3.71    0.47
  -9   0   5    3.56    0.43
  -9   0  -5    4.47    0.54
  -9   0  -6    8.34    0.79
  -9   0  -6    7.08    0.65
  -9   0  -6    8.42    0.26
  -9   0   6    8.52    0.74
   9   0   6    8.61    0.31
   9   0   6    8.16    0.92
  -9   0   6    8.07    0.28
  -9   0  -6    8.45    0.30
   9   0   7    2.15    0.18
  -9   0  -7    2.08    0.17
  -9   0   7    2.07    0.17
  -9   0   7    1.98    0.16
  -9   0  -7    1.92    0.41
   9   0   7    1.90    0.52
  -9   0   8    0.11    0.07
  -9   0  -8   -0.22    0.22
  -9   0   8    0.11    0.08
  -9   0  -8    0.08    0.08
   9   0   8   -0.13    0.30
   9   0   8    0.11    0.10
   9   0  -9   -0.16    0.35
  -9   0   9    0.08    0.09
  -9   0  -9    0.05    0.08
   9   0   9    0.14    0.10
  -9   0  -9   -0.14    0.21
  -9   0   9    0.07    0.07
  -9   0 -10    2.68    0.22
  -9   0  10    2.73    0.18
   9   0  10    2.89    0.22
  -9   0  10    2.80    0.22
  -9   0  11    3.95    0.25
   9   0  11    4.27    0.25
   9   0  11    4.08    0.22
  -9   0 -11    4.11    0.26
   9   0  12    0.32    0.08
   9   0  12    0.37    0.10
  -9   0 -12    0.31    0.10
  -9   0  12    0.26    0.10
  -9   0  13    0.10    0.07
  -9   0 -13    0.13    0.08
   9   0  13    0.04    0.07
  -9   0 -14    0.50    0.09
   9   0  14    0.50    0.08
  -9   0  14    0.36    0.08
  -9   0  15    0.53    0.06
   9   0  15    0.65    0.07
  10   0   0   99.44    2.35
 -10   0   0   97.32    2.38
  10   0  -1    7.81    0.66
  10   0   1    7.74    0.68
 -10   0   1    8.19    0.71
 -10   0  -1    7.03    0.67
  10   0   2    1.13    0.31
 -10   0   2    1.17    0.30
  10   0  -2    1.01    0.26
 -10   0  -2    1.50    0.34
 -10   0  -2    1.36    0.12
 -10   0  -3    2.08    0.14
 -10   0  -3    1.65    0.33
 -10   0   3    1.99    0.37
  10   0   3    2.12    0.40
 -10   0   4    9.38    0.78
 -10   0  -4    9.40    0.28
 -10   0  -4    8.95    0.76
 -10   0   4    9.37    0.23
  10   0  -4    9.40    0.71
 -10   0   4    9.54    0.74
  10   0   4    9.62    0.88
  10   0  -5   20.97    1.19
 -10   0   5   20.44    0.44
 -10   0   5   20.68    0.34
 -10   0   5   20.28    1.16
 -10   0   5   21.19    0.45
 -10   0  -5   20.03    0.41
 -10   0   5   18.98    1.03
 -10   0  -5   19.72    1.11
 -10   0  -5   20.80    0.45
  10   0   5   21.57    1.41
 -10   0  -5   20.53    0.40
  10   0   6   14.08    0.42
 -10   0   6   14.14    0.38
  10   0  -6   13.95    1.08
  10   0   6   15.27    1.31
 -10   0  -6   13.97    0.40
 -10   0  -6   14.49    1.04
 -10   0  -6   14.20    0.34
 -10   0  -6   14.46    0.36
 -10   0   6   14.93    1.01
 -10   0   6   14.59    0.40
 -10   0  -7    0.15    0.06
 -10   0   7    0.13    0.08
  10   0  -7    0.61    0.29
  10   0   7    0.24    0.35
  10   0   7    0.15    0.11
 -10   0  -7    0.00    0.14
 -10   0   7    0.13    0.09
 -10   0  -7    0.11    0.08
 -10   0   8    7.20    0.32
 -10   0  -8    7.45    0.33
  10   0   8    6.23    0.93
 -10   0   8    6.96    0.29
  10   0   8    7.37    0.33
 -10   0  -8    7.05    0.83
  10   0  -8    7.85    0.95
  10   0   9    0.73    0.13
 -10   0   9    0.53    0.11
  10   0   9    0.82    0.37
 -10   0  -9    0.31    0.23
 -10   0  -9    0.57    0.12
  10   0  -9   -0.01    0.18
 -10   0   9    0.57    0.10
  10   0  10    0.62    0.12
 -10   0 -10    0.57    0.12
 -10   0  10    0.46    0.09
 -10   0  10    0.37    0.11
 -10   0 -11    2.24    0.20
  10   0  11    2.38    0.19
  10   0  11    2.38    0.17
 -10   0  11    2.09    0.19
  10   0  12   -0.03    0.07
  10   0  12    0.02    0.06
 -10   0  12   -0.01    0.08
 -10   0 -12    0.06    0.08
 -10   0 -13    2.51    0.18
  10   0  13    2.39    0.16
 -10   0  13    2.34    0.16
 -10   0 -14    0.34    0.07
 -10   0  14    0.45    0.07
  10   0  14    0.53    0.08
 -11   0   0    0.12    0.15
  11   0   0   -0.04    0.14
 -11   0  -1    1.97    0.39
 -11   0   1    1.97    0.38
 -11   0  -1    2.29    0.15
  11   0  -1    2.17    0.39
  11   0   1    2.09    0.39
 -11   0   2    3.26    0.49
 -11   0  -2    3.76    0.19
  11   0   2    3.49    0.52
 -11   0  -2    3.04    0.46
  11   0  -2    3.12    0.45
 -11   0   2    3.44    0.16
 -11   0   3    1.05    0.12
 -11   0  -3    0.73    0.27
 -11   0   3    0.94    0.30
 -11   0  -3    0.89    0.11
  11   0   3    0.62    0.28
  11   0  -3    0.55    0.22
 -11   0  -3    1.02    0.11
 -11   0   3    0.77    0.09
  11   0   4    0.85    0.34
 -11   0  -4    1.08    0.12
 -11   0  -4    0.95    0.28
 -11   0   4    1.22    0.13
 -11   0  -4    1.39    0.13
 -11   0   4    1.31    0.13
 -11   0   4    0.82    0.29
 -11   0  -4    1.05    0.12
 -11   0   4    1.13    0.11
 -11   0   5    0.21    0.08
 -11   0   5    0.11    0.06
 -11   0  -5    0.20    0.07
 -11   0   5    0.24    0.20
 -11   0  -5    0.36    0.20
 -11   0  -5    0.21    0.08
 -11   0   5    0.34    0.09
  11   0   5    0.29    0.28
 -11   0  -5    0.30    0.09
 -11   0  -6    0.18    0.08
 -11   0   6    0.21    0.20
  11   0   6    0.03    0.09
 -11   0  -6    0.15    0.08
 -11   0  -6    0.18    0.07
 -11   0   6    0.05    0.07
 -11   0   6    0.10    0.07
  11   0   6    0.07    0.30
  11   0   7    0.52    0.12
  11   0   7    0.70    0.42
 -11   0   7    0.53    0.11
 -11   0  -7    0.60    0.12
 -11   0   7    0.60    0.10
 -11   0  -7    0.67    0.10
 -11   0   8    0.30    0.10
 -11   0   8    0.29    0.10
  11   0   8    0.24    0.11
 -11   0  -8    0.21    0.10
 -11   0   9    2.75    0.22
 -11   0  -9    2.45    0.23
  11   0   9    3.07    0.23
 -11   0   9    2.76    0.19
 -11   0  10    1.09    0.13
 -11   0 -10    1.16    0.16
 -11   0  10    0.99    0.14
  11   0  10    1.30    0.15
  11   0  11    1.64    0.16
 -11   0 -11    1.47    0.16
  11   0  11    1.51    0.14
 -11   0  11    1.49    0.16
  11   0  12    0.03    0.07
  11   0  12    0.02    0.06
 -11   0 -12   -0.02    0.07
 -11   0  12    0.07    0.07
  11   0  13   -0.04    0.06
 -11   0 -13    0.05    0.06
 -11   0  13    0.09    0.06
  11   0  14    0.65    0.07
 -11   0  14    0.57    0.07
 -11   0 -14    0.53    0.07
  12   0   0    0.70    0.25
 -12   0   0    0.46    0.23
 -12   0   0    0.62    0.09
 -12   0  -1    3.12    0.17
 -12   0  -1    2.81    0.47
 -12   0   1    3.15    0.17
  12   0   1    3.35    0.51
 -12   0   1    3.34    0.17
 -12   0   1    3.28    0.51
  12   0  -1    2.78    0.45
 -12   0  -2    5.09    0.22
  12   0   2    4.55    0.62
 -12   0   2    5.33    0.23
  12   0  -2    4.91    0.59
 -12   0   2    4.89    0.63
 -12   0  -2    5.31    0.24
 -12   0  -2    4.49    0.58
 -12   0   2    4.74    0.20
 -12   0   2    5.11    0.21
 -12   0   2    5.10    0.20
 -12   0  -3    2.10    0.16
 -12   0  -3    1.43    0.36
  12   0  -3    1.56    0.35
 -12   0   3    2.21    0.16
 -12   0  -3    1.81    0.14
 -12   0  -3    2.11    0.15
 -12   0   3    2.01    0.13
 -12   0   3    1.69    0.38
  12   0   3    1.54    0.42
 -12   0   3    2.04    0.16
 -12   0  -4    5.55    0.65
 -12   0   4    5.34    0.25
 -12   0   4    5.61    0.20
 -12   0  -4    5.75    0.25
 -12   0  -4    5.59    0.24
 -12   0  -4    5.47    0.24
  12   0   4    5.76    0.78
  12   0  -4    4.73    0.59
 -12   0   4    5.36    0.65
 -12   0   4    6.05    0.26
 -12   0  -5   -0.53    0.24
 -12   0   5   -0.02    0.07
  12   0   5    0.25    0.31
 -12   0  -5    0.05    0.07
 -12   0  -5    0.10    0.07
  12   0  -5   -0.31    0.18
 -12   0   5   -0.13    0.07
 -12   0  -5    0.14    0.08
 -12   0   5    0.04    0.07
 -12   0   5   -0.50    0.25
 -12   0   6    0.02    0.07
 -12   0  -6    0.07    0.07
 -12   0   6   -0.04    0.17
 -12   0   6   -0.02    0.09
 -12   0  -6    0.05    0.06
  12   0   6    0.00    0.10
 -12   0  -7    1.73    0.17
 -12   0   7    1.65    0.16
  12   0   7    1.83    0.19
  12   0   7    1.94    0.58
 -12   0   7    1.59    0.17
 -12   0  -7    1.81    0.15
 -12   0  -8    0.17    0.08
 -12   0   8    0.23    0.10
 -12   0   8    0.22    0.10
 -12   0  -8    0.17    0.09
  12   0   8    0.37    0.12
 -12   0   9    0.61    0.11
 -12   0  -9    0.27    0.13
 -12   0   9    0.58    0.11
  12   0   9    0.63    0.13
  12   0  10    0.67    0.13
 -12   0  10    0.68    0.12
 -12   0 -10    0.53    0.13
 -12   0 -11    0.68    0.12
  12   0  11    0.61    0.11
  12   0  11    0.39    0.09
 -12   0  11    0.42    0.10
 -12   0  12    0.04    0.06
  12   0  12    0.07    0.06
  12   0  12    0.02    0.06
 -12   0 -12    0.05    0.07
 -12   0  13    0.15    0.06
  12   0  13    0.12    0.05
 -12   0 -13    0.13    0.06
 -13   0   0   -0.02    0.05
 -13   0   0   -0.07    0.22
 -13   0   0    0.02    0.06
  13   0   0    0.00    0.15
  13   0  -1    2.01    0.41
 -13   0  -1    1.43    0.36
 -13   0  -1    1.99    0.15
 -13   0   1    1.81    0.13
 -13   0   1    1.93    0.41
  13   0   1    1.32    0.38
 -13   0   1    2.09    0.14
 -13   0  -2    0.56    0.09
 -13   0   2    0.49    0.09
 -13   0   2    0.42    0.08
 -13   0  -2    0.14    0.18
  13   0   2    0.49    0.27
  13   0  -2    0.42    0.24
 -13   0   2    0.36    0.24
 -13   0   2    0.54    0.10
 -13   0   3    4.04    0.59
 -13   0  -3    4.44    0.21
 -13   0  -3    4.58    0.22
 -13   0   3    5.12    0.23
  13   0  -3    4.19    0.58
 -13   0   3    4.64    0.23
  13   0   3    4.12    0.67
 -13   0  -3    3.85    0.56
 -13   0   3    4.52    0.20
 -13   0   4    3.39    0.20
 -13   0  -4    2.47    0.46
 -13   0  -4    3.46    0.20
 -13   0   4    2.86    0.51
 -13   0  -4    3.16    0.19
 -13   0   4    3.16    0.21
  13   0  -4    2.51    0.46
  13   0   4    3.01    0.61
 -13   0   4    3.05    0.17
 -13   0   5    2.40    0.19
  13   0  -5    1.68    0.36
  13   0   5    2.69    0.60
 -13   0   5    2.50    0.49
 -13   0  -5    2.49    0.18
 -13   0   5    2.38    0.14
 -13   0  -5    2.74    0.18
 -13   0   5    2.47    0.19
  13   0   6    1.34    0.17
 -13   0   6    1.37    0.15
 -13   0  -6    1.42    0.15
 -13   0   6    1.32    0.15
 -13   0  -6    1.61    0.14
 -13   0   6    1.70    0.42
  13   0   6    1.47    0.52
  13   0   7    0.56    0.46
 -13   0   7    0.89    0.13
 -13   0   7    0.82    0.13
 -13   0  -7    0.87    0.14
 -13   0  -7    0.82    0.11
  13   0   7    0.84    0.15
 -13   0  -8    0.45    0.11
 -13   0   8    0.57    0.12
 -13   0  -8    0.55    0.10
  13   0   8    0.66    0.13
 -13   0   8    0.55    0.11
  13   0   9    0.31    0.10
 -13   0  -9    0.39    0.11
 -13   0   9    0.31    0.09
  13   0  10    0.07    0.08
 -13   0 -10    0.08    0.08
 -13   0  10    0.08    0.09
 -13   0  11    0.00    0.07
  13   0  11    0.04    0.06
 -13   0 -11   -0.01    0.07
  13   0  11    0.00    0.07
  13   0  12    0.00    0.02
 -13   0  12    0.02    0.06
  13   0  12    0.05    0.06
 -13   0 -12    0.00    0.07
  13   0  13   -0.06    0.05
 -13   0 -13    0.03    0.05
 -13   0  13   -0.02    0.04
  14   0   0    0.39    0.29
 -14   0   0    0.68    0.11
 -14   0   0    0.34    0.25
 -14   0   0    0.61    0.12
 -14   0   1    0.90    0.12
  14   0   1    0.22    0.27
 -14   0   1    0.42    0.10
 -14   0  -1    0.61    0.31
 -14   0  -1    0.80    0.12
  14   0  -1    0.93    0.32
 -14   0   1    0.68    0.11
 -14   0   1    0.57    0.30
  14   0  -2    1.09    0.35
 -14   0   2    1.18    0.12
  14   0   2    0.60    0.32
 -14   0   2    0.94    0.32
 -14   0  -2    0.91    0.31
 -14   0  -2    1.05    0.13
 -14   0   2    1.09    0.12
 -14   0  -3    0.46    0.27
 -14   0  -3    0.26    0.08
  14   0  -3    0.31    0.21
  14   0   3    0.15    0.27
 -14   0   3    0.31    0.09
 -14   0   3    0.06    0.23
 -14   0  -3    0.30    0.10
 -14   0   3    0.42    0.09
 -14   0  -4    3.41    0.21
  14   0  -4    3.41    0.52
 -14   0  -4    3.01    0.50
 -14   0  -4    3.37    0.21
  14   0   4    4.49    0.75
 -14   0   4    3.28    0.55
 -14   0   4    3.20    0.20
 -14   0   4    3.43    0.22
 -14   0   4    3.87    0.18
 -14   0   5    1.28    0.15
 -14   0   5    1.22    0.37
 -14   0   5    1.18    0.11
 -14   0  -5    1.19    0.14
  14   0   5    0.65    0.38
 -14   0  -5    1.15    0.14
 -14   0   5    1.04    0.14
  14   0   5    0.94    0.15
 -14   0  -6    1.30    0.15
 -14   0   6    1.36    0.16
 -14   0   6    1.17    0.15
 -14   0  -6    1.27    0.14
  14   0   6    1.15    0.16
 -14   0   7    0.07    0.08
 -14   0  -7    0.10    0.07
  14   0   7    0.04    0.09
 -14   0  -7    0.01    0.08
  14   0   8    0.09    0.09
 -14   0  -8    0.05    0.07
 -14   0  -8    0.02    0.08
 -14   0   8    0.11    0.08
 -14   0  -9    0.02    0.08
  14   0   9    0.09    0.09
 -14   0   9    0.03    0.07
  14   0  10   -0.01    0.07
 -14   0  10    0.02    0.07
 -14   0 -10   -0.02    0.07
  14   0  11    0.05    0.06
 -14   0  11    0.05    0.06
 -14   0 -11    0.01    0.06
  14   0  11    0.04    0.06
  14   0  12    0.02    0.01
 -14   0  12    0.08    0.05
 -14   0 -12    0.03    0.05
  14   0  12    0.05    0.05
 -15   0   0    0.09    0.07
 -15   0   0   -0.33    0.23
  15   0   0   -0.42    0.26
 -15   0   1    0.58    0.10
 -15   0   1    0.64    0.29
  15   0  -1    0.32    0.20
 -15   0  -1    0.52    0.10
 -15   0   1    0.25    0.08
  15   0   1    0.29    0.23
  15   0  -2    0.11    0.19
 -15   0   2    0.04    0.07
 -15   0  -2    0.11    0.20
  15   0   2    0.07    0.21
 -15   0   2    0.06    0.07
 -15   0   2   -0.38    0.27
 -15   0  -2    0.11    0.08
 -15   0  -3    0.21    0.08
 -15   0   3    0.15    0.08
 -15   0  -3   -0.10    0.17
  15   0   3    0.57    0.39
 -15   0   3    0.32    0.08
 -15   0   3   -0.02    0.24
  15   0  -3    0.02    0.16
 -15   0   4   11.91    0.38
 -15   0  -4   12.64    0.39
 -15   0   4   12.85    0.33
  15   0   4   10.75    1.17
 -15   0  -4   12.20    0.37
 -15   0   4   11.31    1.02
 -15   0   5    2.20    0.18
 -15   0  -5    2.34    0.19
 -15   0   5    2.13    0.14
 -15   0  -5    2.43    0.18
  15   0   5    1.93    0.19
 -15   0  -6    0.28    0.09
 -15   0   6    0.19    0.09
 -15   0  -6    0.07    0.08
  15   0   6    0.08    0.10
 -15   0  -7    0.77    0.12
 -15   0   7    0.87    0.13
 -15   0  -7    0.95    0.12
  15   0   7    0.87    0.14
  15   0   8    0.09    0.09
 -15   0   8    0.04    0.07
 -15   0  -8    0.02    0.07
 -15   0  -9    0.01    0.08
  15   0   9    0.09    0.07
 -15   0   9    0.05    0.07
  15   0  10    0.03    0.06
 -15   0  10    0.03    0.06
 -15   0 -10   -0.02    0.06
 -15   0 -11    0.32    0.07
  15   0  11    0.38    0.07
  15   0  11    0.29    0.07
 -15   0  11    0.26    0.07
 -15   0  12    0.02    0.04
 -15   0 -12    0.01    0.04
  15   0  12   -0.08    0.05
 -16   0   0    7.26    0.84
 -16   0   0    7.39    0.29
  16   0   0    7.44    0.89
 -16   0   1    0.97    0.12
 -16   0   1    0.83    0.11
 -16   0  -1    0.91    0.13
  16   0  -1    0.78    0.31
  16   0   1    0.43    0.25
 -16   0   1    0.78    0.31
  16   0  -2    6.82    0.81
 -16   0   2   10.03    0.32
 -16   0   2    9.80    0.32
 -16   0   2    8.63    0.91
 -16   0  -2    6.84    0.80
 -16   0  -2    9.81    0.34
  16   0   2    8.10    0.98
 -16   0   3    1.22    0.13
 -16   0   3    1.16    0.12
 -16   0  -3    1.22    0.14
 -16   0  -4    0.49    0.11
 -16   0  -4    0.49    0.09
 -16   0   4    0.47    0.10
 -16   0   4    0.30    0.08
 -16   0   5    0.03    0.08
 -16   0   5    0.17    0.07
  16   0   5    0.08    0.10
 -16   0  -5    0.12    0.08
 -16   0  -5    0.18    0.09
 -16   0   6    0.02    0.07
 -16   0  -6    0.06    0.08
  16   0   6    0.07    0.09
 -16   0  -6    0.04    0.07
  16   0   7   -0.04    0.09
 -16   0  -7   -0.06    0.07
 -16   0   7   -0.06    0.07
  16   0   8    0.01    0.08
 -16   0  -8   -0.15    0.08
 -16   0   8    0.08    0.07
  16   0   9    0.14    0.07
 -16   0  -9    0.01    0.06
 -16   0   9   -0.02    0.06
  16   0  10    0.12    0.07
 -16   0  10    0.01    0.05
 -16   0 -10    0.07    0.05
  16   0  10    0.06    0.06
  16   0  11    0.01    0.04
 -16   0 -11    0.03    0.05
 -16   0  11   -0.09    0.05
  16   0  11    0.05    0.04
 -17   0   0   -0.16    0.09
 -17   0   1    0.87    0.12
 -17   0  -1    0.64    0.11
 -17   0   2    2.78    0.17
 -17   0   2    2.87    0.18
 -17   0   3    0.28    0.09
 -17   0   3    0.42    0.09
 -17   0   4    4.41    0.19
  17   0   4    3.72    0.24
 -17   0   4    4.14    0.22
  17   0   5    2.85    0.21
 -17   0  -5    2.81    0.18
 -17   0   5    3.19    0.20
  17   0   6   -0.03    0.09
 -17   0  -6    0.05    0.07
 -17   0   6   -0.07    0.07
 -17   0  -7    0.02    0.06
  17   0   7    0.00    0.07
 -17   0   7   -0.02    0.07
  17   0   8    0.55    0.10
 -17   0   8    0.37    0.08
 -17   0  -8    0.48    0.08
 -17   0  -9    0.52    0.08
 -17   0   9    0.53    0.08
  17   0   9    0.64    0.09
  17   0  10    0.11    0.05
 -17   0 -10    0.06    0.05
  17   0  10    0.09    0.05
 -17   0  10    0.01    0.05
 -18   0   0    0.40    0.09
 -18   0  -1    0.08    0.08
 -18   0   1    0.07    0.07
 -18   0   2    0.16    0.08
 -18   0  -2    0.00    0.08
  18   0   3    0.21    0.09
 -18   0   3    0.43    0.08
 -18   0   3    0.53    0.10
  18   0   4    0.64    0.11
 -18   0   4    0.87    0.09
 -18   0   4    0.95    0.11
  18   0   5    0.09    0.08
 -18   0   5    0.06    0.07
 -18   0   6    0.52    0.09
  18   0   6    0.56    0.10
 -18   0   7    0.03    0.06
  18   0   7    0.19    0.08
 -18   0   8    0.06    0.06
  18   0   8    0.05    0.05
 -18   0  -8    0.05    0.02
 -18   0   9    0.14    0.05
  18   0   9    0.16    0.05
 -19   0   0   -0.04    0.07
 -19   0  -1    1.06    0.12
 -19   0   1    1.26    0.12
 -19   0  -2    0.06    0.07
 -19   0   2    0.28    0.07
 -19   0   3    0.27    0.07
  19   0   3    0.20    0.08
 -19   0  -3    0.31    0.09
 -19   0  -4    0.36    0.09
  19   0   4    0.48    0.10
  19   0   5    0.71    0.10
 -19   0  -5    0.71    0.10
 -19   0  -6    0.53    0.09
 -19   0   6    0.44    0.07
  19   0   6    0.71    0.09
 -19   0  -7   -0.15    0.06
 -19   0   7   -0.02    0.02
 -19   0  -8    0.07    0.05
  19   0   8    0.09    0.04
 -20   0   0    0.26    0.07
 -20   0   1    0.20    0.07
 -20   0  -1    0.11    0.07
 -20   0   2   -0.07    0.06
 -20   0  -2    0.00    0.06
 -20   0  -3   -0.01    0.06
 -20   0  -4   -0.13    0.07
  20   0   4    0.02    0.06
 -20   0  -5   -0.17    0.07
  20   0   5    0.05    0.05
 -20   0  -6   -0.05    0.06
 -21   0   0    0.08    0.05
 -21   0  -1    0.15    0.06
 -21   0   1   -0.11    0.06
 -21   0  -2    0.09    0.06
 -21   0  -3    0.21    0.07
 -21   0  -4    0.09    0.05
   0   1  -1  184.25    1.25
   0  -1   1  177.29    0.96
   0   1   1  198.29    1.32
   0   1  -1  183.37    0.90
   0  -1  -1  195.18    1.18
   0   1  -2  136.30    0.94
   0   1   2  136.40    1.42
   0   1  -2  133.11    1.43
   0  -1   2  130.94    1.27
   0  -1  -2  130.70    1.38
   0   1   3   37.72    0.90
   0   1  -3   36.28    0.91
   0  -1   3   35.71    0.80
   0  -1  -3   36.75    0.90
   0   1  -4    9.58    0.56
   0  -1  -4    7.38    0.49
   0   1   4    8.84    0.50
   0  -1   4   10.58    0.54
   0  -1   4   11.79    0.52
   0   1   5   10.11    0.54
   0  -1  -5   10.04    0.64
   0  -1   5    9.18    0.56
   0   1  -5    9.29    0.62
   0  -1  -6   46.95    1.53
   0   1  -6   38.33    1.39
   0   1   6   50.82    1.32
   0  -1   6   38.33    1.23
   0  -1  -7    1.15    0.30
   0   1   7    0.89    0.21
   0  -1   7    1.00    0.24
   0   1  -7    1.26    0.31
   0  -1   8   29.44    1.26
   0   1  -8   28.03    1.46
   0   1   8   26.43    1.10
   0  -1  -8   25.78    1.38
   0   1  -9   21.34    0.45
   0   1  -9   21.81    1.40
   0   1   9   20.24    0.42
   0  -1   9   22.71    0.46
   0  -1  -9   18.82    1.29
   0  -1   9   23.45    1.19
   0   1   9   20.36    0.45
   0  -1  -9   19.03    0.42
   0  -1  10    0.71    0.10
   0   1  10    1.06    0.11
   0  -1 -10    0.91    0.11
   0   1 -10    0.65    0.10
   0  -1  10    0.52    0.10
   0  -1 -10    0.82    0.36
   0   1  10    0.76    0.11
   0   1 -10    0.37    0.22
   0   1 -11    4.15    0.23
   0   1  11    4.81    0.24
   0   1  11    5.18    0.27
   0   1 -11    4.10    0.70
   0  -1  11    4.39    0.23
   0  -1 -11    4.60    0.72
   0  -1  11    4.46    0.24
   0  -1 -11    4.83    0.24
   0   1  12    2.54    0.19
   0  -1  12    2.32    0.18
   0  -1 -12    2.47    0.18
   0   1  12    2.41    0.18
   0  -1  12    2.48    0.19
   0   1 -12    2.50    0.19
   0   1 -13    0.12    0.08
   0  -1  13    0.10    0.09
   0   1  13    0.20    0.09
   0   1  13    0.23    0.09
   0  -1  13    0.07    0.08
   0  -1 -13    0.08    0.08
   0  -1  14    0.00    0.07
   0  -1  14    0.04    0.07
   0   1 -14    0.05    0.06
   0   1  14    0.13    0.07
   0   1  14    0.00    0.07
   0  -1  15    0.03    0.05
   0  -1  15    0.05    0.05
   0   1  15    0.07    0.06
   0   1  15   -0.01    0.05
   1   1  15   -0.02    0.06
  -1  -1  15    0.09    0.06
  -1   1 -15    0.01    0.05
  -1  -1  15    0.01    0.05
   1   1  15    0.06    0.05
  -1  -1  14    0.17    0.07
   1   1  14    0.20    0.07
  -1   1 -14    0.07    0.06
  -1  -1  14    0.12    0.07
   1   1  14    0.08    0.07
  -1  -1  13    2.13    0.18
  -1   1 -13    2.25    0.18
  -1  -1  13    2.53    0.20
   1   1  13    1.55    0.15
   1   1  13    1.61    0.16
   1   1  12    2.26    0.17
   1  -1 -12    2.08    0.16
  -1  -1  12    1.29    0.14
   1   1  12    2.55    0.20
  -1   1 -12    1.30    0.15
  -1  -1  12    1.30    0.15
   1  -1 -11    2.72    0.57
  -1   1 -11    2.81    0.20
  -1  -1  11    3.09    0.21
  -1  -1  11    2.91    0.20
  -1   1 -11    2.77    0.60
   1   1  11    2.44    0.17
   1   1  11    2.57    0.19
   1  -1 -11    2.71    0.18
   1  -1 -10    3.35    0.19
   1   1  10    3.68    0.20
   1  -1 -10    3.74    0.63
  -1   1 -10    3.41    0.21
  -1   1 -10    3.33    0.60
   1   1  10    3.44    0.21
  -1  -1  10    3.41    0.20
  -1  -1  10    3.80    0.21
  -1   1  -9    5.69    0.24
   1   1   9    6.09    0.25
  -1  -1   9    5.25    0.23
  -1  -1   9    6.12    0.60
   1   1   9    5.59    0.56
  -1   1  -9    5.40    0.70
   1  -1  -9    5.87    0.73
  -1  -1   9    5.93    0.24
  -1  -1   8   16.22    0.94
   1  -1  -8   16.70    1.12
   1   1   8   16.38    0.92
  -1   1  -8   16.86    1.15
  -1   1  -7   29.83    1.38
   1   1   7   28.31    1.12
  -1  -1   7   30.35    1.19
   1  -1  -7   27.71    1.29
   1  -1  -6   25.53    1.12
  -1  -1   6   28.07    1.04
   1   1   6   28.44    1.10
  -1   1  -6   27.11    1.18
  -1  -1   5    3.44    0.33
  -1   1  -5    3.06    0.36
   1   1   5    5.11    0.45
   1  -1  -5    4.46    0.42
   1  -1  -4    5.01    0.40
  -1   1  -4    6.40    0.46
  -1  -1   4    5.99    0.39
   1   1   4    4.99    0.43
   1   1   3   13.52    0.63
  -1  -1   3   19.52    0.60
  -1   1  -3   18.83    0.67
   1  -1  -3   14.66    0.56
  -1   1  -2  300.80    2.14
   1   1   2  282.55    2.36
   1  -1  -2  292.96    2.01
  -1  -1   2  310.21    2.00
   1   1   1   84.96    0.94
  -1  -1   1   85.90    0.85
   1  -1  -1   86.55    0.74
   1   1   0  180.06    0.86
  -1  -1   0  190.55    1.10
  -1   1   0  188.13    1.09
  -1   1   0  182.41    0.90
   1  -1   0  182.69    0.99
  -1  -1   0  181.54    0.91
  -1  -1  -1   87.30    0.89
   1   1  -1   82.68    0.61
   1  -1   1   81.56    0.72
  -1   1   1   88.13    0.75
  -1   1   1   87.22    0.56
  -1  -1  -1   90.50    0.62
   1  -1   1   80.75    0.80
  -1  -1  -2  298.50    2.15
   1   1  -2  298.97    2.23
   1  -1   2  298.86    2.01
  -1   1   2  286.23    1.56
  -1   1   2  300.32    1.56
   1   1  -2  313.19    1.28
   1   1  -3   19.69    0.68
  -1  -1  -3   15.20    0.60
   1  -1   3   19.42    0.68
   1   1  -3   19.70    0.35
  -1   1   3   15.36    0.46
  -1  -1  -4    5.43    0.43
   1   1  -4    6.17    0.45
   1  -1   4    6.32    0.45
  -1   1   4    5.47    0.33
  -1   1   5    4.65    0.35
   1  -1   5    3.16    0.34
  -1  -1  -5    4.56    0.45
   1   1  -5    3.03    0.36
   1  -1   6   29.05    1.06
   1   1  -6   25.64    1.14
  -1   1   6   26.14    0.92
  -1  -1  -6   25.49    1.17
   1  -1   7   29.25    1.20
  -1   1   7   28.01    1.04
  -1  -1  -7   25.79    1.27
   1   1  -7   27.63    1.30
  -1   1   8   17.21    0.87
  -1  -1  -8   17.14    1.14
   1   1  -8   16.88    1.13
   1  -1   8   16.09    0.97
  -1  -1  -9    5.36    0.23
   1  -1   9    6.44    0.25
  -1   1   9    5.89    0.24
  -1  -1  -9    5.74    0.72
  -1   1   9    6.09    0.25
   1   1  -9    5.61    0.71
   1   1  -9    5.95    0.24
   1  -1   9    5.83    0.61
  -1   1  10    3.69    0.22
  -1   1  10    3.59    0.20
  -1  -1 -10    3.71    0.21
   1   1 -10    3.73    0.62
  -1  -1 -10    2.91    0.55
   1  -1  10    3.63    0.21
   1   1 -10    3.51    0.20
  -1  -1 -11    2.56    0.19
  -1   1  11    2.39    0.18
   1  -1  11    2.29    0.18
   1   1 -11    2.86    0.57
  -1  -1 -11    2.55    0.56
   1   1 -11    2.74    0.19
  -1   1  11    2.59    0.20
   1  -1  11    2.83    0.19
   1   1 -12    1.41    0.15
  -1   1  12    2.24    0.19
  -1  -1 -12    2.13    0.17
  -1   1  12    2.01    0.17
   1  -1  12    1.25    0.15
   1  -1  12    1.20    0.14
  -1   1  13    1.58    0.15
  -1  -1 -13    1.48    0.14
   1   1 -13    2.15    0.17
   1  -1  13    2.41    0.18
  -1   1  13    1.66    0.17
   1  -1  13    2.58    0.19
   1  -1  14    0.05    0.06
  -1   1  14    0.22    0.08
  -1   1  14    0.18    0.08
   1  -1  14    0.18    0.08
  -1  -1 -14    0.16    0.07
   1  -1  15    0.05    0.06
  -1   1  15   -0.05    0.06
   1  -1  15    0.13    0.06
  -1   1  15   -0.01    0.05
  -1  -1 -16    0.12    0.06
  -2   1 -16    0.11    0.06
   2   1  16    0.05    0.04
  -2   1 -15    0.11    0.06
  -2  -1  15    0.24    0.07
   2   1  15    0.25    0.07
   2   1  14   -0.03    0.07
   2   1  14   -0.02    0.06
  -2  -1  14   -0.03    0.07
  -2  -1  14    0.05    0.07
  -2   1 -14    0.02    0.07
   2   1  13    0.35    0.09
  -2  -1  13    0.46    0.10
  -2   1 -13    0.42    0.10
   2   1  13    0.47    0.11
  -2  -1  13    0.44    0.10
   2   1  12    2.48    0.19
  -2  -1  12    3.07    0.21
  -2  -1  12    2.81    0.21
   2   1  12    2.41    0.17
  -2   1 -12    2.74    0.21
  -2  -1  11    1.90    0.17
  -2   1 -11    1.79    0.48
   2   1  11    2.48    0.18
   2   1  11    2.05    0.17
  -2  -1  11    1.88    0.17
  -2   1 -11    1.74    0.17
   2  -1 -11    1.99    0.50
   2   1  10    2.87    0.19
   2   1  10    2.64    0.17
  -2   1 -10    2.50    0.19
   2  -1 -10    2.24    0.49
  -2   1 -10    2.50    0.54
  -2  -1  10    2.61    0.18
   2   1  10    2.71    0.15
  -2  -1  10    2.57    0.18
  -2  -1   9   10.59    0.32
   2   1   9    9.18    0.74
  -2   1  -9    9.96    0.33
  -2  -1   9   10.68    0.32
  -2   1  -9   10.36    0.97
   2  -1  -9    8.82    0.88
   2   1   9    9.30    0.30
   2   1   8   33.19    1.35
   2  -1  -8   33.03    1.55
  -2   1  -8   38.42    1.72
  -2  -1   8   38.14    1.41
   2   1   7    0.72    0.24
   2  -1  -7    0.28    0.19
  -2  -1   7    0.34    0.15
  -2   1  -7    0.32    0.19
  -2   1  -6   21.46    1.07
   2   1   6   20.08    1.00
  -2  -1   6   21.58    0.92
   2  -1  -6   20.04    1.00
   2  -1  -5   28.39    1.04
  -2  -1   5   30.33    0.99
   2   1   5   28.62    1.15
  -2   1  -5   29.71    1.12
  -2   1  -4   72.68    1.54
  -2  -1   4   75.97    1.39
   2   1   4   69.44    1.66
   2  -1  -4   72.41    1.46
  -2  -1   3  438.32    2.74
   2   1   3  438.09    3.60
   2  -1  -3  451.45    3.12
  -2  -1   3  451.90    2.97
  -2   1  -3  434.70    3.23
  -2   1  -2  106.90    1.30
  -2  -1   2  105.57    1.27
  -2  -1   2  104.52    1.20
   2   1   2  118.51    1.53
   2  -1  -2  121.62    1.28
  -2   1  -1   33.60    0.55
   2  -1  -1   32.44    0.48
  -2  -1   1   32.93    0.61
  -2  -1   1   33.23    0.64
  -2   1   0   67.84    0.90
   2  -1   0   66.48    0.71
   2   1   0   67.84    0.75
  -2  -1   0   69.27    0.88
  -2  -1   0   65.85    0.81
  -2   1   1   31.62    0.61
  -2  -1  -1   32.13    0.62
  -2  -1  -1   31.46    0.54
   2  -1   1   32.88    0.59
  -2   1   1   32.58    0.51
  -2  -1  -2  118.15    1.45
   2  -1   2  108.21    1.27
  -2   1   2  118.15    1.22
  -2   1   2  118.12    1.08
   2   1  -2  104.72    0.82
   2   1  -3  450.94    3.35
   2  -1   3  446.86    3.26
  -2   1   3  432.92    2.54
  -2   1   3  453.96    2.55
  -2  -1  -3  439.92    3.30
   2   1  -3  459.68    1.63
   2  -1   4   70.48    1.56
  -2   1   4   72.17    1.19
  -2  -1  -4   70.88    1.54
   2   1  -4   73.91    1.53
   2   1  -5   29.56    1.10
  -2  -1  -5   28.05    1.10
   2  -1   5   29.06    1.11
  -2   1   5   29.14    0.86
  -2  -1  -6   20.17    1.04
   2  -1   6   22.17    1.02
  -2   1   6   20.59    0.81
   2   1  -6   21.34    1.05
  -2  -1  -7    0.43    0.23
  -2   1   7    0.38    0.15
   2  -1   7    0.23    0.18
   2   1  -7    0.12    0.16
  -2  -1  -8   33.56    1.61
  -2   1   8   33.95    1.19
   2   1  -8   36.85    1.65
   2  -1   9   11.06    0.33
  -2   1   9    8.62    0.29
   2  -1   9   10.51    0.84
   2   1  -9   10.26    0.95
   2   1  -9    9.99    0.30
  -2  -1  -9    9.39    0.31
  -2  -1  -9    9.26    0.93
  -2   1   9    9.37    0.31
  -2  -1 -10    2.69    0.55
  -2   1  10    2.45    0.17
   2   1 -10    2.57    0.17
   2  -1  10    2.79    0.46
  -2   1  10    2.83    0.19
  -2  -1 -10    2.49    0.18
   2  -1  10    2.60    0.18
   2   1 -10    1.91    0.47
  -2   1  11    2.06    0.18
  -2  -1 -11    1.45    0.45
   2  -1  11    1.79    0.16
  -2   1  11    2.37    0.19
  -2  -1 -11    2.26    0.18
   2   1 -11    1.82    0.45
   2  -1  11    1.93    0.17
   2   1 -11    1.79    0.15
  -2   1  12    2.45    0.21
   2  -1  12    2.89    0.21
  -2   1  12    2.21    0.18
   2  -1  12    2.72    0.19
  -2  -1 -12    2.58    0.20
   2   1 -12    2.82    0.19
  -2   1  13    0.44    0.10
  -2   1  13    0.25    0.09
   2  -1  13    0.52    0.10
   2   1 -13    0.45    0.09
  -2  -1 -13    0.29    0.09
   2  -1  13    0.64    0.11
   2  -1  14    0.08    0.07
  -2   1  14    0.03    0.07
   2  -1  14    0.06    0.07
  -2   1  14    0.05    0.07
  -2  -1 -14    0.07    0.06
   2  -1  15    0.17    0.07
   2  -1  15    0.33    0.07
  -2   1  15    0.25    0.07
  -2  -1 -16    0.08    0.06
   2  -1  16   -0.01    0.04
   3   1  16   -0.08    0.05
   3   1  15    0.77    0.10
  -3  -1  15    0.72    0.10
  -3   1 -15    0.79    0.10
   3   1  14    0.35    0.07
  -3  -1  14    0.19    0.07
  -3   1 -14    0.19    0.08
  -3  -1  14    0.20    0.08
   3   1  14    0.26    0.08
   3   1  13    1.00    0.13
   3   1  13    1.08    0.12
  -3  -1  13    0.96    0.13
  -3   1 -13    0.89    0.13
  -3  -1  13    0.94    0.12
  -3   1 -12    1.27    0.15
   3   1  12    1.54    0.16
  -3  -1  12    1.12    0.14
  -3  -1  12    1.24    0.15
   3   1  11    1.33    0.13
   3   1  11    1.43    0.12
  -3   1 -11    0.94    0.14
  -3  -1  11    0.87    0.13
   3  -1 -11    1.17    0.37
  -3  -1  11    0.70    0.12
  -3   1 -11    0.69    0.32
   3   1  11    1.54    0.15
   3   1  10    5.71    0.26
   3   1  10    5.84    0.22
  -3   1 -10    7.03    0.30
   3  -1 -10    5.72    0.74
  -3   1 -10    7.62    0.90
  -3  -1  10    6.76    0.29
  -3  -1  10    7.73    0.30
   3   1   9    5.60    0.24
   3   1   9    5.58    0.21
  -3  -1   9    5.50    0.24
  -3   1  -9    5.20    0.25
  -3   1  -9    4.61    0.67
  -3  -1   9    5.58    0.24
   3  -1  -9    5.62    0.70
   3   1   9    5.55    0.61
   3  -1  -8    6.80    0.71
   3   1   8    7.90    0.71
  -3  -1   8    4.19    0.47
  -3   1  -8    3.92    0.59
  -3  -1   7   12.79    0.76
   3   1   7    8.04    0.71
  -3   1  -7   12.79    0.92
   3  -1  -7    8.80    0.74
   3   1   6   10.89    0.80
  -3   1  -6    8.36    0.68
   3  -1  -6   10.27    0.71
  -3  -1   6    8.37    0.58
   3   1   5    6.20    0.58
  -3  -1   5    7.25    0.50
  -3   1  -5    6.88    0.55
   3  -1  -5    6.44    0.51
   3   1   4   24.52    1.01
  -3  -1   4   22.40    0.78
  -3  -1   4   22.68    0.74
  -3   1  -4   22.57    0.89
   3  -1  -4   24.95    0.86
  -3   1  -3  148.09    1.95
   3   1   3  151.95    2.14
  -3  -1   3  144.85    1.75
  -3  -1   3  148.87    1.81
  -3  -1   2  139.26    1.62
  -3   1  -2  142.90    1.56
   3   1   2  131.43    1.68
   3  -1  -2  131.87    1.40
  -3  -1   2  139.29    1.59
  -3   1  -1  600.48    2.52
  -3   1  -1  601.22    3.26
   3  -1   0  330.43    1.80
   3   1   0  325.81    2.07
  -3   1   0  340.59    2.40
  -3  -1   0  347.12    2.36
  -3  -1   0  328.44    2.21
   3  -1   1  611.50    3.05
  -3  -1  -1  611.74    3.01
  -3  -1  -1  605.97    2.99
  -3  -1  -2  129.00    1.63
  -3   1   2  132.54    1.53
  -3  -1  -2  130.85    1.43
  -3   1   2  131.02    1.34
   3   1  -2  138.53    1.16
   3  -1   2  141.42    1.61
  -3   1   3  150.35    1.70
  -3   1   3  159.45    1.62
   3  -1   3  151.24    1.96
   3   1  -3  148.67    2.03
  -3  -1  -3  142.40    1.61
   3   1  -3  147.96    1.06
  -3  -1  -3  155.01    2.03
   3   1  -4   22.95    0.87
  -3  -1  -4   24.65    0.93
  -3   1   4   24.80    0.72
   3  -1   4   22.24    0.90
  -3   1   4   24.55    0.73
   3  -1   5    6.51    0.57
   3   1  -5    6.77    0.54
  -3   1   5    6.60    0.42
  -3  -1  -5    6.17    0.53
  -3   1   6    9.99    0.56
   3  -1   6    8.19    0.68
  -3  -1  -6   10.36    0.76
   3   1  -6    8.33    0.67
  -3  -1  -7    8.34    0.76
  -3   1   7    8.47    0.56
   3   1  -7   12.11    0.87
   3  -1   7   13.16    0.88
   3  -1   8    4.53    0.53
   3   1  -8    4.23    0.57
  -3  -1  -9    5.60    0.25
  -3  -1  -9    5.54    0.73
   3   1  -9    5.34    0.70
  -3   1   9    5.95    0.25
   3  -1   9    4.85    0.60
  -3   1   9    5.28    0.24
   3  -1   9    5.43    0.24
   3   1  -9    5.19    0.22
  -3   1  10    5.50    0.26
   3  -1  10    7.37    0.29
   3   1 -10    7.34    0.86
  -3   1  10    6.29    0.28
  -3  -1 -10    5.69    0.79
   3   1 -10    7.09    0.27
   3  -1  10    6.35    0.70
  -3  -1 -10    5.80    0.28
  -3  -1 -11    1.30    0.15
  -3   1  11    1.22    0.14
   3  -1  11    0.89    0.13
  -3   1  11    1.38    0.16
   3   1 -11    0.81    0.11
   3   1 -11    0.84    0.33
  -3  -1 -11    1.34    0.46
  -3   1  12    1.60    0.16
  -3  -1 -12    1.69    0.17
   3  -1  12    1.25    0.15
   3  -1  12    1.34    0.14
  -3   1  12    1.86    0.17
  -3  -1 -13    0.97    0.13
  -3   1  13    0.95    0.13
   3  -1  13    0.93    0.12
  -3   1  13    0.93    0.13
   3  -1  13    0.95    0.13
  -3   1  14    0.31    0.08
  -3   1  14    0.35    0.09
   3  -1  14    0.22    0.07
  -3  -1 -14    0.30    0.08
   3  -1  14    0.24    0.08
  -3   1  15    0.67    0.09
   3  -1  15    0.88    0.08
  -3  -1 -15    0.71    0.09
   3  -1  15    0.76    0.10
   3  -1  16   -0.01    0.04
   4   1  16    0.05    0.04
   4   1  15   -0.02    0.06
  -4   1 -15    0.06    0.06
  -4  -1  15    0.04    0.06
  -4   1 -15    0.06    0.06
  -4   1 -14    1.00    0.13
  -4  -1  14    0.95    0.12
   4   1  14    1.07    0.12
   4   1  13    0.22    0.07
  -4   1 -13    0.12    0.08
  -4  -1  13    0.13    0.08
   4   1  13    0.30    0.10
  -4  -1  13    0.12    0.07
  -4  -1  12    0.86    0.13
   4   1  12    1.23    0.15
  -4  -1  12    0.76    0.13
  -4   1 -12    0.83    0.13
   4   1  11    2.44    0.17
   4   1  11    1.85    0.17
  -4   1 -11    3.17    0.22
  -4   1 -11    3.02    0.64
   4  -1 -11    1.82    0.46
  -4  -1  11    3.37    0.22
  -4  -1  11    3.62    0.22
   4   1  11    2.01    0.15
   4   1  10    3.61    0.19
  -4   1 -10    2.88    0.20
   4  -1 -10    3.30    0.57
   4   1  10    3.58    0.21
  -4   1 -10    2.98    0.58
  -4  -1  10    3.31    0.21
  -4  -1  10    2.86    0.20
   4   1   9   15.02    0.40
  -4  -1   9   12.74    0.37
  -4   1  -9   13.71    1.14
   4  -1  -9   14.43    1.09
   4   1   9   14.05    0.35
   4   1   9   14.73    1.02
  -4   1  -9   13.11    0.40
  -4  -1   9   13.43    0.38
   4   1   8    1.08    0.12
  -4   1  -8    2.12    0.44
  -4   1  -8    1.76    0.14
  -4  -1   8    1.79    0.31
   4   1   8    0.65    0.27
   4  -1  -8    0.83    0.27
  -4  -1   8    1.79    0.14
  -4   1  -7   18.83    1.14
   4  -1  -7   16.98    1.00
   4   1   7   17.13    1.11
  -4  -1   7   19.24    0.94
   4   1   6   20.69    1.17
  -4   1  -6   15.38    0.93
  -4  -1   6   14.68    0.78
   4  -1  -6   21.27    1.01
  -4  -1   5   21.01    0.87
  -4   1  -5   21.66    0.99
   4   1   4   89.66    1.98
  -4  -1   4  100.05    1.74
   4  -1  -4   92.66    1.68
  -4  -1   4  101.06    1.67
  -4   1  -4   99.94    1.87
   4   1   3   68.79    1.50
   4  -1  -3   68.51    1.25
  -4   1  -3   71.50    1.38
  -4  -1   3   73.97    1.35
  -4  -1   3   71.66    1.36
  -4  -1   2   26.47    0.78
   4   1   2   25.11    0.80
   4  -1  -2   24.77    0.64
  -4   1  -2   27.67    0.73
  -4   1  -2   27.42    0.82
  -4  -1   2   28.04    0.81
   4  -1  -1  490.75    2.86
  -4  -1   1  481.33    3.17
  -4   1  -1  481.91    3.32
  -4  -1   1  467.83    3.19
  -4   1  -1  476.40    2.51
   4   1   0   19.47    0.34
  -4  -1   0   21.75    0.71
   4   1   0   20.62    0.63
  -4  -1   0   20.88    0.67
  -4   1   0   20.74    0.70
   4  -1   0   20.25    0.49
  -4  -1  -1  486.68    3.18
  -4  -1  -1  508.07    3.03
   4  -1   1  469.06    3.12
   4  -1   1  479.54    2.21
  -4   1   1  516.80    3.04
  -4   1   1  502.63    3.33
   4  -1   2   27.81    0.80
  -4  -1  -2   25.16    0.76
  -4  -1  -2   25.46    0.73
  -4   1   2   25.68    0.68
  -4   1   2   25.32    0.77
  -4  -1  -3   67.25    1.23
  -4  -1  -3   66.72    1.43
  -4   1   3   68.75    1.18
  -4   1   3   67.71    1.27
   4   1  -3   74.74    0.91
   4  -1   3   74.25    1.47
   4   1  -3   75.14    1.45
  -4  -1  -4   93.78    1.87
   4   1  -4  103.04    1.88
   4   1  -4   88.77    0.81
  -4  -1  -4   91.94    1.52
  -4   1   4   95.10    1.49
   4  -1   4   98.88    1.96
  -4   1   4   95.01    1.57
  -4   1   5   26.44    0.86
  -4   1   5   26.97    0.89
   4  -1   5   20.36    1.02
   4   1  -5   22.02    0.97
  -4  -1  -5   26.87    0.87
  -4  -1  -5   25.58    1.10
  -4  -1  -6   20.72    0.81
  -4  -1  -6   21.61    1.12
   4   1  -6   15.47    0.90
   4  -1   6   14.67    0.99
  -4   1   6   22.87    0.85
   4  -1   7   18.96    1.13
  -4  -1  -7   17.57    1.11
   4   1  -7   17.96    1.05
  -4   1   7   17.00    0.78
   4   1  -8    1.68    0.38
   4  -1   8    1.77    0.37
  -4   1   8    1.13    0.12
   4  -1   8    1.97    0.15
  -4  -1  -8    1.09    0.12
  -4  -1  -8    1.21    0.36
   4  -1   9   13.48    1.02
   4  -1   9   13.33    0.38
   4   1  -9   12.52    1.04
  -4   1   9   15.69    0.42
  -4   1   9   14.54    0.40
  -4  -1  -9   14.90    0.42
  -4  -1  -9   14.72    1.19
  -4  -1 -10    3.44    0.22
   4   1 -10    3.34    0.57
  -4   1  10    3.41    0.21
   4  -1  10    3.14    0.20
  -4  -1 -10    3.49    0.65
  -4   1  10    3.49    0.22
   4  -1  10    3.14    0.52
  -4   1  11    2.20    0.19
  -4   1  11    2.00    0.18
  -4  -1 -11    2.44    0.58
   4   1 -11    3.06    0.57
  -4  -1 -11    2.13    0.19
   4  -1  11    3.26    0.21
  -4  -1 -12    1.42    0.16
  -4   1  12    1.42    0.15
  -4   1  12    1.48    0.16
   4  -1  12    1.03    0.13
   4  -1  12    0.93    0.13
  -4   1  13    0.25    0.09
  -4  -1 -13    0.16    0.08
  -4   1  13    0.18    0.08
   4  -1  13    0.26    0.08
   4  -1  13    0.29    0.09
   4  -1  14    1.06    0.12
   4  -1  14    1.04    0.11
  -4  -1 -14    0.86    0.12
  -4   1  14    0.88    0.11
  -4  -1 -15    0.19    0.07
  -4  -1 -15    0.07    0.06
   4  -1  15    0.09    0.06
  -4   1  15    0.06    0.05
   5   1  15    0.03    0.06
  -5  -1  15    0.13    0.06
  -5   1 -15    0.05    0.06
  -5   1 -15   -0.07    0.04
   5   1  14    0.83    0.11
  -5   1 -14    0.68    0.11
  -5  -1  14    0.76    0.11
   5   1  13    2.72    0.19
  -5   1 -13    2.50    0.20
  -5  -1  13    2.56    0.19
   5   1  12    0.12    0.08
  -5  -1  12    0.28    0.10
   5   1  12    0.14    0.08
  -5  -1  12    0.16    0.09
  -5   1 -12    0.14    0.09
   5   1  12    0.10    0.06
  -5  -1  11    2.96    0.21
  -5   1 -11    2.78    0.22
   5  -1 -11    3.39    0.58
  -5   1 -11    2.85    0.59
  -5  -1  11    2.73    0.21
   5   1  11    2.88    0.18
   5   1  11    2.94    0.21
   5   1  10    0.51    0.24
   5   1  10    0.36    0.10
  -5  -1  10    0.24    0.08
  -5   1 -10    0.24    0.10
   5   1  10    0.48    0.10
  -5  -1  10    0.24    0.08
   5  -1 -10    0.15    0.22
  -5   1 -10    0.16    0.20
   5   1   9    0.89    0.12
  -5  -1   9    1.45    0.14
   5  -1  -9    1.14    0.33
  -5   1  -9    1.32    0.15
  -5   1  -9    1.52    0.43
   5   1   9    0.63    0.11
  -5  -1   9    1.41    0.14
   5   1   9    0.69    0.32
  -5   1  -8    2.21    0.45
   5   1   8    1.91    0.44
  -5   1  -8    2.42    0.17
  -5  -1   8    2.15    0.16
   5  -1  -8    1.93    0.39
   5   1   8    2.13    0.16
  -5  -1   7   17.83    0.93
  -5   1  -7   18.57    1.15
   5   1   7   16.95    1.16
   5  -1  -7   16.84    0.99
  -5   1  -7   17.35    0.92
   5  -1  -6   22.88    1.05
  -5   1  -6   21.59    1.13
   5   1   6   23.15    1.31
  -5   1  -6   21.55    0.98
  -5  -1   6   22.84    1.00
   5   1   5    5.85    0.61
   5  -1  -5    6.30    0.50
  -5  -1   5    7.54    0.54
  -5   1  -5    7.16    0.54
  -5  -1   5    7.64    0.53
  -5   1  -5    7.12    0.60
  -5   1  -4   11.57    0.67
  -5  -1   4   11.55    0.62
  -5  -1   4   11.80    0.64
   5   1   4    8.50    0.65
  -5   1  -4   11.13    0.64
   5  -1  -4    8.59    0.52
  -5  -1   3   35.85    1.04
  -5   1  -3   35.30    1.08
   5   1   3   35.99    1.16
  -5  -1   3   36.46    1.04
   5  -1  -3   36.63    0.93
  -5   1  -3   35.45    1.03
  -5  -1   2   53.75    1.22
   5  -1  -2   54.49    0.99
  -5   1  -2   53.42    1.27
   5   1   2   54.14    1.27
  -5  -1   2   52.83    1.21
  -5   1  -2   52.63    1.08
   5  -1  -1  244.95    2.17
  -5   1  -1  246.52    1.99
  -5  -1   1  243.40    2.55
  -5   1  -1  238.73    2.66
  -5  -1   1  247.81    2.54
   5   1   1  249.73    2.51
  -5   1   0  689.20    4.43
   5   1   0  712.45    4.06
  -5  -1   0  700.50    4.23
  -5  -1   0  714.51    4.47
   5  -1   0  671.66    3.00
  -5   1   1  250.45    2.66
   5  -1   1  244.58    1.66
  -5  -1  -1  251.37    2.54
   5  -1   1  244.09    2.48
   5  -1   2   52.19    1.22
  -5  -1  -2   53.26    1.21
  -5  -1  -2   56.04    1.22
  -5   1   2   57.64    1.16
  -5   1   2   55.07    1.26
  -5  -1  -3   37.09    1.10
  -5   1   3   36.36    0.94
   5   1  -3   33.08    1.04
  -5   1   3   36.73    1.05
  -5  -1  -3   35.56    1.00
   5  -1   3   35.33    1.10
   5   1  -3   36.32    0.75
   5   1  -4   10.75    0.63
   5  -1   4   11.50    0.70
  -5  -1  -4    8.70    0.62
  -5  -1  -4    8.63    0.52
   5   1  -4   10.71    0.34
  -5   1   4    8.40    0.48
  -5   1   4    8.66    0.54
  -5   1   5    6.33    0.44
  -5   1   5    6.68    0.48
  -5  -1  -5    6.29    0.46
   5   1  -5    7.25    0.57
  -5  -1  -5    6.51    0.58
   5  -1   5    7.34    0.65
  -5   1   6   23.37    0.89
  -5  -1  -6   24.09    0.92
   5   1  -6   21.71    1.07
   5  -1   6   19.89    1.17
  -5  -1  -6   23.32    1.19
   5  -1   7   16.39    1.13
  -5  -1  -7   17.55    1.14
   5   1  -7   17.63    1.06
  -5   1   8    1.93    0.15
   5   1  -8    2.57    0.46
   5  -1   8    2.61    0.48
  -5   1   8    1.96    0.15
   5  -1   8    2.47    0.17
  -5  -1  -8    2.28    0.47
  -5  -1  -8    2.15    0.16
  -5  -1  -9    0.70    0.12
  -5   1   9    0.54    0.10
  -5   1   9    0.72    0.11
   5  -1   9    1.58    0.15
   5   1  -9    1.30    0.36
  -5  -1  -9    0.85    0.33
   5  -1   9    1.26    0.35
   5  -1  10    0.42    0.11
  -5   1  10    0.25    0.09
  -5  -1 -10    0.31    0.10
   5  -1  10    0.35    0.09
   5   1 -10    0.15    0.18
  -5   1  10    0.31    0.09
   5  -1  10    0.28    0.22
  -5  -1 -10    0.38    0.27
  -5  -1 -11    3.15    0.65
   5   1 -11    2.34    0.46
   5  -1  11    3.00    0.21
  -5  -1 -11    3.07    0.22
  -5   1  11    3.05    0.21
  -5   1  11    2.77    0.21
  -5   1  12    0.18    0.09
  -5   1  12    0.13    0.08
   5  -1  12    0.20    0.09
  -5  -1 -12    0.22    0.10
   5  -1  12    0.30    0.09
  -5  -1 -13    2.45    0.19
   5  -1  13    2.90    0.17
   5  -1  13    2.23    0.18
  -5   1  13    2.34    0.18
  -5  -1 -14    0.70    0.11
   5  -1  14    0.91    0.11
  -5  -1 -14    0.66    0.11
  -5   1  14    0.69    0.10
   5  -1  14    0.75    0.09
  -5   1  15   -0.01    0.05
   5  -1  15    0.09    0.06
  -5  -1 -15    0.09    0.06
  -5  -1 -15    0.05    0.05
  -6   1 -15    0.09    0.06
  -6  -1  15    0.05    0.06
   6   1  15    0.13    0.06
  -6  -1  14    0.43    0.09
   6   1  14    0.60    0.10
  -6   1 -14    0.35    0.08
  -6   1 -14    0.49    0.10
  -6   1 -13    0.27    0.10
   6   1  13    0.08    0.08
  -6  -1  13    0.15    0.09
  -6   1 -12    2.30    0.21
  -6  -1  12    2.28    0.20
   6   1  12    3.19    0.17
   6   1  12    3.33    0.22
  -6   1 -11    6.97    0.33
  -6  -1  11    6.65    0.32
   6   1  11    4.94    0.26
   6   1  11    4.84    0.23
  -6   1 -10    9.17    0.37
   6  -1 -10    8.39    0.84
  -6  -1  10    8.87    0.33
   6   1  10    9.23    0.35
  -6  -1  10    8.84    0.35
  -6   1 -10    8.54    0.97
   6   1  10    8.73    0.84
   6   1  10    9.02    0.31
   6  -1  -9    0.39    0.21
   6   1   9    0.19    0.24
  -6  -1   9    0.10    0.06
  -6  -1   9    0.18    0.06
  -6   1  -9    0.37    0.25
   6   1   9    0.52    0.11
  -6  -1   9    0.23    0.08
  -6   1  -9    0.24    0.09
   6  -1  -8    2.65    0.44
  -6  -1   8    2.07    0.16
   6   1   8    2.95    0.19
  -6   1  -8    2.10    0.17
   6   1   8    2.88    0.55
  -6  -1   8    2.07    0.15
  -6  -1   8    1.88    0.13
  -6   1  -8    1.87    0.43
  -6   1  -7   11.43    0.93
   6  -1  -7    8.53    0.72
  -6  -1   7   10.67    0.73
  -6   1  -7   10.04    0.72
   6   1   7    7.47    0.84
  -6   1  -6    6.03    0.62
  -6  -1   6    4.74    0.48
   6   1   6    3.76    0.59
   6  -1  -6    5.02    0.50
  -6   1  -6    5.43    0.52
  -6   1  -5    2.02    0.33
  -6   1  -5    2.00    0.31
   6  -1  -5    1.64    0.27
  -6  -1   5    2.32    0.32
   6   1   5    1.51    0.35
  -6  -1   5    1.81    0.30
  -6   1  -4    0.75    0.21
  -6  -1   4    0.69    0.18
   6   1   4    1.53    0.31
  -6   1  -4    0.60    0.19
  -6  -1   4    0.99    0.22
   6  -1  -4    1.65    0.24
  -6   1  -3   14.52    0.75
  -6  -1   3   15.40    0.74
   6   1   3   12.49    0.73
  -6  -1   3   14.83    0.73
  -6   1  -3   15.07    0.70
   6  -1  -3   12.25    0.56
   6  -1  -2    7.03    0.45
  -6  -1   2    9.07    0.56
   6   1   2    6.92    0.50
  -6   1  -2    9.05    0.48
  -6   1  -2    8.42    0.57
  -6  -1   2    8.73    0.54
  -6  -1   1   34.88    1.06
   6   1   1   30.85    0.98
  -6  -1   1   36.24    1.09
   6  -1  -1   30.60    0.81
  -6   1  -1   34.64    1.11
  -6  -1   0    0.41    0.16
  -6  -1   0    0.61    0.19
   6   1   0    0.27    0.06
   6  -1   0    0.46    0.11
   6   1   0    0.40    0.15
  -6   1   0    0.54    0.18
   6  -1   1   34.43    0.64
   6  -1   1   34.28    1.05
  -6   1   1   31.70    1.04
  -6  -1  -1   31.68    1.01
   6   1  -1   32.87    0.74
  -6   1   1   33.58    0.99
  -6  -1  -2    7.16    0.49
  -6  -1  -2    6.95    0.46
  -6   1   2    6.78    0.44
  -6   1   2    6.75    0.49
  -6   1   3   12.60    0.68
   6   1  -3   15.20    0.55
  -6  -1  -3   11.91    0.66
  -6  -1  -3   11.75    0.64
   6  -1   3   14.99    0.76
  -6   1   3   12.22    0.60
   6  -1   4    0.94    0.25
  -6   1   4    1.57    0.26
  -6   1   4    1.31    0.21
  -6  -1  -4    1.39    0.25
  -6  -1  -4    1.34    0.27
   6   1  -4    0.58    0.18
   6   1  -4    0.98    0.14
   6   1  -5    2.13    0.32
  -6   1   5    1.55    0.24
  -6  -1  -5    1.22    0.23
   6  -1   5    1.83    0.35
  -6  -1  -5    1.34    0.29
  -6   1   5    1.41    0.26
   6   1  -6    5.37    0.56
  -6  -1  -6    4.71    0.57
  -6  -1  -6    4.68    0.44
  -6   1   6    3.91    0.38
   6  -1   6    5.46    0.66
  -6   1   6    5.25    0.49
  -6  -1  -7    8.52    0.81
   6   1  -7   10.32    0.81
   6  -1   7   10.60    0.97
  -6  -1  -8    2.63    0.18
   6   1  -8    2.14    0.41
  -6   1   8    2.50    0.17
   6  -1   8    2.25    0.17
  -6   1   8    2.70    0.17
   6  -1   8    2.05    0.48
  -6  -1  -8    2.36    0.48
  -6  -1  -9    0.47    0.28
   6  -1   9   -0.10    0.20
   6   1  -9    0.27    0.15
  -6   1   9    0.15    0.07
   6  -1   9    0.27    0.09
  -6  -1  -9    0.28    0.09
  -6   1   9    0.26    0.08
   6  -1  10    8.58    0.29
  -6   1  10    9.12    0.35
  -6  -1 -10    9.63    0.38
   6  -1  10    8.97    0.34
  -6  -1 -10    9.02    1.02
   6   1 -10    8.44    0.88
  -6   1  10    8.95    0.35
   6  -1  10    8.75    0.89
  -6   1  11    4.94    0.28
  -6  -1 -11    5.22    0.29
  -6   1  11    5.30    0.28
  -6  -1 -12    2.95    0.22
   6  -1  12    2.91    0.18
  -6   1  12    3.12    0.22
   6  -1  12    2.42    0.19
   6  -1  13    0.21    0.08
   6  -1  13    0.17    0.08
  -6  -1 -13    0.16    0.09
  -6   1  13    0.19    0.09
  -6  -1 -13    0.18    0.09
   6  -1  14    0.48    0.10
  -6   1  14    0.57    0.10
  -6  -1 -14    0.46    0.09
  -6  -1 -14    0.49    0.10
  -6  -1 -15    0.05    0.02
  -6  -1 -15    0.17    0.06
  -6   1  15    0.13    0.06
   6  -1  15    0.09    0.05
  -7   1 -15    0.52    0.08
   7   1  15    0.55    0.08
  -7  -1  15    0.49    0.07
  -7   1 -14    1.47    0.14
   7   1  14    1.64    0.14
  -7  -1  14    1.39    0.13
   7   1  13    0.39    0.09
  -7  -1  13    0.35    0.09
  -7   1 -13    0.42    0.10
  -7   1 -13    0.30    0.09
   7   1  12    4.96    0.21
   7   1  12    5.13    0.27
  -7  -1  12    5.56    0.29
  -7   1 -12    5.62    0.30
   7   1  11    8.18    0.30
  -7  -1  11    7.07    0.33
  -7   1 -11    7.06    0.34
   7   1  11    8.11    0.33
  -7  -1  10   10.68    0.32
   7   1  10    9.96    0.36
   7   1  10    8.83    0.32
  -7   1 -10   10.81    0.41
  -7   1 -10   12.83    1.18
  -7  -1  10   11.42    0.40
   7   1  10    9.49    0.94
  -7   1  -9    1.51    0.16
  -7  -1   9    1.39    0.15
   7   1   9    1.26    0.38
   7   1   9    1.46    0.15
  -7  -1   9    1.34    0.13
   7  -1  -9    1.63    0.37
  -7   1  -9    1.67    0.43
   7  -1  -8    2.31    0.43
   7   1   8    1.87    0.16
  -7  -1   8    2.01    0.16
  -7  -1   8    1.80    0.14
  -7   1  -8    1.95    0.44
   7   1   8    1.43    0.44
  -7   1  -8    2.01    0.17
  -7  -1   7    3.98    0.46
   7   1   7    4.01    0.65
   7   1   7    4.98    0.23
  -7  -1   7    4.81    0.23
  -7   1  -7    4.89    0.23
   7  -1  -7    4.49    0.52
  -7   1  -7    4.82    0.54
  -7   1  -7    5.16    0.64
  -7   1  -6   21.17    1.16
  -7   1  -6   21.64    1.07
  -7  -1   6   22.06    1.05
   7   1   6   22.78    1.40
  -7  -1   6   21.20    1.02
   7  -1  -6   23.79    1.07
  -7   1  -5   13.70    0.83
  -7  -1   5   13.89    0.80
  -7  -1   5   14.21    0.82
   7  -1  -5   15.47    0.79
  -7   1  -5   13.83    0.86
   7   1   4    8.95    0.74
  -7  -1   4   10.60    0.69
  -7  -1   4   10.39    0.67
   7  -1  -4    9.53    0.56
  -7   1  -4   10.02    0.69
  -7   1  -4   10.70    0.69
  -7   1  -3   17.10    0.78
  -7  -1   3   17.63    0.86
  -7  -1   3   17.59    0.85
   7  -1  -3   18.64    0.70
  -7   1  -3   17.30    0.89
   7   1   3   19.42    0.97
   7   1   2   24.58    1.02
  -7  -1   2   27.82    1.05
  -7   1  -2   27.24    1.09
  -7   1  -2   28.19    0.88
   7  -1  -2   24.38    0.87
  -7  -1   2   27.07    1.03
  -7   1  -1   16.45    0.83
  -7  -1   1   15.66    0.78
   7   1   1   18.16    0.81
  -7  -1   1   15.76    0.79
   7  -1  -1   17.52    0.63
  -7   1   0    0.79    0.20
  -7  -1   0    0.92    0.22
   7   1   0    0.58    0.18
   7  -1   0    0.84    0.13
   7   1   0    0.78    0.08
   7   1  -1   15.02    0.51
   7  -1   1   17.16    0.80
   7  -1   1   14.89    0.42
  -7  -1  -1   17.89    0.82
  -7   1   1   17.23    0.83
  -7   1   2   24.66    0.93
   7  -1   2   26.56    1.02
  -7  -1  -2   24.43    0.97
  -7   1   2   23.83    0.98
  -7   1   3   19.00    0.90
  -7   1   3   19.17    0.82
  -7  -1  -3   18.94    0.87
   7  -1   3   18.49    0.92
  -7  -1  -3   19.23    0.87
  -7   1   4    9.21    0.58
  -7   1   4    9.60    0.65
   7   1  -4   10.58    0.46
   7   1  -4    9.54    0.65
  -7  -1  -4    9.07    0.68
  -7  -1  -4    8.66    0.61
   7  -1   4   10.35    0.75
  -7   1   5   15.05    0.74
  -7  -1  -5   14.97    0.94
   7  -1   5   14.08    0.96
  -7  -1  -5   15.12    0.81
  -7   1   5   14.66    0.82
   7   1  -5   13.66    0.80
   7  -1   6   21.58    1.31
  -7  -1  -6   23.42    1.28
  -7  -1  -6   23.22    1.01
   7   1  -6   21.17    1.08
  -7   1   6   21.92    1.02
  -7  -1  -7    4.82    0.23
   7   1  -7    4.73    0.56
  -7   1   7    4.87    0.23
   7  -1   7    4.23    0.68
   7  -1   7    4.82    0.24
  -7  -1  -7    5.07    0.65
   7  -1   8    1.88    0.17
   7   1  -8    2.31    0.42
  -7  -1  -8    1.77    0.43
  -7  -1  -8    1.82    0.16
   7  -1   8    1.81    0.48
  -7   1   8    1.88    0.14
  -7   1   8    1.92    0.16
  -7  -1  -9    1.12    0.36
   7  -1   9    1.42    0.16
  -7   1   9    1.36    0.12
   7   1  -9    0.79    0.29
  -7  -1  -9    1.43    0.16
   7  -1   9    0.88    0.35
  -7   1   9    1.34    0.15
  -7  -1 -10    9.83    1.07
  -7   1  10    9.30    0.37
   7  -1  10   10.41    1.00
   7   1 -10   10.27    0.94
   7  -1  10   10.86    0.97
  -7  -1 -10   10.06    0.39
   7  -1  10   11.35    0.39
   7  -1  10   11.06    0.34
   7  -1  11    7.13    0.26
  -7  -1 -11    7.70    0.35
   7  -1  11    6.95    0.31
  -7   1  11    7.98    0.34
  -7  -1 -12    5.15    0.28
  -7   1  12    4.89    0.26
   7  -1  12    5.72    0.24
  -7  -1 -12    5.31    0.28
   7  -1  12    5.88    0.28
   7  -1  13    0.23    0.09
  -7  -1 -13    0.38    0.09
  -7   1  13    0.31    0.10
  -7  -1 -13    0.38    0.11
   7  -1  14    1.51    0.14
  -7   1  14    1.40    0.13
  -7  -1 -14    1.38    0.13
  -7  -1 -14    1.36    0.13
  -7  -1 -15    0.57    0.08
  -7   1  15    0.47    0.07
   7  -1  15    0.51    0.08
  -8  -1  15    0.22    0.06
   8   1  15    0.10    0.05
  -8   1 -15    0.18    0.06
   8   1  14    0.22    0.07
  -8  -1  14    0.16    0.07
  -8   1 -14    0.08    0.07
  -8  -1  13    0.22    0.09
  -8   1 -13    0.18    0.09
   8   1  13    0.20    0.08
  -8   1 -12    0.80    0.13
  -8  -1  12    0.55    0.12
   8   1  12    0.85    0.10
  -8   1 -12    0.65    0.11
   8   1  12    0.90    0.13
  -8   1 -11    1.72    0.16
   8   1  11    2.07    0.17
   8   1  11    2.15    0.19
  -8   1 -11    1.46    0.18
  -8  -1  11    1.39    0.16
  -8  -1  10    8.14    0.29
   8  -1 -10   11.34    1.24
  -8   1 -10    8.62    0.37
  -8  -1  10    8.51    0.36
   8   1  10   10.41    0.35
   8   1  10   10.59    0.38
  -8   1 -10    7.76    0.92
   8   1  10    9.79    0.97
   8   1   9    0.16    0.27
  -8   1  -9    0.41    0.12
   8   1   9    0.55    0.12
  -8  -1   9    0.39    0.09
  -8  -1   9    0.37    0.11
  -8   1  -9    0.39    0.27
  -8   1  -8    0.40    0.25
  -8   1  -8    0.56    0.11
   8   1   8    0.95    0.13
  -8  -1   8    0.45    0.10
  -8  -1   8    0.58    0.10
   8   1   8    0.78    0.37
   8   1   7    3.11    0.20
  -8   1  -7    2.99    0.51
   8   1   7    3.44    0.66
  -8  -1   7    2.65    0.19
  -8  -1   7    2.55    0.17
  -8   1  -7    2.80    0.19
   8  -1  -7    3.07    0.44
  -8   1  -6    1.12    0.29
  -8  -1   6    1.34    0.29
  -8   1  -6    1.19    0.32
  -8  -1   6    1.64    0.34
   8  -1  -6    1.37    0.28
   8   1   6    0.85    0.36
  -8  -1   5   14.33    0.85
  -8  -1   5   14.47    0.89
  -8   1  -5   15.64    0.95
   8   1   5   16.12    1.14
   8  -1  -5   17.10    0.83
  -8   1  -5   15.11    0.92
   8  -1  -4    8.57    0.53
   8   1   4    8.61    0.76
   8  -1  -4    8.02    0.67
  -8   1  -4    8.78    0.64
  -8  -1   4    8.63    0.67
  -8  -1   4    7.90    0.62
  -8   1  -4    8.72    0.69
   8   1   3    6.46    0.61
  -8   1  -3    6.74    0.51
  -8  -1   3    5.96    0.55
   8  -1  -3    7.03    0.45
   8  -1  -3    7.02    0.55
  -8   1  -3    6.26    0.57
  -8  -1   3    5.88    0.53
  -8  -1   2    2.42    0.36
  -8  -1   2    2.49    0.35
  -8   1  -2    2.41    0.36
   8   1   2    3.48    0.42
   8  -1  -2    3.41    0.34
  -8  -1   1   14.71    0.83
  -8  -1   1   14.68    0.81
  -8   1  -1   13.47    0.80
   8  -1  -1   12.90    0.56
   8   1   1   12.63    0.74
   8  -1   0    0.51    0.19
  -8   1   0    0.87    0.25
   8  -1   0    0.58    0.12
  -8  -1   0    0.72    0.24
   8   1   0    0.91    0.23
  -8   1   1   13.24    0.78
   8   1  -1   13.43    0.73
   8  -1   1   13.79    0.77
   8   1  -1   13.37    0.48
  -8  -1  -1   12.51    0.75
   8   1  -2    2.28    0.26
  -8   1   2    3.21    0.38
  -8  -1  -2    3.43    0.40
  -8   1   2    3.45    0.42
   8  -1   2    2.46    0.36
   8  -1   3    6.34    0.59
  -8   1   3    6.14    0.51
  -8  -1  -3    6.08    0.53
  -8   1   3    6.71    0.59
   8   1  -4    8.63    0.61
  -8  -1  -4    8.29    0.63
  -8   1   4    8.07    0.64
  -8  -1  -4    8.47    0.67
  -8   1   4    8.21    0.58
   8  -1   4    8.46    0.73
  -8   1   5   15.97    0.80
   8   1  -5   15.08    0.86
  -8  -1  -5   16.90    1.02
   8  -1   5   15.25    1.06
  -8  -1  -5   16.61    0.89
  -8   1   5   17.26    0.94
   8   1  -6    1.89    0.34
   8  -1   6    1.12    0.39
  -8   1   6    1.25    0.13
  -8  -1  -6    1.07    0.32
  -8   1   6    1.29    0.29
  -8  -1  -6    1.27    0.13
   8  -1   6    1.33    0.14
  -8  -1  -7    2.80    0.50
  -8   1   7    2.89    0.17
   8  -1   7    2.74    0.59
   8  -1   7    2.64    0.19
  -8   1   7    3.30    0.20
  -8  -1  -7    3.33    0.20
   8   1  -7    2.50    0.43
  -8   1   8    0.86    0.13
   8   1  -8    0.40    0.21
  -8  -1  -8    1.00    0.33
   8  -1   8    0.73    0.39
  -8   1   8    0.80    0.10
  -8  -1  -8    0.92    0.13
   8  -1   8    0.62    0.12
   8  -1   9    0.30    0.11
  -8  -1  -9    0.34    0.11
   8  -1   9    0.69    0.37
  -8  -1  -9    0.30    0.26
  -8   1   9    0.36    0.09
  -8   1   9    0.36    0.10
  -8   1  10    9.96    0.31
  -8  -1 -10   11.29    0.40
   8  -1  10    7.12    0.81
  -8  -1 -10    9.77    0.39
   8  -1  10    8.07    0.34
  -8   1  10   10.25    0.39
  -8  -1 -10   10.25    1.07
  -8   1  11    1.89    0.18
  -8  -1 -11    2.02    0.19
   8  -1  11    1.57    0.17
  -8  -1 -11    2.14    0.19
   8  -1  11    1.58    0.14
  -8   1  12    0.76    0.12
  -8  -1 -12    0.81    0.14
   8  -1  12    0.61    0.11
  -8  -1 -12    0.71    0.12
   8  -1  13    0.13    0.08
  -8  -1 -13    0.30    0.08
  -8   1  13    0.28    0.09
  -8  -1 -13    0.24    0.09
  -8   1  14    0.11    0.06
  -8  -1 -14    0.10    0.07
   8  -1  14    0.22    0.07
   8  -1  15    0.15    0.05
  -8   1  15    0.13    0.05
  -8  -1 -15    0.06    0.05
  -9  -1  15    0.06    0.04
   9   1  15    0.09    0.04
  -9   1 -14    0.52    0.09
  -9  -1  14    0.51    0.09
  -9   1 -13    0.90    0.13
  -9  -1  13    0.81    0.11
   9   1  12    1.67    0.16
  -9   1 -12    1.15    0.15
   9   1  12    1.56    0.13
  -9  -1  12    1.19    0.14
   9   1  11    1.62    0.16
  -9  -1  11    0.84    0.14
  -9   1 -11    0.90    0.14
  -9  -1  11    0.80    0.10
   9   1  11    1.54    0.15
   9   1  10    0.53    0.12
  -9  -1  10    0.49    0.12
  -9  -1  10    0.41    0.10
  -9   1 -10    0.53    0.12
   9  -1  -9    9.78    1.12
   9   1   9   10.63    0.38
  -9  -1   9   10.80    0.39
   9   1   9   10.09    1.09
  -9   1  -9   10.49    1.01
  -9  -1   9   10.27    0.34
  -9   1  -9   10.93    0.41
  -9   1  -8   15.18    0.46
   9   1   8   12.34    1.23
  -9  -1   8   14.16    0.39
   9   1   8   13.66    0.43
   9  -1  -8   13.03    1.22
  -9  -1   8   14.11    0.44
  -9   1  -8   14.20    1.14
  -9  -1   7    4.91    0.23
  -9   1  -7    4.86    0.20
   9   1   7    5.33    0.27
  -9   1  -7    5.76    0.70
   9   1   7    4.63    0.79
   9  -1  -7    5.03    0.71
  -9   1  -7    4.83    0.25
  -9  -1   7    5.20    0.25
  -9  -1   6    2.35    0.17
  -9  -1   6    2.55    0.43
   9   1   6    2.53    0.57
  -9   1  -6    2.64    0.42
  -9   1  -6    2.57    0.46
   9   1   6    2.65    0.18
  -9  -1   6    2.43    0.17
   9  -1  -6    2.18    0.45
  -9   1  -6    2.58    0.18
  -9  -1   6    1.88    0.32
  -9   1  -6    2.68    0.15
  -9   1  -5    8.50    0.25
   9  -1  -5    9.34    0.81
  -9   1  -5    9.06    0.74
   9   1   5    9.81    0.92
  -9  -1   5    8.64    0.72
  -9   1  -5    7.25    0.69
  -9  -1   5    7.96    0.67
  -9  -1   4    4.78    0.54
   9   1   4    5.57    0.66
  -9   1  -4    4.43    0.53
  -9   1  -4    5.56    0.53
  -9  -1   4    4.94    0.52
   9  -1  -4    6.36    0.62
  -9  -1   3    3.68    0.45
  -9   1  -3    3.09    0.45
   9   1   3    4.01    0.53
  -9  -1   3    3.49    0.45
   9  -1  -3    4.12    0.43
   9   1   2   15.94    0.95
  -9  -1   2   12.24    0.81
   9  -1  -2   16.95    0.75
  -9   1  -2   12.71    0.85
  -9  -1   2   12.08    0.81
  -9   1  -1   43.01    1.53
  -9  -1   1   42.72    1.49
   9   1   1   37.56    1.39
   9  -1  -1   36.29    0.93
   9  -1   0  101.31    2.22
   9   1   0  104.88    2.21
  -9   1   0   98.75    2.28
  -9  -1   0  101.09    2.26
   9  -1   1   45.24    1.50
  -9  -1  -1   37.97    1.38
  -9   1   1   38.23    1.42
   9   1  -1   44.42    1.43
  -9  -1  -2   16.05    0.91
   9   1  -2   12.57    0.59
   9  -1   2   12.77    0.84
  -9   1   2   16.59    0.96
  -9  -1  -3    4.19    0.48
  -9   1   3    4.76    0.48
  -9   1   3    4.22    0.50
   9  -1   3    3.43    0.47
   9   1  -3    3.26    0.37
   9   1  -3    3.81    0.40
   9   1  -4    5.12    0.49
  -9   1   4    4.95    0.49
  -9   1   4    5.89    0.60
   9  -1   4    4.87    0.61
  -9  -1  -4    5.53    0.56
  -9   1   5    9.53    0.66
   9   1  -5    8.51    0.66
  -9  -1  -5    9.70    0.80
  -9   1   5    9.33    0.75
  -9  -1  -5    9.23    0.71
  -9  -1  -5    9.42    0.27
   9  -1   5    9.09    0.88
  -9  -1  -6    2.31    0.14
   9   1  -6    2.80    0.42
  -9   1   6    2.16    0.16
  -9  -1  -6    2.21    0.43
   9  -1   6    2.58    0.19
  -9   1   6    2.38    0.41
  -9   1   6    2.37    0.12
  -9   1   6    2.23    0.16
   9  -1   6    2.05    0.51
  -9   1   7    4.96    0.23
   9  -1   7    5.09    0.79
  -9  -1  -7    5.34    0.26
  -9  -1  -7    4.68    0.65
  -9   1   7    5.25    0.26
   9  -1   7    5.03    0.27
  -9   1   8   13.25    0.42
   9  -1   8   14.95    0.45
  -9   1   8   12.91    0.37
  -9  -1  -8   12.69    0.42
   9  -1   8   14.08    1.31
  -9  -1  -8   13.77    1.16
  -9  -1  -8   13.54    0.40
  -9  -1  -9   10.50    1.06
   9  -1   9   10.91    0.40
   9  -1   9   10.95    1.11
  -9   1   9   10.31    0.39
  -9   1   9   10.28    0.33
  -9  -1  -9   10.94    0.38
  -9  -1  -9   10.06    0.40
   9  -1  10    0.51    0.13
  -9  -1 -10    0.47    0.12
  -9  -1 -10    0.42    0.10
  -9   1  10    0.41    0.09
  -9   1  10    0.48    0.11
   9  -1  11    0.82    0.12
  -9  -1 -11    1.33    0.17
  -9  -1 -11    1.54    0.15
  -9   1  11    1.44    0.16
   9  -1  11    0.82    0.13
  -9  -1 -12    1.78    0.17
  -9  -1 -12    1.47    0.14
  -9   1  12    1.57    0.16
   9  -1  12    1.17    0.14
   9  -1  13    0.90    0.12
  -9  -1 -13    0.73    0.12
  -9   1  13    0.55    0.10
   9  -1  14    0.59    0.09
  -9   1  14    0.72    0.09
  -9  -1 -14    0.62    0.09
   9  -1  15    0.17    0.05
  10   1  14    1.15    0.10
 -10   1 -14    0.96    0.10
 -10  -1  14    0.93    0.09
  10   1  13    0.43    0.09
 -10   1 -13    0.72    0.11
 -10  -1  13    0.61    0.10
  10   1  12    0.15    0.07
 -10  -1  12    0.08    0.08
 -10   1 -12    0.20    0.09
  10   1  12    0.10    0.07
 -10  -1  11    1.90    0.15
 -10   1 -11    2.01    0.19
 -10  -1  11    1.86    0.18
  10   1  11    1.54    0.16
  10   1  11    1.47    0.15
 -10  -1  10    0.23    0.08
 -10  -1  10    0.18    0.09
  10   1  10    0.39    0.11
 -10   1 -10    0.23    0.10
 -10   1  -9    1.07    0.15
 -10  -1   9    0.87    0.14
  10   1   9    1.00    0.43
  10  -1  -9    1.07    0.42
 -10  -1   9    1.08    0.13
  10   1   9    1.27    0.16
 -10  -1   8    7.55    0.33
  10   1   8   10.26    1.16
  10  -1  -8   10.10    1.08
 -10   1  -8    7.78    0.86
 -10   1  -8    7.79    0.34
  10   1   8    9.64    0.37
 -10  -1   8    7.51    0.30
  10  -1  -7    3.27    0.58
 -10  -1   7    2.65    0.20
 -10   1  -7    2.97    0.52
 -10  -1   7    2.81    0.19
 -10   1  -7    2.76    0.20
  10   1   7    2.79    0.68
  10   1   7    3.16    0.22
 -10   1  -7    2.62    0.16
  10  -1  -6    6.16    0.72
 -10  -1   6    4.55    0.23
 -10   1  -6    4.77    0.21
  10   1   6    5.95    0.28
 -10   1  -6    4.52    0.23
 -10   1  -6    4.03    0.54
 -10   1  -6    4.50    0.20
  10   1   6    6.05    0.86
 -10  -1   6    5.13    0.61
 -10   1  -6    4.26    0.56
 -10  -1   6    4.45    0.22
 -10  -1   5    1.84    0.15
 -10  -1   5    1.37    0.28
  10  -1  -5    1.70    0.36
  10   1   5    1.97    0.49
 -10  -1   5    1.56    0.36
 -10  -1   5    1.56    0.14
 -10   1  -5    1.79    0.14
 -10   1  -5    1.78    0.13
 -10   1  -5    1.39    0.30
 -10   1  -5    1.30    0.32
 -10   1  -5    1.65    0.14
  10  -1  -4    9.11    0.73
  10   1   4    8.96    0.86
 -10  -1   4    5.19    0.57
 -10   1  -4    5.71    0.63
 -10  -1   4    5.82    0.63
 -10   1  -4    6.54    0.24
 -10   1  -3    9.15    0.77
 -10  -1   3    9.19    0.75
  10  -1  -3    8.18    0.61
 -10   1  -3   10.08    0.28
 -10  -1   3    9.71    0.78
  10   1   3    8.86    0.80
 -10   1  -2   12.65    0.91
 -10   1  -2   14.04    0.32
 -10  -1   2   13.92    0.92
 -10   1  -1    1.52    0.35
  10   1   1    1.59    0.33
 -10  -1   1    1.46    0.32
  10  -1  -1    1.17    0.29
 -10  -1   0    0.33    0.21
  10  -1   0    0.44    0.22
 -10   1   0    0.56    0.23
  10   1   0    0.37    0.21
  10   1  -1    1.72    0.32
 -10   1   1    1.43    0.33
 -10  -1  -1    1.29    0.30
  10  -1   1    2.03    0.36
  10  -1   2   13.56    0.92
 -10  -1  -2   16.45    0.97
 -10  -1  -2   16.76    0.35
 -10   1   2   16.04    0.99
  10   1  -2   13.66    0.85
 -10  -1  -3    8.45    0.70
  10  -1   3    9.18    0.80
 -10   1   3    7.90    0.73
  10   1  -3    9.18    0.62
 -10  -1  -3    8.47    0.26
  10   1  -4    6.16    0.57
 -10   1   4    9.29    0.78
 -10  -1  -4    8.57    0.71
 -10  -1  -4    8.53    0.27
 -10   1   4    9.23    0.23
  10  -1   4    6.14    0.71
 -10  -1  -5    1.86    0.35
  10  -1   5    1.65    0.45
 -10   1   5    1.88    0.38
 -10   1   5    2.04    0.12
 -10  -1  -5    2.13    0.16
 -10   1   5    2.05    0.15
 -10  -1  -5    1.88    0.13
  10   1  -5    1.28    0.31
 -10   1   5    1.86    0.15
 -10  -1  -5    1.87    0.14
 -10   1   6    5.67    0.25
  10  -1   6    4.49    0.72
  10   1  -6    4.56    0.64
 -10   1   6    5.92    0.64
  10  -1   6    4.20    0.25
 -10   1   6    5.57    0.26
 -10   1   6    5.78    0.19
 -10  -1  -6    5.46    0.21
 -10  -1  -6    5.80    0.26
 -10  -1  -6    5.65    0.23
 -10  -1  -6    5.71    0.67
  10  -1   7    2.89    0.22
 -10  -1  -7    2.98    0.54
 -10   1   7    3.11    0.21
 -10   1   7    3.04    0.19
  10   1  -7    2.56    0.51
 -10  -1  -7    3.00    0.21
 -10  -1  -7    2.97    0.18
  10  -1   7    2.18    0.57
 -10  -1  -7    3.00    0.16
 -10   1   7    3.34    0.50
  10  -1   8    6.92    0.33
 -10   1   8    9.35    0.37
  10   1  -8    7.20    0.91
 -10  -1  -8    9.53    0.97
 -10   1   8    9.24    0.33
 -10  -1  -8    9.16    0.37
  10  -1   8    6.91    0.98
  10   1  -9    0.52    0.31
 -10  -1  -9    1.32    0.39
 -10   1   9    1.04    0.14
  10  -1   9    1.09    0.15
  10  -1   9    1.22    0.42
 -10   1   9    0.97    0.12
 -10  -1  -9    1.03    0.14
 -10   1  10    0.27    0.09
  10  -1  10    0.30    0.11
 -10  -1 -10    0.28    0.11
 -10   1  10    0.33    0.10
 -10  -1 -11    1.53    0.17
  10  -1  11    2.00    0.16
  10  -1  11    1.98    0.18
 -10   1  11    1.47    0.16
  10  -1  12    0.17    0.08
  10  -1  12    0.22    0.06
 -10   1  12    0.19    0.08
 -10  -1 -12    0.15    0.08
  10  -1  13    0.73    0.10
 -10  -1 -13    0.56    0.10
 -10   1  13    0.56    0.10
 -10   1  14    1.04    0.10
  10  -1  14    0.97    0.09
 -10  -1 -14    1.09    0.11
 -11   1 -14    1.08    0.10
  11   1  14    0.99    0.09
 -11  -1  14    1.07    0.09
 -11  -1  13    0.60    0.09
  11   1  13    0.56    0.09
 -11   1 -13    0.61    0.10
  11   1  12    0.46    0.08
  11   1  12    0.51    0.10
 -11   1 -12    0.56    0.11
 -11  -1  12    0.52    0.10
 -11   1 -11    0.20    0.09
 -11  -1  11    0.19    0.09
  11   1  11    0.26    0.10
  11   1  11    0.27    0.09
  11   1  10    0.96    0.14
 -11  -1  10    0.78    0.11
 -11   1 -10    0.80    0.13
 -11  -1  10    0.62    0.12
 -11  -1   9    0.45    0.11
  11   1   9    0.25    0.10
 -11   1  -9    0.28    0.12
 -11  -1   9    0.47    0.10
 -11   1  -8    3.39    0.18
 -11   1  -8    3.36    0.24
 -11  -1   8    3.34    0.21
  11   1   8    2.86    0.22
 -11  -1   8    3.40    0.23
 -11   1  -7    0.80    0.10
  11   1   7    0.56    0.13
 -11   1  -7    0.71    0.12
 -11  -1   7    0.92    0.13
 -11  -1   7    0.87    0.12
  11   1   7    0.69    0.39
 -11   1  -6    0.94    0.12
 -11   1  -6    1.13    0.12
 -11  -1   6    0.98    0.13
 -11  -1   6    1.04    0.13
  11   1   6    1.46    0.16
 -11  -1   6    1.10    0.33
 -11   1  -5    4.51    0.23
  11   1   5    4.55    0.71
 -11   1  -5    4.52    0.21
 -11   1  -5    4.16    0.57
 -11  -1   5    4.59    0.59
 -11  -1   5    4.59    0.53
 -11  -1   5    5.07    0.24
 -11   1  -5    4.78    0.22
 -11  -1   5    4.61    0.23
 -11   1  -4   21.68    1.25
 -11  -1   4   23.15    1.22
 -11  -1   4   23.39    1.28
 -11   1  -4   22.66    0.46
 -11   1  -4   22.51    0.45
  11   1   4   21.23    1.38
 -11  -1   4   22.38    0.46
 -11   1  -4   22.15    0.45
 -11  -1   4   21.68    0.46
 -11  -1   4   22.84    0.37
 -11  -1   3    9.46    0.82
 -11   1  -3    9.96    0.85
 -11   1  -3   10.59    0.30
 -11   1  -3   10.77    0.31
  11   1   3   11.04    0.95
 -11  -1   3   10.39    0.31
 -11  -1   3   10.19    0.26
 -11  -1   2    0.17    0.14
 -11   1  -2    0.34    0.08
 -11   1  -2    0.45    0.23
  11  -1  -2    0.50    0.22
  11   1   2    0.50    0.23
 -11  -1   2    0.20    0.06
  11  -1  -1    8.18    0.73
 -11  -1   1    7.32    0.70
  11   1   1    7.51    0.72
 -11   1  -1    7.27    0.71
 -11  -1   0    0.35    0.20
  11   1   0    0.34    0.19
 -11  -1   0    0.40    0.08
 -11   1   0    0.20    0.16
  11  -1   0    0.18    0.15
 -11  -1  -1    7.99    0.72
 -11   1   1    7.74    0.73
  11   1  -1    8.24    0.71
 -11  -1  -1    7.93    0.26
  11  -1   1    7.14    0.71
  11   1  -2    0.23    0.17
 -11  -1  -2    0.51    0.09
 -11   1   2    0.53    0.08
  11  -1   2    0.29    0.22
 -11  -1  -2    0.26    0.15
 -11   1   3   11.21    0.28
 -11   1   3   12.27    0.33
  11  -1   3    9.72    0.88
  11   1  -3   10.08    0.78
 -11   1   3   11.63    0.90
 -11  -1  -3   12.42    0.32
 -11  -1  -3   11.42    0.33
  11   1  -3    9.36    0.66
 -11  -1  -3   11.19    0.85
 -11  -1  -4   20.33    0.44
  11  -1   4   23.19    1.42
 -11  -1  -4   20.36    0.44
  11   1  -4   21.68    1.14
 -11   1   4   21.43    0.37
 -11  -1  -4   19.06    1.10
 -11   1   4   20.02    0.45
 -11   1   4   20.03    0.45
 -11   1   4   20.38    1.20
 -11  -1  -4   20.29    0.41
  11  -1   5    4.26    0.70
 -11  -1  -5    4.79    0.57
 -11   1   5    5.28    0.25
 -11  -1  -5    5.39    0.24
 -11   1   5    5.50    0.19
 -11   1   5    5.11    0.62
 -11  -1  -5    5.10    0.22
 -11  -1  -5    5.27    0.25
 -11   1   5    4.98    0.24
 -11   1   6    1.52    0.15
 -11  -1  -6    1.53    0.15
 -11   1   6    1.64    0.39
 -11  -1  -6    1.62    0.14
 -11  -1  -6    1.68    0.13
  11  -1   6    1.23    0.43
 -11   1   6    1.53    0.15
 -11   1   6    1.54    0.11
  11  -1   6    0.87    0.14
 -11  -1  -7    0.64    0.12
 -11   1   7    0.47    0.10
  11  -1   7    0.73    0.14
 -11  -1  -7    0.59    0.09
 -11  -1  -7    0.65    0.10
  11  -1   7    0.52    0.35
 -11   1   7    0.46    0.11
 -11   1   7    0.81    0.28
  11  -1   8    3.25    0.24
 -11   1   8    2.48    0.20
  11  -1   8    3.09    0.68
 -11   1   8    2.78    0.19
 -11  -1  -8    2.73    0.21
  11  -1   9    0.45    0.13
 -11   1   9    0.24    0.10
 -11   1   9    0.32    0.09
 -11  -1  -9    0.32    0.11
  11  -1  10    0.79    0.13
 -11   1  10    0.70    0.13
 -11  -1 -10    0.76    0.13
  11  -1  11    0.35    0.09
 -11  -1 -11    0.30    0.10
 -11   1  11    0.24    0.09
  11  -1  11    0.26    0.10
 -11  -1 -12    0.49    0.10
  11  -1  12    0.50    0.10
 -11   1  12    0.48    0.10
 -11  -1 -13    0.51    0.09
  11  -1  13    0.57    0.09
 -11   1  13    0.44    0.08
 -11  -1 -14    0.92    0.09
 -11   1  14    0.83    0.08
 -12  -1  13    0.19    0.06
  12   1  13    0.24    0.06
 -12   1 -13    0.26    0.07
 -12  -1  12    0.13    0.07
 -12   1 -12    0.10    0.07
  12   1  12    0.22    0.06
  12   1  12    0.22    0.08
 -12   1 -11    1.86    0.18
 -12  -1  11    1.92    0.17
  12   1  11    2.25    0.17
  12   1  11    2.17    0.16
 -12  -1  10    4.25    0.25
 -12  -1  10    4.13    0.22
 -12   1 -10    3.38    0.25
  12   1  10    3.84    0.23
 -12  -1   9    1.64    0.17
 -12   1  -9    1.32    0.19
 -12  -1   9    1.76    0.16
  12   1   9    2.08    0.19
 -12  -1   8    8.61    0.34
 -12   1  -8    8.79    0.29
  12   1   8    9.15    0.38
 -12  -1   8    8.73    0.36
 -12   1  -8    9.20    0.37
  12   1   7    5.06    0.28
 -12  -1   7    5.55    0.28
 -12  -1   7    5.38    0.27
 -12   1  -7    5.72    0.24
 -12   1  -7    5.52    0.29
  12   1   7    5.61    0.93
  12   1   6    0.23    0.34
  12   1   6    0.38    0.11
 -12  -1   6    0.39    0.09
 -12  -1   6    0.54    0.11
 -12   1  -6    0.53    0.10
 -12  -1   6    0.29    0.23
 -12   1  -6    0.39    0.10
 -12  -1   5    1.08    0.33
 -12   1  -5    1.05    0.13
 -12   1  -5    1.14    0.34
 -12  -1   5    1.02    0.12
  12   1   5    1.28    0.47
 -12  -1   5    1.04    0.13
 -12   1  -5    1.07    0.12
 -12  -1   4    2.12    0.16
 -12   1  -4    2.03    0.42
 -12  -1   4    2.27    0.13
 -12  -1   4    1.98    0.42
  12   1   4    1.61    0.45
 -12   1  -4    1.99    0.15
 -12  -1   4    2.07    0.16
 -12   1  -4    2.07    0.16
 -12   1  -3    3.03    0.17
 -12  -1   3    3.24    0.18
 -12  -1   3    3.26    0.16
 -12   1  -3    3.22    0.18
 -12  -1   3    3.35    0.52
 -12  -1   3    3.23    0.19
 -12   1  -3    2.85    0.49
  12   1   3    3.57    0.59
  12  -1  -3    2.92    0.47
 -12  -1   2    4.45    0.59
 -12   1  -2    4.27    0.59
 -12  -1   2    4.99    0.21
  12  -1  -2    4.08    0.54
 -12  -1   2    4.89    0.22
  12   1   2    5.00    0.66
 -12   1  -2    5.02    0.22
 -12  -1   2    4.69    0.19
 -12  -1   1    6.03    0.22
  12   1   1    6.09    0.69
  12  -1  -1    5.34    0.63
 -12  -1   1    5.38    0.64
 -12   1  -1    5.31    0.64
 -12  -1   1    6.26    0.23
 -12   1  -1    5.89    0.23
  12   1   0    0.10    0.15
 -12  -1   0    0.29    0.07
 -12  -1   0    0.16    0.15
 -12   1   0    0.25    0.07
 -12   1   0    0.32    0.19
  12  -1   0    0.39    0.23
 -12   1   1    5.85    0.68
 -12  -1  -1    6.17    0.25
  12  -1   1    6.00    0.68
 -12   1   1    6.26    0.23
 -12  -1  -1    5.96    0.66
 -12   1   1    6.63    0.23
  12   1  -1    4.90    0.59
 -12  -1  -1    6.39    0.23
 -12   1   2    4.83    0.21
 -12  -1  -2    4.92    0.21
  12  -1   2    4.10    0.59
 -12   1   2    5.12    0.20
 -12   1   2    4.90    0.22
 -12   1   2    4.37    0.59
 -12  -1  -2    4.88    0.23
 -12  -1  -2    4.33    0.57
 -12   1   2    4.49    0.19
  12   1  -2    4.41    0.55
  12   1  -3    2.96    0.46
 -12  -1  -3    3.05    0.18
 -12  -1  -3    3.16    0.19
 -12   1   3    2.87    0.50
  12  -1   3    3.04    0.54
 -12  -1  -3    2.88    0.47
 -12   1   3    3.08    0.18
 -12   1   3    3.17    0.18
 -12  -1  -3    3.08    0.18
 -12   1   3    3.30    0.16
 -12  -1  -4    1.67    0.14
 -12   1   4    1.40    0.36
  12  -1   4    1.90    0.48
  12   1  -4    1.73    0.37
 -12  -1  -4    1.88    0.16
 -12  -1  -4    1.68    0.37
 -12  -1  -4    1.72    0.15
 -12   1   4    1.74    0.15
 -12   1   4    1.80    0.15
 -12   1   4    2.15    0.13
 -12  -1  -5    1.20    0.12
  12   1  -5    1.22    0.29
 -12   1   5    1.05    0.10
  12  -1   5    1.34    0.44
 -12  -1  -5    1.10    0.13
 -12  -1  -5    1.16    0.13
 -12   1   5    1.13    0.13
 -12   1   5    1.17    0.13
 -12   1   5    1.23    0.35
 -12   1   6    0.36    0.07
 -12   1   6    0.33    0.10
  12  -1   6    0.30    0.11
 -12  -1  -6    0.45    0.10
 -12   1   6    0.35    0.24
 -12  -1  -6    0.42    0.10
 -12   1   6    0.36    0.09
 -12  -1  -6    0.36    0.08
  12  -1   6    0.73    0.35
 -12   1   7    5.64    0.67
 -12   1   7    5.19    0.28
  12  -1   7    5.38    0.30
 -12  -1  -7    5.39    0.29
 -12   1   7    5.34    0.26
  12  -1   7    4.24    0.83
 -12  -1  -7    5.04    0.22
 -12   1   8    9.22    0.34
  12  -1   8    8.63    0.37
 -12   1   8    8.82    0.37
 -12  -1  -8    9.73    0.39
 -12   1   9    1.91    0.18
  12  -1   9    2.19    0.20
  12  -1  10    4.25    0.25
 -12  -1 -10    3.81    0.24
 -12   1  10    3.94    0.24
  12  -1  11    1.91    0.17
 -12   1  11    2.11    0.17
 -12  -1 -11    2.07    0.18
  12  -1  11    1.85    0.15
  12  -1  12    0.07    0.06
 -12  -1 -12    0.14    0.07
 -12   1  12    0.20    0.07
  12  -1  12    0.02    0.01
 -12  -1 -13    0.42    0.08
 -12   1  13    0.38    0.07
  13   1  13    0.06    0.04
 -13   1 -13    0.09    0.05
 -13  -1  13    0.15    0.05
  13   1  12    0.01    0.06
 -13  -1  12    0.06    0.06
 -13   1 -12   -0.03    0.06
  13   1  12    0.02    0.05
 -13   1 -11    0.08    0.07
  13   1  11    0.08    0.07
 -13  -1  11   -0.01    0.07
  13   1  11    0.01    0.06
  13   1  10    0.01    0.08
 -13   1 -10    0.06    0.08
 -13  -1  10    0.05    0.07
 -13  -1   9    0.15    0.08
 -13   1  -9    0.11    0.08
  13   1   9    0.13    0.09
 -13  -1   9    0.10    0.09
 -13   1  -8    2.02    0.15
  13   1   8    2.57    0.21
 -13   1  -8    2.20    0.19
 -13  -1   8    2.03    0.18
 -13  -1   8    2.04    0.19
 -13  -1   7    1.72    0.17
  13   1   7    2.39    0.20
 -13   1  -7    1.81    0.15
 -13  -1   7    1.72    0.17
  13   1   7    1.91    0.60
 -13   1  -7    1.86    0.18
 -13  -1   6    0.32    0.11
 -13  -1   6    0.35    0.10
 -13  -1   6    0.48    0.32
 -13   1  -6    0.33    0.09
  13   1   6   -0.09    0.34
 -13   1  -6    0.37    0.11
  13   1   6    0.58    0.13
 -13  -1   5    3.71    0.58
  13   1   5    2.86    0.21
 -13  -1   5    3.13    0.21
 -13   1  -5    3.05    0.20
 -13   1  -5    3.18    0.54
 -13  -1   5    3.30    0.21
  13   1   5    2.60    0.61
  13  -1  -5    1.83    0.40
 -13   1  -5    3.25    0.20
 -13  -1   4    2.49    0.14
 -13  -1   4    1.81    0.43
 -13   1  -4    2.52    0.48
 -13  -1   4    2.42    0.19
  13  -1  -4    1.51    0.39
 -13   1  -4    2.19    0.16
  13   1   4    2.69    0.60
 -13   1  -4    2.25    0.17
 -13  -1   4    2.39    0.17
 -13  -1   3    3.64    0.21
 -13  -1   3    3.37    0.19
  13   1   3    3.77    0.64
 -13  -1   3    2.99    0.51
 -13  -1   3    3.63    0.18
 -13   1  -3    3.19    0.18
 -13   1  -3    3.42    0.20
 -13   1  -3    3.59    0.56
  13  -1  -3    3.19    0.51
 -13  -1   2    0.26    0.07
  13  -1  -2    0.08    0.15
 -13  -1   2    0.23    0.22
 -13  -1   2    0.20    0.07
 -13  -1   2    0.25    0.08
  13   1   2    0.02    0.19
 -13   1  -2    0.28    0.08
 -13   1  -2    0.26    0.21
 -13   1  -1    0.96    0.11
 -13  -1   1    1.07    0.11
  13  -1  -1    0.63    0.25
 -13  -1   1    0.86    0.10
 -13   1  -1    0.84    0.31
  13   1   1    0.71    0.29
 -13  -1   1    0.69    0.27
 -13   1   0    0.07    0.16
 -13   1   0    0.15    0.07
 -13   1   0    0.18    0.07
  13   1   0    0.19    0.17
 -13  -1   0    0.15    0.07
  13  -1   0    0.18    0.14
 -13  -1   0   -0.01    0.15
 -13   1   1    0.75    0.10
 -13   1   1    1.09    0.11
 -13   1   1    1.11    0.34
 -13  -1  -1    0.96    0.11
  13   1  -1    0.74    0.28
 -13  -1  -1    0.60    0.26
  13  -1   1    0.94    0.30
 -13   1   1    0.96    0.11
 -13   1   2    0.22    0.07
 -13   1   2    0.16    0.07
  13   1  -2    0.20    0.17
 -13  -1  -2    0.16    0.07
 -13   1   2    0.13    0.06
 -13  -1  -2    0.03    0.06
 -13  -1  -2    0.04    0.19
 -13   1   2    0.10    0.18
  13  -1   2   -0.09    0.22
 -13  -1  -3    3.87    0.20
 -13  -1  -3    3.69    0.20
 -13   1   3    3.23    0.54
 -13   1   3    3.84    0.22
 -13   1   3    3.64    0.20
 -13   1   3    3.88    0.19
  13  -1   3    2.99    0.56
 -13  -1  -3    3.83    0.22
 -13  -1  -3    3.37    0.52
  13   1  -3    3.20    0.51
 -13  -1  -4    2.66    0.20
 -13   1   4    2.11    0.45
 -13  -1  -4    2.19    0.40
 -13   1   4    2.77    0.16
 -13  -1  -4    2.60    0.18
  13  -1   4    2.45    0.55
 -13  -1  -4    2.84    0.19
 -13   1   4    2.51    0.18
  13   1  -4    1.67    0.37
 -13   1   4    2.70    0.19
 -13   1   5    2.85    0.20
 -13   1   5    3.02    0.16
 -13   1   5    2.53    0.19
 -13  -1  -5    2.84    0.20
 -13  -1  -5    2.80    0.18
 -13   1   5    3.24    0.56
  13  -1   5    2.84    0.63
 -13   1   6    0.32    0.24
 -13  -1  -6    0.64    0.12
 -13   1   6    0.76    0.12
  13  -1   6    0.42    0.28
 -13  -1  -6    0.53    0.10
 -13   1   6    0.67    0.09
 -13   1   6    0.70    0.12
  13  -1   6    0.26    0.11
 -13   1   7    2.30    0.19
 -13   1   7    2.17    0.18
 -13  -1  -7    2.20    0.16
 -13  -1  -7    2.31    0.20
 -13   1   8    2.31    0.20
  13  -1   8    2.01    0.20
 -13  -1  -8    2.55    0.16
 -13  -1  -8    2.52    0.21
 -13  -1  -9    0.13    0.09
 -13   1   9    0.05    0.08
  13  -1   9    0.13    0.10
 -13   1  10    0.01    0.07
 -13  -1 -10    0.02    0.08
  13  -1  10    0.11    0.08
 -13  -1 -11    0.00    0.07
  13  -1  11   -0.05    0.07
 -13   1  11    0.03    0.07
  13  -1  11   -0.02    0.06
 -13  -1 -12    0.01    0.06
  13  -1  12   -0.05    0.02
  13  -1  12   -0.01    0.06
 -13   1  12    0.04    0.06
 -13  -1 -13   -0.01    0.05
 -13   1  13    0.07    0.05
  13  -1  13    0.05    0.04
 -14  -1  12    0.34    0.07
  14   1  12    0.18    0.05
  14   1  12    0.17    0.06
 -14   1 -12    0.24    0.07
 -14   1 -11    0.01    0.06
 -14  -1  11    0.05    0.06
  14   1  11    0.16    0.07
  14   1  11    0.15    0.07
 -14   1 -10    0.64    0.11
  14   1  10    0.61    0.11
 -14  -1  10    0.62    0.10
 -14  -1   9    0.30    0.09
  14   1   9    0.15    0.09
 -14   1  -9    0.25    0.09
 -14   1  -8    0.50    0.09
  14   1   8    0.71    0.13
 -14  -1   8    0.43    0.11
 -14   1  -8    0.39    0.10
 -14  -1   7    0.73    0.13
 -14   1  -7    0.71    0.11
  14   1   7    1.09    0.15
 -14  -1   7    0.91    0.14
 -14   1  -7    0.83    0.13
 -14  -1   6    0.10    0.09
 -14   1  -6    0.10    0.07
  14   1   6    0.02    0.10
 -14   1  -6    0.07    0.08
 -14  -1   6    0.07    0.08
 -14   1  -5    2.31    0.18
 -14  -1   5    2.42    0.18
 -14  -1   5    2.17    0.47
  14   1   5    2.65    0.22
 -14  -1   5    2.49    0.20
 -14   1  -5    2.53    0.19
  14  -1  -4    0.94    0.29
 -14  -1   4    1.33    0.16
 -14  -1   4    1.21    0.14
 -14   1  -4    1.21    0.13
 -14   1  -4    1.29    0.14
 -14  -1   4    0.82    0.34
 -14   1  -4    0.74    0.27
  14   1   4    0.43    0.37
 -14  -1   4    1.37    0.12
  14  -1  -3    1.89    0.42
 -14  -1   3    2.15    0.18
 -14   1  -3    1.58    0.41
 -14   1  -3    2.16    0.17
 -14  -1   3    1.94    0.14
  14   1   3    2.09    0.52
 -14  -1   3    2.32    0.17
 -14  -1   3    2.08    0.48
 -14  -1   2    1.04    0.12
 -14   1  -2    1.13    0.35
  14   1   2    1.35    0.44
 -14  -1   2    1.13    0.34
  14  -1  -2    1.47    0.35
 -14   1  -2    1.30    0.13
 -14  -1   2    1.14    0.12
  14  -1  -1   12.39    1.03
 -14   1  -1   14.69    0.39
 -14   1  -1   13.30    1.08
 -14  -1   1   12.75    1.04
  14   1   1   13.44    1.13
 -14  -1   1   14.88    0.36
 -14  -1   1   14.27    0.36
 -14   1   0   23.55    0.46
 -14   1   0   21.57    0.46
  14   1   0   19.45    1.30
 -14   1   0   19.51    1.31
 -14  -1   0   22.41    0.47
 -14  -1   0   21.81    0.42
 -14  -1   0   20.48    1.31
  14  -1   0   19.28    1.31
 -14   1   1   14.48    0.38
 -14  -1  -1   13.89    0.38
 -14  -1  -1   14.41    1.08
 -14   1   1   14.07    1.11
 -14   1   1   13.28    0.36
  14  -1   1   12.98    1.09
  14   1  -1   13.27    1.05
 -14   1   1   14.71    0.37
  14  -1   2    1.03    0.39
 -14   1   2    1.40    0.13
 -14  -1  -2    1.56    0.14
  14   1  -2    0.75    0.27
 -14   1   2    1.28    0.37
 -14  -1  -2    1.29    0.37
 -14  -1  -2    1.31    0.12
 -14   1   2    1.37    0.13
 -14   1   3    2.32    0.49
 -14  -1  -3    1.92    0.41
 -14   1   3    2.50    0.16
 -14  -1  -3    2.43    0.17
 -14   1   3    3.02    0.20
  14   1  -3    1.49    0.35
  14  -1   3    1.48    0.46
 -14  -1  -3    2.78    0.18
  14   1  -4    0.30    0.19
 -14  -1  -4    0.95    0.12
 -14   1   4    0.84    0.32
 -14   1   4    0.92    0.11
 -14   1   4    0.81    0.12
 -14  -1  -4    0.71    0.11
  14  -1   4    1.01    0.40
 -14   1   5    2.68    0.20
 -14   1   5    2.94    0.53
 -14  -1  -5    2.77    0.19
 -14  -1  -5    2.91    0.20
 -14   1   5    2.70    0.16
  14  -1   5    2.83    0.68
  14  -1   6   -0.01    0.11
 -14   1   6    0.10    0.07
 -14  -1  -6    0.13    0.09
 -14  -1  -6    0.12    0.07
 -14   1   6    0.16    0.09
 -14  -1  -7    1.08    0.15
  14  -1   7    0.63    0.14
 -14  -1  -7    1.13    0.13
 -14   1   7    1.05    0.14
 -14   1   8    0.62    0.12
  14  -1   8    0.54    0.13
 -14  -1  -8    0.58    0.12
 -14   1   9    0.09    0.08
 -14  -1  -9    0.12    0.09
  14  -1   9    0.29    0.10
 -14  -1 -10    0.66    0.11
 -14   1  10    0.59    0.11
  14  -1  10    0.60    0.11
  14  -1  11    0.08    0.07
 -14   1  11    0.08    0.06
 -14  -1 -11    0.05    0.07
  14  -1  11    0.13    0.06
 -14  -1 -12    0.19    0.06
  14  -1  12    0.24    0.06
 -14   1  12    0.23    0.06
  15   1  12    0.01    0.04
 -15   1 -12   -0.05    0.04
 -15  -1  12    0.06    0.04
  15   1  11    0.11    0.06
 -15  -1  11    0.09    0.05
 -15   1 -11    0.10    0.06
  15   1  11    0.10    0.06
  15   1  10    0.08    0.07
 -15   1 -10    0.00    0.06
  15   1  10    0.10    0.07
 -15  -1  10   -0.02    0.06
  15   1   9    0.06    0.07
 -15  -1   9    0.09    0.07
 -15   1  -9    0.01    0.07
 -15  -1   8    0.10    0.08
 -15   1  -8    0.11    0.08
  15   1   8    0.22    0.09
 -15   1  -8    0.10    0.06
 -15  -1   7    0.08    0.07
  15   1   7   -0.05    0.09
 -15   1  -7    0.03    0.06
 -15   1  -7   -0.07    0.09
 -15  -1   6    1.87    0.17
 -15   1  -6    1.90    0.16
 -15   1  -6    1.77    0.16
  15   1   6    1.77    0.18
 -15   1  -5    4.00    0.23
 -15  -1   5    4.12    0.23
 -15   1  -5    4.22    0.23
  15   1   4    0.72    0.41
 -15   1  -4    0.25    0.10
 -15   1  -4    0.44    0.21
  15  -1  -4    0.19    0.15
 -15  -1   4    0.28    0.09
 -15   1  -4    0.23    0.08
 -15  -1   4    0.42    0.08
 -15  -1   4   -0.13    0.22
  15  -1  -3   -0.23    0.22
 -15   1  -3    0.50    0.26
 -15  -1   3    0.26    0.22
 -15  -1   3    0.44    0.09
 -15   1  -3    0.45    0.10
 -15  -1   3    0.34    0.09
  15   1   3    0.76    0.41
 -15  -1   2    0.00    0.07
  15   1   2    0.35    0.27
  15  -1  -2    0.32    0.17
 -15   1  -2    0.15    0.08
 -15  -1   2    0.09    0.07
 -15   1  -2    0.24    0.17
 -15  -1   2   -0.01    0.22
  15   1   1    4.05    0.68
 -15   1  -1    3.77    0.62
 -15   1  -1    3.91    0.22
 -15  -1   1    4.29    0.21
 -15  -1   1    3.66    0.20
  15  -1  -1    3.15    0.56
 -15  -1   1    3.72    0.60
 -15   1   0   -0.12    0.08
 -15   1   0   -0.45    0.26
  15   1   0   -0.39    0.26
  15  -1   0   -0.18    0.25
 -15   1   0    0.02    0.07
 -15  -1   0    0.33    0.25
 -15  -1  -1    4.16    0.23
  15   1  -1    3.38    0.55
 -15   1   1    4.80    0.23
 -15   1   1    4.31    0.21
 -15   1   1    3.99    0.21
 -15   1   1    4.65    0.66
 -15  -1  -1    3.40    0.57
  15  -1   1    3.92    0.66
 -15   1   2    0.04    0.07
 -15  -1  -2    0.34    0.22
 -15  -1  -2    0.09    0.08
 -15   1   2   -0.02    0.07
 -15   1   2    0.05    0.24
  15  -1   3   -0.07    0.23
 -15  -1  -3    0.40    0.09
 -15  -1  -3    0.49    0.11
  15   1  -3    0.61    0.24
 -15   1   3    0.43    0.10
 -15  -1  -3    0.41    0.23
 -15   1   3    0.59    0.10
 -15   1   3    0.34    0.24
 -15  -1  -4    0.33    0.10
 -15   1   4    0.36    0.09
 -15   1   4    0.15    0.26
  15  -1   4    0.69    0.41
 -15  -1  -4    0.16    0.09
 -15   1   4    0.30    0.09
 -15   1   5    3.75    0.18
 -15  -1  -5    3.71    0.23
  15  -1   5    3.41    0.25
 -15  -1  -5    3.69    0.22
 -15   1   5    3.86    0.23
 -15   1   6    2.00    0.18
 -15  -1  -6    1.94    0.16
 -15   1   6    2.12    0.14
 -15  -1  -6    1.72    0.17
  15  -1   6    1.94    0.19
 -15   1   7    0.11    0.07
  15  -1   7   -0.01    0.09
 -15  -1  -7    0.04    0.08
 -15   1   8    0.15    0.08
 -15  -1  -8    0.15    0.08
  15  -1   8   -0.05    0.08
  15  -1   9    0.13    0.09
 -15  -1  -9   -0.06    0.08
 -15   1   9    0.05    0.07
  15  -1  10    0.09    0.07
 -15   1  10   -0.02    0.06
 -15  -1 -10   -0.03    0.06
  15  -1  11    0.18    0.06
 -15  -1 -11    0.08    0.06
 -15   1  11    0.13    0.06
  15  -1  11    0.07    0.06
 -15  -1 -12    0.03    0.05
 -15   1  12    0.01    0.04
  15  -1  12    0.05    0.04
  16   1  11    0.00    0.04
 -16   1 -11    0.06    0.05
 -16  -1  11   -0.08    0.05
  16   1  11   -0.02    0.04
  16   1  10    0.06    0.06
 -16  -1  10    0.03    0.05
  16   1  10    0.09    0.06
 -16   1 -10    0.10    0.06
  16   1   9    0.07    0.07
 -16   1  -9    0.00    0.06
 -16  -1   9    0.10    0.07
  16   1   8    0.07    0.07
 -16  -1   8    0.08    0.07
 -16   1  -8    0.00    0.06
  16   1   7    0.45    0.11
 -16   1  -7    0.48    0.10
 -16   1  -7    0.61    0.10
 -16  -1   7    0.56    0.10
  16   1   6    0.18    0.10
 -16   1  -6    0.22    0.08
 -16   1  -6    0.33    0.10
 -16  -1   6    0.49    0.10
 -16   1  -5    1.84    0.15
 -16  -1   5    1.79    0.16
  16   1   5    1.96    0.18
 -16   1  -5    1.89    0.17
 -16   1  -4    0.17    0.09
  16   1   4    0.09    0.09
 -16  -1   4    0.02    0.07
 -16  -1   4    0.05    0.07
 -16  -1   3    0.04    0.07
 -16  -1   3    0.17    0.07
 -16   1  -3    0.08    0.08
 -16  -1   2    0.19    0.09
 -16  -1   2    0.22    0.21
  16  -1  -2    0.13    0.16
 -16   1  -2   -0.32    0.23
 -16   1  -2    0.45    0.11
  16   1   2   -0.51    0.31
 -16  -1   2    0.40    0.09
 -16   1  -1    0.32    0.23
 -16  -1   1    0.07    0.21
 -16  -1   1    0.53    0.10
 -16   1  -1    0.43    0.11
  16  -1  -1   -0.33    0.24
  16   1   1    0.06    0.20
 -16  -1   1    0.17    0.08
 -16   1   0    0.14    0.08
 -16   1   0    0.24    0.22
 -16   1   0    0.31    0.09
  16   1   0   -0.03    0.21
 -16  -1   0    0.12    0.08
 -16   1   1    0.58    0.10
  16   1  -1    0.21    0.25
 -16   1   1    0.60    0.28
 -16  -1  -1    0.83    0.31
 -16   1   1    0.36    0.09
 -16   1   2    0.36    0.10
 -16   1   2    0.22    0.09
 -16   1   3    0.16    0.08
 -16  -1  -3    0.15    0.09
 -16   1   3    0.05    0.07
 -16  -1  -4    0.23    0.10
 -16  -1  -4    0.15    0.08
 -16   1   4    0.08    0.08
 -16   1   5    2.31    0.15
 -16   1   5    2.33    0.18
 -16  -1  -5    2.11    0.17
 -16  -1  -5    2.61    0.18
 -16   1   6    0.21    0.09
 -16  -1  -6    0.18    0.08
  16  -1   6    0.29    0.12
  16  -1   7    0.54    0.12
 -16   1   7    0.54    0.11
 -16  -1  -7    0.32    0.09
 -16  -1  -8    0.12    0.07
  16  -1   8    0.13    0.08
 -16   1   8    0.17    0.08
 -16  -1  -9   -0.12    0.07
 -16   1   9    0.00    0.06
 -16  -1 -10   -0.02    0.06
  16  -1  10    0.02    0.06
 -16   1  10    0.07    0.06
 -16   1  11   -0.05    0.05
 -16  -1 -11    0.04    0.05
  16  -1  11    0.01    0.04
 -17   1 -10    0.08    0.04
  17   1  10    0.09    0.05
  17   1  10    0.15    0.06
 -17  -1  10    0.06    0.05
  17   1   9    0.38    0.07
 -17  -1   9    0.23    0.07
 -17   1  -9    0.24    0.06
  17   1   8    0.30    0.08
 -17  -1   8    0.15    0.07
 -17   1  -8    0.24    0.07
 -17   1  -7    0.67    0.10
 -17  -1   7    0.63    0.10
  17   1   7    0.76    0.11
 -17  -1   6    0.04    0.07
 -17   1  -6    0.12    0.06
  17   1   6    0.05    0.08
 -17   1  -5    1.13    0.14
  17   1   5    1.00    0.14
 -17  -1   5    0.96    0.12
 -17  -1   4    0.99    0.11
 -17  -1   4    0.99    0.12
 -17   1  -4    1.22    0.14
  17   1   4    0.73    0.13
 -17   1  -3    2.22    0.17
 -17  -1   3    2.22    0.15
 -17  -1   3    2.03    0.16
 -17   1  -2    1.27    0.15
 -17  -1   2    1.42    0.13
 -17  -1   2    1.44    0.13
 -17  -1   1    0.19    0.08
 -17   1  -1    0.03    0.09
 -17   1   0   -0.03    0.08
 -17  -1   0   -0.14    0.09
 -17   1   1    0.37    0.09
 -17  -1  -1    0.23    0.08
 -17   1   2    1.07    0.13
 -17   1   2    1.18    0.12
 -17   1   3    2.33    0.16
 -17   1   3    1.82    0.16
  17  -1   4    0.79    0.13
 -17   1   4    0.69    0.11
 -17   1   4    0.87    0.11
 -17   1   5    1.10    0.13
 -17  -1  -5    1.21    0.13
  17  -1   5    0.86    0.14
 -17   1   5    1.24    0.11
  17  -1   6    0.12    0.09
 -17   1   6    0.00    0.07
 -17  -1  -6    0.08    0.07
  17  -1   7    0.78    0.12
 -17   1   7    0.67    0.10
 -17  -1  -7    0.68    0.10
 -17   1   8    0.09    0.06
  17  -1   8    0.24    0.08
 -17  -1  -8    0.22    0.07
  17  -1   9    0.45    0.08
 -17  -1  -9    0.41    0.08
 -17   1   9    0.34    0.07
  17  -1  10    0.20    0.06
 -17   1  10    0.10    0.05
 -17  -1 -10    0.18    0.06
  17  -1  10    0.12    0.05
  18   1   9    0.35    0.07
  18   1   9    0.31    0.06
 -18  -1   9    0.38    0.06
 -18   1  -9    0.23    0.06
 -18  -1   8    0.08    0.05
  18   1   8    0.19    0.06
 -18  -1   7    0.55    0.08
  18   1   7    0.62    0.10
 -18  -1   6    0.97    0.10
  18   1   6    1.02    0.12
 -18  -1   5    0.88    0.10
  18   1   5    0.74    0.11
  18   1   4    0.00    0.08
 -18  -1   4    0.16    0.07
 -18   1  -3    1.19    0.14
  18   1   3    1.18    0.14
 -18   1  -2    0.38    0.12
 -18  -1   2    1.34    0.13
 -18  -1   1    0.00    0.07
 -18   1  -1   -0.06    0.09
 -18  -1   0    2.76    0.18
 -18   1   0    2.68    0.18
 -18  -1  -1   -0.20    0.10
 -18   1   1   -0.04    0.07
 -18  -1  -2    1.02    0.13
 -18   1   2    1.51    0.14
 -18   1   3    1.80    0.15
 -18   1   3    1.61    0.13
 -18   1   4    0.07    0.06
  18  -1   4    0.03    0.09
  18  -1   5    0.78    0.12
 -18   1   5    0.82    0.11
 -18   1   6    1.12    0.12
  18  -1   6    0.93    0.12
  18  -1   7    0.57    0.10
 -18   1   7    0.61    0.09
 -18   1   8    0.14    0.06
 -18  -1  -8    0.02    0.02
  18  -1   8    0.13    0.07
 -18   1   9    0.36    0.06
  18  -1   9    0.46    0.07
 -19   1  -8   -0.06    0.05
 -19  -1   7    0.05    0.02
  19   1   7    0.11    0.06
 -19  -1   6   -0.02    0.02
 -19   1  -6   -0.06    0.07
 -19   1  -5    0.28    0.08
  19   1   5    0.35    0.08
  19   1   4   -0.01    0.07
 -19   1  -4   -0.07    0.07
  19   1   3    0.03    0.07
 -19  -1   3   -0.08    0.06
 -19   1  -3   -0.12    0.08
 -19  -1   2    0.13    0.07
 -19   1  -2   -0.03    0.08
 -19   1  -1    0.18    0.08
 -19  -1   1    0.31    0.08
 -19  -1   0    0.13    0.07
 -19   1   0    0.15    0.08
 -19   1   1    0.34    0.08
 -19  -1  -1    0.18    0.08
 -19  -1  -2    0.05    0.07
 -19   1   2    0.21    0.07
  19  -1   3   -0.02    0.08
 -19   1   3   -0.04    0.06
 -19  -1  -3   -0.01    0.07
  19  -1   4   -0.06    0.08
 -19  -1  -4   -0.18    0.08
 -19   1   4    0.01    0.05
 -19   1   5    0.61    0.09
  19  -1   5    0.29    0.09
 -19   1   6    0.19    0.07
  19  -1   6    0.13    0.07
 -19  -1  -7    0.01    0.06
  19  -1   7    0.19    0.06
 -19   1   7    0.18    0.06
 -19  -1  -8   -0.05    0.05
  19  -1   8    0.05    0.05
 -20   1  -6    0.22    0.06
 -20   1  -5   -0.08    0.06
 -20   1  -4    0.22    0.08
 -20   1  -3   -0.05    0.06
 -20   1  -2    0.15    0.07
 -20  -1   2    0.09    0.06
 -20  -1   1    0.15    0.06
 -20   1  -1    0.03    0.06
 -20   1   0    0.08    0.06
 -20  -1   0    0.19    0.07
 -20  -1  -1    0.04    0.06
 -20   1   1    0.21    0.07
  20  -1   2    0.01    0.07
 -20   1   2    0.09    0.06
 -20  -1  -2    0.17    0.07
 -20   1   3    0.12    0.06
 -20  -1  -3    0.05    0.06
  20  -1   3    0.05    0.06
  20  -1   4    0.23    0.07
 -20  -1  -4    0.26    0.08
  20  -1   5    0.05    0.06
 -20  -1  -5   -0.04    0.06
  20  -1   6    0.27    0.06
 -20  -1  -6    0.06    0.05
 -21   1  -4    0.36    0.07
 -21   1  -3    0.55    0.08
 -21   1  -2    0.48    0.08
 -21  -1   1   -0.04    0.05
 -21   1  -1    0.16    0.06
 -21   1   0    0.16    0.06
 -21  -1   0    0.12    0.06
 -21   1   1   -0.07    0.06
 -21  -1  -1    0.11    0.06
 -21  -1  -2    0.49    0.08
 -21   1   2    0.52    0.07
 -21  -1  -3    0.46    0.07
 -21  -1  -4    0.24    0.06
   0  -2   0  152.99    1.01
   0  -2   0  155.64    0.86
   0  -2   2  100.56    1.01
   0  -2  -2   97.11    1.21
   0   2  -2   97.53    0.94
   0   2  -2   98.77    1.29
   0   2   2   99.66    1.27
   0  -2   3   37.18    0.90
   0   2   3   22.05    0.71
   0   2  -3   35.20    0.93
   0   2  -3   34.70    0.62
   0  -2   3   37.53    0.78
   0  -2  -3   23.21    0.72
   0  -2   4    7.27    0.46
   0  -2   4    6.88    0.38
   0   2  -4    6.48    0.47
   0  -2  -5    8.66    0.59
   0   2  -5    9.92    0.64
   0  -2   5   10.04    0.60
   0  -2   6    6.89    0.54
   0   2  -6    6.46    0.59
   0   2   6    7.58    0.50
   0  -2  -6    7.16    0.61
   0  -2   7    0.00    0.12
   0   2   7   -0.02    0.11
   0   2  -7    0.08    0.12
   0  -2  -7   -0.05    0.16
   0   2   8    1.94    0.31
   0   2  -8    1.00    0.30
   0  -2  -8    1.74    0.37
   0  -2   8    0.67    0.22
   0  -2  -9    1.49    0.40
   0   2  -9    1.01    0.35
   0   2   9    1.63    0.14
   0   2  -9    0.93    0.12
   0  -2  -9    1.93    0.14
   0   2   9    2.09    0.15
   0  -2   9    0.55    0.22
   0  -2   9    0.91    0.11
   0  -2 -10    6.34    0.81
   0  -2 -10    6.17    0.25
   0  -2  10    4.56    0.23
   0   2 -10    4.46    0.23
   0  -2  10    4.57    0.23
   0   2  10    6.35    0.27
   0   2 -10    4.74    0.71
   0   2  10    6.08    0.22
   0   2  10    5.93    0.25
   0  -2 -11    6.14    0.27
   0   2 -11    7.19    0.91
   0   2 -11    6.98    0.30
   0   2  11    6.07    0.26
   0  -2  11    7.06    0.29
   0   2  11    6.48    0.30
   0  -2  11    7.18    0.30
   0  -2 -11    6.37    0.86
   0  -2  12    2.71    0.20
   0  -2 -12    3.21    0.20
   0   2  12    3.53    0.23
   0   2  12    3.11    0.20
   0  -2  12    2.81    0.20
   0   2 -12    2.73    0.20
   0  -2  13    5.79    0.28
   0  -2  13    6.11    0.28
   0   2  13    5.34    0.28
   0  -2 -13    4.89    0.23
   0   2 -13    5.63    0.27
   0   2  13    4.89    0.24
   0   2  14    4.78    0.25
   0   2  14    4.42    0.21
   0  -2  14    5.62    0.25
   0   2 -14    5.26    0.24
   0  -2  14    5.00    0.24
   0  -2  15    0.00    0.06
   0   2  15    0.03    0.06
   0   2  15    0.08    0.05
   0  -2  15    0.03    0.05
  -1  -2  16    0.01    0.04
  -1   2 -15    0.36    0.07
  -1  -2  15    0.30    0.07
  -1  -2  15    0.34    0.07
   1   2  15    0.35    0.08
   1   2  14    2.85    0.17
  -1  -2  14    1.57    0.15
   1   2  14    2.69    0.19
  -1  -2  14    1.53    0.14
  -1   2 -14    1.60    0.15
  -1  -2  13    3.84    0.23
   1   2  13    4.20    0.22
  -1  -2  13    4.08    0.24
   1   2  13    4.22    0.24
  -1   2 -13    3.85    0.23
  -1  -2  12    6.46    0.29
  -1   2 -12    6.32    0.30
  -1  -2  12    6.41    0.29
   1   2  12    6.03    0.29
   1   2  12    6.24    0.27
   1   2  11    3.10    0.19
   1  -2 -11    2.93    0.59
   1   2  11    2.98    0.21
   1   2  11    3.06    0.16
  -1   2 -11    3.82    0.68
  -1  -2  11    3.85    0.22
  -1  -2  11    4.48    0.24
  -1   2 -11    4.21    0.24
   1  -2 -11    2.81    0.18
   1  -2 -10    1.62    0.14
  -1   2 -10    1.54    0.15
   1   2  10    1.77    0.13
   1  -2 -10    1.43    0.42
  -1  -2  10    1.66    0.15
  -1   2 -10    1.24    0.39
   1   2  10    1.83    0.15
   1   2  10    1.36    0.14
  -1  -2  10    1.57    0.14
  -1  -2   9    4.89    0.22
  -1  -2   9    5.63    0.24
   1   2   9    6.15    0.21
  -1  -2   9    6.00    0.62
   1   2   9    6.12    0.25
  -1   2  -9    5.73    0.25
   1  -2  -9    5.77    0.70
  -1   2  -9    5.83    0.73
   1   2   9    6.16    0.23
  -1   2  -8    2.86    0.50
  -1  -2   8    2.51    0.39
   1  -2  -8    2.09    0.41
   1   2   8    1.51    0.28
  -1   2  -7    6.86    0.67
  -1  -2   7    7.12    0.60
   1   2   7    8.17    0.59
   1  -2  -7    7.17    0.67
  -1   2  -6    6.35    0.58
   1  -2  -6    5.47    0.53
  -1  -2   6    6.80    0.54
   1  -2  -5    1.75    0.27
  -1  -2   5    1.73    0.26
  -1   2  -5    1.96    0.31
   1   2   5    1.64    0.28
  -1   2  -4   11.48    0.62
   1  -2  -4   15.70    0.68
  -1  -2   4   11.33    0.56
   1   2   4   16.17    0.74
   1  -2  -3  250.71    2.31
   1   2   3  248.63    2.65
  -1   2  -3  237.37    2.37
  -1  -2   3  241.60    2.27
  -1   2  -2   27.95    0.57
   1  -2  -2   27.63    0.61
  -1   2  -2   28.15    0.67
  -1  -2   2   30.05    0.69
   1   2   2   27.77    0.78
   1   2   1   94.44    1.15
   1  -2  -1   91.54    0.77
  -1   2  -1   96.38    0.93
  -1  -2   1   93.28    0.92
  -1   2  -1   93.72    0.92
  -1  -2   1   96.29    1.03
  -1  -2   0   35.51    0.54
   1   2   0   34.97    0.45
   1  -2   0   34.10    0.54
  -1   2   0   34.97    0.47
  -1  -2   0   34.78    0.42
   1   2   0   33.95    0.50
  -1  -2  -1   96.02    1.04
  -1   2   1   93.91    0.63
  -1   2   1   97.75    0.83
  -1  -2  -1   90.22    0.89
   1   2  -1   96.09    0.84
   1  -2   1   92.15    0.77
   1  -2   1   94.13    0.99
  -1   2   2   27.61    0.46
  -1  -2  -2   27.58    0.68
   1   2  -2   29.11    0.49
  -1   2   2   29.09    0.40
   1  -2   2   29.02    0.57
   1  -2   3  232.97    2.18
   1   2  -3  239.92    2.47
  -1   2   3  254.98    1.68
  -1   2   3  245.55    1.58
   1   2  -3  240.98    1.50
  -1  -2  -3  251.68    2.44
   1   2  -4   11.41    0.61
  -1  -2  -4   15.92    0.72
   1  -2   4   10.58    0.56
  -1   2   4   16.71    0.53
   1   2  -4   11.82    0.36
  -1   2   5    1.52    0.20
   1  -2   5    2.11    0.28
  -1  -2  -5    1.65    0.29
   1   2  -5    1.58    0.29
  -1   2   6    5.92    0.42
   1  -2   6    7.06    0.57
   1  -2   6    6.81    0.50
   1   2  -6    6.26    0.58
  -1  -2  -6    5.83    0.56
  -1  -2  -7    7.23    0.69
   1  -2   7    7.42    0.63
  -1   2   7    7.70    0.52
   1   2  -7    6.47    0.64
  -1  -2  -8    1.89    0.41
   1  -2   8    2.61    0.41
   1   2  -8    2.54    0.47
   1  -2   9    5.53    0.62
  -1  -2  -9    5.94    0.24
  -1   2   9    5.66    0.24
   1   2  -9    5.54    0.71
   1  -2   9    5.93    0.24
  -1   2   9    6.16    0.24
  -1  -2  -9    5.65    0.72
   1   2  -9    5.36    0.23
  -1  -2 -10    1.81    0.15
   1   2 -10    1.59    0.15
  -1   2  10    1.74    0.16
   1  -2  10    1.85    0.38
  -1   2  10    1.59    0.14
   1  -2  10    1.65    0.15
   1   2 -10    1.93    0.47
  -1  -2 -10    1.96    0.47
   1   2 -11    4.18    0.23
  -1  -2 -11    2.99    0.20
  -1   2  11    2.86    0.19
   1  -2  11    3.94    0.23
   1  -2  11    3.19    0.20
  -1   2  11    3.16    0.21
  -1  -2 -11    3.02    0.60
   1   2 -11    4.21    0.69
  -1  -2 -12    6.25    0.28
   1  -2  12    6.09    0.28
  -1   2  12    6.33    0.31
   1   2 -12    6.01    0.28
  -1   2  12    5.87    0.27
   1  -2  12    6.68    0.30
  -1   2  13    4.51    0.26
   1  -2  13    3.97    0.23
   1  -2  13    3.83    0.23
  -1   2  13    4.38    0.23
  -1  -2 -13    3.84    0.21
   1   2 -13    3.62    0.21
  -1   2  14    2.55    0.19
   1  -2  14    1.63    0.15
   1   2 -14    1.44    0.13
   1  -2  14    1.73    0.15
  -1   2  14    2.70    0.17
   1  -2  15    0.36    0.07
   1  -2  15    0.27    0.07
  -1   2  15    0.32    0.07
  -1   2  15    0.26    0.07
  -1  -2 -16    0.09    0.06
  -2  -2  16    0.56    0.07
   2   2  16    0.73    0.08
   2   2  15    0.05    0.07
  -2   2 -15    0.13    0.06
  -2  -2  15    0.19    0.07
  -2  -2  14    0.86    0.11
   2   2  14    0.87    0.12
  -2   2 -14    0.76    0.11
   2   2  14    0.96    0.10
  -2  -2  14    0.89    0.12
  -2  -2  13    0.59    0.11
  -2   2 -13    0.66    0.12
  -2  -2  13    0.76    0.12
   2   2  13    0.91    0.13
   2   2  13    0.83    0.11
   2   2  12    4.55    0.26
  -2  -2  12    5.79    0.28
  -2   2 -12    5.17    0.28
  -2  -2  12    5.56    0.28
   2   2  12    4.37    0.22
  -2  -2  11    1.14    0.14
   2   2  11    0.75    0.11
  -2   2 -11    1.19    0.15
  -2  -2  11    1.09    0.14
   2   2  11    0.54    0.11
   2   2  11    0.91    0.11
   2  -2 -11    0.78    0.34
  -2  -2  10    1.57    0.14
   2   2  10    1.55    0.12
  -2  -2  10    1.45    0.14
   2   2  10    1.54    0.15
   2  -2 -10    1.49    0.41
  -2   2 -10    1.49    0.15
   2   2  10    1.55    0.13
  -2   2 -10    1.39    0.41
   2   2   9    6.26    0.22
   2   2   9    6.59    0.26
  -2  -2   9    7.18    0.26
  -2   2  -9    6.56    0.27
   2   2   9    6.52    0.61
  -2  -2   9    7.11    0.27
  -2   2  -9    7.06    0.81
  -2  -2   9    7.11    0.66
   2  -2  -9    6.07    0.72
  -2  -2   8    5.47    0.56
  -2   2  -8    5.22    0.65
   2  -2  -8    3.78    0.53
   2   2   8    4.19    0.47
  -2   2  -7   10.49    0.83
   2   2   7   11.99    0.82
  -2  -2   7   10.75    0.73
   2  -2  -7   10.89    0.81
   2  -2  -6    7.89    0.63
   2   2   6    8.48    0.67
  -2   2  -6    5.24    0.54
  -2  -2   6    4.81    0.47
   2   2   5  126.25    2.44
   2  -2  -5  127.38    2.21
  -2   2  -5  117.12    2.23
  -2  -2   5  119.95    2.05
   2   2   4   73.81    1.72
  -2   2  -4   84.31    1.67
  -2  -2   4   87.33    1.57
   2  -2  -4   78.79    1.51
  -2   2  -3   30.48    0.85
   2  -2  -3   33.28    0.83
   2   2   3   32.69    1.04
  -2  -2   3   29.68    0.82
  -2  -2   2   58.17    0.93
   2  -2  -2   50.89    0.81
   2   2   2   49.30    1.07
  -2  -2   2   59.05    1.02
  -2   2  -2   56.06    0.94
  -2  -2   1   16.57    0.49
   2  -2  -1   13.11    0.27
   2  -2  -1   12.80    0.43
   2   2   1   12.75    0.43
  -2  -2   1   15.98    0.43
  -2   2  -1   15.55    0.36
  -2  -2   0    0.89    0.12
   2  -2   0    0.74    0.10
  -2   2   0    0.96    0.13
  -2  -2   0    0.92    0.10
  -2   2   1   14.41    0.30
  -2  -2  -1   12.92    0.26
   2  -2   1   16.13    0.43
  -2   2   1   13.24    0.41
  -2  -2  -1   13.11    0.33
  -2  -2  -1   12.94    0.44
  -2  -2  -1   13.82    0.44
   2   2  -1   15.72    0.39
  -2   2   2   53.31    0.82
   2   2  -2   59.07    0.74
   2  -2   2   57.73    0.96
   2  -2   2   57.78    0.89
  -2   2   2   55.19    0.63
  -2  -2  -2   55.95    0.69
  -2  -2  -2   52.00    1.00
  -2   2   3   32.73    0.61
  -2  -2  -3   32.49    0.93
  -2   2   3   32.68    0.68
   2   2  -3   29.88    0.52
   2   2  -3   29.04    0.90
   2  -2   3   28.41    0.78
   2   2  -4   88.01    1.72
  -2  -2  -4   73.76    1.59
   2   2  -4   87.24    0.89
  -2   2   4   79.56    1.13
   2  -2   4   83.99    1.65
  -2   2   4   75.44    1.12
   2   2  -5  118.74    2.25
   2  -2   5  114.93    2.16
  -2   2   6    8.53    0.48
   2   2  -6    5.41    0.54
   2  -2   6    5.06    0.48
  -2  -2  -6    8.35    0.68
  -2   2   7   10.97    0.60
   2  -2   7   10.48    0.70
   2   2  -7   10.38    0.82
   2  -2   7   10.48    0.77
  -2  -2  -7   10.80    0.85
   2  -2   8    5.22    0.58
  -2  -2  -8    3.91    0.57
   2   2  -8    5.17    0.64
   2   2  -9    6.44    0.25
   2  -2   9    5.74    0.63
  -2  -2  -9    6.33    0.26
  -2   2   9    6.64    0.27
  -2  -2  -9    5.67    0.73
   2   2  -9    7.03    0.79
   2  -2   9    6.82    0.26
  -2   2   9    6.00    0.24
   2  -2  10    1.43    0.14
  -2  -2 -10    1.65    0.45
  -2   2  10    1.41    0.14
   2   2 -10    1.43    0.14
   2  -2  10    1.44    0.35
   2   2 -10    1.24    0.37
  -2  -2 -10    1.30    0.14
  -2   2  10    1.39    0.15
   2   2 -11    1.03    0.39
   2   2 -11    1.11    0.13
  -2  -2 -11    0.58    0.30
  -2  -2 -11    0.80    0.12
  -2   2  11    0.82    0.13
   2  -2  11    1.13    0.14
  -2   2  11    0.69    0.12
   2   2 -12    5.46    0.26
   2  -2  12    5.45    0.27
   2  -2  12    5.49    0.27
  -2   2  12    4.60    0.27
  -2   2  12    3.99    0.23
  -2  -2 -12    4.17    0.24
   2   2 -13    0.74    0.11
   2  -2  13    0.70    0.12
  -2   2  13    0.86    0.13
  -2  -2 -13    0.61    0.11
  -2   2  13    0.88    0.12
   2  -2  13    0.66    0.11
  -2   2  14    0.81    0.11
   2  -2  14    0.76    0.10
   2  -2  14    0.91    0.12
  -2  -2 -14    0.87    0.11
  -2   2  14    0.79    0.12
  -2   2  15    0.10    0.06
   2  -2  15    0.20    0.06
   2  -2  15    0.12    0.06
  -2  -2 -16    0.56    0.08
   3   2  16    0.82    0.08
  -3  -2  16    0.88    0.07
  -3   2 -15    0.14    0.06
   3   2  15    0.12    0.06
  -3  -2  15    0.17    0.06
  -3   2 -14    0.33    0.09
  -3  -2  14    0.28    0.09
  -3  -2  14    0.14    0.07
   3   2  14    0.32    0.09
  -3   2 -13    0.99    0.14
   3   2  13    1.18    0.14
  -3  -2  13    1.10    0.13
   3   2  13    1.10    0.11
  -3  -2  13    0.98    0.13
   3   2  12    4.66    0.20
   3   2  12    4.82    0.23
  -3  -2  12    4.14    0.25
   3   2  12    4.51    0.25
  -3   2 -12    4.09    0.25
  -3  -2  12    4.52    0.25
   3  -2 -11   10.54    1.04
   3   2  11   11.94    0.35
  -3  -2  11   11.08    0.38
   3   2  11   11.96    0.39
  -3   2 -11   10.71    1.12
  -3  -2  11   10.30    0.37
   3   2  11   12.04    0.33
  -3   2 -11   10.17    0.38
   3   2  10   11.06    0.32
  -3  -2  10   13.63    0.41
   3  -2 -10   10.94    1.02
   3   2  10   11.39    0.36
  -3   2 -10   13.96    0.43
  -3  -2  10   15.32    0.42
   3   2  10   10.98    0.31
  -3   2 -10   14.34    1.22
  -3  -2   9    1.19    0.29
   3   2   9    1.86    0.13
   3  -2  -9    1.94    0.42
  -3   2  -9    1.21    0.36
  -3  -2   9    1.45    0.13
   3   2   9    2.07    0.16
   3   2   9    1.68    0.36
  -3  -2   9    1.47    0.14
  -3   2  -9    1.38    0.14
  -3  -2   8   27.16    1.24
  -3  -2   8   27.75    0.49
   3  -2  -8   28.22    1.41
   3   2   8   28.65    0.49
  -3   2  -8   27.79    1.47
  -3  -2   7    2.51    0.36
  -3   2  -7    3.04    0.45
   3   2   7    3.50    0.49
   3  -2  -7    3.23    0.45
   3  -2  -6   24.83    1.09
  -3  -2   6   28.92    1.12
  -3   2  -6   28.24    1.25
   3   2   6   24.06    1.21
   3   2   5   15.31    0.91
   3  -2  -5   16.05    0.78
  -3  -2   5   19.67    0.85
  -3   2  -5   20.69    0.96
  -3   2  -4   35.08    1.08
  -3  -2   4   34.10    1.03
   3   2   4   33.67    1.22
   3  -2  -4   34.69    1.00
  -3   2  -3    8.32    0.46
  -3  -2   3    8.52    0.47
   3   2   3    9.55    0.57
   3  -2  -3    9.96    0.46
  -3  -2   3    8.50    0.44
  -3   2  -2  165.28    1.69
   3  -2  -2  168.65    1.46
  -3  -2   2  164.96    1.86
   3   2   2  170.68    2.03
  -3  -2   2  166.65    1.75
  -3  -2   1    2.89    0.24
  -3   2  -1    2.50    0.16
  -3   2  -1    3.08    0.26
   3  -2  -1    2.11    0.12
   3  -2  -1    2.03    0.20
   3   2   1    2.00    0.20
  -3  -2   1    3.11    0.23
  -3  -2   0   56.46    0.90
   3  -2   0   55.89    0.84
   3   2   0   56.42    0.85
  -3  -2   0   59.10    1.02
  -3   2   0   56.31    1.03
  -3  -2  -1    2.03    0.21
  -3   2   1    2.02    0.16
   3  -2   1    2.56    0.19
  -3   2   1    2.37    0.23
  -3  -2  -1    2.42    0.19
  -3  -2  -1    2.01    0.21
  -3   2   2  173.92    1.39
  -3  -2  -2  170.46    1.53
  -3  -2  -2  171.29    1.94
   3  -2   2  160.13    1.72
   3  -2   2  170.34    1.67
   3   2  -2  163.62    1.40
  -3   2   2  172.53    1.76
  -3  -2  -3    9.74    0.39
  -3   2   3    9.98    0.44
  -3  -2  -3    9.48    0.53
  -3   2   3    9.77    0.37
   3   2  -3    9.05    0.52
   3  -2   3    9.12    0.47
   3   2  -3    8.38    0.30
  -3   2   4   34.41    0.77
   3   2  -4   34.82    0.57
   3  -2   4   35.18    1.09
   3   2  -4   35.75    1.13
  -3  -2  -4   33.95    1.12
  -3   2   4   34.40    0.85
  -3  -2  -4   33.60    0.77
  -3   2   5   15.46    0.58
  -3  -2  -5   15.82    0.85
   3  -2   5   18.64    0.92
   3   2  -5   17.87    0.34
   3   2  -5   18.67    0.91
  -3   2   6   25.65    0.83
   3   2  -6   28.20    1.22
   3  -2   6   27.02    1.20
  -3  -2  -6   25.02    1.19
  -3   2   7    3.28    0.32
  -3  -2  -7    3.36    0.50
   3  -2   7    2.79    0.42
   3   2  -7    2.62    0.42
   3   2  -8   28.71    1.46
   3  -2   8   27.37    1.36
   3  -2   8   29.60    1.29
  -3  -2  -8   28.63    1.53
  -3  -2  -9    1.77    0.15
  -3   2   9    1.81    0.15
   3   2  -9    1.27    0.36
   3   2  -9    1.47    0.13
  -3  -2  -9    2.08    0.48
  -3   2   9    1.93    0.16
   3  -2   9    1.47    0.14
   3  -2   9    1.52    0.36
   3   2 -10   13.78    0.37
  -3   2  10   11.53    0.39
  -3  -2 -10   10.33    0.36
   3  -2  10   15.14    0.41
   3   2 -10   14.62    1.21
  -3  -2 -10    9.28    1.01
  -3   2  10   10.49    0.35
   3  -2  10   13.78    1.04
   3   2 -11   10.35    0.34
   3  -2  11    9.94    0.36
  -3   2  11   12.31    0.42
  -3  -2 -11   12.90    1.24
  -3  -2 -11   11.28    0.39
   3   2 -11    9.65    1.02
  -3   2  11   11.18    0.38
   3  -2  12    4.29    0.24
  -3   2  12    4.46    0.25
  -3   2  12    4.86    0.27
   3  -2  12    4.23    0.23
   3   2 -12    4.54    0.23
  -3  -2 -12    4.07    0.24
  -3   2  13    0.98    0.13
  -3  -2 -13    1.04    0.13
   3  -2  13    1.29    0.14
   3  -2  13    1.05    0.12
  -3   2  13    1.22    0.14
   3  -2  14    0.26    0.08
   3  -2  14    0.28    0.09
  -3   2  14    0.37    0.09
  -3   2  14    0.32    0.09
  -3  -2 -14    0.33    0.08
   3  -2  15    0.19    0.07
   3  -2  15    0.23    0.06
  -3   2  15    0.20    0.06
  -3  -2 -15    0.22    0.08
   4   2  16    0.68    0.07
  -4  -2  15    0.59    0.09
   4   2  15    0.58    0.09
  -4   2 -15    0.53    0.09
  -4   2 -15    0.56    0.09
  -4   2 -14    0.74    0.11
  -4  -2  14    0.74    0.11
   4   2  14    0.86    0.12
  -4   2 -13    0.23    0.09
  -4  -2  13    0.24    0.10
  -4  -2  13    0.14    0.08
   4   2  13    0.43    0.11
   4   2  12    3.87    0.23
  -4  -2  12    4.70    0.25
   4   2  12    4.61    0.22
  -4   2 -12    4.31    0.26
   4   2  12    4.90    0.21
  -4  -2  12    4.24    0.26
   4  -2 -11    1.58    0.41
  -4   2 -11    2.25    0.56
  -4  -2  11    1.52    0.17
  -4   2 -11    1.66    0.17
   4   2  11    1.77    0.14
  -4  -2  11    1.50    0.15
   4   2  11    1.59    0.16
   4   2  11    1.78    0.14
   4  -2 -10    6.51    0.78
   4   2  10    7.37    0.27
  -4   2 -10    5.63    0.79
  -4  -2  10    6.20    0.28
   4   2  10    6.94    0.29
  -4  -2  10    5.64    0.27
  -4   2 -10    5.80    0.29
  -4   2  -9    0.38    0.10
   4  -2  -9    0.40    0.24
   4   2   9    0.55    0.10
  -4  -2   9    0.35    0.08
  -4   2  -9    0.15    0.21
   4   2   9    0.55    0.10
  -4  -2   9    0.32    0.09
  -4   2  -8    0.63    0.11
   4   2   8    0.38    0.25
  -4  -2   8    0.75    0.23
   4   2   8    0.45    0.10
  -4   2  -8    0.60    0.27
  -4  -2   8    0.75    0.11
   4  -2  -8    0.53    0.24
  -4   2  -7    1.66    0.35
   4   2   7    1.30    0.35
   4  -2  -7    1.46    0.31
  -4  -2   7    2.09    0.35
   4  -2  -6   44.17    1.44
  -4  -2   6   40.47    1.35
   4   2   6   43.35    1.71
  -4   2  -6   41.81    1.52
   4  -2  -5   10.97    0.64
  -4  -2   5   13.34    0.73
   4   2   5    9.97    0.78
  -4   2  -5   13.04    0.77
   4  -2  -4   26.19    0.88
  -4   2  -4   20.68    0.86
  -4  -2   4   20.47    0.83
  -4  -2   4   20.25    0.77
   4   2   4   25.61    1.11
  -4  -2   3   88.03    1.59
   4   2   3   84.11    1.74
  -4  -2   3   89.38    1.50
  -4   2  -3   88.02    1.53
  -4   2  -2   43.16    1.08
  -4   2  -2   42.92    0.88
   4  -2  -2   42.27    0.75
  -4  -2   2   42.08    1.05
   4   2   2   42.67    1.09
  -4  -2   2   42.55    0.99
   4  -2  -1  934.14    4.27
  -4   2  -1  981.34    4.93
  -4  -2   1 1000.00    4.53
   4   2   0   27.46    0.70
  -4  -2   0   27.53    0.73
   4  -2   0   27.30    0.64
  -4  -2   0   27.65    0.81
  -4   2   0   28.20    0.83
  -4  -2  -2   44.97    1.08
  -4   2   2   43.89    0.83
   4  -2   2   42.48    0.85
   4   2  -2   41.42    0.81
  -4  -2  -2   42.17    0.90
  -4   2   2   41.82    1.01
   4  -2   2   42.85    1.00
  -4   2   3   82.28    1.41
  -4   2   3   83.69    1.19
   4   2  -3   87.90    1.10
  -4  -2  -3   83.44    1.62
  -4  -2  -3   84.57    1.30
  -4  -2  -4   27.25    0.77
  -4   2   4   26.92    0.73
   4   2  -4   20.96    0.48
  -4  -2  -4   27.60    1.05
  -4   2   4   26.63    0.83
   4   2  -4   20.96    0.91
   4  -2   4   20.10    0.86
  -4   2   5   10.95    0.51
  -4  -2  -5   11.00    0.52
   4   2  -5   12.65    0.75
  -4  -2  -5   10.86    0.73
   4  -2   5   12.64    0.78
  -4   2   5   11.28    0.56
  -4  -2  -6   45.40    1.64
   4   2  -6   40.10    1.47
   4  -2   6   39.42    1.54
  -4  -2  -6   47.24    1.13
  -4   2   6   44.29    1.10
  -4  -2  -7    1.33    0.34
   4   2  -7    1.76    0.35
   4  -2   7    1.63    0.37
  -4   2   8    0.45    0.09
   4  -2   8    0.70    0.11
  -4   2   8    0.46    0.09
   4   2  -8    0.52    0.24
  -4  -2  -8    0.47    0.10
   4  -2   8    0.54    0.25
  -4  -2  -8    0.40    0.27
  -4  -2  -9    0.57    0.31
  -4  -2  -9    0.43    0.10
   4  -2   9    0.41    0.10
   4   2  -9    0.32    0.08
  -4   2   9    0.45    0.10
   4  -2   9    0.22    0.19
  -4   2   9    0.40    0.09
   4   2  -9    0.29    0.22
   4  -2  10    5.45    0.69
  -4   2  10    7.39    0.32
   4   2 -10    5.51    0.24
   4   2 -10    4.78    0.71
   4  -2  10    5.85    0.27
  -4  -2 -10    6.57    0.30
  -4   2  10    6.61    0.29
  -4  -2 -10    7.14    0.90
   4   2 -11    1.09    0.39
  -4  -2 -11    1.64    0.47
  -4   2  11    1.65    0.16
  -4   2  11    1.57    0.16
  -4  -2 -11    1.65    0.17
   4  -2  11    1.85    0.17
  -4  -2 -12    4.40    0.26
  -4   2  12    4.27    0.25
   4  -2  12    4.26    0.24
   4  -2  12    4.33    0.24
  -4   2  12    4.40    0.26
   4  -2  13    0.26    0.09
  -4  -2 -13    0.42    0.10
  -4   2  13    0.32    0.10
  -4   2  13    0.40    0.10
   4  -2  13    0.24    0.09
   4  -2  14    0.77    0.11
   4  -2  14    0.80    0.10
  -4   2  14    0.65    0.10
  -4  -2 -14    0.80    0.11
  -4  -2 -15    0.69    0.08
   4  -2  15    0.60    0.09
  -4   2  15    0.66    0.08
   4  -2  15    0.62    0.07
  -4  -2 -15    0.63    0.10
  -5   2 -15    0.00    0.01
   5   2  15    0.02    0.06
  -5   2 -15    0.03    0.05
  -5  -2  15    0.04    0.05
  -5   2 -14    0.94    0.12
   5   2  14    0.73    0.11
  -5  -2  14    0.90    0.12
  -5   2 -13    2.92    0.21
  -5  -2  13    3.00    0.21
   5   2  13    2.87    0.20
  -5  -2  12    1.58    0.15
  -5   2 -12    1.70    0.17
  -5  -2  12    1.80    0.18
   5   2  12    1.70    0.13
   5   2  12    2.07    0.18
  -5   2 -11    0.45    0.29
  -5  -2  11    0.44    0.10
   5   2  11    0.38    0.10
  -5   2 -11    0.33    0.11
  -5  -2  11    0.41    0.11
   5   2  11    0.36    0.08
   5   2  10    2.36    0.18
  -5   2 -10    2.65    0.56
  -5   2 -10    2.18    0.19
   5   2  10    2.56    0.17
   5  -2 -10    2.14    0.45
  -5  -2  10    2.17    0.17
  -5  -2  10    2.09    0.18
   5   2   9   13.71    0.37
   5   2   9   15.69    1.13
  -5  -2   9   16.20    0.43
  -5   2  -9   15.89    1.23
  -5   2  -9   15.24    0.44
   5  -2  -9   14.64    1.08
  -5  -2   9   16.78    0.42
   5   2   9   14.49    0.40
  -5  -2   8    4.76    0.52
  -5   2  -8    5.50    0.25
   5   2   8    3.00    0.53
   5   2   8    4.03    0.20
  -5  -2   8    5.31    0.24
  -5   2  -8    5.07    0.65
   5  -2  -8    3.53    0.50
   5   2   7    5.01    0.65
  -5   2  -7    5.88    0.65
  -5  -2   7    5.97    0.57
   5  -2  -7    5.14    0.55
  -5   2  -6   15.56    0.95
   5  -2  -6   11.02    0.73
  -5  -2   6   14.86    0.85
   5   2   6    9.54    0.87
  -5  -2   5    2.50    0.33
  -5  -2   5    2.02    0.31
   5   2   5    1.76    0.39
  -5   2  -5    2.17    0.34
   5  -2  -5    2.31    0.31
   5   2   4   10.76    0.75
  -5   2  -4   14.00    0.73
  -5  -2   4   13.67    0.72
   5  -2  -4    9.90    0.54
  -5  -2   4   14.20    0.69
  -5   2  -4   13.37    0.72
  -5  -2   3   12.49    0.65
  -5   2  -3   12.53    0.60
   5  -2  -3   12.14    0.51
  -5   2  -3   12.94    0.68
  -5  -2   3   13.60    0.65
   5   2   3   12.36    0.70
  -5   2  -2  250.95    2.84
   5   2   2  242.11    2.72
   5  -2  -2  229.18    1.81
   5  -2  -2  228.60    2.55
  -5  -2   2  246.76    2.62
  -5   2  -2  248.13    2.21
  -5  -2   2  247.31    2.74
  -5  -2   1  104.66    1.74
  -5  -2   1  109.71    1.68
  -5   2  -1  103.84    1.78
  -5   2  -1  107.31    1.22
  -5  -2   0  233.37    2.41
  -5   2   0  231.77    2.64
   5  -2   0  233.64    2.00
  -5  -2   0  236.90    2.62
   5  -2   1  106.19    1.28
  -5  -2  -1  121.41    1.72
   5  -2   1  106.65    1.66
  -5   2   1  117.45    1.85
  -5  -2  -2  227.19    2.36
  -5   2   2  231.79    2.58
   5  -2   2  245.28    2.63
  -5  -2  -2  233.17    2.60
   5  -2   2  253.72    2.09
  -5   2   2  238.03    2.24
  -5   2   3   12.73    0.64
   5  -2   3   12.60    0.65
  -5   2   3   12.65    0.52
  -5  -2  -3   11.50    0.65
   5   2  -3   12.51    0.47
  -5  -2  -3   11.86    0.56
  -5  -2  -4    9.87    0.52
   5   2  -4   13.66    0.45
  -5   2   4    9.87    0.48
  -5  -2  -4    9.94    0.66
   5   2  -4   13.79    0.76
  -5   2   4    9.63    0.56
   5  -2   4   14.34    0.76
   5   2  -5    2.44    0.35
  -5  -2  -5    1.97    0.25
  -5   2   5    1.86    0.22
   5  -2   5    2.02    0.35
  -5  -2  -5    2.06    0.35
  -5   2   5    2.01    0.28
  -5  -2  -6   10.86    0.83
   5  -2   6   15.62    1.02
   5   2  -6   15.40    0.93
  -5  -2  -6   10.98    0.59
  -5   2   6   11.13    0.64
  -5   2   6   10.75    0.56
  -5  -2  -7    5.85    0.68
   5  -2   7    6.00    0.69
   5   2  -7    5.98    0.64
   5   2  -8    5.24    0.64
   5  -2   8    5.36    0.24
  -5   2   8    3.80    0.21
  -5   2   8    3.47    0.19
  -5  -2  -8    3.94    0.60
  -5  -2  -8    3.58    0.20
   5  -2   8    5.56    0.66
   5  -2   9   16.22    1.08
   5  -2   9   16.11    0.43
  -5  -2  -9   14.53    1.22
   5   2  -9   15.32    1.15
  -5  -2  -9   14.50    0.42
  -5   2   9   14.15    0.40
  -5   2   9   15.30    0.42
  -5   2  10    2.16    0.18
  -5  -2 -10    2.45    0.54
   5  -2  10    1.86    0.46
  -5   2  10    2.29    0.19
   5  -2  10    2.39    0.19
   5   2 -10    2.66    0.52
  -5  -2 -10    2.18    0.19
  -5   2  11    0.37    0.10
   5   2 -11    0.51    0.27
   5  -2  11    0.40    0.11
  -5  -2 -11    0.54    0.32
  -5   2  11    0.37    0.10
  -5  -2 -11    0.43    0.11
  -5  -2 -12    1.99    0.18
   5  -2  12    1.92    0.16
  -5   2  12    1.93    0.18
  -5   2  12    1.92    0.17
   5  -2  12    1.72    0.17
  -5   2  13    2.62    0.19
   5  -2  13    3.24    0.19
  -5  -2 -13    2.60    0.19
   5  -2  13    2.58    0.19
   5  -2  14    1.13    0.11
  -5  -2 -14    0.43    0.09
  -5   2  14    0.68    0.10
   5  -2  14    1.27    0.13
  -5  -2 -14    0.58    0.11
  -5  -2 -15    0.08    0.05
   5  -2  15    0.04    0.05
  -5  -2 -15    0.04    0.06
  -5   2  15    0.08    0.05
   6   2  15    0.08    0.06
  -6  -2  15    0.14    0.06
  -6   2 -15    0.06    0.06
  -6   2 -14    0.90    0.12
   6   2  14    1.21    0.13
  -6  -2  14    0.92    0.12
   6   2  13    2.29    0.18
  -6  -2  13    1.86    0.17
  -6   2 -13    1.92    0.18
  -6  -2  12    2.73    0.22
   6   2  12    3.45    0.22
   6   2  12    3.50    0.19
  -6   2 -12    2.70    0.22
   6   2  11    0.72    0.11
   6   2  11    0.65    0.12
  -6   2 -11    1.01    0.15
  -6  -2  11    1.04    0.14
  -6  -2  10    1.41    0.14
  -6   2 -10    1.74    0.47
  -6   2 -10    1.32    0.16
   6  -2 -10    2.38    0.46
   6   2  10    2.63    0.19
  -6  -2  10    1.40    0.16
   6   2  10    2.69    0.18
   6  -2  -9    8.36    0.80
   6   2   9    8.84    0.33
  -6  -2   9    8.74    0.31
  -6  -2   9    7.72    0.26
  -6  -2   9    8.35    0.33
  -6   2  -9    8.17    0.34
   6   2   9    9.90    0.95
  -6   2  -9    8.21    0.91
  -6  -2   8    0.22    0.07
  -6  -2   8    0.24    0.08
   6   2   8    0.28    0.09
   6   2   8    0.41    0.30
  -6   2  -8    0.25    0.21
   6  -2  -8    0.13    0.16
  -6   2  -8    0.26    0.08
  -6  -2   8    0.31    0.07
   6   2   7   15.58    1.18
  -6   2  -7   14.01    0.90
  -6   2  -7   14.93    1.04
   6  -2  -7   16.63    0.96
  -6  -2   7   13.32    0.86
  -6   2  -6    1.62    0.34
  -6   2  -6    1.58    0.30
   6   2   6    1.39    0.39
   6  -2  -6    1.46    0.28
  -6  -2   6    1.70    0.31
  -6   2  -5    1.83    0.32
   6  -2  -5    0.50    0.17
  -6   2  -5    2.31    0.35
  -6  -2   5    2.14    0.33
  -6  -2   5    1.81    0.31
   6   2   5    0.37    0.25
  -6   2  -4    4.03    0.44
  -6  -2   4    3.92    0.40
  -6  -2   4    3.54    0.39
   6  -2  -4    5.18    0.39
   6   2   4    5.13    0.55
  -6   2  -4    3.48    0.38
   6   2   3   20.02    0.94
  -6   2  -3   18.36    0.74
  -6  -2   3   18.12    0.81
  -6   2  -3   18.04    0.87
  -6  -2   3   18.26    0.84
   6  -2  -3   19.62    0.65
   6   2   2   14.18    0.71
  -6  -2   2   14.14    0.69
  -6  -2   2   13.92    0.71
   6  -2  -2   12.43    0.44
  -6   2  -2   14.22    0.57
  -6   2  -2   13.97    0.75
   6  -2  -2   12.84    0.64
   6   2   1    9.60    0.55
  -6  -2   1    9.71    0.58
  -6  -2   1    9.47    0.55
   6  -2  -1   10.12    0.50
  -6   2  -1    8.78    0.58
  -6  -2   0  222.38    2.58
   6  -2   0  214.87    2.02
   6   2   0  215.75    2.48
  -6  -2   0  222.87    2.79
  -6   2   0  213.06    2.77
   6  -2   1    8.86    0.39
   6  -2   1    9.02    0.54
  -6   2   1    9.90    0.59
   6   2  -1    9.11    0.50
  -6  -2  -1    9.89    0.56
   6  -2   2   13.97    0.69
   6  -2   2   14.11    0.50
  -6   2   2   14.44    0.62
  -6   2   2   13.03    0.69
  -6  -2  -2   13.44    0.67
  -6  -2  -2   13.58    0.65
   6   2  -3   18.84    0.64
   6  -2   3   19.41    0.86
  -6  -2  -3   19.45    0.78
  -6   2   3   19.76    0.85
  -6   2   3   20.65    0.74
  -6  -2  -3   20.26    0.89
  -6   2   4    5.88    0.48
   6   2  -4    3.56    0.41
  -6  -2  -4    5.39    0.51
   6  -2   4    3.89    0.44
  -6   2   4    5.51    0.39
  -6  -2  -4    5.30    0.42
   6   2  -4    3.84    0.27
  -6  -2  -5    0.53    0.21
  -6  -2  -5    0.33    0.13
   6  -2   5    2.26    0.40
   6   2  -5    1.88    0.33
  -6   2   5    0.70    0.20
  -6   2   5    0.41    0.13
   6   2  -6    1.31    0.30
  -6   2   6    1.39    0.27
  -6  -2  -6    1.55    0.36
   6  -2   6    1.86    0.41
   6   2  -7   14.30    0.98
  -6  -2  -7   16.04    1.13
   6  -2   7   13.27    1.06
  -6  -2  -8    0.25    0.21
   6   2  -8   -0.04    0.14
  -6  -2  -8    0.27    0.09
  -6   2   8    0.25    0.07
   6  -2   8    0.33    0.28
   6  -2   8    0.31    0.10
  -6   2   8    0.35    0.09
   6  -2   9    9.35    0.88
   6  -2   9    8.69    0.33
   6   2  -9    7.87    0.83
  -6  -2  -9    9.01    0.97
  -6   2   9    8.43    0.32
  -6  -2  -9    8.55    0.34
  -6   2   9    8.52    0.33
   6  -2  10    1.25    0.37
   6  -2  10    1.28    0.13
  -6  -2 -10    2.28    0.19
   6  -2  10    1.32    0.16
  -6   2  10    2.17    0.18
  -6  -2 -10    2.18    0.52
  -6   2  10    2.24    0.19
   6   2 -10    1.11    0.36
  -6  -2 -11    0.66    0.13
  -6   2  11    0.67    0.12
  -6  -2 -12    3.38    0.24
  -6   2  12    3.26    0.22
   6  -2  12    2.75    0.20
   6  -2  13    1.99    0.15
   6  -2  13    1.94    0.16
  -6  -2 -13    2.41    0.19
  -6  -2 -13    2.03    0.18
  -6   2  13    2.21    0.18
  -6  -2 -14    0.86    0.11
  -6   2  14    1.02    0.11
   6  -2  14    1.02    0.11
   6  -2  14    0.98    0.09
  -6  -2 -14    1.10    0.12
  -6   2  15    0.15    0.06
  -6  -2 -15    0.13    0.05
   6  -2  15    0.15    0.06
  -6  -2 -15    0.12    0.05
  -7  -2  15    0.49    0.07
   7   2  15    0.47    0.07
  -7   2 -15    0.43    0.07
   7   2  14    0.32    0.08
  -7  -2  14    0.39    0.09
  -7   2 -14    0.34    0.09
  -7   2 -13    1.89    0.17
   7   2  13    1.27    0.10
  -7   2 -13    1.46    0.13
   7   2  13    1.42    0.14
  -7  -2  13    1.90    0.17
   7   2  12    0.11    0.08
   7   2  12    0.12    0.07
  -7   2 -12    0.20    0.10
  -7  -2  12    0.20    0.09
  -7   2 -11    3.97    0.26
   7   2  11    4.48    0.25
   7   2  11    4.22    0.22
  -7  -2  11    4.06    0.25
  -7  -2  10    2.79    0.22
  -7   2 -10    2.79    0.22
  -7  -2  10    2.62    0.17
   7   2  10    2.12    0.18
   7   2  10    1.86    0.17
   7  -2 -10    2.75    0.63
  -7   2 -10    2.57    0.56
   7   2   9    1.56    0.16
  -7  -2   9    1.75    0.14
  -7  -2   9    2.02    0.18
  -7   2  -9    2.01    0.46
   7   2   9    1.84    0.46
  -7   2  -9    2.10    0.19
  -7  -2   8    2.55    0.18
  -7   2  -8    1.91    0.41
   7   2   8    3.24    0.20
  -7  -2   8    2.29    0.16
  -7   2  -8    2.65    0.19
   7   2   8    3.42    0.62
   7  -2  -8    3.47    0.48
   7  -2  -7    3.42    0.44
  -7   2  -7    4.88    0.23
  -7  -2   7    5.38    0.24
  -7  -2   7    4.65    0.20
  -7   2  -7    4.88    0.61
   7   2   7    3.63    0.20
  -7  -2   7    5.11    0.55
  -7   2  -7    4.70    0.54
   7   2   7    3.13    0.61
   7  -2  -6   11.82    0.74
  -7   2  -6   10.94    0.79
  -7  -2   6   10.74    0.78
   7   2   6   10.22    0.96
  -7   2  -6   12.09    0.87
  -7   2  -5   22.91    1.08
  -7  -2   5   22.21    1.06
  -7  -2   5   24.50    1.08
  -7   2  -5   21.66    1.09
   7   2   5   24.78    1.37
   7  -2  -5   25.36    0.96
  -7  -2   4   11.96    0.75
  -7   2  -4   12.46    0.73
   7   2   4   14.64    0.94
  -7  -2   4   12.25    0.75
   7  -2  -4   14.23    0.64
  -7   2  -4   12.65    0.81
   7  -2  -3    8.87    0.62
   7   2   3    9.13    0.68
   7  -2  -3    8.73    0.44
  -7  -2   3    9.05    0.63
  -7  -2   3   10.04    0.66
  -7   2  -3    9.21    0.55
  -7   2  -3    9.63    0.69
   7  -2  -2   26.43    0.94
   7  -2  -2   25.10    0.65
  -7   2  -2   26.15    1.10
  -7   2  -2   27.39    0.82
   7   2   2   28.97    1.10
  -7  -2   2   27.62    1.07
  -7  -2   2   27.10    1.03
  -7   2  -1   43.79    1.38
  -7  -2   1   46.53    1.37
  -7  -2   1   48.03    1.34
   7  -2  -1   44.34    1.07
   7   2   1   46.84    1.30
  -7  -2   0    0.57    0.17
  -7  -2   0    0.59    0.19
   7   2   0    0.54    0.16
   7  -2   0    0.58    0.13
  -7   2   0    0.64    0.20
   7   2  -1   47.18    1.25
  -7  -2  -1   45.40    1.28
  -7   2   1   45.64    1.37
   7  -2   1   46.53    0.90
   7  -2   1   45.55    1.30
   7   2  -1   43.15    0.81
   7  -2   2   27.50    0.70
  -7   2   2   27.14    1.07
   7  -2   2   26.99    1.04
  -7  -2  -2   27.36    0.99
   7   2  -3    9.81    0.52
  -7   2   3    9.58    0.66
  -7  -2  -3    9.28    0.64
  -7   2   3    9.15    0.55
  -7  -2  -3    8.89    0.59
   7  -2   3    9.36    0.66
  -7   2   4   14.64    0.80
  -7   2   4   14.78    0.68
  -7  -2  -4   14.67    0.74
  -7  -2  -4   13.84    0.85
   7   2  -4   12.34    0.74
   7   2  -4   13.01    0.54
   7  -2   4   12.60    0.83
  -7   2   5   26.55    1.09
  -7  -2  -5   25.13    0.99
  -7   2   5   26.49    0.91
   7  -2   5   24.68    1.26
  -7  -2  -5   25.03    1.22
   7   2  -5   22.68    1.07
  -7  -2  -6   11.24    0.90
   7  -2   6   11.08    0.95
  -7   2   6   11.23    0.73
   7   2  -6   11.49    0.83
  -7   2   7    3.46    0.20
  -7  -2  -7    3.66    0.56
  -7  -2  -7    3.40    0.20
   7  -2   7    5.03    0.24
   7  -2   7    4.96    0.71
   7   2  -7    4.77    0.57
   7  -2   8    2.67    0.19
  -7   2   8    3.02    0.17
  -7   2   8    3.42    0.21
  -7  -2  -8    3.40    0.21
  -7  -2  -8    3.43    0.59
   7  -2   8    2.30    0.52
   7   2  -8    2.57    0.46
  -7  -2  -9    1.81    0.46
   7  -2   9    2.37    0.51
  -7   2   9    1.56    0.16
   7   2  -9    2.33    0.46
  -7  -2  -9    1.59    0.16
   7  -2   9    2.00    0.18
  -7  -2 -10    1.86    0.19
   7  -2  10    2.87    0.21
  -7   2  10    1.94    0.18
   7  -2  10    2.48    0.50
   7   2 -10    2.95    0.54
   7  -2  10    2.91    0.18
  -7  -2 -10    1.73    0.47
  -7  -2 -11    4.37    0.27
  -7   2  11    3.98    0.25
   7  -2  11    4.13    0.24
   7  -2  12    0.21    0.09
  -7  -2 -12    0.22    0.10
  -7  -2 -12    0.17    0.09
  -7   2  12    0.19    0.09
   7  -2  13    2.12    0.14
  -7   2  13    1.67    0.16
  -7  -2 -13    1.76    0.16
   7  -2  13    2.00    0.17
  -7  -2 -13    1.69    0.16
  -7   2  14    0.28    0.08
  -7  -2 -14    0.19    0.07
   7  -2  14    0.45    0.09
  -7  -2 -14    0.23    0.07
  -7   2  15    0.51    0.07
  -7  -2 -15    0.45    0.07
   7  -2  15    0.50    0.07
  -8  -2  15    0.53    0.07
   8   2  15    0.53    0.07
  -8   2 -15    0.48    0.07
  -8  -2  14    1.15    0.12
  -8   2 -14    1.38    0.13
   8   2  14    1.30    0.12
  -8   2 -13    0.53    0.11
  -8  -2  13    0.64    0.11
   8   2  13    0.57    0.10
   8   2  13    0.30    0.05
   8   2  12    1.75    0.16
  -8   2 -12    1.63    0.18
  -8  -2  12    1.74    0.17
   8   2  12    1.90    0.14
  -8  -2  11    2.05    0.19
   8   2  11    2.59    0.19
  -8   2 -11    2.15    0.20
   8   2  11    2.63    0.18
  -8  -2  10    1.37    0.14
  -8   2 -10    0.94    0.35
   8   2  10    0.97    0.13
   8   2  10    0.40    0.31
  -8   2 -10    1.34    0.17
   8  -2 -10    0.64    0.37
  -8  -2  10    1.54    0.17
   8   2  10    1.12    0.15
  -8  -2   9    4.93    0.27
   8   2   9    4.59    0.73
  -8   2  -9    4.96    0.28
   8   2   9    5.46    0.27
  -8  -2   9    4.82    0.23
  -8   2  -9    5.04    0.72
   8  -2  -9    4.89    0.82
   8   2   8    3.78    0.70
  -8  -2   8    4.93    0.23
  -8  -2   8    5.29    0.26
  -8   2  -8    5.42    0.70
  -8   2  -8    5.42    0.27
   8   2   8    4.96    0.25
   8  -2  -8    4.67    0.73
  -8   2  -7    0.63    0.26
   8   2   7    0.92    0.12
  -8   2  -7    0.86    0.12
  -8  -2   7    0.65    0.21
   8   2   7    0.91    0.40
  -8   2  -7    0.33    0.20
  -8  -2   7    0.63    0.10
  -8  -2   7    0.66    0.11
   8   2   6    6.05    0.80
   8  -2  -6    5.98    0.71
  -8  -2   6    7.65    0.67
  -8  -2   6    8.11    0.70
  -8   2  -6    7.64    0.70
  -8   2  -6    8.57    0.75
  -8  -2   5   31.58    1.30
  -8  -2   5   29.00    1.25
   8   2   5   26.75    1.48
   8  -2  -5   26.21    1.33
  -8   2  -5   28.41    1.25
   8  -2  -5   26.96    0.99
  -8   2  -5   26.01    1.26
   8  -2  -4    6.19    0.59
  -8  -2   4    6.63    0.59
  -8  -2   4    6.10    0.57
  -8   2  -4    6.42    0.54
  -8   2  -4    6.33    0.62
   8  -2  -4    6.53    0.44
   8   2   4    6.73    0.68
   8  -2  -3   19.76    0.66
  -8   2  -3   17.07    0.77
  -8   2  -3   15.55    0.93
  -8  -2   3   17.16    0.93
   8   2   3   21.90    1.11
   8  -2  -3   19.11    0.93
  -8  -2   3   16.27    0.89
  -8  -2   2   11.22    0.75
   8   2   2   13.92    0.83
  -8   2  -2   11.54    0.79
   8  -2  -2   13.97    0.71
  -8  -2   2   11.59    0.73
   8  -2  -2   12.68    0.47
   8   2   1   27.13    1.09
  -8  -2   1   25.54    1.12
   8  -2  -1   24.87    0.82
  -8  -2   1   24.84    1.05
  -8   2  -1   24.35    1.10
   8   2   0    5.89    0.50
  -8   2   0    5.65    0.53
  -8  -2   0    5.70    0.50
   8  -2   0    6.02    0.36
   8  -2   1   23.98    0.64
  -8  -2  -1   24.39    1.01
   8   2  -1   25.08    1.00
  -8   2   1   26.33    1.13
   8  -2   1   24.29    1.03
   8   2  -1   22.58    0.58
  -8  -2  -2   13.01    0.75
   8  -2   2   11.02    0.73
   8   2  -2   11.60    0.56
  -8   2   2   13.50    0.81
  -8   2   3   20.49    1.00
   8  -2   3   17.27    0.95
  -8  -2  -3   19.39    0.91
   8   2  -3   16.23    0.73
  -8  -2  -4    6.56    0.54
  -8   2   4    6.17    0.48
   8   2  -4    6.23    0.56
   8   2  -4    6.43    0.42
  -8  -2  -4    6.18    0.60
  -8   2   4    6.71    0.58
   8  -2   4    6.40    0.63
  -8   2   5   27.98    1.00
  -8  -2  -5   26.55    1.08
   8   2  -5   27.53    1.22
  -8   2   5   26.87    1.17
  -8  -2  -5   27.02    1.32
   8  -2   5   29.74    1.45
  -8   2   6    5.74    0.56
  -8  -2  -6    6.37    0.21
   8  -2   6    8.10    0.85
   8   2  -6    7.98    0.70
  -8   2   6    6.19    0.25
  -8  -2  -6    6.42    0.70
   8  -2   6    7.91    0.29
  -8  -2  -6    6.26    0.25
  -8   2   6    6.19    0.18
  -8   2   7    0.86    0.10
  -8  -2  -7    0.81    0.11
  -8   2   7    0.85    0.12
  -8  -2  -7    0.89    0.12
  -8  -2  -7    0.70    0.29
   8   2  -7    0.67    0.25
  -8   2   7    0.85    0.08
   8  -2   7    0.59    0.34
   8  -2   7    0.58    0.12
  -8   2   8    4.88    0.22
   8   2  -8    5.70    0.68
  -8   2   8    4.91    0.25
  -8  -2  -8    4.76    0.25
   8  -2   8    5.30    0.27
   8  -2   8    4.95    0.76
  -8  -2  -8    4.67    0.68
  -8  -2  -8    5.40    0.26
  -8  -2  -9    4.53    0.71
   8  -2   9    5.69    0.29
   8   2  -9    5.03    0.66
  -8   2   9    4.86    0.22
  -8   2   9    4.86    0.26
   8  -2   9    5.53    0.79
  -8  -2  -9    5.24    0.28
  -8  -2  -9    4.86    0.27
  -8  -2 -10    1.09    0.15
  -8  -2 -10    0.86    0.14
  -8  -2 -10    0.88    0.36
  -8   2  10    0.84    0.14
   8  -2  11    2.33    0.16
  -8  -2 -11    2.43    0.20
  -8  -2 -11    2.85    0.21
   8  -2  11    2.35    0.19
  -8   2  11    2.40    0.20
   8  -2  12    1.67    0.16
  -8  -2 -12    1.81    0.18
  -8  -2 -12    1.53    0.16
  -8   2  12    1.60    0.16
   8  -2  13    0.51    0.10
  -8  -2 -13    0.67    0.11
  -8  -2 -13    0.64    0.10
  -8   2  13    0.64    0.10
  -8  -2 -14    1.30    0.12
   8  -2  14    1.47    0.13
  -8   2  14    1.16    0.11
   8  -2  15    0.54    0.07
  -8  -2 -15    0.48    0.07
  -8   2  15    0.55    0.07
   9   2  15    0.09    0.04
  -9  -2  15    0.27    0.05
  -9   2 -14    0.19    0.07
   9   2  14    0.32    0.07
  -9  -2  14    0.30    0.07
  -9   2 -13    0.20    0.09
   9   2  13    0.02    0.02
  -9  -2  13    0.16    0.08
   9   2  13    0.03    0.06
   9   2  12    0.63    0.11
   9   2  12    0.55    0.10
  -9  -2  12    0.47    0.11
  -9   2 -12    0.55    0.12
  -9  -2  11    0.75    0.13
  -9  -2  11    0.74    0.11
   9   2  11    0.87    0.12
   9   2  11    0.94    0.13
  -9   2 -11    0.72    0.13
  -9   2 -10    6.32    0.33
   9   2  10    6.53    0.30
  -9  -2  10    6.50    0.32
  -9  -2  10    6.24    0.27
  -9   2  -9   13.09    1.12
   9   2   9   14.17    0.44
   9  -2  -9   13.19    1.28
  -9  -2   9   13.92    0.40
  -9  -2   9   14.31    0.45
  -9   2  -9   13.84    0.46
   9   2   9   13.99    1.28
  -9   2  -8    1.35    0.15
   9  -2  -8    1.91    0.49
  -9   2  -8    1.50    0.42
  -9  -2   8    1.21    0.14
   9   2   8    2.29    0.19
   9   2   8    2.83    0.65
  -9  -2   8    1.25    0.15
  -9  -2   7    4.59    0.23
  -9   2  -7    4.65    0.20
   9   2   7    6.65    0.91
   9  -2  -7    6.60    0.82
  -9   2  -7    5.16    0.65
  -9  -2   7    4.63    0.24
   9   2   7    6.26    0.28
  -9   2  -7    4.94    0.25
  -9   2  -6    0.20    0.07
  -9  -2   6    0.22    0.08
  -9  -2   6    0.23    0.23
   9  -2  -6    0.43    0.25
  -9   2  -6    0.19    0.16
  -9   2  -6    0.32    0.09
  -9  -2   6    0.46    0.18
  -9   2  -6    0.09    0.15
   9   2   6    0.13    0.08
   9   2   6   -0.17    0.28
  -9  -2   6    0.14    0.06
  -9   2  -5    3.36    0.44
  -9   2  -5    3.38    0.17
   9   2   5    2.22    0.49
   9  -2  -5    2.26    0.42
  -9  -2   5    3.36    0.47
  -9  -2   5    3.48    0.47
  -9   2  -5    2.81    0.46
  -9   2  -4   13.44    0.79
  -9  -2   4   13.26    0.87
  -9   2  -4   12.38    0.89
   9   2   4   16.39    1.12
  -9  -2   4   12.44    0.85
   9  -2  -4   15.25    0.95
  -9   2  -3   45.99    1.68
  -9  -2   3   47.09    1.61
   9  -2  -3   46.73    1.48
  -9  -2   3   48.16    1.63
   9   2   3   49.72    1.79
  -9  -2   2   16.74    0.98
  -9  -2   2   18.08    1.00
   9   2   2   23.67    1.16
   9  -2  -2   23.40    0.93
  -9   2  -2   17.68    1.02
  -9  -2   1    3.18    0.43
   9  -2  -1    3.83    0.34
  -9  -2   1    3.33    0.45
   9   2   1    3.93    0.46
  -9   2  -1    2.84    0.43
   9  -2   0    2.00    0.35
   9   2   0    2.75    0.38
  -9   2   0    2.97    0.43
  -9  -2   0    2.48    0.39
  -9  -2  -1    3.98    0.46
  -9   2   1    3.67    0.47
   9   2  -1    3.46    0.42
   9  -2   1    3.01    0.42
   9  -2   2   18.41    1.00
  -9   2   2   22.93    1.13
   9   2  -2   17.98    0.90
  -9  -2  -2   23.58    1.08
   9  -2   3   48.14    1.69
  -9   2   3   48.02    1.63
   9   2  -3   49.08    1.36
   9   2  -3   47.59    1.33
  -9  -2  -3   45.31    1.48
  -9   2   4   15.30    0.93
   9  -2   4   13.99    0.98
  -9  -2  -4   14.58    0.84
   9   2  -4   13.03    0.80
   9  -2   5    3.58    0.56
  -9   2   5    1.78    0.34
   9   2  -5    3.08    0.43
  -9  -2  -5    1.88    0.13
  -9  -2  -5    2.09    0.33
  -9  -2  -5    1.85    0.38
  -9   2   5    2.04    0.12
   9  -2   6    0.33    0.26
  -9   2   6    0.07    0.06
  -9   2   6    0.18    0.19
   9  -2   6    0.27    0.09
   9   2  -6    0.38    0.18
  -9   2   6    0.09    0.07
  -9  -2  -6   -0.05    0.13
  -9  -2  -6    0.11    0.07
  -9   2   6    0.14    0.07
  -9  -2  -6    0.06    0.06
  -9   2   7    6.11    0.25
   9  -2   7    4.83    0.26
  -9   2   7    6.46    0.64
   9   2  -7    4.80    0.58
  -9  -2  -7    6.74    0.80
  -9   2   7    6.37    0.28
   9  -2   7    4.40    0.73
  -9  -2  -7    6.43    0.27
  -9  -2  -7    6.25    0.28
  -9   2   7    6.55    0.20
  -9  -2  -8    1.81    0.16
  -9   2   8    2.04    0.18
  -9  -2  -8    2.30    0.51
  -9  -2  -8    2.06    0.19
  -9   2   8    2.12    0.16
   9  -2   8    1.37    0.16
  -9   2   9   14.09    0.45
  -9  -2  -9   13.89    1.24
   9  -2   9   14.20    0.45
  -9  -2  -9   13.30    0.45
  -9  -2  -9   11.47    0.40
   9  -2   9   12.77    1.19
  -9   2   9   13.52    0.37
   9  -2  10    6.25    0.31
  -9  -2 -10    6.63    0.33
  -9   2  10    6.28    0.31
  -9  -2 -10    6.54    0.31
  -9  -2 -11    0.85    0.14
   9  -2  11    0.79    0.11
   9  -2  11    0.83    0.13
  -9   2  11    0.68    0.12
  -9  -2 -11    0.90    0.13
  -9  -2 -12    0.50    0.10
  -9  -2 -12    0.55    0.12
  -9   2  12    0.49    0.10
   9  -2  12    0.54    0.11
  -9  -2 -13    0.11    0.08
  -9   2  13    0.10    0.07
  -9  -2 -13    0.01    0.02
   9  -2  13    0.06    0.08
   9  -2  14    0.34    0.07
  -9  -2 -14    0.34    0.08
  -9   2  14    0.27    0.07
 -10  -2  14    0.60    0.08
 -10   2 -14    0.66    0.09
  10   2  14    0.87    0.09
  10   2  13    0.38    0.08
 -10  -2  13    0.72    0.11
 -10   2 -13    0.57    0.10
  10   2  12    2.14    0.17
  10   2  12    2.36    0.15
 -10  -2  12    1.58    0.16
 -10   2 -12    1.82    0.17
  10   2  11    0.01    0.07
 -10   2 -11    0.06    0.08
  10   2  11   -0.03    0.08
 -10  -2  11    0.16    0.07
 -10  -2  11    0.04    0.08
  10   2  10    1.28    0.15
 -10  -2  10    1.01    0.12
 -10   2 -10    1.06    0.15
 -10  -2  10    1.05    0.15
  10   2   9    2.77    0.21
  10  -2  -9    2.19    0.52
  10   2   9    3.09    0.67
 -10  -2   9    1.50    0.17
 -10  -2   9    1.37    0.15
 -10   2  -9    1.52    0.17
 -10  -2   8    4.56    0.26
 -10   2  -8    4.04    0.25
  10   2   8    3.08    0.69
 -10  -2   8    4.18    0.24
  10  -2  -8    2.70    0.58
 -10   2  -8    4.29    0.20
  10   2   8    4.24    0.25
 -10  -2   7   10.15    0.35
 -10  -2   7   10.84    0.37
 -10   2  -7   10.37    0.31
  10  -2  -7    8.88    0.95
  10   2   7    8.09    1.04
  10   2   7    9.01    0.35
 -10   2  -7   10.72    0.38
 -10   2  -7   10.41    0.91
 -10   2  -6   12.53    0.37
 -10  -2   6   12.98    0.95
 -10  -2   6   11.61    0.36
 -10   2  -6   12.01    0.32
 -10  -2   6   10.76    0.83
 -10   2  -6   12.37    0.92
 -10  -2   6   12.25    0.37
 -10   2  -6   11.46    0.93
  10  -2  -6   11.99    1.03
  10   2   6   11.52    1.16
  10   2   6   11.86    0.38
 -10   2  -5   12.27    0.32
 -10   2  -5   11.62    0.34
  10   2   5   11.44    1.08
 -10  -2   5   12.43    0.35
 -10  -2   5   11.83    0.35
 -10   2  -5   11.69    0.83
  10  -2  -5   11.27    0.92
 -10   2  -5   10.59    0.88
 -10  -2   5   10.95    0.83
  10   2   5   11.76    0.35
 -10  -2   5   12.47    0.91
 -10   2  -4    2.14    0.41
 -10  -2   4    2.58    0.44
 -10  -2   4    2.06    0.38
  10   2   4    2.25    0.46
  10  -2  -4    2.32    0.40
 -10   2  -4    2.41    0.15
 -10  -2   3    2.39    0.40
 -10   2  -3    2.91    0.47
  10   2   3    2.82    0.48
 -10   2  -3    3.54    0.18
  10  -2  -3    2.95    0.38
 -10  -2   3    3.29    0.47
 -10  -2   2    7.72    0.69
 -10  -2   2    8.26    0.73
 -10   2  -2    7.87    0.74
  10   2   1   17.68    1.02
 -10  -2   1   18.14    1.03
  10  -2  -1   17.58    1.00
 -10   2  -1   17.67    1.08
  10   2   0    5.21    0.54
 -10   2   0    4.62    0.55
 -10  -2   0    4.65    0.53
  10  -2   0    4.73    0.53
  10   2  -1   17.43    0.96
 -10   2   1   15.71    0.98
  10  -2   1   17.92    1.02
 -10  -2  -1   17.16    0.98
 -10   2   2   10.36    0.81
  10   2  -2    7.83    0.65
 -10  -2  -2   10.21    0.76
 -10  -2  -2   10.61    0.29
  10  -2   2    8.25    0.73
  10   2  -3    2.83    0.36
 -10  -2  -3    2.86    0.41
 -10   2   3    2.98    0.14
  10  -2   3    2.83    0.47
 -10  -2  -3    3.08    0.17
  10   2  -3    3.16    0.43
 -10   2   3    2.95    0.44
  10   2  -4    2.38    0.37
  10  -2   4    2.39    0.48
 -10  -2  -4    2.22    0.15
 -10  -2  -4    2.19    0.36
 -10   2   4    2.46    0.42
 -10   2   4    2.33    0.13
 -10  -2  -5   11.40    0.32
 -10  -2  -5   11.72    0.30
 -10   2   5   11.83    0.34
  10   2  -5   11.38    0.87
 -10  -2  -5   10.17    0.74
 -10   2   5   11.86    0.35
 -10   2   5   11.30    0.86
 -10   2   5   11.58    0.27
 -10  -2  -5   12.11    0.35
  10  -2   5   10.99    1.00
  10  -2   6   12.02    0.39
 -10   2   6   12.54    0.28
 -10   2   6   12.26    0.36
 -10  -2  -6   12.23    0.34
 -10   2   6   12.17    0.37
 -10  -2  -6   11.70    0.30
 -10  -2  -6   12.08    0.38
 -10   2   6   12.72    0.91
  10  -2   6   12.29    1.13
 -10  -2  -7    8.66    0.34
 -10  -2  -7    9.20    0.30
  10  -2   7   10.80    0.39
 -10   2   7    8.41    0.33
 -10   2   7    9.57    0.25
 -10   2   7    8.89    0.31
 -10  -2  -7    8.75    0.91
  10  -2   7   10.63    1.14
 -10   2   7    9.18    0.79
 -10  -2  -8    3.85    0.23
 -10   2   8    4.13    0.25
 -10   2   8    3.67    0.21
 -10  -2  -8    3.82    0.25
  10  -2   8    4.40    0.27
 -10  -2  -8    3.61    0.65
  10  -2   8    3.65    0.72
 -10   2   9    2.17    0.17
  10  -2   9    1.46    0.50
  10   2  -9    1.12    0.41
 -10  -2  -9    1.42    0.43
  10  -2   9    1.38    0.18
 -10  -2  -9    2.49    0.19
 -10  -2  -9    2.36    0.21
 -10   2   9    2.10    0.19
 -10  -2 -10    1.07    0.15
 -10   2  10    0.98    0.14
 -10  -2 -10    1.31    0.15
  10  -2  10    1.10    0.15
 -10  -2 -11    0.05    0.08
 -10  -2 -11   -0.09    0.08
 -10   2  11    0.03    0.08
  10  -2  11    0.10    0.09
  10  -2  11    0.13    0.08
 -10   2  12    1.98    0.17
 -10  -2 -12    2.12    0.18
  10  -2  12    1.84    0.16
 -10   2  13    0.41    0.09
 -10  -2 -13    0.39    0.09
  10  -2  13    0.61    0.10
  10  -2  14    0.74    0.08
 -10  -2 -14    0.75    0.09
 -10   2  14    0.82    0.09
  11   2  14    0.23    0.06
 -11   2 -14    0.28    0.06
 -11  -2  14    0.20    0.06
  11   2  13    0.86    0.10
 -11   2 -13    1.27    0.12
 -11  -2  13    1.09    0.11
 -11   2 -12    1.10    0.13
  11   2  12    1.34    0.12
  11   2  12    1.45    0.14
 -11  -2  12    1.01    0.12
 -11  -2  11    3.97    0.20
 -11  -2  11    4.11    0.25
  11   2  11    4.33    0.23
  11   2  11    3.92    0.22
 -11   2 -11    4.44    0.26
 -11  -2  10    0.48    0.10
 -11  -2  10    0.45    0.11
  11   2  10    0.44    0.11
 -11   2 -10    0.13    0.11
  11   2   9    0.39    0.11
 -11  -2   9    0.32    0.09
 -11   2  -9    0.14    0.10
 -11  -2   9    0.33    0.10
  11   2   8    0.29    0.11
 -11  -2   8    0.18    0.09
 -11   2  -8    0.19    0.09
 -11   2  -8    0.21    0.08
 -11  -2   8    0.25    0.10
  11  -2  -8    0.10    0.21
  11   2   8    0.43    0.38
 -11  -2   7    0.73    0.12
  11  -2  -7    0.35    0.19
 -11   2  -7    0.79    0.13
 -11   2  -7    0.69    0.10
 -11  -2   7    0.58    0.11
  11   2   7    0.63    0.12
  11   2   7    0.46    0.40
 -11   2  -6    7.25    0.75
 -11   2  -6    8.00    0.31
  11   2   6    8.47    0.33
 -11  -2   6    7.85    0.31
  11   2   6    7.58    0.99
 -11  -2   6    7.65    0.31
  11  -2  -6    9.33    0.92
 -11   2  -6    7.71    0.28
 -11  -2   6    8.54    0.81
  11   2   5    7.25    0.30
 -11   2  -5    6.82    0.27
 -11  -2   5    6.86    0.72
  11   2   5    7.93    0.95
 -11   2  -5    6.23    0.25
 -11  -2   5    6.24    0.27
 -11   2  -5    6.55    0.72
 -11  -2   5    6.04    0.63
 -11  -2   5    6.49    0.27
 -11   2  -4   15.39    1.09
 -11   2  -4   15.94    0.37
 -11  -2   4   14.88    1.03
 -11  -2   4   14.45    1.00
 -11  -2   4   16.33    0.39
 -11   2  -4   16.22    0.38
 -11  -2   4   16.02    0.40
  11   2   4   15.20    1.20
  11   2   3    1.24    0.35
 -11   2  -3    2.10    0.14
 -11  -2   3    1.89    0.12
 -11  -2   3    2.08    0.15
 -11  -2   3    1.52    0.36
 -11   2  -3    1.81    0.39
 -11  -2   3    1.85    0.37
 -11   2  -2    3.81    0.54
  11   2   2    3.28    0.51
 -11  -2   2    4.31    0.54
 -11  -2   1   13.61    0.94
  11  -2  -1   15.12    0.99
 -11   2  -1   12.87    0.96
 -11  -2   1   14.89    0.34
  11   2   1   15.97    1.03
  11  -2   0    6.99    0.69
 -11  -2   0    6.73    0.24
 -11  -2   0    6.93    0.67
 -11   2   0    6.44    0.68
  11   2   0    6.93    0.66
  11  -2   1   13.17    0.95
 -11   2   1   15.26    1.04
 -11  -2  -1   15.35    0.36
  11   2  -1   13.47    0.90
 -11  -2  -1   15.85    1.00
  11   2  -2    3.85    0.49
  11  -2   2    3.54    0.51
 -11  -2  -2    3.09    0.17
 -11   2   2    3.31    0.49
 -11  -2  -2    2.78    0.43
 -11   2   2    2.94    0.15
 -11   2   3    1.47    0.13
  11   2  -3    1.47    0.28
  11   2  -3    1.41    0.31
 -11   2   3    1.35    0.11
 -11  -2  -3    1.32    0.12
 -11   2   3    1.16    0.31
 -11  -2  -3    1.56    0.13
 -11  -2  -3    1.06    0.28
  11  -2   3    1.71    0.40
 -11   2   3    1.42    0.13
  11   2  -4   13.58    0.89
 -11  -2  -4   14.70    0.93
 -11   2   4   15.48    0.32
 -11  -2  -4   15.63    0.39
 -11  -2  -4   16.08    0.36
  11  -2   4   15.97    1.19
 -11  -2  -4   15.12    0.38
 -11   2   4   15.15    0.39
 -11   2   4   14.96    1.03
 -11   2   4   15.77    0.40
 -11   2   5    7.74    0.24
 -11  -2  -5    7.69    0.30
 -11  -2  -5    7.45    0.26
 -11   2   5    7.84    0.77
 -11  -2  -5    7.55    0.28
  11   2  -5    6.01    0.60
 -11   2   5    7.56    0.29
  11  -2   5    6.71    0.83
 -11   2   5    7.58    0.29
 -11   2   6    8.74    0.80
  11  -2   6    8.36    0.97
  11  -2   6    7.63    0.33
 -11  -2  -6    8.73    0.30
 -11  -2  -6    8.46    0.33
 -11   2   6    8.52    0.33
 -11  -2  -6    8.20    0.27
 -11   2   6    8.24    0.31
 -11   2   6    9.24    0.25
  11  -2   7    0.56    0.13
 -11   2   7    0.65    0.09
 -11  -2  -7    0.47    0.11
 -11  -2  -7    0.42    0.08
 -11   2   7    0.42    0.10
 -11   2   7    0.66    0.28
 -11  -2  -7    0.47    0.10
  11  -2   7    0.07    0.32
 -11   2   7    0.41    0.10
 -11   2   8    0.14    0.09
  11  -2   8    0.29    0.32
 -11  -2  -8    0.19    0.10
  11  -2   8    0.14    0.11
 -11   2   8    0.22    0.09
  11  -2   9    0.45    0.13
 -11   2   9    0.16    0.09
 -11  -2  -9    0.25    0.10
  11  -2  10    0.54    0.12
 -11   2  10    0.24    0.10
 -11  -2 -10    0.35    0.11
  11  -2  11    4.14    0.21
 -11   2  11    4.14    0.25
 -11  -2 -11    4.12    0.25
  11  -2  11    4.13    0.24
 -11   2  12    1.38    0.14
  11  -2  12    1.02    0.13
 -11  -2 -12    1.34    0.14
 -11  -2 -13    1.00    0.11
  11  -2  13    1.16    0.11
 -11   2  13    1.06    0.11
  11  -2  14    0.33    0.06
 -11   2  14    0.23    0.06
 -11  -2 -14    0.29    0.06
  12   2  13    0.13    0.06
 -12  -2  13    0.24    0.07
 -12   2 -12    0.14    0.08
 -12  -2  12    0.06    0.06
  12   2  12    0.09    0.06
  12   2  12    0.03    0.06
  12   2  11    0.39    0.10
 -12  -2  11    0.12    0.07
  12   2  11    0.45    0.10
 -12   2 -11    0.26    0.10
 -12   2 -10    0.09    0.08
 -12  -2  10    0.11    0.07
  12   2  10    0.02    0.08
 -12  -2  10    0.09    0.08
 -12  -2   9    0.86    0.12
 -12   2  -9    0.45    0.14
 -12  -2   9    0.72    0.13
 -12  -2   8    0.51    0.12
  12   2   8    0.41    0.12
 -12   2  -8    0.51    0.12
 -12   2  -8    0.50    0.10
 -12  -2   8    0.40    0.11
 -12  -2   7    4.31    0.25
  12   2   7    3.91    0.25
 -12  -2   7    4.57    0.25
 -12   2  -7    4.50    0.26
 -12   2  -7    4.65    0.22
 -12   2  -6    1.03    0.12
  12   2   6    1.21    0.51
 -12  -2   6    1.05    0.13
 -12  -2   6    1.05    0.13
 -12  -2   6    1.04    0.34
 -12   2  -6    1.28    0.15
  12   2   6    1.16    0.15
 -12   2  -5    3.18    0.19
 -12  -2   5    3.09    0.19
 -12  -2   5    3.02    0.20
 -12   2  -5    3.40    0.20
 -12  -2   5    2.78    0.50
  12   2   5    3.04    0.21
  12   2   5    2.95    0.63
 -12   2  -5    2.70    0.48
 -12  -2   4    0.46    0.09
 -12  -2   4    0.34    0.07
 -12   2  -4    0.36    0.09
 -12   2  -4    0.41    0.09
 -12  -2   4    0.08    0.17
 -12  -2   4    0.40    0.09
  12   2   4    0.09    0.24
 -12   2  -4    0.30    0.20
 -12  -2   3    1.83    0.12
  12  -2  -3    1.59    0.35
 -12  -2   3    2.27    0.17
 -12  -2   3    2.23    0.15
 -12   2  -3    1.65    0.39
 -12   2  -3    2.24    0.15
 -12  -2   3    1.74    0.40
  12   2   3    1.31    0.39
 -12  -2   2    1.53    0.37
  12  -2  -2    2.01    0.41
 -12  -2   2    1.80    0.14
 -12  -2   2    1.60    0.12
 -12   2  -2    1.89    0.41
  12   2   2    1.91    0.43
 -12   2  -2    1.78    0.14
 -12  -2   1    3.79    0.18
 -12   2  -1    3.45    0.18
 -12  -2   1    3.51    0.18
 -12   2  -1    3.04    0.50
 -12  -2   1    2.97    0.47
  12  -2  -1    2.86    0.49
  12   2   1    2.64    0.47
 -12  -2   0    5.96    0.65
 -12   2   0    6.00    0.22
 -12  -2   0    6.23    0.23
 -12   2   0    5.44    0.66
  12  -2   0    5.81    0.65
 -12  -2   0    5.95    0.24
  12   2   0    6.02    0.67
 -12   2   0    6.13    0.23
  12  -2   1    3.09    0.50
  12   2  -1    3.40    0.49
 -12  -2  -1    2.64    0.44
 -12   2   1    2.77    0.15
 -12  -2  -1    2.83    0.18
 -12   2   1    2.44    0.46
 -12   2   1    2.65    0.16
 -12  -2  -1    2.92    0.16
 -12   2   2    2.32    0.14
  12   2  -2    1.61    0.34
 -12  -2  -2    2.18    0.40
  12  -2   2    1.35    0.36
 -12   2   2    2.24    0.45
 -12  -2  -2    2.37    0.15
 -12   2   2    2.32    0.15
 -12  -2  -2    1.99    0.14
 -12   2   2    2.11    0.14
 -12  -2  -2    2.15    0.16
 -12   2   3    2.10    0.16
 -12   2   3    1.89    0.13
 -12   2   3    1.57    0.40
 -12   2   3    1.87    0.15
  12  -2   3    1.79    0.44
 -12  -2  -3    2.00    0.14
 -12  -2  -3    1.70    0.14
 -12  -2  -3    2.23    0.40
 -12  -2  -3    1.75    0.15
  12   2  -3    1.49    0.33
 -12  -2  -4    0.23    0.08
 -12   2   4   -0.04    0.19
 -12  -2  -4    0.25    0.09
 -12   2   4    0.21    0.08
  12  -2   4    0.64    0.31
  12   2  -4    0.16    0.14
 -12   2   4    0.25    0.08
 -12   2   4    0.30    0.09
 -12  -2  -4    0.64    0.22
 -12  -2  -4    0.15    0.08
 -12   2   5    3.02    0.52
 -12  -2  -5    3.12    0.21
 -12  -2  -5    2.98    0.18
  12  -2   5    2.67    0.58
 -12   2   5    3.25    0.20
 -12   2   5    3.26    0.16
 -12  -2  -5    3.08    0.20
 -12   2   5    3.33    0.21
 -12   2   6    1.29    0.11
 -12   2   6    1.57    0.37
 -12  -2  -6    1.12    0.14
 -12  -2  -6    1.10    0.12
  12  -2   6    0.88    0.15
 -12   2   6    1.10    0.14
 -12   2   6    1.19    0.14
 -12  -2  -6    1.21    0.14
  12  -2   6    0.59    0.30
 -12  -2  -7    4.36    0.23
 -12  -2  -7    3.93    0.20
 -12   2   7    4.08    0.57
 -12  -2  -7    4.16    0.25
 -12   2   7    4.35    0.19
 -12   2   7    3.70    0.24
  12  -2   7    3.39    0.75
 -12   2   7    3.84    0.23
  12  -2   7    4.40    0.28
  12  -2   8    0.40    0.13
 -12   2   8    0.42    0.11
 -12  -2  -8    0.35    0.12
 -12  -2  -9    1.19    0.16
 -12   2   9    1.03    0.14
  12  -2   9    0.77    0.14
 -12  -2 -10    0.11    0.09
 -12   2  10    0.02    0.07
  12  -2  10    0.02    0.09
 -12   2  11    0.43    0.10
  12  -2  11    0.28    0.08
 -12  -2 -11    0.35    0.10
  12  -2  11    0.39    0.10
 -12   2  12    0.09    0.07
 -12  -2 -12   -0.02    0.07
  12  -2  12    0.06    0.06
 -12  -2 -13    0.28    0.07
 -12   2  13    0.28    0.07
  12  -2  13    0.19    0.06
 -13   2 -13    0.02    0.05
  13   2  13    0.03    0.04
 -13  -2  13    0.03    0.04
  13   2  12    0.17    0.06
 -13  -2  12    0.14    0.06
  13   2  12    0.19    0.06
 -13   2 -12    0.13    0.06
  13   2  11    0.03    0.07
 -13  -2  11    0.00    0.06
  13   2  11    0.04    0.06
 -13   2 -11    0.02    0.07
  13   2  10    1.94    0.16
 -13   2 -10    2.20    0.18
 -13  -2  10    1.86    0.17
 -13  -2   9    0.69    0.12
 -13   2  -9    0.81    0.13
 -13  -2   9    0.71    0.12
  13   2   9    1.01    0.14
  13   2   8    1.77    0.18
 -13  -2   8    1.59    0.17
 -13   2  -8    1.71    0.17
 -13   2  -8    1.56    0.13
 -13  -2   8    1.56    0.16
 -13   2  -7    2.64    0.18
 -13  -2   7    2.57    0.20
 -13   2  -7    2.67    0.21
  13   2   7    2.32    0.20
 -13  -2   7    2.64    0.20
 -13   2  -6    1.18    0.14
 -13   2  -6    1.31    0.14
 -13  -2   6    1.34    0.41
 -13  -2   6    1.12    0.14
  13   2   6    1.59    0.17
  13   2   6    0.76    0.54
 -13  -2   6    1.09    0.15
  13  -2  -5    1.69    0.38
  13   2   5    1.89    0.52
 -13   2  -5    1.02    0.32
 -13  -2   5    1.16    0.13
  13   2   5    1.79    0.17
 -13   2  -5    1.25    0.14
 -13  -2   5    1.31    0.15
 -13   2  -5    1.30    0.14
 -13  -2   5    1.30    0.38
  13   2   4    0.10    0.26
 -13  -2   4    0.07    0.07
 -13   2  -4    0.15    0.08
 -13  -2   4    0.10    0.06
  13  -2  -4   -0.28    0.20
 -13  -2   4   -0.13    0.20
 -13  -2   4    0.10    0.08
 -13   2  -4    0.00    0.06
 -13   2  -4    0.18    0.23
 -13  -2   3    0.84    0.11
  13  -2  -3    0.32    0.19
 -13  -2   3    0.74    0.11
  13   2   3    0.56    0.32
 -13   2  -3    0.81    0.11
 -13  -2   3    0.83    0.09
 -13   2  -3    0.84    0.32
 -13  -2   3    0.37    0.22
 -13   2  -2    0.23    0.08
 -13  -2   2    0.26    0.19
 -13  -2   2    0.27    0.07
 -13  -2   2    0.23    0.08
  13   2   2    0.02    0.19
  13  -2  -2    0.20    0.23
 -13   2  -2    0.23    0.17
 -13  -2   2    0.18    0.06
 -13  -2   1    2.46    0.46
 -13   2  -1    1.87    0.43
  13  -2  -1    2.29    0.45
  13   2   1    2.38    0.50
 -13  -2   1    2.36    0.16
 -13   2  -1    2.33    0.16
 -13  -2   0    0.22    0.22
  13  -2   0    0.04    0.15
 -13   2   0    0.06    0.20
 -13   2   0    0.17    0.07
  13   2   0    0.11    0.15
 -13   2   0    0.17    0.07
 -13  -2   0    0.14    0.07
 -13   2   1    2.29    0.16
 -13  -2  -1    2.33    0.44
 -13   2   1    2.06    0.45
 -13   2   1    2.48    0.16
 -13  -2  -1    2.65    0.17
  13   2  -1    2.21    0.43
 -13  -2  -1    2.48    0.18
 -13   2   1    2.36    0.16
 -13  -2  -1    2.26    0.15
  13  -2   1    2.53    0.48
 -13   2   2    0.17    0.07
  13  -2   2   -0.15    0.22
 -13  -2  -2    0.10    0.06
 -13   2   2    0.13    0.06
 -13  -2  -2   -0.04    0.20
 -13   2   2    0.01    0.19
 -13  -2  -2    0.17    0.08
 -13  -2  -2    0.22    0.09
 -13   2   2    0.13    0.07
  13   2  -2   -0.12    0.15
  13   2  -2    0.26    0.21
 -13  -2  -3    0.51    0.09
 -13   2   3    0.75    0.10
 -13  -2  -3    0.72    0.11
 -13  -2  -3    0.67    0.11
  13   2  -3    0.35    0.20
 -13  -2  -3    0.38    0.18
 -13   2   3    0.57    0.27
  13  -2   3    0.64    0.32
 -13   2   3    0.64    0.10
 -13   2   4    0.21    0.08
 -13   2   4   -0.04    0.18
 -13  -2  -4    0.41    0.18
 -13  -2  -4    0.02    0.07
  13  -2   4   -0.04    0.24
 -13  -2  -4    0.06    0.08
 -13   2   4    0.06    0.07
 -13  -2  -4    0.13    0.08
  13   2  -4    0.23    0.17
 -13   2   5    1.81    0.13
 -13  -2  -5    1.77    0.17
 -13   2   5    1.59    0.16
  13  -2   5    1.62    0.50
 -13   2   5    1.69    0.41
 -13  -2  -5    1.68    0.16
 -13  -2  -5    1.79    0.15
  13  -2   6    0.91    0.16
 -13   2   6    1.72    0.39
  13  -2   6    1.37    0.44
 -13  -2  -6    1.63    0.16
 -13  -2  -6    1.60    0.14
 -13   2   6    1.44    0.16
 -13   2   6    1.63    0.13
 -13  -2  -6    1.47    0.17
 -13   2   7    2.81    0.15
 -13  -2  -7    2.25    0.20
 -13   2   7    2.30    0.20
 -13  -2  -7    2.33    0.16
  13  -2   7    2.70    0.22
 -13   2   8    1.52    0.17
  13  -2   8    1.66    0.19
 -13  -2  -8    1.62    0.17
  13  -2   9    0.75    0.14
 -13   2   9    0.89    0.14
 -13  -2  -9    0.82    0.14
  13  -2  10    2.04    0.18
 -13   2  10    1.77    0.17
 -13  -2 -10    1.85    0.17
 -13  -2 -11    0.00    0.07
 -13   2  11    0.02    0.07
  13  -2  11    0.05    0.06
  13  -2  11    0.09    0.07
 -13  -2 -12    0.18    0.07
 -13   2  12    0.14    0.06
  13  -2  12    0.17    0.07
  13  -2  13    0.05    0.04
 -13  -2 -13    0.04    0.05
 -13   2  13   -0.03    0.05
 -14  -2  12    0.69    0.08
  14   2  12    0.58    0.08
  14   2  12    0.55    0.07
 -14   2 -12    0.65    0.08
 -14   2 -11    0.09    0.07
 -14  -2  11    0.15    0.07
  14   2  11    0.10    0.06
  14   2  11    0.08    0.06
  14   2  10    0.19    0.08
 -14  -2  10    0.27    0.08
 -14   2 -10    0.28    0.09
  14   2   9    0.38    0.10
 -14   2  -9    0.54    0.11
 -14  -2   9    0.75    0.12
 -14  -2   8    2.09    0.18
 -14   2  -8    2.10    0.15
  14   2   8    2.17    0.19
 -14  -2   8    1.90    0.18
 -14   2  -8    1.98    0.18
 -14   2  -7    5.45    0.25
 -14   2  -7    5.29    0.28
 -14  -2   7    5.17    0.27
  14   2   7    4.79    0.27
 -14  -2   7    5.02    0.28
  14   2   6    0.44    0.12
 -14   2  -6    0.93    0.12
 -14  -2   6    0.87    0.13
 -14  -2   6    0.87    0.14
 -14   2  -6    0.87    0.13
 -14   2  -5    0.25    0.10
  14  -2  -5    0.27    0.17
 -14  -2   5    0.26    0.09
 -14   2  -5    0.20    0.09
 -14  -2   5    0.25    0.10
  14   2   5    0.09    0.10
 -14  -2   5    0.51    0.27
 -14   2  -4    1.60    0.14
 -14  -2   4    1.61    0.15
 -14   2  -4    1.69    0.16
 -14  -2   4    1.91    0.13
 -14  -2   4    1.45    0.40
 -14  -2   4    1.67    0.17
 -14   2  -4    1.52    0.38
  14   2   4    0.68    0.37
  14  -2  -4    0.89    0.32
 -14  -2   3    3.52    0.22
  14  -2  -3    2.01    0.43
 -14  -2   3    3.01    0.54
  14   2   3    2.50    0.59
 -14  -2   3    3.22    0.18
 -14   2  -3    3.42    0.21
 -14  -2   3    3.44    0.19
 -14   2  -3    3.28    0.57
 -14  -2   2    2.08    0.15
 -14  -2   2    2.15    0.15
 -14  -2   2    2.30    0.47
 -14   2  -2    2.43    0.17
  14  -2  -2    1.65    0.39
 -14  -2   2    2.35    0.17
  14   2   2    2.17    0.53
 -14   2  -2    2.07    0.47
  14   2   1    1.68    0.44
 -14   2  -1    1.42    0.40
 -14   2  -1    1.86    0.16
 -14  -2   1    1.65    0.40
  14  -2  -1    1.88    0.45
 -14   2   0    0.25    0.25
 -14   2   0    0.28    0.09
 -14  -2   0   -0.16    0.25
 -14   2   0    0.16    0.08
  14   2   0   -0.16    0.20
  14  -2   0   -0.16    0.18
 -14   2   1    1.96    0.15
 -14   2   1    2.03    0.16
  14  -2   1    1.35    0.38
 -14   2   1    1.91    0.15
 -14   2   1    1.35    0.39
  14   2  -1    1.43    0.35
 -14  -2  -1    2.25    0.45
 -14  -2  -1    2.22    0.17
 -14   2   2    1.94    0.16
 -14  -2  -2    2.78    0.49
 -14   2   2    2.27    0.15
  14  -2   2    2.07    0.49
 -14   2   2    1.50    0.40
 -14  -2  -2    2.19    0.17
 -14  -2  -2    1.95    0.15
  14   2  -2    1.54    0.37
 -14   2   2    1.93    0.15
 -14   2   3    2.93    0.19
 -14   2   3    3.01    0.17
  14  -2   3    2.96    0.60
 -14  -2  -3    2.62    0.18
 -14  -2  -3    2.26    0.43
 -14  -2  -3    2.91    0.19
 -14   2   3    2.95    0.54
  14   2  -3    2.51    0.47
 -14  -2  -4    0.87    0.13
 -14   2   4    0.90    0.13
 -14   2   4    1.11    0.12
 -14  -2  -4    0.69    0.11
 -14  -2  -5    0.13    0.08
 -14  -2  -5    0.06    0.08
 -14   2   5    0.04    0.08
 -14   2   5    0.20    0.09
  14  -2   5    0.25    0.31
 -14   2   5    0.26    0.22
  14  -2   6    0.77    0.14
 -14  -2  -6    0.57    0.10
 -14   2   6    0.64    0.12
 -14   2   6    0.65    0.09
 -14  -2  -6    0.62    0.12
 -14  -2  -7    4.89    0.28
  14  -2   7    5.29    0.30
 -14   2   7    4.89    0.27
 -14   2   8    1.92    0.17
 -14  -2  -8    1.86    0.18
  14  -2   8    1.94    0.19
  14  -2   9    0.60    0.12
 -14  -2  -9    0.31    0.10
 -14   2   9    0.44    0.10
  14  -2  10    0.24    0.09
 -14  -2 -10    0.20    0.08
 -14   2  10    0.15    0.08
 -14  -2 -11    0.01    0.07
 -14   2  11    0.08    0.07
  14  -2  11    0.11    0.06
  14  -2  11    0.24    0.07
  14  -2  12    0.65    0.08
 -14   2  12    0.57    0.08
 -14  -2 -12    0.67    0.09
 -15  -2  12    0.02    0.04
  15   2  11    0.12    0.06
 -15  -2  11    0.10    0.06
  15   2  11    0.13    0.06
 -15   2 -11    0.00    0.05
 -15   2 -10    0.27    0.08
  15   2  10    0.22    0.07
 -15  -2  10    0.33    0.08
  15   2  10    0.24    0.08
 -15   2  -9    0.39    0.09
 -15  -2   9    0.54    0.10
  15   2   9    0.37    0.09
  15   2   8    0.49    0.11
 -15  -2   8    0.69    0.11
 -15   2  -8    0.77    0.10
 -15   2  -8    0.64    0.11
 -15   2  -7    0.23    0.08
 -15  -2   7    0.31    0.09
  15   2   7    0.27    0.10
 -15   2  -7    0.27    0.08
  15   2   6    1.03    0.14
 -15   2  -6    0.80    0.12
 -15   2  -6    0.69    0.12
 -15  -2   6    0.91    0.14
 -15  -2   6    0.69    0.12
  15   2   5    0.41    0.11
 -15  -2   5    0.65    0.12
 -15   2  -5    0.36    0.09
 -15   2  -5    0.59    0.11
 -15  -2   5    0.55    0.10
 -15  -2   4    0.25    0.10
  15  -2  -4   -0.13    0.18
 -15  -2   4    0.36    0.08
 -15   2  -4    0.20    0.09
 -15   2  -4    0.58    0.29
  15   2   4   -0.04    0.24
 -15  -2   4    0.12    0.07
 -15  -2   4    0.49    0.29
  15   2   4   -0.03    0.09
 -15   2  -3    1.03    0.38
 -15  -2   3    0.92    0.10
 -15   2  -3    0.82    0.12
 -15  -2   3    0.45    0.27
  15  -2  -3    0.70    0.28
 -15  -2   3    0.64    0.10
  15   2   3    0.75    0.36
 -15  -2   2    2.87    0.18
  15   2   2    2.01    0.52
 -15   2  -2    2.39    0.48
 -15  -2   2    2.87    0.54
 -15   2  -2    2.75    0.20
  15  -2  -2    2.12    0.44
 -15  -2   2    2.96    0.17
 -15   2  -1    2.30    0.18
  15   2   1    3.11    0.59
 -15  -2   1    1.90    0.44
  15  -2  -1    2.14    0.48
 -15   2  -1    2.33    0.50
 -15  -2   1    2.04    0.16
  15   2   0    1.71    0.44
  15  -2   0    2.23    0.49
 -15   2   0    2.30    0.17
 -15   2   0    1.87    0.16
 -15  -2   0    2.10    0.46
 -15   2   0    1.94    0.45
  15  -2   1    2.12    0.51
 -15   2   1    2.33    0.50
 -15   2   1    3.11    0.19
 -15   2   1    3.02    0.19
 -15  -2  -1    2.37    0.49
  15   2  -1    1.66    0.38
 -15   2   1    2.50    0.18
  15   2  -1    1.29    0.39
 -15   2   2    2.11    0.16
 -15   2   2    2.21    0.17
 -15  -2  -2    1.90    0.40
  15  -2   2    2.25    0.56
 -15  -2  -2    2.26    0.18
 -15  -2  -2    2.16    0.16
 -15   2   2    2.49    0.53
  15   2  -2    1.93    0.45
 -15  -2  -3    0.37    0.09
 -15   2   3    0.61    0.10
 -15  -2  -3    0.54    0.11
 -15   2   3    0.33    0.09
 -15   2   4   -0.25    0.22
 -15  -2  -4    0.14    0.09
 -15  -2  -4    0.13    0.08
 -15   2   4    0.01    0.07
  15  -2   4   -0.03    0.26
 -15   2   4    0.24    0.08
 -15  -2  -5    0.70    0.12
 -15   2   5    0.42    0.09
 -15  -2  -5    0.48    0.10
 -15   2   5    0.58    0.12
 -15   2   6    1.16    0.11
 -15   2   6    1.18    0.15
 -15  -2  -6    1.10    0.14
  15  -2   6    0.78    0.14
 -15   2   7    0.34    0.10
 -15  -2  -7    0.17    0.08
  15  -2   7    0.27    0.11
 -15   2   8    0.65    0.11
  15  -2   8    0.63    0.12
 -15  -2  -8    0.43    0.11
 -15   2   9    0.52    0.10
  15  -2   9    0.44    0.11
 -15  -2  -9    0.40    0.09
 -15   2  10    0.23    0.08
  15  -2  10    0.41    0.09
 -15  -2 -10    0.14    0.07
 -15  -2 -11    0.03    0.05
  15  -2  11    0.01    0.02
  15  -2  11    0.03    0.06
 -15   2  11    0.05    0.05
 -15   2  12    0.03    0.04
  15  -2  12    0.03    0.04
 -15  -2 -12    0.06    0.05
  16   2  11   -0.04    0.04
 -16   2 -11    0.03    0.04
  16   2  11    0.04    0.05
 -16  -2  11   -0.06    0.05
  16   2  10    0.13    0.06
 -16   2 -10    0.10    0.06
 -16  -2  10    0.11    0.06
  16   2  10    0.21    0.07
 -16  -2   9    0.26    0.08
 -16   2  -9    0.21    0.07
  16   2   9    0.25    0.08
 -16  -2   8    0.61    0.10
 -16   2  -8    0.58    0.10
 -16   2  -7    0.29    0.09
 -16   2  -7    0.23    0.08
  16   2   7    0.22    0.09
 -16  -2   7    0.25    0.09
 -16  -2   6    0.53    0.10
 -16   2  -6    0.50    0.10
  16   2   6    0.48    0.11
 -16   2  -6    0.36    0.09
  16   2   5    3.52    0.23
 -16   2  -5    3.48    0.22
 -16  -2   5    3.96    0.22
 -16   2  -4    3.94    0.23
  16   2   4    4.13    0.25
 -16  -2   4    3.50    0.20
 -16  -2   3    3.96    0.21
 -16   2  -3    4.07    0.23
 -16  -2   3    4.13    0.19
 -16   2  -2    2.13    0.17
 -16  -2   2    2.10    0.15
 -16   2  -1    1.05    0.13
 -16  -2   1    1.02    0.12
 -16   2  -1    0.77    0.12
  16  -2  -1    0.93    0.35
 -16  -2   1    0.37    0.27
  16   2   1    0.11    0.29
 -16   2  -1    0.85    0.32
 -16   2   0    0.46    0.10
 -16   2   0    0.72    0.31
 -16  -2   0   -0.20    0.21
  16  -2   0    0.42    0.28
  16   2   0   -0.23    0.26
  16   2   0    0.24    0.23
 -16   2   0    0.48    0.11
 -16  -2   0    0.40    0.10
  16  -2   1    1.30    0.44
 -16   2   1    1.09    0.13
 -16  -2  -1    1.00    0.31
  16   2  -1    0.46    0.28
 -16   2   1    0.73    0.11
 -16   2   1    1.11    0.40
 -16   2   2    1.91    0.16
 -16   2   2    1.85    0.16
 -16  -2  -3    3.45    0.20
 -16   2   3    3.72    0.20
 -16   2   3    3.38    0.21
 -16   2   4    4.51    0.21
 -16   2   4    4.45    0.24
 -16  -2  -4    4.22    0.23
 -16   2   5    3.51    0.22
  16  -2   5    3.21    0.24
 -16   2   5    4.06    0.19
 -16  -2  -5    3.94    0.23
 -16   2   6    0.58    0.11
 -16   2   6    0.57    0.09
  16  -2   6    0.46    0.12
 -16  -2  -6    0.61    0.11
 -16  -2  -7    0.26    0.09
 -16   2   7    0.27    0.09
  16  -2   7    0.31    0.10
 -16   2   8    0.88    0.12
 -16  -2  -8    0.95    0.13
  16  -2   8    0.72    0.12
 -16   2   9    0.25    0.08
  16  -2   9    0.29    0.09
 -16  -2  -9    0.26    0.08
  16  -2  10    0.15    0.07
  16  -2  10    0.16    0.06
 -16  -2 -10    0.16    0.07
 -16   2  10    0.14    0.06
 -16  -2 -11   -0.01    0.05
 -16   2  11   -0.04    0.05
  16  -2  11    0.01    0.05
  17   2  10    0.14    0.06
 -17  -2  10    0.02    0.04
  17   2  10    0.08    0.04
  17   2   9    0.09    0.06
 -17   2  -9   -0.01    0.02
 -17  -2   9    0.09    0.06
 -17  -2   8   -0.04    0.06
 -17   2  -8   -0.02    0.03
  17   2   8    0.11    0.06
 -17  -2   7    0.05    0.07
  17   2   7    0.12    0.07
 -17   2  -7    0.06    0.04
 -17   2  -6    0.45    0.10
  17   2   6    0.37    0.09
 -17  -2   6    0.38    0.09
 -17   2  -5    0.39    0.10
  17   2   5    0.30    0.10
 -17  -2   5    0.38    0.08
 -17   2  -4    0.97    0.13
  17   2   4    0.64    0.12
 -17  -2   4    0.83    0.11
 -17  -2   3    0.89    0.11
 -17   2  -3    0.96    0.13
 -17  -2   3    0.99    0.11
 -17   2  -2    0.83    0.13
 -17  -2   2    0.80    0.11
 -17   2  -2    0.45    0.12
 -17   2  -1    0.03    0.08
 -17  -2   1    0.04    0.07
 -17   2  -1    0.19    0.09
 -17   2   0    0.19    0.08
 -17  -2   0    0.06    0.08
 -17   2   1    0.11    0.08
 -17   2   2    0.97    0.13
 -17   2   2    1.05    0.12
 -17   2   3    0.62    0.11
 -17   2   3    0.87    0.12
 -17  -2  -4    0.66    0.11
 -17   2   4    0.65    0.11
 -17   2   4    0.71    0.10
 -17  -2  -5    0.45    0.10
 -17   2   5    0.37    0.10
 -17   2   5    0.42    0.08
  17  -2   5    0.33    0.11
  17  -2   6    0.44    0.12
 -17   2   6    0.35    0.09
 -17  -2  -6    0.40    0.09
  17  -2   7    0.13    0.09
 -17   2   7    0.07    0.07
 -17  -2  -7    0.04    0.07
  17  -2   8    0.06    0.07
 -17  -2  -8    0.06    0.06
 -17   2   8    0.04    0.06
 -17   2   9    0.00    0.05
  17  -2   9    0.15    0.07
 -17  -2  -9    0.11    0.06
  17  -2  10    0.19    0.06
 -17   2  10    0.03    0.05
 -17  -2 -10    0.09    0.05
  17  -2  10    0.13    0.05
  18   2   9    0.16    0.06
 -18  -2   8   -0.01    0.02
 -18   2  -8   -0.07    0.06
  18   2   7    0.19    0.07
 -18  -2   7    0.06    0.05
  18   2   6    0.39    0.08
 -18  -2   6    0.23    0.07
  18   2   5    0.33    0.09
 -18  -2   5    0.29    0.08
  18   2   4    0.39    0.10
  18   2   3    0.06    0.08
 -18  -2   3    0.21    0.07
 -18   2  -3    0.09    0.08
 -18   2  -2    0.22    0.11
 -18  -2   2    0.81    0.10
 -18  -2   1    1.02    0.12
 -18   2  -1    0.99    0.13
 -18  -2   0    0.09    0.08
 -18   2   0    0.14    0.08
 -18  -2  -1    1.10    0.13
 -18   2   1    1.13    0.12
 -18   2   2    1.09    0.12
 -18  -2  -2    0.60    0.11
 -18   2   3    0.37    0.10
 -18   2   3    0.12    0.07
 -18   2   4    0.88    0.12
 -18   2   4    0.71    0.09
 -18  -2  -5    0.31    0.07
 -18   2   5    0.46    0.08
  18  -2   5    0.24    0.10
 -18   2   5    0.34    0.08
 -18  -2  -6    0.42    0.08
 -18   2   6    0.40    0.09
  18  -2   6    0.25    0.09
 -18   2   7    0.15    0.07
 -18  -2  -7    0.16    0.06
  18  -2   7    0.20    0.08
 -18   2   8    0.06    0.06
 -18  -2  -8    0.10    0.06
  18  -2   9    0.13    0.05
 -18  -2  -9    0.24    0.05
 -18   2   9    0.17    0.06
 -19   2  -7    0.06    0.06
 -19   2  -6    0.73    0.10
 -19   2  -5   -0.07    0.08
 -19   2  -4    0.17    0.08
 -19   2  -3    0.56    0.10
 -19   2  -2    0.34    0.10
 -19  -2   2    0.44    0.08
 -19  -2   1    0.36    0.08
 -19   2  -1    0.27    0.09
 -19   2   0    0.44    0.09
 -19  -2   0    0.37    0.08
 -19  -2  -1    0.18    0.08
 -19   2   1    0.34    0.08
 -19   2   2    0.61    0.09
 -19  -2  -2    0.32    0.09
 -19  -2  -3    0.45    0.10
 -19   2   3    0.58    0.09
  19  -2   3    0.43    0.10
  19  -2   4    0.20    0.08
 -19  -2  -4    0.25    0.08
 -19   2   4    0.34    0.07
 -19   2   5    0.24    0.07
  19  -2   5    0.02    0.07
  19  -2   6    0.97    0.11
 -19   2   6    1.08    0.11
  19  -2   7    0.17    0.07
 -19   2   7    0.21    0.06
 -19   2   8    0.19    0.05
  19  -2   8    0.14    0.05
 -20   2  -6    0.44    0.07
 -20   2  -5    0.13    0.06
 -20   2  -4    0.12    0.07
 -20   2  -3    0.03    0.06
 -20   2  -2    0.50    0.09
 -20   2  -1    0.18    0.07
 -20  -2   1    0.20    0.06
 -20  -2   0    0.15    0.06
 -20   2   0    0.18    0.07
 -20  -2  -1    0.10    0.06
 -20   2   1    0.21    0.07
 -20   2   2    0.51    0.08
 -20  -2  -2    0.66    0.10
  20  -2   3    0.04    0.07
 -20  -2  -3    0.07    0.06
 -20   2   3   -0.03    0.05
 -20  -2  -4    0.11    0.06
  20  -2   4    0.09    0.07
 -20  -2  -5    0.02    0.06
  20  -2   5    0.19    0.07
  20  -2   6    0.57    0.08
 -20  -2  -6    0.32    0.07
 -21   2  -4    0.17    0.06
 -21   2  -3    0.12    0.06
 -21   2  -2    0.33    0.07
 -21   2  -1    0.42    0.07
 -21  -2   0    0.55    0.07
 -21   2   0    0.70    0.08
 -21  -2  -1    0.42    0.07
 -21   2   1    0.16    0.06
 -21  -2  -2    0.40    0.07
 -21   2   2    0.32    0.06
  21  -2   3    0.04    0.05
 -21  -2  -3    0.05    0.05
 -21  -2  -4    0.12    0.05
   0  -3   0    0.05    0.03
   0  -3   0    0.05    0.04
   0   3   0    0.04    0.03
   0  -3  -1   50.68    0.48
   0   3   1   48.38    0.61
   0  -3   1   66.63    0.90
   0   3  -1   64.44    0.80
   0  -3   1   64.33    0.90
   0   3   1   52.01    0.43
   0  -3  -1   47.65    0.77
   0  -3  -1   50.10    0.73
   0  -3   2   10.34    0.29
   0  -3  -2    8.76    0.38
   0  -3   2   10.53    0.44
   0   3  -2   10.06    0.35
   0   3   2    8.82    0.26
   0   3  -2   10.25    0.45
   0   3   3    5.32    0.22
   0   3  -3    8.95    0.50
   0  -3   3    9.86    0.38
   0   3  -3    9.20    0.36
   0  -3   3    9.97    0.50
   0  -3  -3    5.07    0.35
   0  -3  -4   84.08    1.62
   0  -3   4   99.17    1.76
   0   3  -4   94.11    1.78
   0   3  -4   97.50    1.23
   0  -3   4  100.42    1.35
   0   3   4   82.31    0.86
   0  -3  -5    0.47    0.18
   0  -3   5    0.45    0.17
   0   3   5    0.12    0.05
   0  -3   6   24.50    1.06
   0   3  -6   23.31    1.12
   0   3   6   19.64    0.75
   0  -3  -6   19.44    0.99
   0  -3   7    0.58    0.21
   0   3  -7    0.49    0.23
   0   3   7    0.72    0.18
   0  -3  -7    0.89    0.27
   0  -3  -8   31.51    1.54
   0  -3   8   29.07    1.34
   0   3  -8   28.78    1.49
   0   3  -9   54.27    2.19
   0   3   9   50.48    0.64
   0  -3   9   53.53    1.91
   0  -3   9   54.84    0.70
   0   3  -9   52.11    0.72
   0   3   9   51.10    0.60
   0  -3  -9   50.44    0.66
   0  -3  -9   52.10    2.14
   0   3  10   10.85    0.36
   0  -3  10    8.53    0.79
   0  -3 -10   10.18    0.32
   0   3 -10    8.16    0.91
   0  -3  10    8.24    0.30
   0   3  10   10.61    0.29
   0   3 -10    8.28    0.32
   0  -3 -10   10.61    1.03
   0   3  10   10.73    0.32
   0  -3 -11    0.89    0.12
   0  -3  11    0.81    0.12
   0   3 -11    0.64    0.32
   0   3  11    0.97    0.11
   0   3 -11    0.65    0.11
   0  -3  11    0.74    0.12
   0  -3 -11    0.98    0.38
   0   3  11    0.85    0.11
   0   3  11    0.90    0.13
   0  -3  12    3.79    0.23
   0  -3 -12    4.24    0.22
   0   3  12    4.27    0.25
   0   3  12    4.05    0.22
   0  -3  12    3.84    0.23
   0   3 -12    3.52    0.23
   0   3  13    0.56    0.10
   0  -3  13    1.20    0.14
   0   3 -13    1.07    0.13
   0   3  13    0.56    0.12
   0  -3  13    1.17    0.14
   0  -3  14    0.25    0.08
   0   3  14    0.10    0.07
   0   3  14    0.21    0.08
   0   3 -14    0.28    0.08
   0  -3  14    0.30    0.08
   0   3 -15    0.09    0.06
   0   3  15    0.27    0.07
   0  -3  15    0.19    0.07
   0  -3  15    0.29    0.07
   0  -3  16    0.07    0.04
   0  -3 -16    0.05    0.05
  -1  -3  16    0.14    0.05
  -1  -3  15    0.03    0.05
   1   3  15    0.08    0.06
  -1   3 -15    0.09    0.06
  -1  -3  15    0.06    0.06
  -1  -3  14    0.83    0.11
  -1  -3  14    0.80    0.12
  -1   3 -14    0.82    0.12
   1   3  14    0.73    0.09
   1   3  14    0.78    0.12
  -1  -3  13    1.20    0.14
  -1  -3  13    1.31    0.14
  -1   3 -13    1.31    0.15
   1   3  13    0.73    0.11
   1   3  13    0.81    0.13
  -1  -3  12    0.61    0.11
   1   3  12    0.63    0.12
   1   3  12    0.62    0.10
  -1   3 -12    0.71    0.12
  -1  -3  12    0.62    0.12
   1   3  11    0.50    0.09
  -1  -3  11    0.20    0.08
  -1   3 -11    0.22    0.09
   1   3  11    0.32    0.08
   1   3  11    0.46    0.10
  -1  -3  11    0.19    0.08
   1  -3 -11    0.55    0.33
  -1   3 -11    0.26    0.24
  -1   3 -10    9.66    1.01
   1   3  10    7.53    0.30
  -1  -3  10   10.42    0.33
  -1  -3  10    9.97    0.84
   1   3  10    9.67    0.28
   1   3  10    9.32    0.30
   1  -3 -10    9.34    0.96
  -1   3 -10    9.81    0.35
  -1  -3  10    9.61    0.34
   1  -3  -9    1.73    0.42
  -1  -3   9    3.78    0.19
  -1  -3   9    4.09    0.54
   1   3   9    1.86    0.15
  -1   3  -9    4.02    0.62
  -1   3  -9    3.52    0.20
   1   3   9    2.05    0.14
   1   3   9    1.70    0.13
  -1   3  -8    5.46    0.67
   1  -3  -8    4.05    0.55
   1   3   8    3.64    0.40
  -1  -3   8    5.68    0.60
   1  -3  -7    7.06    0.67
  -1  -3   7   11.35    0.78
   1   3   7    7.46    0.54
  -1   3  -7    9.86    0.80
  -1   3  -6   22.13    1.08
  -1  -3   6   22.37    1.01
  -1   3  -5   22.71    0.98
  -1  -3   5   22.98    0.93
   1  -3  -5   25.22    0.99
   1   3   5   26.15    1.02
   1   3   4   49.65    1.33
  -1   3  -4   44.09    1.20
   1  -3  -4   50.37    1.23
  -1  -3   4   44.74    1.16
  -1   3  -3   79.60    1.40
  -1  -3   3   78.18    1.36
  -1   3  -3   78.30    1.12
   1  -3  -3   77.60    1.29
   1   3   3   75.00    1.48
   1  -3  -2    2.77    0.21
   1   3   2    3.11    0.28
  -1  -3   2    3.46    0.26
  -1   3  -2    3.41    0.22
  -1   3  -2    3.27    0.25
  -1  -3   1  217.18    1.72
  -1   3  -1  219.97    1.56
   1  -3  -1  220.98    1.81
   1   3   1  208.68    1.88
   1  -3  -1  215.38    1.31
   1   3   1  210.32    1.49
  -1  -3   1  211.80    1.61
  -1  -3   0   28.45    0.49
   1   3   0   28.12    0.50
  -1   3   0   28.61    0.50
   1  -3   0   28.79    0.60
   1   3   0   29.74    0.54
   1  -3   1  210.16    1.71
  -1  -3  -1  219.94    1.74
  -1  -3  -1  210.82    1.46
  -1  -3  -1  216.42    1.46
  -1   3   1  214.53    1.24
  -1   3   1  216.68    1.35
   1   3  -1  212.92    1.50
   1   3  -2    3.58    0.20
  -1   3   2    2.59    0.15
   1  -3   2    3.28    0.25
  -1   3   2    2.63    0.12
  -1  -3  -2    2.63    0.23
   1  -3   2    3.04    0.17
  -1   3   3   69.48    0.76
  -1   3   3   72.79    0.81
   1  -3   3   79.25    1.19
   1   3  -3   81.88    1.48
  -1   3   3   65.58    0.53
  -1  -3  -3   75.85    1.38
   1   3  -3   78.79    0.99
   1   3  -4   45.32    0.78
   1   3  -4   44.48    1.24
   1  -3   4   42.24    1.06
  -1   3   5   26.79    0.72
  -1  -3  -5   25.26    1.03
   1   3  -5   21.80    0.98
   1  -3   5   22.01    0.83
   1  -3   6   21.95    1.02
   1   3  -6   21.96    1.08
  -1   3   6   27.50    0.83
   1  -3   6   21.64    0.85
  -1  -3  -6   25.94    1.17
   1   3  -7    9.82    0.80
  -1  -3  -7    6.38    0.65
   1  -3   7   10.12    0.76
  -1   3   7    6.85    0.46
  -1  -3  -8    3.83    0.57
   1  -3   8    4.96    0.57
   1   3  -8    4.98    0.64
  -1  -3  -9    1.82    0.15
   1  -3   9    3.96    0.20
  -1   3   9    2.07    0.16
  -1  -3  -9    1.76    0.41
   1   3  -9    3.67    0.20
   1  -3   9    4.11    0.55
  -1   3   9    1.75    0.13
  -1   3   9    1.73    0.14
   1   3  -9    3.23    0.57
  -1   3  10    9.34    0.31
   1  -3  10    9.73    0.32
   1   3 -10    9.61    0.33
   1   3 -10    8.93    0.96
  -1   3  10    9.43    0.34
  -1  -3 -10    8.88    0.96
   1  -3  10    9.47    0.86
  -1  -3 -10    9.48    0.32
  -1   3  10   10.24    0.29
  -1   3  11    0.39    0.10
   1   3 -11    0.36    0.30
   1   3 -11    0.15    0.07
  -1   3  11    0.29    0.08
  -1  -3 -11    0.65    0.33
   1  -3  11    0.13    0.08
  -1  -3 -11    0.34    0.09
  -1   3  11    0.35    0.08
   1  -3  11    0.19    0.08
  -1   3  12    0.40    0.09
   1   3 -12    0.56    0.11
  -1   3  12    0.59    0.12
   1  -3  12    0.70    0.12
   1  -3  12    0.74    0.12
  -1  -3 -12    0.64    0.11
  -1   3  13    0.76    0.13
  -1   3  13    0.70    0.11
  -1  -3 -13    0.65    0.11
   1  -3  13    1.07    0.13
   1   3 -13    1.15    0.14
   1  -3  13    1.20    0.14
   1  -3  14    0.96    0.12
  -1   3  14    0.68    0.10
   1  -3  14    0.79    0.11
   1   3 -14    0.77    0.11
  -1   3  14    0.80    0.12
  -1   3  15    0.00    0.05
   1  -3  15    0.07    0.05
  -1   3  15    0.01    0.06
   1  -3  15    0.09    0.06
  -1  -3 -16    0.16    0.06
  -2  -3  16    0.02    0.04
   2   3  16   -0.06    0.05
   2   3  15    0.04    0.06
  -2   3 -15    0.13    0.07
  -2  -3  15    0.14    0.07
  -2   3 -14    0.59    0.10
  -2  -3  14    0.49    0.09
  -2  -3  14    0.67    0.11
   2   3  14    0.65    0.11
  -2  -3  13    4.73    0.26
  -2  -3  13    5.22    0.25
   2   3  13    6.06    0.28
  -2   3 -13    5.15    0.27
   2   3  13    5.95    0.24
   2   3  12    1.82    0.13
   2   3  12    1.78    0.17
  -2   3 -12    1.71    0.18
  -2  -3  12    2.04    0.17
   2   3  12    1.70    0.14
  -2  -3  12    1.94    0.18
  -2   3 -11    2.59    0.58
  -2  -3  11    2.86    0.20
   2   3  11    2.82    0.18
   2   3  11    2.27    0.18
  -2  -3  11    2.96    0.20
  -2   3 -11    2.58    0.21
   2   3  11    2.98    0.17
   2  -3 -11    2.58    0.53
  -2   3 -10    0.92    0.13
   2   3  10    1.16    0.12
  -2   3 -10    0.79    0.32
  -2  -3  10    0.91    0.13
   2   3  10    1.23    0.12
   2   3  10    1.17    0.14
   2  -3 -10    1.04    0.39
  -2  -3  10    0.87    0.12
  -2   3  -9    1.56    0.15
  -2  -3   9    1.65    0.15
   2   3   9    1.49    0.12
  -2   3  -9    2.12    0.44
   2  -3  -9    1.59    0.40
  -2  -3   9    1.71    0.14
   2   3   9    1.34    0.12
  -2  -3   9    1.44    0.34
   2   3   9    1.48    0.13
  -2   3  -8   12.03    0.97
   2   3   8   13.35    0.81
  -2  -3   8   12.15    0.86
   2  -3  -8   11.56    0.91
  -2   3  -7   30.60    1.41
  -2  -3   7   30.83    1.28
   2  -3  -7   30.49    1.34
   2  -3  -6   13.32    0.81
   2   3   6   14.40    0.86
  -2  -3   6   11.11    0.72
  -2   3  -6   10.64    0.77
  -2  -3   5   35.76    1.17
   2   3   5   29.71    1.20
  -2   3  -5   36.87    1.25
   2  -3  -5   31.46    1.09
  -2   3  -4  148.88    2.21
   2   3   4  141.84    2.41
  -2  -3   4  144.74    2.13
   2  -3  -4  147.03    2.05
   2  -3  -3  107.91    1.48
  -2   3  -3  110.90    1.65
  -2  -3   3  111.56    1.68
  -2   3  -2   55.05    0.95
  -2   3  -2   53.62    0.94
   2  -3  -2   49.86    0.80
  -2  -3   2   52.58    1.03
  -2  -3   2   51.82    0.93
   2   3   2   47.93    1.12
   2   3   1  134.39    1.54
   2  -3  -1  138.77    0.88
  -2  -3   1  133.99    1.30
  -2   3  -1  135.45    1.35
   2  -3  -1  134.79    1.53
  -2  -3   1  136.31    1.51
  -2   3  -1  137.33    1.11
   2   3   0   47.70    0.78
   2   3   0   51.17    0.70
  -2   3   0   48.90    0.73
  -2   3   0   49.74    0.85
  -2  -3   0   51.39    0.60
  -2  -3   0   51.51    0.88
   2  -3   0   49.82    0.85
  -2  -3   0   48.22    0.68
  -2  -3  -1  138.08    1.43
  -2   3   1  133.94    1.06
   2  -3   1  141.05    1.45
  -2  -3  -1  137.33    0.97
   2   3  -1  137.46    1.30
  -2   3   1  136.06    1.39
  -2  -3  -1  136.37    1.54
   2   3  -1  134.48    0.89
  -2  -3  -1  138.71    1.03
  -2   3   2   49.36    0.80
   2  -3   2   53.62    0.85
   2  -3   2   53.61    1.00
  -2   3   2   48.60    0.44
   2   3  -2   53.49    0.81
  -2  -3  -2   49.58    0.56
  -2  -3  -2   48.49    1.02
  -2   3   2   49.68    0.52
   2   3  -3  112.81    1.18
  -2  -3  -3  106.00    1.71
  -2   3   3  106.91    1.20
  -2   3   3  105.19    0.90
   2  -3   3  111.58    1.46
  -2  -3  -3  107.67    0.92
   2   3  -3  107.97    1.81
  -2  -3  -4  146.21    2.27
   2   3  -4  149.29    1.36
  -2   3   4  148.77    1.37
   2  -3   4  147.37    2.08
  -2   3   4  142.75    1.48
   2  -3   5   37.19    1.20
  -2   3   5   29.62    0.73
  -2  -3  -5   30.70    1.17
   2   3  -5   35.07    0.66
   2   3  -5   34.55    1.24
  -2   3   6   13.25    0.55
   2   3  -6   10.89    0.78
   2  -3   6   10.36    0.67
  -2  -3  -6   13.12    0.85
   2  -3   7   31.68    1.17
   2   3  -7   29.23    1.38
   2  -3   7   30.70    1.34
  -2  -3  -7   29.60    1.40
  -2  -3  -8   12.88    1.02
   2   3  -8   10.98    0.92
   2  -3   8   12.14    0.90
   2  -3   9    1.53    0.14
  -2   3   9    1.28    0.11
   2  -3   9    1.55    0.37
  -2   3   9    1.38    0.14
  -2   3   9    1.41    0.13
  -2  -3  -9    1.54    0.41
   2   3  -9    1.39    0.13
  -2  -3  -9    1.46    0.14
   2   3  -9    1.18    0.37
  -2   3  10    1.31    0.12
   2  -3  10    0.91    0.12
   2  -3  10    0.96    0.31
  -2  -3 -10    1.39    0.43
  -2   3  10    1.10    0.13
  -2   3  10    1.28    0.15
  -2  -3 -10    1.30    0.14
   2   3 -10    0.86    0.35
   2   3 -10    0.92    0.12
  -2   3  11    2.51    0.18
   2  -3  11    3.00    0.20
  -2   3  11    3.10    0.22
  -2  -3 -11    2.48    0.58
   2   3 -11    2.30    0.18
   2   3 -11    2.45    0.53
  -2  -3 -11    2.67    0.19
   2  -3  12    1.86    0.16
  -2   3  12    1.73    0.17
  -2  -3 -12    1.61    0.15
  -2   3  12    1.80    0.16
   2   3 -12    1.52    0.15
   2  -3  12    1.47    0.15
  -2   3  13    5.70    0.29
  -2   3  13    5.48    0.26
  -2  -3 -13    5.54    0.26
   2  -3  13    5.21    0.25
   2   3 -13    4.96    0.24
   2  -3  13    5.37    0.26
   2  -3  14    0.77    0.11
   2   3 -14    0.63    0.10
  -2   3  14    0.51    0.10
   2  -3  14    0.61    0.10
  -2  -3 -14    0.60    0.09
  -2   3  14    0.58    0.09
  -2   3  15    0.13    0.05
   2  -3  15    0.07    0.06
   2  -3  15    0.19    0.06
  -2  -3 -16   -0.05    0.05
   3   3  16   -0.01    0.04
  -3  -3  16    0.04    0.04
  -3   3 -15    0.20    0.07
  -3  -3  15    0.13    0.06
   3   3  15    0.18    0.07
  -3  -3  14    0.52    0.10
   3   3  14    0.39    0.09
  -3   3 -14    0.42    0.10
   3   3  13    1.36    0.15
  -3   3 -13    1.23    0.15
  -3  -3  13    1.16    0.13
  -3  -3  13    1.07    0.14
  -3  -3  12    0.33    0.09
   3   3  12    0.23    0.08
  -3  -3  12    0.38    0.11
   3   3  12    0.22    0.09
   3   3  12    0.12    0.07
   3   3  11   13.66    0.37
   3   3  11   13.30    0.35
   3   3  11   13.12    0.41
  -3  -3  11   13.38    0.41
  -3  -3  11   12.20    0.41
   3  -3 -11   12.10    1.09
  -3   3 -11   12.44    0.42
  -3   3 -11   11.84    1.17
  -3   3 -10    3.69    0.23
  -3   3 -10    2.98    0.58
   3   3  10    3.35    0.21
   3   3  10    3.21    0.18
   3   3  10    3.32    0.18
  -3  -3  10    3.87    0.22
   3  -3 -10    2.42    0.49
  -3  -3  10    4.14    0.22
  -3   3  -9    8.90    0.91
  -3  -3   9    8.73    0.31
   3  -3  -9   10.29    0.92
   3   3   9   11.74    0.32
  -3   3  -9    8.60    0.32
  -3  -3   9    8.29    0.74
   3   3   9   11.59    0.34
  -3  -3   9    8.80    0.29
   3  -3  -8    6.75    0.68
  -3  -3   8    7.49    0.68
  -3   3  -8    6.91    0.26
  -3  -3   8    7.47    0.26
   3   3   8    7.09    0.25
  -3   3  -8    7.37    0.76
   3  -3  -7    3.78    0.49
  -3   3  -7    3.87    0.52
   3   3   7    4.20    0.53
  -3  -3   7    3.73    0.46
   3   3   6   17.75    1.03
  -3   3  -6   17.77    1.00
  -3  -3   6   18.13    0.92
   3  -3  -6   18.99    0.95
   3  -3  -5   93.28    1.86
  -3   3  -5   95.65    2.03
  -3  -3   5   90.73    1.90
  -3  -3   4   71.78    1.55
   3   3   4   75.27    1.89
  -3   3  -4   72.64    1.57
   3   3   3   16.72    0.79
  -3  -3   3   21.06    0.77
  -3  -3   3   22.25    0.72
  -3   3  -3   22.20    0.74
   3  -3  -3   17.99    0.60
   3  -3  -2   52.19    0.78
  -3   3  -2   54.92    0.96
   3   3   2   52.40    1.19
  -3  -3   2   52.19    1.02
  -3  -3   2   53.06    1.12
  -3  -3   1  183.98    1.75
   3   3   1  192.40    1.89
  -3   3  -1  191.13    1.29
   3  -3  -1  182.96    0.85
   3  -3  -1  188.92    1.94
  -3  -3   1  188.74    1.99
  -3  -3   0  101.45    1.42
  -3  -3   0  100.27    1.17
  -3   3   0   98.53    1.42
   3   3   0   97.32    1.14
   3  -3   0   97.83    1.28
  -3   3   1  191.45    1.93
  -3  -3  -1  197.33    1.98
   3  -3   1  188.89    1.77
   3   3  -1  184.25    1.40
  -3  -3  -1  185.02    1.98
  -3  -3  -1  180.11    0.89
   3   3  -1  188.08    1.69
  -3  -3  -1  183.73    1.50
  -3   3   2   54.43    1.00
  -3  -3  -2   52.64    0.78
   3  -3   2   55.89    1.04
   3  -3   2   53.70    0.99
   3   3  -2   52.97    0.87
  -3  -3  -2   51.67    1.14
  -3   3   2   49.40    0.66
  -3   3   3   17.10    0.41
  -3   3   3   17.84    0.58
   3  -3   3   21.88    0.71
  -3  -3  -3   17.94    0.47
   3   3  -3   21.13    0.55
  -3  -3  -3   18.13    0.75
  -3  -3  -4   77.97    1.73
   3   3  -4   74.38    0.99
   3  -3   4   71.97    1.49
   3   3  -4   74.40    1.68
  -3  -3  -4   77.55    1.04
  -3   3   4   77.89    1.02
  -3   3   4   77.12    1.23
  -3   3   5   91.14    1.41
   3  -3   5   92.65    1.98
  -3   3   5   90.42    1.26
   3   3  -5   96.35    1.03
  -3  -3  -5   90.13    1.21
  -3  -3  -5   90.21    2.05
   3   3  -5   91.13    2.05
   3   3  -6   17.47    0.98
  -3   3   6   18.09    0.63
  -3  -3  -6   18.78    1.04
   3  -3   6   17.43    0.96
   3   3  -7    3.96    0.52
  -3  -3  -7    4.18    0.56
   3  -3   7    4.00    0.48
   3   3  -8    6.08    0.69
   3  -3   8    7.61    0.65
  -3   3   8    7.32    0.26
   3  -3   8    7.23    0.72
  -3  -3  -8    6.53    0.75
  -3  -3  -9   10.28    0.34
   3  -3   9    8.81    0.30
  -3   3   9   10.61    0.33
   3   3  -9    8.25    0.28
  -3   3   9   11.15    0.36
  -3  -3  -9   10.70    1.02
   3   3  -9    8.54    0.88
   3  -3   9    8.33    0.81
  -3   3   9   10.58    0.28
   3  -3  10    3.87    0.22
   3  -3  10    3.71    0.58
  -3   3  10    3.09    0.20
  -3   3  10    3.61    0.23
  -3  -3 -10    3.08    0.20
   3   3 -10    3.43    0.60
   3   3 -10    3.87    0.21
  -3  -3 -10    3.00    0.61
  -3   3  10    3.22    0.17
  -3  -3 -11   12.96    0.41
   3   3 -11   12.84    1.18
   3  -3  11   13.04    0.40
  -3  -3 -11   14.30    1.30
   3   3 -11   12.59    0.38
  -3   3  11   14.01    0.45
  -3   3  11   12.75    0.40
  -3   3  12    0.16    0.08
   3  -3  12    0.35    0.10
  -3   3  12    0.08    0.08
  -3  -3 -12    0.10    0.08
   3  -3  12    0.56    0.11
   3   3 -12    0.37    0.09
  -3  -3 -13    1.33    0.14
  -3   3  13    1.34    0.14
   3  -3  13    1.43    0.14
   3   3 -13    1.31    0.13
  -3   3  13    1.47    0.16
   3  -3  13    1.40    0.14
  -3  -3 -14    0.33    0.08
   3  -3  14    0.65    0.10
  -3   3  14    0.33    0.08
  -3   3  14    0.40    0.09
   3  -3  14    0.55    0.09
  -3  -3 -15    0.27    0.08
   3  -3  15    0.18    0.06
  -3   3  15    0.21    0.06
   3  -3  15    0.16    0.06
  -3  -3 -16    0.03    0.04
   4   3  16    0.41    0.06
  -4   3 -15    0.69    0.09
  -4  -3  15    0.77    0.09
   4   3  15    0.54    0.08
  -4  -3  14    0.26    0.08
  -4   3 -14    0.25    0.08
   4   3  14    0.23    0.08
  -4  -3  13    1.97    0.18
  -4   3 -13    2.11    0.19
  -4  -3  13    2.10    0.16
  -4  -3  12    1.03    0.14
  -4   3 -12    1.12    0.15
  -4  -3  12    1.26    0.14
   4   3  12    1.02    0.11
  -4  -3  11    1.73    0.17
   4   3  11    1.19    0.15
  -4  -3  11    1.79    0.16
  -4   3 -11    1.81    0.18
   4  -3 -11    0.81    0.33
  -4   3 -11    1.78    0.49
   4   3  11    1.09    0.12
   4  -3 -10    4.77    0.65
  -4   3 -10    6.02    0.81
  -4   3 -10    5.76    0.29
   4   3  10    5.64    0.24
  -4  -3  10    6.91    0.28
  -4  -3  10    6.00    0.28
   4   3  10    5.58    0.26
   4   3   9    1.17    0.13
   4   3   9    1.35    0.13
  -4  -3   9    1.40    0.14
  -4   3  -9    1.63    0.42
  -4  -3   9    1.57    0.14
  -4   3  -9    1.24    0.14
  -4  -3   9    1.41    0.31
   4  -3  -9    0.98    0.30
   4  -3  -8   12.10    0.91
  -4   3  -8    9.83    0.32
   4   3   8   12.74    0.34
  -4  -3   8    9.21    0.77
  -4  -3   8    9.74    0.31
   4   3   8   13.02    1.00
  -4   3  -8    9.91    0.90
   4   3   7    2.03    0.41
  -4   3  -7    2.91    0.47
  -4  -3   7    2.80    0.42
   4  -3  -7    1.81    0.34
  -4  -3   6    4.88    0.49
  -4   3  -6    5.01    0.53
   4   3   6    6.56    0.70
   4  -3  -6    6.88    0.57
   4   3   5    5.05    0.57
  -4  -3   5    4.68    0.47
   4  -3  -5    5.63    0.47
  -4   3  -5    5.48    0.52
   4   3   4   32.20    1.29
  -4  -3   4   32.92    1.10
  -4  -3   4   33.21    1.01
  -4   3  -4   33.58    1.08
   4  -3  -4   35.41    0.98
  -4  -3   3    7.12    0.48
   4   3   3    6.72    0.52
  -4   3  -3    7.23    0.44
  -4  -3   3    7.36    0.45
   4  -3  -3    6.13    0.34
   4   3   2   20.38    0.78
  -4  -3   2   16.23    0.63
   4  -3  -2   20.08    0.77
  -4   3  -2   17.12    0.54
   4  -3  -2   20.27    0.48
  -4  -3   2   15.28    0.67
   4  -3  -1  174.13    1.98
  -4   3  -1  178.57    1.30
  -4  -3   1  178.33    2.16
  -4   3  -1  184.66    2.20
  -4  -3   1  183.61    1.94
   4   3   1  175.39    1.97
   4   3   0  319.89    2.37
   4  -3   0  319.25    2.46
  -4   3   0  319.78    2.87
  -4  -3   0  315.39    2.83
  -4  -3  -1  175.75    1.75
  -4   3   1  179.12    2.11
   4   3  -1  181.22    1.68
  -4  -3  -1  177.75    2.16
  -4  -3  -2   20.88    0.78
   4  -3   2   16.74    0.63
  -4   3   2   22.10    0.55
   4   3  -2   16.17    0.55
   4  -3   2   16.96    0.59
  -4   3   2   22.19    0.75
  -4  -3  -2   20.80    0.60
  -4  -3  -2   20.78    0.39
  -4  -3  -3    5.86    0.33
   4  -3   3    7.10    0.44
  -4   3   3    6.36    0.30
  -4   3   3    6.47    0.41
  -4  -3  -3    5.88    0.46
   4   3  -3    7.04    0.35
   4   3  -4   32.02    1.17
  -4   3   4   34.12    0.73
  -4  -3  -4   33.46    0.79
  -4  -3  -4   33.16    1.17
   4  -3   4   34.50    1.09
  -4   3   4   33.97    0.93
   4   3  -4   32.63    0.69
  -4   3   5    5.69    0.40
   4   3  -5    5.15    0.53
   4  -3   5    5.14    0.50
  -4  -3  -5    5.36    0.54
   4   3  -5    5.44    0.26
  -4   3   5    5.30    0.32
  -4  -3  -5    5.92    0.35
   4   3  -6    5.36    0.56
   4  -3   6    4.82    0.56
   4   3  -7    2.55    0.43
   4  -3   7    3.19    0.48
  -4  -3  -7    1.79    0.39
  -4   3   8   11.97    0.33
  -4  -3  -8   12.07    0.35
   4  -3   8    9.85    0.31
  -4  -3  -8   12.21    1.04
   4   3  -8    9.78    0.87
  -4   3   8   13.24    0.37
   4  -3   8    9.79    0.78
  -4   3   9    1.38    0.14
  -4   3   9    1.26    0.13
   4   3  -9    1.19    0.37
  -4   3   9    1.13    0.11
   4  -3   9    1.44    0.14
  -4  -3  -9    0.84    0.33
   4   3  -9    1.34    0.13
   4  -3   9    1.36    0.37
  -4  -3  -9    1.24    0.13
  -4  -3 -10    5.39    0.27
   4   3 -10    5.78    0.25
  -4  -3 -10    5.72    0.81
   4  -3  10    5.99    0.27
   4  -3  10    5.88    0.72
  -4   3  10    5.31    0.26
  -4   3  10    5.84    0.29
   4   3 -10    5.15    0.73
  -4  -3 -11    0.95    0.39
   4  -3  11    1.79    0.17
   4   3 -11    1.74    0.15
  -4  -3 -11    1.16    0.15
   4   3 -11    2.19    0.51
  -4   3  11    0.99    0.15
  -4   3  11    1.10    0.14
   4   3 -12    1.07    0.12
  -4   3  12    0.94    0.14
   4  -3  12    1.15    0.14
   4  -3  12    1.22    0.14
  -4   3  12    0.88    0.13
  -4  -3 -12    0.87    0.13
   4  -3  13    2.36    0.17
   4  -3  13    2.40    0.18
  -4  -3 -13    2.15    0.18
  -4   3  13    2.24    0.18
  -4   3  13    2.29    0.18
  -4  -3 -14    0.25    0.08
   4  -3  14    0.31    0.08
  -4   3  14    0.24    0.07
   4  -3  14    0.31    0.08
  -4  -3 -15    0.56    0.09
  -4   3  15    0.51    0.08
   4  -3  15    0.60    0.08
   4  -3  15    0.77    0.09
  -4  -3 -15    0.45    0.07
  -5   3 -15    0.06    0.06
  -5  -3  15    0.11    0.06
   5   3  15    0.09    0.06
   5   3  14    0.69    0.10
  -5   3 -14    0.58    0.10
  -5  -3  14    0.65    0.10
  -5  -3  13    1.97    0.17
   5   3  13    1.50    0.12
  -5   3 -13    2.05    0.18
   5   3  13    1.72    0.16
  -5  -3  12    0.11    0.08
  -5   3 -12    0.10    0.09
   5   3  12    0.12    0.08
   5   3  12    0.01    0.07
  -5  -3  12    0.02    0.07
   5   3  11    0.15    0.07
  -5   3 -11    0.08    0.21
   5  -3 -11    0.39    0.29
  -5  -3  11    0.17    0.08
  -5  -3  11    0.22    0.10
  -5   3 -11    0.26    0.10
   5   3  11    0.15    0.08
  -5  -3  10   18.39    0.45
  -5  -3  10   17.88    0.49
   5   3  10   16.21    0.45
   5  -3 -10   14.95    1.13
   5   3  10   16.01    0.41
  -5   3 -10   17.25    0.49
  -5   3 -10   17.76    1.37
  -5  -3   9    0.17    0.06
   5  -3  -9    0.28    0.16
  -5   3  -9    0.17    0.09
  -5   3  -9    0.05    0.16
  -5  -3   9    0.16    0.07
  -5  -3   9    0.23    0.09
   5   3   9    0.36    0.27
   5   3   9    0.42    0.10
   5   3   9    0.38    0.10
  -5   3  -8    2.20    0.17
  -5  -3   8    2.33    0.17
  -5  -3   8    2.05    0.36
  -5   3  -8    2.25    0.45
   5   3   8    1.31    0.36
   5  -3  -8    1.78    0.38
   5   3   8    1.74    0.15
   5  -3  -7    1.78    0.34
  -5   3  -7    1.54    0.36
   5   3   7    1.21    0.36
  -5  -3   7    1.89    0.35
   5   3   6    7.32    0.78
   5  -3  -6    8.24    0.62
  -5  -3   6    8.75    0.68
  -5   3  -6    9.44    0.74
  -5   3  -5    7.37    0.60
   5   3   5    6.96    0.70
  -5  -3   5    7.71    0.60
   5  -3  -5    7.45    0.52
  -5  -3   4    6.50    0.48
  -5   3  -4    6.56    0.49
  -5  -3   4    6.27    0.51
   5   3   4    4.72    0.52
   5  -3  -4    5.15    0.38
   5  -3  -3  164.24    1.76
  -5   3  -3  164.48    2.09
  -5   3  -3  154.21    2.43
  -5  -3   3  156.22    2.41
   5   3   3  162.89    2.61
  -5  -3   3  164.19    2.24
  -5   3  -2   67.92    1.12
  -5  -3   2   66.63    1.38
  -5  -3   2   66.27    1.48
   5  -3  -2   72.29    0.90
   5   3   2   75.41    1.58
  -5   3  -2   69.47    1.54
   5  -3  -2   75.00    1.52
  -5   3  -1   30.97    0.59
  -5  -3   1   30.93    0.98
  -5  -3   1   30.26    0.90
   5   3   1   28.99    0.88
   5  -3  -1   28.76    0.87
  -5   3  -1   31.07    1.01
  -5  -3   0   51.42    1.12
  -5  -3   0   50.11    1.25
   5  -3   0   48.63    1.01
  -5   3   0   50.53    1.26
   5   3   0   49.54    1.06
  -5   3   1   29.30    0.95
  -5  -3  -1   28.94    0.82
   5   3  -1   30.84    0.80
   5  -3   1   31.36    0.79
  -5  -3  -1   29.42    0.97
   5  -3   2   70.37    1.22
  -5   3   2   76.72    1.52
   5  -3   2   68.87    1.39
   5   3  -2   67.57    1.23
  -5  -3  -2   75.67    1.55
  -5  -3  -2   74.13    1.29
  -5  -3  -3  165.98    1.95
  -5   3   3  169.34    2.26
  -5   3   3  170.30    1.77
   5  -3   3  161.39    2.28
  -5  -3  -3  167.10    2.50
  -5  -3  -4    4.83    0.48
   5   3  -4    5.96    0.52
  -5   3   4    4.92    0.31
   5  -3   4    6.39    0.51
  -5  -3  -4    5.23    0.36
   5   3  -4    6.42    0.34
  -5   3   4    5.00    0.41
   5  -3   5    7.68    0.63
  -5   3   5    7.09    0.49
  -5   3   5    7.34    0.39
  -5  -3  -5    7.14    0.64
  -5  -3  -5    7.19    0.42
   5   3  -5    7.44    0.63
  -5  -3  -6    7.86    0.73
   5   3  -6    8.78    0.73
  -5   3   6    8.04    0.52
   5  -3   6    8.71    0.77
   5   3  -7    1.55    0.35
   5  -3   7    1.77    0.40
  -5  -3  -7    1.34    0.35
  -5   3   8    1.61    0.14
   5  -3   8    2.17    0.44
  -5  -3  -8    1.58    0.14
  -5   3   8    1.58    0.14
   5   3  -8    2.02    0.42
  -5  -3  -8    1.76    0.44
   5  -3   8    2.37    0.55
  -5   3   9    0.34    0.09
  -5   3   9    0.45    0.10
   5  -3   9    0.06    0.19
  -5  -3  -9    0.53    0.31
   5  -3   9    0.39    0.10
   5   3  -9    0.54    0.30
   5  -3   9   -0.14    0.20
  -5   3   9    0.37    0.08
  -5  -3  -9    0.31    0.10
   5   3 -10   16.29    1.27
  -5   3  10   16.42    0.46
   5  -3  10   18.38    0.47
  -5  -3 -10   16.53    1.37
   5  -3  10   18.35    1.29
   5   3 -10   17.36    0.41
  -5  -3 -10   15.64    0.47
  -5   3  10   16.51    0.48
   5  -3  11    0.29    0.10
  -5   3  11    0.19    0.09
  -5   3  11    0.10    0.08
  -5  -3 -11    0.18    0.09
   5   3 -11    0.37    0.24
  -5  -3 -12    0.09    0.08
  -5   3  12    0.04    0.08
   5  -3  12    0.08    0.08
  -5   3  12    0.05    0.08
  -5   3  13    1.45    0.15
   5  -3  13    1.95    0.17
  -5  -3 -13    1.59    0.16
  -5   3  14    0.65    0.10
  -5  -3 -14    0.69    0.10
   5  -3  14    0.84    0.11
   5  -3  14    0.74    0.10
  -5  -3 -14    0.69    0.11
  -5   3  15    0.14    0.06
  -5  -3 -15    0.16    0.06
  -5  -3 -15    0.12    0.06
   5  -3  15    0.11    0.06
  -6  -3  15    0.02    0.05
   6   3  15   -0.04    0.06
  -6   3 -15   -0.02    0.06
  -6  -3  14    0.71    0.11
  -6   3 -14    0.61    0.11
   6   3  14    0.81    0.11
  -6   3 -13    2.53    0.20
   6   3  13    2.86    0.20
  -6  -3  13    2.26    0.19
  -6   3 -12    0.95    0.15
   6   3  12    1.09    0.12
  -6  -3  12    1.11    0.15
   6   3  12    1.05    0.14
   6   3  11    5.68    0.28
  -6   3 -11    4.61    0.28
  -6  -3  11    4.58    0.27
   6   3  11    5.80    0.26
  -6   3 -10    0.35    0.11
  -6  -3  10    0.25    0.07
   6   3  10    0.82    0.13
   6   3  10    0.88    0.12
  -6   3 -10    0.22    0.24
  -6  -3  10    0.34    0.11
  -6  -3  10    0.36    0.09
   6  -3 -10    0.67    0.35
   6   3   9    8.38    0.89
  -6  -3   9    8.54    0.28
  -6  -3   9    8.99    0.30
  -6   3  -9    8.84    0.35
  -6  -3   9    9.41    0.34
   6  -3  -9    8.46    0.79
  -6   3  -9    9.02    0.93
   6   3   9    9.26    0.33
  -6   3  -8    6.60    0.65
  -6   3  -8    7.25    0.79
   6  -3  -8    7.61    0.70
   6   3   8    7.03    0.81
  -6  -3   8    6.68    0.24
  -6   3  -8    6.91    0.29
  -6  -3   8    6.53    0.65
  -6  -3   8    7.03    0.28
   6   3   8    7.29    0.28
  -6   3  -7    0.18    0.07
  -6  -3   7    0.28    0.16
  -6   3  -7    0.26    0.18
   6  -3  -7    0.40    0.19
  -6   3  -7    0.52    0.24
   6   3   7    0.55    0.31
  -6   3  -6   27.40    1.25
   6  -3  -6   27.27    1.10
  -6   3  -6   29.77    1.33
  -6  -3   6   28.51    1.26
  -6  -3   5   16.57    0.85
  -6   3  -5   16.16    0.91
  -6   3  -5   15.59    0.88
  -6  -3   5   16.05    0.90
   6   3   5   19.25    1.17
   6  -3  -5   19.35    0.83
  -6  -3   4    3.02    0.38
   6   3   4    4.52    0.54
  -6   3  -4    2.99    0.35
   6  -3  -4    4.69    0.36
  -6  -3   4    3.28    0.38
  -6   3  -4    3.03    0.40
  -6  -3   3    4.59    0.46
  -6   3  -3    5.81    0.42
  -6   3  -3    5.22    0.50
   6   3   3    7.08    0.59
  -6  -3   3    5.60    0.46
   6  -3  -3    7.53    0.38
   6  -3  -3    7.36    0.57
  -6   3  -2   35.46    0.85
   6  -3  -2   32.10    0.60
  -6  -3   2   32.19    1.12
  -6  -3   2   35.13    1.08
   6  -3  -2   34.63    1.09
  -6   3  -2   32.75    1.16
   6   3   2   34.65    1.14
   6  -3  -1    2.98    0.13
  -6  -3   1    5.33    0.45
   6   3   1    4.17    0.37
   6  -3  -1    3.85    0.33
  -6  -3   1    5.08    0.41
  -6   3  -1    5.22    0.45
   6   3   0   16.26    0.68
   6  -3   0   17.93    0.65
  -6   3   0   17.37    0.82
  -6  -3   0   18.04    0.74
  -6  -3  -1    3.61    0.33
   6  -3   1    5.27    0.34
  -6  -3  -1    4.03    0.41
  -6   3   1    3.89    0.39
   6   3  -1    4.97    0.36
   6  -3   1    5.20    0.42
  -6  -3  -2   34.29    0.99
  -6   3   2   34.01    1.11
   6  -3   2   35.93    0.89
   6  -3   2   34.65    1.10
   6   3  -2   32.93    0.95
   6   3  -3    5.68    0.38
  -6  -3  -3    7.55    0.58
  -6   3   3    7.36    0.53
   6  -3   3    5.78    0.48
  -6   3   3    6.99    0.41
  -6  -3  -3    7.42    0.47
  -6  -3  -4    4.26    0.46
  -6   3   4    4.30    0.41
   6   3  -4    2.96    0.39
  -6   3   4    4.43    0.32
   6  -3   4    2.98    0.39
   6   3  -4    3.09    0.26
  -6  -3  -4    4.20    0.36
   6   3  -5   16.34    0.94
  -6  -3  -5   18.88    1.06
  -6   3   5   20.12    0.68
  -6  -3  -5   19.16    0.75
   6  -3   5   16.27    0.96
  -6   3   5   19.21    0.87
  -6   3   6   26.80    1.03
   6  -3   6   29.41    1.42
   6   3  -6   28.84    1.32
  -6  -3  -6   25.15    1.33
   6  -3   7    0.29    0.22
   6   3  -7    0.59    0.23
  -6  -3  -7    0.73    0.29
   6  -3   7    0.40    0.09
  -6  -3  -8    7.30    0.29
  -6   3   8    7.36    0.29
  -6  -3  -8    7.86    0.86
   6  -3   8    6.54    0.77
   6   3  -8    7.21    0.77
   6  -3   8    7.13    0.29
  -6   3   8    7.36    0.28
   6  -3   9    8.78    0.33
   6   3  -9    8.83    0.90
  -6  -3  -9    8.62    0.34
   6  -3   9    8.34    0.82
  -6   3   9    8.84    0.34
  -6   3   9    8.61    0.33
  -6  -3  -9    8.62    0.96
   6   3 -10    0.86    0.33
  -6   3  10    0.79    0.13
  -6  -3 -10    0.90    0.37
   6  -3  10    0.46    0.12
  -6   3  10    0.86    0.13
   6  -3  10    0.64    0.28
  -6  -3 -10    0.77    0.13
  -6  -3 -11    5.46    0.29
  -6   3  11    5.09    0.27
   6  -3  11    4.61    0.25
  -6   3  12    1.02    0.14
  -6  -3 -12    0.98    0.14
   6  -3  12    1.00    0.13
  -6   3  13    2.63    0.19
   6  -3  13    2.62    0.17
  -6  -3 -13    3.04    0.22
  -6  -3 -13    2.89    0.20
  -6  -3 -14    0.58    0.10
   6  -3  14    0.66    0.09
  -6  -3 -14    0.79    0.11
   6  -3  14    0.78    0.10
  -6   3  14    0.72    0.10
  -6  -3 -15   -0.03    0.05
   6  -3  15    0.06    0.05
  -6  -3 -15    0.03    0.05
  -6   3  15    0.01    0.05
  -7   3 -15    0.42    0.07
   7   3  15    0.58    0.08
  -7  -3  15    0.36    0.07
  -7   3 -14    0.51    0.10
  -7  -3  14    0.56    0.10
   7   3  14    0.61    0.09
  -7  -3  13    0.36    0.09
   7   3  13    0.76    0.11
   7   3  13    0.86    0.09
  -7   3 -13    0.34    0.10
  -7   3 -12    0.05    0.08
   7   3  12    0.19    0.08
   7   3  12    0.19    0.08
  -7  -3  12    0.14    0.08
   7   3  11    0.54    0.11
  -7  -3  11    1.16    0.15
   7   3  11    0.67    0.12
  -7   3 -11    1.08    0.15
  -7   3 -10    1.66    0.17
   7   3  10    2.29    0.19
   7   3  10    2.12    0.18
  -7  -3  10    1.48    0.14
  -7   3 -10    1.73    0.46
  -7  -3  10    1.62    0.18
  -7  -3   9    3.78    0.23
  -7  -3   9    3.65    0.20
   7  -3  -9    3.52    0.67
   7   3   9    3.23    0.21
  -7   3  -9    4.02    0.25
  -7   3  -9    3.53    0.61
   7   3   9    2.81    0.58
   7   3   8    1.94    0.51
  -7  -3   8    3.02    0.18
  -7   3  -8    3.13    0.20
   7   3   8    1.91    0.16
  -7  -3   8    3.05    0.20
  -7   3  -8    2.50    0.48
   7   3   7    1.13    0.43
  -7  -3   7    0.85    0.25
   7   3   7    1.43    0.14
   7  -3  -7    1.64    0.31
  -7   3  -7    0.81    0.26
  -7   3  -7    0.86    0.27
  -7   3  -7    0.72    0.11
  -7  -3   7    0.66    0.10
  -7  -3   7    0.83    0.11
  -7  -3   6   25.13    1.22
   7   3   6   24.90    1.51
   7  -3  -6   26.92    1.08
  -7   3  -6   24.52    1.23
  -7   3  -6   25.19    1.24
  -7  -3   5    4.93    0.53
  -7  -3   5    6.20    0.56
  -7   3  -5    5.81    0.54
  -7   3  -5    6.53    0.62
   7   3   5    6.93    0.76
   7  -3  -5    8.57    0.55
   7  -3  -5    7.80    0.73
   7  -3  -4   65.82    1.30
  -7  -3   4   66.23    1.72
  -7   3  -4   67.11    1.62
   7   3   4   63.44    2.00
   7  -3  -4   65.20    1.89
  -7   3  -4   61.61    1.83
  -7  -3   4   63.83    1.80
  -7  -3   3   54.37    1.52
  -7   3  -3   57.51    1.32
  -7  -3   3   52.35    1.57
  -7   3  -3   53.40    1.64
   7   3   3   52.69    1.65
   7  -3  -3   52.40    1.53
   7  -3  -3   50.80    0.95
  -7   3  -2   10.98    0.73
  -7  -3   2   10.96    0.70
  -7   3  -2   12.48    0.53
  -7  -3   2   11.79    0.68
   7   3   2   10.32    0.68
   7  -3  -2    9.10    0.32
   7  -3  -2    9.80    0.61
  -7  -3   1    4.17    0.43
  -7  -3   1    4.47    0.43
  -7   3  -1    4.58    0.46
   7  -3  -1    4.09    0.16
   7   3   1    5.94    0.48
   7  -3  -1    5.61    0.41
   7   3   0    7.31    0.50
  -7  -3   0    7.04    0.57
   7  -3   0    7.70    0.44
  -7   3   0    7.44    0.58
  -7  -3   0    7.80    0.53
  -7   3   1    5.91    0.51
   7  -3   1    4.59    0.43
   7   3  -1    4.62    0.40
  -7  -3  -1    6.39    0.48
   7  -3   1    4.49    0.32
  -7  -3  -2   10.44    0.60
  -7   3   2    9.46    0.65
   7  -3   2   12.51    0.52
   7  -3   2   11.65    0.69
   7   3  -2   10.46    0.58
  -7   3   3   52.31    1.51
  -7  -3  -3   51.42    1.32
  -7  -3  -3   50.46    1.53
   7   3  -3   55.48    1.28
   7  -3   3   56.83    1.58
  -7   3   4   67.78    1.38
   7   3  -4   67.06    1.29
   7  -3   4   66.07    1.84
   7   3  -4   63.13    1.78
  -7   3   4   64.78    1.68
  -7  -3  -4   64.77    1.47
  -7  -3  -4   64.00    1.86
   7   3  -5    5.72    0.58
   7  -3   5    5.50    0.61
  -7  -3  -5    7.32    0.68
  -7  -3  -5    8.13    0.53
  -7   3   5    8.48    0.62
   7   3  -6   25.62    1.28
  -7   3   6   26.83    1.10
  -7  -3  -6   24.91    1.36
   7  -3   6   26.25    1.40
  -7   3   7    1.15    0.13
   7  -3   7    0.69    0.11
   7   3  -7    0.92    0.29
  -7  -3  -7    0.99    0.32
  -7  -3  -7    1.32    0.13
   7  -3   7    0.55    0.35
  -7   3   8    1.78    0.13
  -7   3   8    1.87    0.14
  -7  -3  -8    1.80    0.46
   7   3  -8    2.46    0.45
  -7  -3  -8    2.08    0.17
  -7   3   8    1.94    0.16
   7  -3   8    2.53    0.55
   7   3  -9    3.17    0.57
   7  -3   9    3.65    0.23
  -7   3   9    3.06    0.21
  -7  -3  -9    3.08    0.60
   7  -3   9    3.72    0.62
  -7  -3  -9    3.03    0.22
  -7  -3 -10    1.89    0.19
   7   3 -10    1.66    0.45
  -7   3  10    2.07    0.19
  -7  -3 -10    1.42    0.44
   7  -3  10    1.80    0.45
   7  -3  10    1.76    0.17
  -7   3  11    0.52    0.12
  -7  -3 -11    0.72    0.13
   7  -3  12    0.14    0.09
  -7  -3 -12    0.15    0.09
  -7  -3 -12    0.24    0.10
  -7   3  12    0.10    0.08
   7  -3  13    0.20    0.08
  -7   3  13    0.62    0.11
  -7  -3 -13    0.51    0.11
   7  -3  13    0.38    0.09
  -7  -3 -13    0.59    0.11
   7  -3  14    0.73    0.10
  -7  -3 -14    0.50    0.09
  -7  -3 -14    0.47    0.09
  -7   3  14    0.44    0.08
  -7   3  15    0.39    0.06
   7  -3  15    0.53    0.07
  -7  -3 -15    0.34    0.06
  -8  -3  15    0.83    0.08
  -8   3 -15    0.80    0.08
  -8  -3  14    0.15    0.07
  -8   3 -14    0.24    0.08
   8   3  13    0.62    0.11
  -8  -3  13    0.97    0.12
   8   3  13    0.86    0.09
  -8   3 -13    0.91    0.13
   8   3  12    2.33    0.16
   8   3  12    2.29    0.18
  -8   3 -12    2.27    0.20
  -8  -3  12    2.48    0.20
   8   3  11    0.54    0.11
  -8   3 -11    0.40    0.11
   8   3  11    0.59    0.12
  -8  -3  11    0.57    0.12
  -8  -3  11    0.40    0.09
  -8  -3  10    6.32    0.31
  -8   3 -10    6.34    0.32
   8   3  10    5.50    0.27
  -8   3 -10    4.74    0.71
   8   3  10    6.82    0.84
   8   3  10    6.03    0.29
   8  -3 -10    5.52    0.86
  -8  -3  10    6.12    0.26
   8  -3  -9    3.75    0.71
  -8   3  -9    3.91    0.25
   8   3   9    4.97    0.26
  -8   3  -9    3.75    0.64
  -8  -3   9    3.63    0.21
   8   3   9    4.73    0.72
  -8  -3   9    3.62    0.24
  -8  -3   8    1.17    0.13
   8   3   8    1.24    0.44
   8   3   8    1.62    0.16
   8  -3  -8    2.09    0.51
  -8   3  -8    1.40    0.38
  -8   3  -8    1.14    0.14
  -8  -3   8    1.09    0.14
   8   3   7   15.48    1.33
  -8  -3   7   15.76    0.39
  -8   3  -7   15.69    0.42
  -8  -3   7   15.92    0.41
   8  -3  -7   16.82    1.29
   8   3   7   16.43    0.42
  -8  -3   7   14.81    0.99
  -8   3  -7   16.32    1.10
  -8   3  -7   13.96    0.99
  -8   3  -6    1.11    0.31
  -8   3  -6    1.09    0.29
   8   3   6    1.51    0.45
  -8  -3   6    1.36    0.31
  -8  -3   6    1.36    0.12
   8  -3  -6    1.81    0.41
   8   3   5    7.40    0.80
  -8  -3   5    6.11    0.59
  -8   3  -5    6.24    0.59
  -8   3  -5    5.78    0.62
   8  -3  -5    7.37    0.74
  -8  -3   5    5.13    0.57
   8  -3  -4    4.50    0.53
  -8   3  -4    2.99    0.44
  -8   3  -4    3.68    0.40
  -8  -3   4    2.87    0.41
   8   3   4    3.64    0.56
  -8  -3   4    4.09    0.48
   8   3   3   23.23    1.18
   8  -3  -3   22.70    1.04
  -8   3  -3   18.93    1.06
  -8  -3   3   20.58    1.00
  -8   3  -3   19.53    0.79
  -8  -3   3   18.36    0.98
  -8  -3   2   20.41    1.02
  -8   3  -2   21.07    1.09
   8  -3  -2   22.69    0.95
   8   3   2   22.99    1.08
  -8  -3   2   21.18    1.00
  -8  -3   1   40.31    1.42
  -8  -3   1   41.95    1.35
   8  -3  -1   42.55    1.14
  -8   3  -1   40.30    1.45
   8   3   0   11.30    0.68
  -8   3   0    9.87    0.72
  -8  -3   0   11.41    0.77
   8  -3   0   10.05    0.51
  -8  -3   0   10.91    0.68
   8  -3   1   42.38    1.39
   8   3  -1   42.79    1.28
  -8  -3  -1   45.68    1.35
  -8   3   1   43.35    1.46
   8  -3   1   44.03    0.99
   8  -3   2   22.15    1.02
  -8   3   2   21.05    1.02
   8   3  -2   21.69    0.90
   8  -3   2   22.85    0.71
  -8  -3  -2   21.78    0.94
  -8  -3  -3   22.84    0.95
   8  -3   3   18.57    1.00
  -8   3   3   21.95    1.05
   8   3  -3   20.14    0.83
   8  -3   4    3.41    0.47
   8   3  -4    3.96    0.46
  -8  -3  -4    4.19    0.52
  -8  -3  -4    3.64    0.39
  -8   3   4    3.66    0.46
   8   3  -4    3.52    0.33
  -8  -3  -5    7.14    0.53
   8  -3   5    5.99    0.66
  -8  -3  -5    7.03    0.70
  -8   3   5    7.19    0.61
   8   3  -5    6.47    0.62
  -8  -3  -6    1.30    0.11
  -8   3   6    1.48    0.13
   8  -3   6    1.52    0.42
  -8   3   6    1.54    0.31
  -8  -3  -6    1.30    0.34
   8  -3   6    1.35    0.14
  -8  -3  -6    1.44    0.13
  -8   3   6    1.38    0.10
   8   3  -6    1.43    0.33
  -8   3   7   15.76    0.37
  -8   3   7   18.31    0.99
  -8   3   7   15.96    0.42
  -8  -3  -7   16.59    0.44
   8  -3   7   14.22    1.19
  -8  -3  -7   17.66    0.44
  -8   3   7   17.37    0.32
   8  -3   7   15.32    0.43
   8   3  -7   15.93    1.07
  -8   3   7   15.45    0.36
  -8  -3  -7   16.49    1.21
   8  -3   8    1.23    0.15
  -8   3   8    1.38    0.12
  -8  -3  -8    1.59    0.46
  -8  -3  -8    1.55    0.16
  -8   3   8    1.56    0.15
   8  -3   8    0.91    0.38
   8   3  -8    0.88    0.28
  -8  -3  -8    1.36    0.15
  -8   3   8    1.40    0.12
   8  -3   9    3.59    0.65
  -8   3   9    4.32    0.21
  -8   3   9    4.44    0.25
  -8  -3  -9    4.78    0.27
   8   3  -9    3.45    0.56
  -8  -3  -9    4.21    0.69
  -8  -3  -9    4.46    0.26
   8  -3   9    3.89    0.25
   8  -3  10    6.61    0.32
  -8   3  10    5.81    0.29
   8  -3  10    7.14    0.85
  -8  -3 -10    6.81    0.91
  -8  -3 -10    5.75    0.31
  -8  -3 -10    6.37    0.31
   8  -3  11    0.56    0.12
  -8   3  11    0.51    0.11
  -8  -3 -11    0.65    0.13
  -8  -3 -11    0.58    0.12
  -8  -3 -12    2.26    0.20
   8  -3  12    2.30    0.19
  -8   3  12    2.10    0.18
  -8  -3 -12    2.20    0.19
  -8   3  13    0.64    0.11
  -8  -3 -13    0.64    0.11
   8  -3  13    1.04    0.10
   8  -3  13    0.89    0.12
  -8  -3 -13    0.80    0.12
   8  -3  14    0.23    0.07
  -8  -3 -14    0.28    0.07
  -8  -3 -14    0.10    0.04
  -8   3  14    0.28    0.07
   8  -3  15    0.81    0.08
  -8   3  15    0.54    0.06
  -9  -3  14    0.10    0.06
  -9   3 -14    0.05    0.06
   9   3  14    0.09    0.06
   9   3  13    0.05    0.06
  -9   3 -13    0.19    0.08
  -9  -3  13    0.20    0.08
   9   3  13    0.00    0.06
   9   3  12    1.43    0.13
  -9   3 -12    1.70    0.17
   9   3  12    1.55    0.15
  -9  -3  12    1.59    0.17
  -9  -3  11    2.77    0.17
  -9   3 -11    2.89    0.22
  -9  -3  11    2.98    0.22
   9   3  11    3.14    0.20
   9   3  11    2.99    0.21
  -9  -3  10    3.91    0.26
   9   3  10    3.26    0.22
  -9   3 -10    4.03    0.26
   9   3  10    3.90    0.24
  -9  -3  10    3.82    0.22
   9  -3  -9   10.39    1.16
  -9  -3   9    9.06    0.33
  -9   3  -9   10.03    0.39
  -9   3  -9    9.00    0.92
   9   3   9   11.45    0.39
  -9  -3   9    9.98    0.38
   9   3   9   12.08    1.17
   9   3   8    0.21    0.09
   9   3   8    0.39    0.36
  -9  -3   8    0.05    0.07
  -9   3  -8    0.13    0.09
  -9   3  -8    0.06    0.17
  -9  -3   8    0.11    0.08
   9  -3  -8    0.59    0.32
   9  -3  -7   -0.34    0.23
  -9   3  -7   -0.08    0.16
  -9  -3   7    0.11    0.08
  -9   3  -7    0.23    0.07
   9   3   7    0.02    0.30
  -9   3  -7    0.22    0.09
  -9  -3   7   -0.11    0.12
   9   3   7    0.20    0.09
  -9  -3   7    0.10    0.07
  -9   3  -7    0.14    0.18
  -9   3  -6    1.61    0.14
   9   3   6    1.32    0.14
  -9   3  -6    1.49    0.34
  -9  -3   6    1.56    0.14
   9   3   6    0.98    0.43
  -9   3  -6    1.51    0.12
  -9  -3   6    1.07    0.28
  -9  -3   6    1.64    0.14
  -9   3  -6    1.82    0.37
   9  -3  -6    1.15    0.35
   9   3   5   11.92    1.07
  -9  -3   5   14.75    0.96
   9  -3  -5   11.84    0.93
  -9   3  -5   14.27    0.88
  -9   3  -5   12.75    0.95
  -9  -3   5   13.50    0.93
  -9   3  -4   12.20    0.73
   9   3   4   11.06    0.94
   9  -3  -4   11.46    0.84
  -9   3  -4   10.56    0.86
  -9  -3   4   11.92    0.86
  -9  -3   4   12.33    0.85
  -9   3  -3    2.62    0.44
  -9  -3   3    2.99    0.43
  -9  -3   3    2.85    0.42
   9  -3  -3    2.97    0.40
   9   3   3    2.97    0.47
  -9  -3   2   41.81    1.54
  -9  -3   2   43.52    1.50
   9  -3  -2   42.71    1.30
   9   3   2   45.33    1.63
  -9   3  -2   39.29    1.58
  -9  -3   1   34.16    1.32
  -9  -3   1   35.29    1.42
  -9   3  -1   34.07    1.41
   9  -3  -1   38.88    1.11
   9   3   0    0.58    0.21
   9  -3   0    0.61    0.22
  -9   3   0    0.67    0.26
  -9  -3   0    0.62    0.23
   9  -3   0    0.62    0.14
   9  -3   1   34.52    1.34
   9   3  -1   36.23    1.28
  -9  -3  -1   40.80    1.38
  -9   3   1   39.50    1.50
   9   3  -2   43.92    1.37
  -9  -3  -2   43.98    1.41
   9  -3   2   42.14    1.52
  -9   3   2   43.27    1.56
  -9   3   3    2.80    0.42
   9  -3   3    2.86    0.44
   9   3  -3    2.84    0.37
   9   3  -3    3.06    0.37
  -9  -3  -3    2.77    0.37
   9  -3   4   12.13    0.91
  -9  -3  -4   11.77    0.73
   9   3  -4   12.47    0.83
  -9  -3  -4   11.76    0.30
  -9   3   4   11.48    0.81
  -9   3   5   12.11    0.84
  -9   3   5   12.35    0.27
   9  -3   5   13.75    1.03
  -9  -3  -5   12.10    0.31
   9   3  -5   14.46    0.93
  -9   3   5   12.18    0.34
  -9  -3  -5   11.23    0.90
  -9  -3  -6    1.49    0.14
   9  -3   6    1.25    0.41
  -9   3   6    1.01    0.26
   9   3  -6    1.67    0.34
  -9   3   6    1.52    0.14
  -9  -3  -6    1.58    0.39
  -9  -3  -6    1.33    0.12
  -9   3   6    1.61    0.13
  -9   3   6    1.41    0.11
  -9  -3  -7    0.24    0.08
  -9   3   7    0.27    0.08
  -9  -3  -7    0.31    0.10
   9  -3   7    0.13    0.10
  -9  -3  -7    0.21    0.21
   9   3  -7    0.35    0.21
  -9  -3  -7    0.35    0.09
  -9   3   7    0.10    0.07
  -9   3   7    0.57    0.22
   9  -3   7   -0.15    0.24
  -9   3   7    0.15    0.07
  -9   3   8    0.14    0.07
   9   3  -8   -0.19    0.22
  -9  -3  -8    0.23    0.09
  -9   3   8    0.15    0.09
   9  -3   8   -0.31    0.33
  -9  -3  -8    0.19    0.09
  -9  -3  -8   -0.19    0.24
   9  -3   8    0.19    0.11
  -9  -3  -9   10.90    1.11
   9  -3   9    9.58    0.38
  -9   3   9   10.51    0.33
  -9  -3  -9   10.77    0.41
  -9   3   9   10.44    0.39
  -9  -3  -9   11.13    0.40
  -9  -3 -10    3.74    0.25
  -9  -3 -10    3.90    0.25
  -9   3  10    3.51    0.24
   9  -3  10    3.99    0.26
   9  -3  11    3.15    0.22
  -9  -3 -11    3.44    0.23
  -9   3  11    3.07    0.22
  -9  -3 -11    3.01    0.23
   9  -3  12    1.59    0.15
  -9   3  12    1.26    0.15
  -9  -3 -12    1.54    0.16
  -9  -3 -12    1.47    0.15
   9  -3  13    0.18    0.08
  -9  -3 -13    0.06    0.06
  -9  -3 -13    0.09    0.07
  -9   3  13    0.09    0.07
   9  -3  14    0.13    0.06
  -9   3  14    0.07    0.05
  -9  -3 -14    0.00    0.06
 -10  -3  14    0.12    0.06
 -10   3 -14    0.10    0.06
  10   3  14    0.11    0.05
  10   3  13    0.57    0.08
 -10   3 -13    0.92    0.12
  10   3  13    0.48    0.09
 -10  -3  13    0.75    0.11
  10   3  12    2.19    0.15
 -10   3 -12    2.16    0.18
 -10  -3  12    2.19    0.18
  10   3  12    2.17    0.17
  10   3  11    2.17    0.18
 -10   3 -11    2.24    0.20
 -10  -3  11    2.17    0.16
 -10  -3  11    2.18    0.19
  10   3  11    2.09    0.17
 -10  -3  10    1.23    0.14
 -10   3 -10    0.90    0.16
 -10  -3  10    1.22    0.15
 -10  -3   9    6.87    0.32
  10   3   9    7.43    0.97
 -10  -3   9    6.47    0.29
  10   3   9    7.31    0.33
 -10   3  -9    6.74    0.33
  10  -3  -9    7.07    0.97
  10   3   8    8.76    1.09
  10  -3  -8    8.07    0.98
 -10   3  -8    8.40    0.35
 -10  -3   8    8.02    0.32
 -10  -3   8    8.34    0.34
 -10   3  -8    8.40    0.28
  10   3   8    8.93    0.35
  10   3   7    6.49    0.96
  10   3   7    7.65    0.31
 -10   3  -7    7.92    0.32
 -10  -3   7    7.82    0.32
 -10   3  -7    7.36    0.27
 -10  -3   7    7.53    0.30
  10  -3  -7    7.10    0.86
  10   3   6    1.23    0.14
 -10  -3   6    1.61    0.34
 -10   3  -6    1.76    0.14
  10  -3  -6    1.34    0.39
 -10   3  -6    1.78    0.39
  10   3   6    1.16    0.45
 -10  -3   6    2.27    0.43
 -10  -3   6    1.73    0.16
 -10   3  -6    1.69    0.15
 -10  -3   6    1.61    0.15
 -10  -3   5    3.01    0.18
 -10  -3   5    2.65    0.44
 -10   3  -5    2.24    0.44
 -10   3  -5    2.88    0.17
 -10   3  -5    2.61    0.16
  10  -3  -5    2.68    0.48
 -10  -3   5    2.55    0.18
 -10  -3   5    2.18    0.41
  10   3   5    2.56    0.17
  10   3   5    2.49    0.56
 -10  -3   4    4.64    0.57
 -10  -3   4    4.98    0.58
  10   3   4    5.17    0.69
 -10   3  -4    3.80    0.56
  10  -3  -4    4.94    0.56
 -10  -3   4    5.12    0.22
  10   3   3   14.76    1.06
 -10   3  -3   12.22    0.94
 -10  -3   3   12.05    0.88
 -10  -3   3   12.81    0.89
  10  -3  -3   13.76    0.84
 -10  -3   2    7.66    0.72
  10  -3  -2    5.14    0.46
  10   3   2    5.53    0.62
 -10  -3   2    7.33    0.67
 -10   3  -2    6.93    0.70
  10   3   1   11.60    0.84
 -10  -3   1   11.68    0.88
 -10  -3   1   11.01    0.80
 -10   3  -1   10.71    0.84
 -10  -3   0    1.61    0.31
  10   3   0    1.63    0.32
  10  -3   0    1.33    0.31
 -10   3   0    1.68    0.35
 -10   3   1   10.36    0.82
  10  -3   1   10.74    0.80
 -10  -3  -1   11.26    0.78
  10   3  -1   11.56    0.78
 -10   3   2    5.61    0.20
 -10   3   2    4.95    0.58
  10   3  -2    7.18    0.61
 -10  -3  -2    5.58    0.56
  10  -3   2    7.42    0.69
 -10  -3  -2    5.61    0.22
 -10  -3  -3   14.14    0.34
  10   3  -3   13.33    0.82
 -10  -3  -3   14.38    0.87
 -10   3   3   13.82    0.30
  10   3  -3   12.91    0.77
  10  -3   3   12.30    0.91
 -10   3   3   14.84    0.97
 -10  -3  -4    5.03    0.22
 -10  -3  -4    4.88    0.52
 -10   3   4    5.48    0.19
 -10   3   4    5.25    0.59
 -10   3   4    5.52    0.23
 -10   3   4    5.63    0.23
  10   3  -4    4.73    0.49
  10  -3   4    4.55    0.61
  10   3  -4    4.89    0.53
 -10  -3  -5    2.63    0.17
  10   3  -5    3.09    0.46
 -10   3   5    2.79    0.17
 -10   3   5    2.43    0.41
  10  -3   5    2.41    0.48
 -10   3   5    2.77    0.18
 -10  -3  -5    2.87    0.15
 -10   3   5    2.74    0.14
 -10  -3  -5    2.94    0.19
 -10  -3  -6    1.21    0.14
 -10  -3  -6    1.36    0.13
 -10  -3  -6    1.21    0.11
 -10  -3  -6    1.31    0.13
 -10   3   6    1.37    0.33
 -10   3   6    1.13    0.13
 -10   3   6    1.12    0.12
 -10   3   6    1.45    0.11
 -10   3   7    8.03    0.73
  10  -3   7    7.74    0.96
 -10  -3  -7    7.56    0.30
  10  -3   7    7.49    0.34
 -10  -3  -7    7.57    0.32
 -10  -3  -7    7.71    0.28
 -10  -3  -7    8.21    0.89
 -10   3   7    7.19    0.31
 -10   3   7    8.32    0.24
 -10   3   7    7.92    0.29
 -10  -3  -8    8.70    0.36
 -10   3   8    8.63    0.31
 -10  -3  -8    8.67    0.96
 -10   3   8    8.20    0.35
 -10  -3  -8    9.35    0.35
  10  -3   8    8.14    0.36
  10  -3   8    7.32    0.98
  10  -3   9    6.79    0.33
 -10  -3  -9    7.09    0.33
 -10  -3  -9    7.12    0.89
  10  -3   9    6.42    0.90
 -10  -3  -9    7.70    0.33
 -10   3   9    6.69    0.32
 -10  -3 -10    1.56    0.16
 -10  -3 -10    1.56    0.18
  10  -3  10    1.28    0.16
 -10   3  10    1.64    0.17
 -10   3  11    1.90    0.18
  10  -3  11    2.28    0.19
 -10  -3 -11    1.91    0.16
  10  -3  11    2.19    0.15
 -10  -3 -11    2.05    0.19
 -10  -3 -12    1.93    0.15
 -10  -3 -12    2.33    0.19
  10  -3  12    2.02    0.17
 -10   3  12    2.08    0.18
 -10   3  13    0.76    0.10
 -10  -3 -13    0.58    0.10
  10  -3  13    0.81    0.10
  10  -3  14    0.16    0.06
 -10   3  14    0.10    0.05
 -10  -3 -14    0.10    0.06
  11   3  14    0.34    0.06
 -11   3 -14    0.31    0.06
 -11  -3  14    0.31    0.06
  11   3  13    0.26    0.05
 -11   3 -13    0.39    0.08
 -11  -3  13    0.37    0.08
 -11   3 -12    0.49    0.10
  11   3  12    0.37    0.08
 -11  -3  12    0.45    0.10
  11   3  12    0.46    0.09
  11   3  11    1.10    0.13
 -11   3 -11    1.07    0.14
  11   3  11    0.93    0.12
 -11  -3  11    1.04    0.12
 -11  -3  11    0.89    0.13
 -11  -3  10    1.24    0.15
 -11  -3  10    1.18    0.13
  11   3  10    1.09    0.14
 -11   3 -10    0.79    0.17
 -11  -3   9    4.09    0.25
  11   3   9    3.48    0.23
 -11   3  -9    3.97    0.27
 -11  -3   9    4.45    0.24
 -11   3  -8    0.79    0.13
 -11   3  -8    0.88    0.11
 -11  -3   8    0.80    0.12
  11   3   8    0.57    0.13
 -11  -3   8    0.88    0.13
  11   3   8    0.60    0.39
  11   3   7    2.00    0.18
  11   3   7    2.26    0.57
 -11   3  -7    2.37    0.16
 -11  -3   7    2.38    0.19
 -11  -3   7    2.34    0.19
 -11   3  -7    2.49    0.19
  11  -3  -7    1.37    0.42
 -11  -3   6    4.11    0.23
 -11  -3   6    4.57    0.61
 -11  -3   6    4.10    0.23
  11  -3  -6    3.92    0.62
 -11   3  -6    3.61    0.56
 -11   3  -6    3.72    0.20
 -11  -3   6    3.65    0.50
  11   3   6    3.48    0.72
  11   3   6    4.04    0.23
 -11   3  -6    4.01    0.23
  11   3   5    3.64    0.68
  11  -3  -5    4.44    0.60
 -11   3  -5    3.38    0.20
 -11  -3   5    3.74    0.56
 -11   3  -5    3.61    0.20
 -11  -3   5    3.23    0.20
 -11   3  -5    2.80    0.50
 -11  -3   5    2.89    0.49
  11   3   5    3.82    0.22
 -11  -3   5    3.37    0.20
 -11  -3   4    1.12    0.12
 -11  -3   4    0.90    0.32
 -11   3  -4    0.81    0.30
 -11   3  -4    0.93    0.11
 -11  -3   4    0.84    0.12
 -11   3  -4    0.85    0.11
 -11  -3   4    0.59    0.23
  11   3   4    0.79    0.35
 -11  -3   3    3.87    0.53
  11   3   3    4.66    0.65
 -11  -3   3    4.06    0.20
 -11   3  -3    4.12    0.20
 -11  -3   3    3.89    0.54
 -11   3  -3    3.31    0.53
 -11   3  -2    0.74    0.27
 -11  -3   2    1.01    0.28
 -11   3  -2    0.71    0.09
 -11  -3   2    0.96    0.30
  11   3   2    0.83    0.28
  11  -3  -1   14.34    0.98
 -11  -3   1   14.61    0.96
  11   3   1   16.22    1.05
 -11  -3   1   15.54    0.35
 -11   3  -1   15.03    1.05
  11   3   0    4.04    0.51
 -11   3   0    3.38    0.51
  11  -3   0    3.79    0.51
 -11  -3   0    3.97    0.51
 -11  -3   0    4.14    0.19
 -11   3   1   14.87    1.04
  11   3  -1   15.82    0.99
 -11  -3  -1   13.90    0.94
 -11  -3  -1   15.71    0.37
  11  -3   1   14.34    0.99
 -11  -3  -2    0.81    0.26
 -11   3   2    1.07    0.31
 -11   3   2    0.97    0.10
  11  -3   2    0.66    0.27
  11   3  -2    0.64    0.22
 -11  -3  -2    1.03    0.12
  11   3  -2    0.44    0.20
 -11  -3  -3    4.69    0.21
 -11  -3  -3    4.59    0.53
 -11   3   3    4.61    0.19
  11   3  -3    4.11    0.48
 -11   3   3    4.57    0.21
 -11  -3  -3    4.75    0.20
 -11   3   3    4.78    0.22
  11  -3   3    3.88    0.56
 -11  -3  -3    4.35    0.21
  11   3  -3    4.25    0.48
 -11   3   3    4.23    0.56
 -11  -3  -4    0.95    0.12
 -11  -3  -4    0.89    0.11
 -11   3   4    0.89    0.12
 -11   3   4    0.81    0.26
  11  -3   4    0.82    0.31
  11   3  -4    0.69    0.22
 -11  -3  -4    0.76    0.25
 -11   3   4    0.86    0.12
 -11   3   4    0.93    0.10
 -11  -3  -4    0.85    0.12
 -11   3   5    4.34    0.18
 -11   3   5    3.65    0.53
 -11   3   5    4.28    0.23
 -11  -3  -5    3.93    0.22
 -11  -3  -5    4.21    0.19
 -11   3   5    4.22    0.22
 -11  -3  -5    4.01    0.21
  11  -3   5    3.18    0.59
 -11  -3  -6    3.86    0.23
 -11  -3  -6    4.20    0.22
 -11   3   6    4.36    0.57
 -11  -3  -6    3.54    0.18
 -11   3   6    4.23    0.18
 -11   3   6    3.96    0.23
 -11   3   6    3.92    0.22
  11  -3   6    3.86    0.68
 -11  -3  -7    2.05    0.19
 -11  -3  -7    2.13    0.16
 -11   3   7    1.52    0.36
 -11   3   7    1.92    0.18
 -11  -3  -7    1.92    0.14
 -11   3   7    2.20    0.14
  11  -3   7    1.96    0.54
 -11   3   7    2.12    0.17
  11  -3   7    2.30    0.21
  11  -3   8    0.88    0.15
 -11   3   8    0.59    0.12
 -11  -3  -8    0.47    0.11
 -11  -3  -8    0.59    0.11
 -11   3   9    3.28    0.23
 -11  -3  -9    3.71    0.25
 -11  -3  -9    3.59    0.22
 -11   3  10    1.08    0.14
 -11  -3 -10    1.10    0.15
  11  -3  10    1.31    0.16
  11  -3  11    1.27    0.15
 -11   3  11    1.15    0.14
 -11  -3 -11    1.10    0.15
  11  -3  11    1.15    0.12
 -11   3  12    0.31    0.09
  11  -3  12    0.37    0.09
 -11  -3 -12    0.43    0.10
 -11  -3 -13    0.54    0.09
  11  -3  13    0.30    0.08
 -11   3  13    0.53    0.09
 -11  -3 -14    0.33    0.06
 -11   3  14    0.24    0.05
 -12   3 -13   -0.02    0.06
  12   3  13    0.08    0.05
 -12  -3  13    0.10    0.05
  12   3  13   -0.01    0.01
 -12  -3  12    0.06    0.06
  12   3  12    0.03    0.06
  12   3  12    0.00    0.06
 -12   3 -12    0.03    0.06
 -12  -3  11    0.19    0.09
 -12   3 -11    0.22    0.09
  12   3  11    0.42    0.10
  12   3  11    0.50    0.10
 -12  -3  10    0.14    0.07
 -12   3 -10    0.18    0.09
  12   3  10    0.29    0.09
 -12  -3  10    0.19    0.09
 -12   3  -9    0.42    0.13
 -12  -3   9    0.63    0.13
  12   3   9    0.89    0.13
 -12  -3   9    0.74    0.12
 -12  -3   8    3.28    0.23
 -12   3  -8    3.43    0.19
 -12  -3   8    3.55    0.23
  12   3   8    3.75    0.24
 -12   3  -8    3.64    0.24
  12   3   7    0.65    0.13
  12   3   7    0.79    0.47
 -12  -3   7    0.29    0.10
 -12   3  -7    0.25    0.10
 -12   3  -7    0.26    0.09
 -12  -3   7    0.35    0.10
 -12   3  -6    0.98    0.13
 -12  -3   6    1.01    0.13
 -12   3  -6    0.98    0.12
 -12  -3   6    1.48    0.38
 -12   3  -6    1.16    0.34
 -12  -3   6    1.14    0.14
  12   3   6    1.17    0.50
  12   3   6    1.17    0.15
 -12   3  -5    4.73    0.23
 -12  -3   5    4.47    0.60
 -12  -3   5    4.54    0.62
 -12   3  -5    4.64    0.23
 -12  -3   5    4.81    0.23
 -12   3  -5    4.04    0.60
  12   3   5    4.21    0.75
 -12  -3   5    4.57    0.24
  12   3   5    4.19    0.23
 -12  -3   4    3.76    0.20
 -12  -3   4    3.62    0.21
 -12  -3   4    3.57    0.54
 -12   3  -4    3.57    0.19
  12   3   4    2.19    0.54
 -12   3  -4    3.80    0.20
 -12   3  -4    2.99    0.52
 -12  -3   4    3.35    0.53
 -12  -3   3    9.17    0.28
 -12   3  -3    8.26    0.84
 -12  -3   3    9.06    0.25
 -12  -3   3    7.96    0.79
 -12  -3   3    9.09    0.31
 -12   3  -3    9.25    0.30
  12   3   3    9.16    0.95
  12   3   2    1.12    0.37
  12  -3  -2    1.09    0.32
 -12  -3   2    0.40    0.23
 -12   3  -2    0.85    0.11
 -12   3  -2    0.92    0.34
 -12  -3   2    0.61    0.09
 -12  -3   2    0.84    0.11
  12  -3  -1    2.88    0.47
 -12  -3   1    2.02    0.39
 -12   3  -1    2.26    0.15
  12   3   1    2.65    0.48
 -12  -3   1    2.51    0.16
 -12   3  -1    2.54    0.16
 -12   3  -1    2.29    0.43
 -12  -3   1    2.50    0.16
 -12   3   0    0.21    0.18
 -12   3   0    0.37    0.08
  12   3   0    0.17    0.20
 -12   3   0    0.36    0.08
 -12  -3   0    0.37    0.08
 -12  -3   0    0.30    0.19
  12  -3   0    0.19    0.20
 -12  -3   0    0.21    0.08
 -12   3   1    2.57    0.47
 -12  -3  -1    3.00    0.47
 -12   3   1    2.70    0.16
 -12   3   1    3.14    0.17
  12   3  -1    2.19    0.40
  12  -3   1    1.83    0.39
 -12  -3  -1    2.77    0.18
 -12  -3  -1    3.05    0.17
 -12   3   1    3.07    0.16
 -12  -3  -2    1.13    0.12
  12  -3   2    0.75    0.30
 -12  -3  -2    1.05    0.13
 -12   3   2    1.02    0.11
 -12  -3  -2    1.01    0.29
 -12   3   2    0.81    0.30
  12   3  -2    0.75    0.24
 -12  -3  -2    1.33    0.13
 -12   3   2    1.17    0.12
 -12   3   2    1.14    0.11
  12   3  -2    0.60    0.24
 -12   3   3    8.49    0.82
 -12  -3  -3    8.58    0.75
 -12   3   3    9.05    0.27
  12  -3   3    8.43    0.86
 -12   3   3    8.91    0.31
  12   3  -3    8.60    0.73
 -12  -3  -3    8.90    0.30
 -12  -3  -3    9.08    0.31
 -12  -3  -3    9.38    0.29
 -12  -3  -4    2.86    0.19
 -12   3   4    2.25    0.44
  12  -3   4    3.25    0.58
 -12   3   4    2.83    0.16
 -12  -3  -4    2.81    0.43
 -12  -3  -4    2.67    0.18
 -12  -3  -4    2.69    0.17
  12   3  -4    3.00    0.43
 -12   3   4    2.57    0.18
 -12  -3  -5    4.56    0.22
  12  -3   5    4.45    0.72
 -12   3   5    4.61    0.25
 -12   3   5    4.38    0.60
 -12   3   5    4.80    0.24
 -12  -3  -5    4.64    0.24
 -12  -3  -5    4.44    0.24
 -12   3   5    4.70    0.20
 -12   3   6    0.82    0.29
 -12  -3  -6    1.19    0.12
  12  -3   6    0.66    0.15
 -12   3   6    0.89    0.13
 -12  -3  -6    0.98    0.13
 -12   3   6    1.16    0.14
  12  -3   6    0.79    0.37
 -12  -3  -6    1.27    0.15
 -12   3   6    1.15    0.11
 -12   3   7    0.28    0.21
 -12   3   7    0.58    0.12
  12  -3   7    0.25    0.12
 -12  -3  -7    0.58    0.13
 -12  -3  -7    0.63    0.12
  12  -3   7    0.35    0.27
 -12  -3  -7    0.66    0.10
 -12   3   7    0.80    0.11
  12  -3   8    3.30    0.25
 -12   3   8    3.27    0.23
 -12  -3  -8    3.20    0.23
 -12   3   9    0.82    0.13
  12  -3   9    0.78    0.14
 -12  -3  -9    0.69    0.13
 -12  -3 -10    0.20    0.09
  12  -3  10    0.22    0.10
 -12   3  10    0.20    0.09
 -12   3  11    0.38    0.10
  12  -3  11    0.26    0.09
 -12  -3 -11    0.39    0.10
  12  -3  11    0.28    0.08
  12  -3  12    0.00    0.06
 -12  -3 -12    0.02    0.07
 -12   3  12    0.11    0.07
  12  -3  13    0.03    0.06
 -12   3  13    0.05    0.05
 -12  -3 -13    0.03    0.06
 -13   3 -13    0.04    0.05
 -13  -3  13   -0.01    0.04
  13   3  13    0.07    0.04
 -13   3 -12    0.17    0.07
  13   3  12    0.11    0.05
 -13  -3  12    0.15    0.06
  13   3  12    0.04    0.05
  13   3  11    0.19    0.07
 -13   3 -11    0.22    0.08
  13   3  11    0.28    0.08
 -13  -3  11    0.24    0.08
 -13  -3  10    0.07    0.07
  13   3  10    0.15    0.08
 -13  -3  10    0.18    0.08
 -13   3 -10    0.14    0.08
 -13   3  -9    1.81    0.18
 -13  -3   9    1.87    0.18
 -13  -3   9    1.82    0.17
  13   3   9    2.35    0.19
 -13   3  -9    1.74    0.13
  13   3   8    1.01    0.14
 -13  -3   8    1.16    0.15
 -13   3  -8    1.32    0.13
 -13   3  -8    1.36    0.16
 -13  -3   8    1.27    0.15
 -13   3  -7    0.33    0.10
  13   3   7    0.54    0.12
 -13  -3   7    0.32    0.10
 -13   3  -7    0.30    0.09
 -13  -3   7    0.36    0.10
 -13  -3   6    7.01    0.30
 -13   3  -6    7.35    0.31
 -13  -3   6    6.70    0.31
  13   3   6    6.44    1.01
  13   3   6    7.17    0.32
 -13   3  -6    7.44    0.29
 -13  -3   5    0.10    0.19
 -13   3  -5    0.03    0.07
  13   3   5    0.19    0.33
 -13   3  -5    0.08    0.07
  13   3   5   -0.02    0.09
 -13  -3   5    0.03    0.07
 -13  -3   5    0.02    0.07
 -13   3  -5   -0.16    0.22
 -13   3  -4    0.87    0.12
 -13   3  -4    0.86    0.11
 -13  -3   4    1.08    0.36
  13   3   4    1.32    0.44
 -13  -3   4    0.94    0.13
 -13   3  -4    0.88    0.34
  13  -3  -4    0.67    0.27
 -13  -3   4    0.95    0.12
 -13  -3   3    3.20    0.16
 -13  -3   3    3.26    0.21
 -13   3  -3    3.23    0.19
  13   3   3    3.13    0.62
 -13  -3   3    3.29    0.18
 -13  -3   3    3.01    0.52
  13  -3  -3    2.37    0.47
 -13   3  -3    2.75    0.52
 -13  -3   2    4.52    0.20
 -13   3  -2    4.47    0.65
 -13  -3   2    4.65    0.23
  13  -3  -2    3.73    0.56
  13   3   2    4.04    0.64
 -13   3  -2    4.45    0.22
 -13  -3   2    4.06    0.18
 -13  -3   2    3.95    0.58
  13   3   1    3.05    0.54
 -13  -3   1    3.60    0.19
 -13   3  -1    2.84    0.52
 -13  -3   1    3.21    0.52
 -13   3  -1    3.35    0.19
  13  -3  -1    2.69    0.49
 -13  -3   0    0.73    0.11
  13   3   0    0.40    0.24
 -13  -3   0    0.86    0.29
 -13   3   0    0.83    0.11
 -13   3   0    0.85    0.31
 -13   3   0    0.70    0.10
  13  -3   0    0.38    0.25
 -13  -3  -1    3.26    0.20
  13   3  -1    3.49    0.53
 -13   3   1    3.19    0.19
 -13   3   1    3.29    0.18
  13  -3   1    2.75    0.51
 -13  -3  -1    3.51    0.19
 -13   3   1    3.01    0.17
 -13   3   1    3.33    0.56
 -13  -3  -1    3.17    0.18
 -13  -3  -1    2.85    0.48
 -13   3   2    4.75    0.21
 -13  -3  -2    4.96    0.23
 -13   3   2    4.66    0.23
  13   3  -2    3.69    0.52
 -13  -3  -2    4.71    0.22
  13  -3   2    4.18    0.63
  13   3  -2    3.29    0.50
 -13   3   2    5.11    0.67
 -13  -3  -2    4.53    0.58
 -13   3   2    4.84    0.20
 -13  -3  -2    4.55    0.24
 -13   3   3    2.91    0.19
 -13   3   3    3.33    0.16
 -13  -3  -3    2.66    0.44
 -13  -3  -3    3.10    0.20
 -13   3   3    2.91    0.17
  13  -3   3    2.87    0.56
 -13   3   3    2.42    0.48
  13   3  -3    2.34    0.40
 -13  -3  -3    3.26    0.20
 -13  -3  -3    3.03    0.19
  13  -3   4    0.90    0.35
 -13  -3  -4    1.14    0.13
 -13  -3  -4    0.92    0.12
 -13  -3  -4    1.17    0.14
 -13   3   4    1.00    0.13
 -13   3   4    0.90    0.29
 -13   3   4    1.28    0.12
 -13   3   5    0.01    0.16
 -13  -3  -5    0.03    0.08
 -13  -3  -5    0.13    0.08
 -13   3   5    0.09    0.08
 -13  -3  -5    0.05    0.08
 -13   3   5   -0.07    0.08
  13  -3   5    0.12    0.28
 -13   3   6    7.93    0.26
 -13   3   6    7.82    0.80
  13  -3   6    6.56    0.33
 -13  -3  -6    7.34    0.27
 -13   3   6    7.02    0.32
 -13  -3  -6    7.73    0.33
  13  -3   6    6.77    0.96
 -13  -3  -6    7.44    0.31
 -13  -3  -7    0.40    0.11
 -13   3   7    0.38    0.10
  13  -3   7    0.32    0.12
 -13   3   7    0.71    0.10
  13  -3   8    1.12    0.17
 -13  -3  -8    1.10    0.16
 -13   3   8    1.03    0.15
 -13  -3  -9    2.38    0.20
  13  -3   9    1.91    0.19
 -13   3   9    2.21    0.19
 -13   3  10    0.05    0.07
  13  -3  10    0.23    0.10
 -13  -3 -10    0.08    0.08
 -13  -3 -11    0.27    0.09
  13  -3  11    0.13    0.05
 -13   3  11    0.22    0.08
  13  -3  11    0.24    0.08
 -13   3  12    0.10    0.06
  13  -3  12    0.10    0.06
 -13  -3 -12    0.06    0.06
 -13   3  13    0.00    0.04
 -13  -3 -13    0.06    0.05
  13  -3  13   -0.02    0.05
 -14  -3  12    0.02    0.05
  14   3  12    0.08    0.05
  14   3  12    0.04    0.05
 -14   3 -12    0.04    0.05
  14   3  11    0.58    0.09
 -14  -3  11    0.62    0.09
  14   3  11    0.53    0.09
 -14   3 -11    0.47    0.09
 -14   3 -10    0.21    0.08
 -14  -3  10    0.15    0.07
  14   3  10    0.11    0.08
  14   3  10    0.10    0.07
  14   3   9    0.45    0.10
 -14   3  -9    0.64    0.11
 -14  -3   9    0.70    0.12
 -14   3  -9    0.53    0.09
 -14  -3   9    0.64    0.11
 -14  -3   8    0.27    0.10
  14   3   8    0.31    0.10
 -14   3  -8    0.27    0.08
 -14  -3   8    0.24    0.09
 -14   3  -8    0.30    0.10
 -14  -3   7    2.43    0.19
 -14   3  -7    2.12    0.19
 -14   3  -7    2.26    0.17
 -14  -3   7    2.22    0.20
  14   3   7    2.38    0.20
 -14  -3   6    3.87    0.23
 -14  -3   6    3.80    0.24
 -14   3  -6    3.86    0.23
 -14   3  -6    3.86    0.22
 -14   3  -5    1.39    0.14
  14   3   5    0.91    0.14
 -14  -3   5    1.51    0.16
 -14  -3   5    1.88    0.43
  14  -3  -5    0.98    0.34
 -14   3  -5    1.55    0.15
 -14  -3   5    1.33    0.14
 -14   3  -5    1.36    0.39
  14   3   5    0.45    0.36
 -14   3  -4    2.01    0.45
  14   3   4    1.98    0.59
 -14  -3   4    1.96    0.18
 -14  -3   4    1.78    0.44
 -14   3  -4    1.91    0.17
  14  -3  -4    1.54    0.39
 -14  -3   4    1.97    0.16
  14   3   4    1.97    0.18
 -14  -3   3    4.07    0.20
 -14  -3   3    3.94    0.18
  14   3   3    4.32    0.73
 -14  -3   3    4.03    0.61
 -14  -3   3    3.78    0.22
 -14   3  -3    3.82    0.22
 -14   3  -3    3.58    0.59
  14  -3  -3    2.89    0.54
 -14  -3   2    0.25    0.08
 -14  -3   2    0.41    0.10
 -14  -3   2    0.07    0.23
 -14   3  -2    0.39    0.10
  14  -3  -2   -0.05    0.17
 -14   3  -2    0.43    0.23
  14   3   2    0.30    0.27
 -14   3  -1    5.64    0.25
 -14   3  -1    5.08    0.70
 -14  -3   1    5.96    0.25
  14   3   1    5.11    0.72
  14  -3  -1    5.56    0.71
 -14  -3   1    5.13    0.67
 -14  -3   0    1.03    0.33
 -14   3   0    0.73    0.11
 -14   3   0    0.53    0.26
 -14   3   0    1.00    0.14
 -14   3   0    0.94    0.11
  14   3   0    0.81    0.32
  14  -3   0    0.78    0.31
 -14   3   1    5.69    0.24
 -14   3   1    5.86    0.26
 -14   3   1    5.48    0.72
 -14   3   1    5.75    0.24
  14   3  -1    4.94    0.66
  14   3  -1    4.37    0.60
 -14  -3  -1    5.81    0.24
 -14  -3  -1    5.23    0.66
  14  -3   1    5.33    0.71
 -14  -3  -2    0.22    0.10
 -14   3   2    0.05    0.08
 -14  -3  -2    0.27    0.09
 -14  -3  -2    0.01    0.07
 -14   3   2    0.08    0.17
  14   3  -2    0.03    0.15
 -14   3   2    0.16    0.08
 -14   3   2    0.17    0.08
 -14  -3  -2   -0.02    0.19
  14  -3   2    0.23    0.23
 -14  -3  -3    2.57    0.44
 -14  -3  -3    4.33    0.22
 -14  -3  -3    3.94    0.24
 -14   3   3    4.11    0.23
  14  -3   3    2.95    0.59
 -14   3   3    3.97    0.61
 -14   3   3    4.31    0.21
 -14  -3  -3    3.76    0.22
 -14  -3  -4    2.09    0.18
 -14   3   4    2.02    0.48
 -14  -3  -4    1.98    0.19
 -14   3   4    2.29    0.16
 -14  -3  -4    2.38    0.17
  14  -3   4    1.47    0.46
 -14   3   4    2.29    0.18
 -14   3   5    1.00    0.14
 -14   3   5    1.01    0.11
 -14  -3  -5    1.11    0.15
 -14  -3  -5    1.02    0.14
 -14   3   5    0.96    0.31
  14  -3   5    1.39    0.44
 -14  -3  -5    1.10    0.13
 -14   3   6    3.26    0.17
 -14   3   6    3.06    0.22
  14  -3   6    3.58    0.25
 -14  -3  -7    2.18    0.20
 -14   3   7    2.22    0.20
  14  -3   7    2.16    0.21
  14  -3   8    0.24    0.11
 -14  -3  -8    0.29    0.10
 -14   3   8    0.19    0.09
 -14   3   9    0.46    0.11
 -14  -3  -9    0.37    0.10
  14  -3   9    0.60    0.12
 -14   3  10    0.20    0.08
 -14  -3 -10    0.07    0.07
  14  -3  10    0.22    0.09
  14  -3  11    0.64    0.10
 -14  -3 -11    0.52    0.10
 -14   3  11    0.51    0.09
 -14   3  12    0.00    0.05
 -14  -3 -12    0.00    0.05
  14  -3  12    0.08    0.05
 -15   3 -11    0.13    0.05
  15   3  11    0.12    0.06
 -15  -3  11    0.08    0.05
  15   3  11    0.06    0.05
 -15   3 -10   -0.04    0.06
 -15  -3  10   -0.01    0.05
  15   3  10    0.09    0.06
  15   3  10    0.18    0.08
 -15  -3   9    1.10    0.13
  15   3   9    0.99    0.12
 -15   3  -9    1.13    0.13
 -15   3  -8    0.21    0.08
  15   3   8    0.13    0.08
 -15  -3   8    0.14    0.07
 -15   3  -8    0.13    0.07
 -15  -3   7    0.08    0.09
 -15   3  -7    0.23    0.08
 -15  -3   7    0.03    0.07
 -15   3  -7    0.06    0.07
  15   3   7    0.08    0.08
 -15   3  -6    0.62    0.11
 -15  -3   6    0.57    0.10
  15   3   6    0.47    0.11
 -15   3  -6    0.52    0.11
 -15  -3   6    0.66    0.12
 -15   3  -5    1.12    0.14
 -15  -3   5    0.98    0.14
 -15  -3   5    1.06    0.13
 -15  -3   4    0.35    0.09
 -15   3  -4    0.34    0.11
  15   3   4    0.29    0.10
 -15  -3   4    0.34    0.10
 -15  -3   4    0.58    0.28
 -15   3  -4    0.40    0.22
  15  -3  -4    0.73    0.30
 -15   3  -3    0.76    0.31
 -15  -3   3    0.14    0.08
 -15   3  -3    0.27    0.11
  15   3   3   -0.29    0.32
 -15  -3   3    0.43    0.11
 -15  -3   3    0.26    0.08
 -15  -3   3    0.24    0.24
  15  -3  -3    0.45    0.22
  15  -3  -2    1.06    0.34
 -15   3  -2    1.17    0.14
 -15   3  -2    0.66    0.29
  15   3   2    0.92    0.40
 -15  -3   2    0.99    0.12
 -15  -3   2    1.16    0.37
 -15   3  -1    2.64    0.18
 -15  -3   1    2.14    0.46
 -15   3  -1    2.08    0.50
  15   3   1    2.40    0.56
  15  -3  -1    2.63    0.52
 -15  -3   1    2.62    0.17
 -15  -3   0    1.24    0.37
  15   3   0    1.72    0.44
 -15   3   0    2.07    0.48
 -15   3   0    1.84    0.16
 -15   3   0    1.66    0.15
  15  -3   0    1.91    0.48
  15   3   0    1.31    0.40
 -15   3   1    2.37    0.18
  15   3  -1    1.98    0.44
 -15  -3  -1    2.32    0.16
 -15   3   1    2.26    0.51
 -15   3   1    2.57    0.18
 -15   3   1    2.58    0.17
  15   3  -1    3.11    0.58
  15  -3   1    2.36    0.53
 -15  -3  -1    2.59    0.49
 -15   3   2    1.11    0.38
 -15   3   2    0.99    0.13
 -15  -3  -2    0.62    0.26
 -15   3   2    0.85    0.11
  15  -3   2    1.09    0.39
 -15  -3  -2    0.90    0.12
  15   3  -2    0.17    0.23
  15  -3   3    0.04    0.25
 -15   3   3    0.25    0.08
 -15   3   3   -0.10    0.21
 -15   3   3   -0.06    0.08
 -15  -3  -3    0.17    0.08
  15  -3   4    0.48    0.38
 -15  -3  -4    0.35    0.10
 -15   3   4    0.30    0.09
 -15   3   4    0.39    0.09
 -15   3   4    0.04    0.18
 -15   3   5    0.70    0.12
 -15   3   5    0.60    0.10
 -15  -3  -5    0.59    0.11
 -15   3   6    0.56    0.10
 -15   3   6    0.45    0.11
  15  -3   6    0.61    0.13
 -15  -3  -6    0.39    0.10
 -15   3   7    0.12    0.07
  15  -3   7    0.11    0.10
 -15   3   7    0.07    0.09
 -15  -3  -7    0.00    0.08
 -15   3   8    0.00    0.07
  15  -3   8    0.20    0.10
 -15  -3  -8    0.04    0.08
 -15  -3  -9    0.81    0.12
 -15   3   9    0.86    0.12
  15  -3   9    1.06    0.14
 -15   3  10    0.04    0.06
  15  -3  10    0.12    0.07
 -15  -3 -10   -0.01    0.07
 -15   3  11    0.07    0.06
  15  -3  11    0.02    0.02
  15  -3  11    0.06    0.06
 -15  -3 -11    0.13    0.06
 -15   3  12    0.18    0.05
  15  -3  12    0.09    0.05
 -15  -3 -12    0.21    0.05
  16   3  11    0.04    0.04
 -16  -3  10    0.05    0.05
  16   3  10    0.12    0.06
 -16   3 -10    0.01    0.05
  16   3  10    0.00    0.05
  16   3   9    0.04    0.06
 -16  -3   9    0.28    0.07
 -16   3  -9    0.21    0.07
 -16   3  -8    0.20    0.08
 -16   3  -8    0.13    0.07
  16   3   8    0.24    0.08
 -16  -3   8    0.06    0.07
  16   3   7    0.41    0.10
 -16   3  -7    0.55    0.10
 -16  -3   7    0.42    0.09
 -16   3  -7    0.43    0.09
 -16   3  -6    0.18    0.09
 -16  -3   6    0.19    0.08
  16   3   6    0.14    0.09
  16   3   5    1.61    0.16
 -16   3  -5    1.53    0.15
 -16  -3   5    1.33    0.14
  16   3   4    1.20    0.14
 -16   3  -4    1.21    0.14
 -16  -3   4    1.19    0.13
 -16   3  -3    0.13    0.09
 -16  -3   3    0.14    0.07
 -16   3  -2    0.53    0.11
 -16  -3   2    0.43    0.09
  16   3   1    0.88    0.35
  16  -3  -1    1.51    0.42
 -16   3  -1    3.03    0.58
 -16   3  -1    2.28    0.18
 -16  -3   1    1.97    0.45
 -16  -3   1    1.94    0.15
 -16   3  -1    1.78    0.16
  16   3   1    2.35    0.56
 -16  -3   0    5.87    0.74
  16   3   0    5.81    0.77
  16  -3   0    6.22    0.81
 -16   3   0    6.95    0.29
 -16   3   0    6.77    0.29
 -16   3   0    5.56    0.76
  16   3   0    5.21    0.68
  16  -3   1    2.09    0.51
 -16   3   1    1.83    0.44
 -16   3   1    1.97    0.16
 -16   3   1    2.10    0.17
 -16   3   1    1.79    0.16
 -16  -3  -1    1.23    0.36
  16   3  -1    1.23    0.39
 -16  -3  -2    0.50    0.10
 -16   3   2    0.53    0.10
 -16   3   2    0.57    0.11
 -16   3   3    0.36    0.10
 -16   3   3    0.25    0.09
 -16  -3  -3    0.22    0.09
 -16  -3  -4    1.34    0.15
 -16   3   4    1.29    0.15
 -16   3   4    1.58    0.13
 -16  -3  -5    1.72    0.16
 -16   3   5    1.81    0.14
  16  -3   5    1.41    0.17
 -16   3   5    1.45    0.15
 -16   3   6    0.15    0.09
 -16   3   6    0.26    0.08
 -16  -3  -6    0.12    0.08
  16  -3   6    0.25    0.11
 -16   3   7    0.38    0.10
  16  -3   7    0.35    0.11
 -16  -3  -7    0.53    0.10
 -16   3   8    0.12    0.08
 -16  -3  -8    0.14    0.08
  16  -3   8    0.12    0.09
 -16  -3  -9    0.07    0.06
 -16   3   9    0.12    0.07
  16  -3   9    0.26    0.09
 -16   3  10   -0.04    0.06
  16  -3  10    0.08    0.06
  16  -3  10    0.12    0.06
 -16  -3 -10    0.01    0.06
  16  -3  11   -0.01    0.05
 -16   3  11    0.02    0.05
 -16  -3 -11    0.03    0.05
  17   3  10    0.28    0.06
  17   3   9    0.03    0.05
 -17  -3   9   -0.04    0.05
 -17  -3   8    0.01    0.06
  17   3   8    0.09    0.06
  17   3   7    0.39    0.08
 -17  -3   7    0.14    0.06
  17   3   6    0.24    0.09
 -17  -3   6    0.25    0.08
 -17   3  -6    0.28    0.09
 -17  -3   5    0.09    0.07
  17   3   5   -0.05    0.07
 -17   3  -5    0.17    0.08
 -17   3  -4    0.66    0.12
  17   3   4    0.73    0.11
 -17   3  -3    0.47    0.11
  17   3   3    0.27    0.09
 -17  -3   3    0.60    0.09
 -17   3  -2    2.42    0.18
 -17  -3   2    2.37    0.15
 -17   3  -1   -0.02    0.08
 -17   3  -1    0.08    0.08
 -17  -3   1   -0.01    0.07
 -17   3   0    0.21    0.09
 -17  -3   0    0.11    0.08
 -17   3   1    0.04    0.08
 -17   3   2    2.33    0.18
 -17   3   2    2.33    0.17
 -17   3   3    0.63    0.10
 -17   3   3    0.41    0.10
 -17  -3  -3    0.38    0.09
 -17  -3  -4    0.72    0.11
 -17   3   4    0.68    0.12
 -17   3   4    0.74    0.10
 -17  -3  -5    0.12    0.08
 -17   3   5    0.11    0.07
  17  -3   5    0.15    0.10
 -17   3   5    0.06    0.07
 -17  -3  -6    0.30    0.09
 -17   3   6    0.31    0.07
 -17   3   6    0.17    0.08
  17  -3   6    0.22    0.10
 -17  -3  -7    0.34    0.09
  17  -3   7    0.26    0.10
 -17   3   7    0.33    0.09
 -17   3   8   -0.01    0.06
  17  -3   8    0.04    0.07
 -17  -3  -8    0.07    0.06
  17  -3   9    0.12    0.07
 -17  -3  -9    0.02    0.05
 -17   3   9   -0.08    0.06
 -17  -3 -10    0.27    0.06
  17  -3  10    0.31    0.06
  17  -3  10    0.23    0.05
 -17   3  10    0.26    0.06
  18   3   9    0.12    0.06
  18   3   8    0.09    0.05
 -18   3  -8   -0.02    0.06
  18   3   7    0.12    0.06
 -18  -3   7    0.13    0.03
 -18   3  -7    0.02    0.06
  18   3   6    0.54    0.09
  18   3   5    0.63    0.10
 -18   3  -5    0.40    0.10
 -18   3  -4    0.39    0.10
 -18   3  -4    0.68    0.12
 -18   3  -3    1.06    0.13
 -18   3  -3    0.72    0.12
 -18   3  -2    0.27    0.11
 -18  -3   2    0.83    0.10
 -18  -3   1    0.87    0.11
 -18   3  -1    0.47    0.12
 -18   3   0    0.09    0.08
 -18  -3   0    0.04    0.07
 -18   3   1    0.99    0.12
 -18  -3  -1    0.52    0.10
 -18   3   2    1.00    0.12
 -18   3   3    0.78    0.10
 -18   3   3    1.10    0.13
 -18   3   4    0.83    0.12
 -18   3   4    0.81    0.10
  18  -3   4    0.46    0.11
 -18  -3  -4    0.81    0.10
 -18   3   5    0.82    0.09
 -18   3   5    0.68    0.11
  18  -3   5    0.57    0.12
 -18  -3  -5    0.72    0.10
 -18   3   6    0.53    0.10
 -18  -3  -6    0.37    0.08
  18  -3   6    0.38    0.10
 -18   3   7    0.11    0.07
  18  -3   7    0.05    0.07
 -18  -3  -7    0.17    0.07
 -18   3   8    0.11    0.06
  18  -3   8    0.10    0.06
 -18  -3  -8    0.08    0.05
 -18   3   9    0.10    0.05
  18  -3   9    0.12    0.05
 -18  -3  -9    0.14    0.05
 -19   3  -7    0.11    0.06
 -19   3  -6   -0.02    0.06
 -19   3  -5   -0.06    0.07
 -19   3  -4   -0.08    0.07
 -19   3  -3   -0.11    0.08
 -19   3  -2    0.23    0.08
 -19  -3   2    0.46    0.07
 -19  -3   1    0.15    0.07
 -19   3  -1    0.13    0.08
 -19   3   0    0.47    0.10
 -19  -3   0    0.55    0.10
 -19  -3  -1    0.05    0.07
 -19   3   1    0.20    0.08
 -19   3   2    0.52    0.09
 -19  -3  -2    0.19    0.08
 -19   3   3   -0.05    0.07
 -19  -3  -3    0.02    0.07
  19  -3   4   -0.01    0.08
 -19   3   4    0.03    0.06
 -19   3   5    0.11    0.05
 -19   3   5    0.20    0.07
 -19   3   6    0.12    0.07
  19  -3   6    0.00    0.07
  19  -3   7    0.28    0.07
 -19   3   7    0.27    0.07
 -19   3   8    0.17    0.05
  19  -3   8    0.12    0.05
 -20   3  -6    0.17    0.06
 -20   3  -5    0.14    0.06
 -20   3  -4    0.36    0.08
 -20   3  -3    0.41    0.08
 -20   3  -2    0.35    0.08
 -20   3  -1    0.18    0.07
 -20  -3   1    0.38    0.07
 -20   3   0    0.18    0.07
 -20  -3   0    0.11    0.06
 -20  -3  -1    0.15    0.07
 -20   3   1    0.34    0.07
 -20  -3  -2    0.40    0.08
  20  -3   2    0.23    0.08
 -20   3   2    0.41    0.08
 -20  -3  -3    0.35    0.08
  20  -3   3    0.28    0.08
 -20   3   3    0.35    0.07
 -20   3   4    0.53    0.07
 -20  -3  -4    0.37    0.08
  20  -3   4    0.30    0.08
 -20  -3  -5    0.03    0.06
  20  -3   5    0.06    0.06
 -20  -3  -6    0.20    0.06
  20  -3   6    0.29    0.07
 -21   3  -4    0.12    0.05
 -21   3  -3    0.28    0.07
 -21   3  -2    0.43    0.07
 -21   3  -1    0.43    0.08
 -21   3   0    0.11    0.05
 -21  -3   0    0.05    0.03
 -21   3   1    0.23    0.06
  21  -3   1    0.16    0.06
 -21   3   2    0.25    0.06
 -21  -3  -2    0.29    0.06
  21  -3   2    0.18    0.07
  21  -3   3    0.18    0.06
 -21  -3  -3    0.25    0.06
  21  -3   4    0.13    0.06
 -21  -3  -4    0.12    0.05
   0   4   0   31.88    0.60
   0  -4   0   32.09    0.56
   0  -4   0   31.33    0.67
   0  -4  -1   51.50    0.58
   0  -4  -1   50.42    0.82
   0   4   1   49.70    0.73
   0  -4  -1   49.90    0.90
   0  -4   1   53.77    0.92
   0   4  -1   55.01    0.83
   0  -4   1   55.28    0.90
   0  -4  -2   36.12    0.86
   0   4   2   36.13    0.61
   0  -4  -2   35.65    0.80
   0   4  -2   31.38    0.68
   0  -4   2   30.08    0.79
   0  -4   2   29.49    0.42
   0  -4   2   31.87    0.81
   0  -4  -3   96.08    1.54
   0  -4   3   88.89    1.54
   0  -4   3   89.06    1.02
   0   4   3   92.08    0.98
   0   4  -3   89.15    1.21
   0   4  -3   93.37    1.61
   0   4  -4   25.19    0.68
   0   4  -4   24.72    0.94
   0  -4  -4   25.79    0.92
   0  -4   4   25.83    0.64
   0   4   4   25.84    0.53
   0  -4   4   25.81    0.93
   0  -4  -5   65.55    1.64
   0  -4   5   70.32    1.69
   0   4  -5   69.02    1.75
   0   4   5   65.03    0.80
   0  -4  -6    2.36    0.38
   0   4   6    2.97    0.28
   0   4  -6    0.59    0.22
   0  -4   6    0.54    0.20
   0   4   7   17.42    0.72
   0   4  -7   10.35    0.83
   0  -4   7   10.21    0.76
   0  -4  -7   16.12    1.01
   0  -4   8    0.22    0.17
   0  -4  -8    0.11    0.18
   0   4  -8    0.28    0.21
   0   4   9   11.22    0.29
   0  -4   9   11.32    0.91
   0  -4  -9   11.04    0.99
   0   4  -9   11.16    0.34
   0   4   9   10.35    0.29
   0   4   9    8.96    0.31
   0  -4   9   11.56    0.32
   0   4  -9   11.34    1.01
   0  -4 -10   19.83    1.41
   0   4 -10   17.54    0.46
   0  -4 -10   17.94    0.41
   0   4  10   18.72    0.40
   0  -4  10   17.02    1.15
   0   4  10   17.98    0.42
   0   4  10   19.47    0.48
   0   4 -10   18.05    1.37
   0  -4  11   12.40    0.38
   0  -4  11   11.94    0.39
   0   4  11   10.85    0.38
   0   4 -11   12.20    0.40
   0   4  11   10.82    0.34
   0   4  11   12.08    0.33
   0  -4 -11   11.64    1.13
   0   4 -11   12.65    1.18
   0   4  12    0.46    0.08
   0  -4  12    0.65    0.12
   0   4 -12    0.62    0.12
   0   4  12    0.51    0.11
   0  -4  12    0.72    0.11
   0   4  12    0.46    0.09
   0   4  13    0.20    0.08
   0   4  13    0.28    0.10
   0  -4  13    0.23    0.08
   0   4 -13    0.28    0.10
   0  -4  13    0.21    0.09
   0   4 -14    1.46    0.14
   0  -4  14    1.28    0.13
   0   4  14    1.43    0.12
   0  -4  14    1.25    0.13
   0   4  14    1.28    0.14
   0   4  15    0.15    0.07
   0   4 -15    0.22    0.07
   0  -4  15    0.18    0.06
   0  -4  15    0.07    0.05
   0  -4  16    0.04    0.04
   0  -4 -16    0.19    0.06
   1  -4 -16    0.15    0.06
  -1  -4  16    0.16    0.05
  -1  -4  15    0.88    0.10
   1   4  15    1.02    0.11
  -1   4 -15    0.78    0.09
  -1   4 -14    0.62    0.11
  -1  -4  14    0.59    0.10
  -1  -4  14    0.67    0.10
   1   4  14    0.86    0.12
  -1  -4  13    1.76    0.17
  -1   4 -13    1.99    0.18
   1   4  13    1.27    0.13
  -1  -4  13    1.96    0.16
   1   4  13    1.39    0.15
  -1  -4  12    2.21    0.19
  -1   4 -12    2.20    0.19
   1   4  12    2.15    0.18
   1   4  12    2.04    0.16
  -1  -4  12    2.44    0.18
   1   4  12    1.93    0.14
   1   4  11    1.00    0.11
   1   4  11    0.97    0.14
   1   4  11    0.92    0.12
   1  -4 -11    0.36    0.24
  -1  -4  11    0.71    0.12
  -1  -4  11    0.68    0.11
  -1   4 -11    0.56    0.11
  -1   4 -11    0.10    0.24
  -1  -4  10    4.02    0.21
  -1  -4  10    4.38    0.57
   1  -4 -10    2.06    0.48
   1   4  10    1.71    0.15
  -1   4 -10    3.87    0.23
  -1  -4  10    4.11    0.23
  -1   4 -10    3.97    0.66
   1   4  10    2.19    0.15
   1   4  10    1.95    0.14
   1  -4  -9    2.15    0.44
   1   4   9    2.16    0.14
   1   4   9    2.12    0.16
  -1   4  -9    2.54    0.17
  -1  -4   9    2.52    0.44
   1   4   9    2.18    0.14
  -1   4  -9    2.23    0.47
  -1  -4   9    2.76    0.16
   1  -4  -8    7.58    0.75
  -1  -4   8    8.56    0.75
  -1   4  -8    8.26    0.81
   1  -4  -7    3.68    0.49
   1   4   7    4.47    0.41
  -1   4  -7    3.84    0.52
  -1  -4   7    4.50    0.51
  -1  -4   6   40.18    1.40
  -1   4  -6   41.38    1.48
   1   4   6   42.74    0.82
   1  -4  -6   42.24    1.46
  -1  -4   5   35.11    1.20
   1   4   5   45.77    1.38
   1   4   5   41.31    0.81
  -1   4  -5   36.98    1.27
   1  -4  -5   41.19    1.28
  -1  -4   4   31.08    1.01
  -1   4  -4   29.97    1.02
   1  -4  -4   27.37    0.91
  -1   4  -4   30.85    0.81
   1   4   4   29.08    1.02
   1  -4  -3   68.57    1.24
  -1   4  -3   57.69    1.23
  -1  -4   3   55.51    1.22
   1   4   3   69.12    1.46
  -1   4  -3   57.28    1.03
   1  -4  -2  176.04    2.02
  -1   4  -2  170.95    1.80
  -1   4  -2  165.91    1.61
  -1  -4   2  162.75    1.87
   1  -4  -2  177.58    1.64
   1   4   2  179.35    2.08
   1   4   2  175.82    1.52
  -1   4  -1   39.10    0.73
   1  -4  -1   35.38    0.35
   1   4   1   36.46    0.68
  -1  -4   1   38.33    0.76
   1  -4  -1   36.08    0.82
   1   4   1   35.70    0.80
   1  -4  -1   37.08    0.61
  -1   4   0    6.21    0.27
  -1  -4   0    6.37    0.28
   1  -4   0    6.11    0.31
   1   4   0    6.20    0.26
   1   4   0    6.14    0.28
  -1  -4   0    6.48    0.29
  -1  -4  -1   36.19    0.78
   1  -4   1   40.19    0.83
   1   4  -1   39.04    0.72
  -1  -4  -1   38.29    0.66
  -1  -4  -1   36.69    0.70
  -1   4   1   36.62    0.61
  -1   4   1   36.44    0.61
  -1   4   2  179.33    1.23
  -1  -4  -2  175.80    1.92
   1  -4   2  165.18    1.85
   1   4  -2  162.64    1.52
  -1   4   2  177.20    1.23
   1  -4   2  166.11    1.20
  -1  -4  -2  180.65    1.80
   1  -4   3   57.83    0.96
   1   4  -3   57.10    1.31
  -1  -4  -3   67.66    1.35
  -1   4   3   64.79    0.73
  -1   4   3   67.33    0.70
   1   4  -3   58.67    0.96
  -1   4   3   64.72    0.60
   1   4  -4   31.74    0.72
   1   4  -4   30.99    1.09
  -1   4   4   28.16    0.55
  -1   4   4   24.32    0.35
  -1  -4  -4   27.32    0.97
   1  -4   4   31.72    0.88
   1   4  -5   35.95    1.27
   1  -4   5   37.22    1.03
  -1  -4  -5   40.77    1.34
   1  -4   5   37.03    1.26
   1   4  -5   37.64    0.82
   1  -4   6   40.65    1.42
   1  -4   6   43.28    1.15
  -1   4   6   44.99    0.98
   1   4  -6   40.03    1.49
  -1  -4  -6   42.05    1.52
   1  -4   7    3.62    0.47
  -1  -4  -7    3.71    0.51
   1   4  -7    4.29    0.54
  -1  -4  -8    7.10    0.75
   1   4  -8    8.18    0.81
   1  -4   8    7.64    0.72
   1   4  -9    2.51    0.17
  -1  -4  -9    2.08    0.15
   1  -4   9    2.70    0.16
   1  -4   9    2.62    0.45
  -1   4   9    2.05    0.14
  -1   4   9    2.19    0.14
   1   4  -9    2.68    0.52
  -1  -4  -9    1.89    0.45
  -1   4   9    2.23    0.16
   1  -4  10    4.22    0.22
   1   4 -10    3.86    0.22
  -1   4  10    1.93    0.15
   1  -4  10    4.12    0.60
  -1   4  10    2.09    0.14
   1   4 -10    3.45    0.61
  -1   4  10    2.28    0.18
  -1  -4 -10    2.06    0.16
  -1  -4 -10    2.19    0.51
  -1   4  11    0.97    0.13
   1   4 -11    0.36    0.29
   1  -4  11    0.65    0.11
   1   4 -11    0.68    0.11
  -1  -4 -11    1.13    0.38
  -1   4  11    0.92    0.11
  -1  -4 -11    1.02    0.12
  -1   4  11    0.89    0.12
  -1   4  12    1.98    0.16
   1   4 -12    2.06    0.18
  -1  -4 -12    1.82    0.15
  -1   4  12    2.03    0.18
  -1   4  12    1.92    0.14
   1  -4  12    2.44    0.18
   1  -4  12    2.11    0.18
  -1   4  13    1.19    0.15
  -1   4  13    1.21    0.13
   1  -4  13    1.98    0.16
   1  -4  13    1.89    0.17
   1   4 -13    1.94    0.17
   1  -4  14    0.78    0.11
   1   4 -14    0.65    0.10
   1  -4  14    0.68    0.10
  -1   4  14    0.75    0.10
  -1   4  14    0.86    0.12
  -1   4  15    0.78    0.10
   1   4 -15    0.67    0.08
   1  -4  15    0.76    0.09
   1  -4  15    0.81    0.10
  -1  -4 -16    0.11    0.06
  -2  -4  16   -0.03    0.04
  -2  -4  15    0.28    0.07
  -2   4 -15    0.21    0.07
   2   4  15    0.16    0.06
  -2  -4  14    0.02    0.07
   2   4  14    0.03    0.07
  -2   4 -14    0.07    0.07
  -2  -4  14    0.01    0.06
  -2   4 -13    1.00    0.14
  -2  -4  13    0.82    0.12
  -2  -4  13    0.80    0.13
   2   4  13    1.23    0.14
   2   4  12    0.21    0.08
  -2   4 -12    0.10    0.09
   2   4  12    0.24    0.08
  -2  -4  12    0.08    0.08
   2   4  12    0.26    0.10
  -2  -4  12    0.03    0.07
  -2   4 -11    3.51    0.65
   2   4  11    3.37    0.19
   2   4  11    3.53    0.19
   2   4  11    3.14    0.21
  -2  -4  11    3.82    0.23
  -2   4 -11    3.72    0.24
  -2  -4  11    3.92    0.22
   2  -4 -11    3.18    0.60
   2   4  10    1.37    0.14
  -2  -4  10    1.36    0.14
   2   4  10    1.26    0.12
  -2  -4  10    1.03    0.31
   2   4  10    1.29    0.12
  -2   4 -10    1.00    0.37
   2  -4 -10    0.99    0.32
  -2  -4  10    1.33    0.13
  -2   4 -10    1.24    0.14
   2  -4  -9    4.47    0.62
  -2   4  -9    4.21    0.22
  -2   4  -9    4.20    0.64
  -2  -4   9    4.59    0.23
  -2  -4   9    4.58    0.59
   2   4   9    4.37    0.21
  -2  -4   9    4.54    0.20
   2   4   9    4.45    0.20
   2  -4  -8    5.96    0.66
  -2  -4   8    7.86    0.72
   2   4   8    6.65    0.55
   2   4   8    6.60    0.24
  -2   4  -8    7.57    0.78
   2  -4  -7   18.65    1.05
  -2   4  -7   16.54    1.05
  -2  -4   7   16.60    0.97
   2  -4  -6    4.97    0.50
  -2   4  -6    3.45    0.44
   2   4   6    4.98    0.53
  -2  -4   6    3.21    0.41
   2  -4  -5   36.00    1.17
  -2   4  -5   35.17    1.25
  -2  -4   5   34.98    1.21
   2   4   5   36.24    1.32
   2   4   4    3.35    0.40
  -2  -4   4    6.53    0.48
  -2   4  -4    6.87    0.49
   2  -4  -4    3.66    0.35
   2  -4  -3   20.58    0.66
  -2  -4   3   22.59    0.80
  -2   4  -3   22.92    0.70
   2   4   3   19.58    0.86
  -2   4  -3   22.94    0.77
   2  -4  -2  108.22    1.20
  -2   4  -2  119.54    1.48
   2   4   2  105.00    1.78
   2  -4  -2  110.65    1.68
  -2  -4   2  119.94    1.67
  -2   4  -2  124.23    1.48
  -2   4  -1   27.49    0.67
  -2   4  -1   29.73    0.57
   2  -4  -1   27.91    0.77
   2   4   1   27.39    0.76
  -2  -4   1   28.73    0.65
  -2  -4   1   28.50    0.74
  -2  -4   1   28.74    0.65
   2  -4  -1   28.79    0.45
   2   4   0  261.40    1.83
  -2  -4   0  256.09    1.64
   2   4   0  265.69    2.02
  -2   4   0  262.58    1.85
  -2  -4   0  269.39    2.16
   2  -4   0  256.93    2.18
  -2  -4   0  257.06    1.65
  -2  -4  -1   27.90    0.44
  -2  -4  -1   28.01    0.68
   2   4  -1   28.81    0.42
  -2  -4  -1   27.29    0.54
   2   4  -1   28.02    0.64
  -2   4   1   28.10    0.65
  -2  -4  -1   28.68    0.76
  -2   4   1   27.80    0.55
   2  -4   1   29.11    0.74
   2  -4   2  117.96    1.25
   2   4  -2  118.45    1.34
  -2  -4  -2  108.40    1.29
  -2   4   2  106.91    0.95
   2  -4   2  121.24    1.62
  -2   4   2  110.60    1.24
  -2  -4  -2  106.52    1.60
   2  -4   3   22.49    0.63
  -2   4   3   18.96    0.31
  -2   4   3   20.50    0.53
   2   4  -3   22.81    0.60
  -2  -4  -3   20.03    0.78
   2  -4   4    6.41    0.42
  -2  -4  -4    3.03    0.14
  -2   4   4    3.19    0.17
   2   4  -4    6.69    0.33
   2   4  -4    6.77    0.52
  -2  -4  -4    4.12    0.40
  -2   4   4    3.63    0.24
   2   4  -5   35.77    0.76
  -2  -4  -5   33.06    1.24
   2  -4   5   34.64    1.13
   2   4  -5   35.03    1.29
  -2   4   5   34.49    0.68
   2   4  -6    3.47    0.46
   2  -4   6    3.16    0.38
  -2   4   6    4.56    0.29
  -2  -4  -6    5.04    0.55
   2   4  -7   15.23    1.01
  -2  -4  -7   18.77    1.14
   2  -4   7   16.36    1.02
   2  -4   7   16.87    0.83
  -2  -4  -8    5.84    0.71
   2  -4   8    8.05    0.76
   2   4  -8    7.09    0.76
  -2   4   8    6.82    0.25
  -2   4   9    4.09    0.20
  -2   4   9    4.26    0.19
   2  -4   9    4.41    0.59
   2   4  -9    4.21    0.21
   2   4  -9    3.95    0.61
  -2   4   9    4.69    0.23
  -2  -4  -9    4.29    0.21
   2  -4   9    4.52    0.21
  -2  -4  -9    4.12    0.64
   2  -4  10    1.14    0.33
  -2   4  10    1.46    0.15
  -2   4  10    1.28    0.13
  -2  -4 -10    1.36    0.43
  -2   4  10    1.19    0.11
   2  -4  10    1.23    0.13
   2   4 -10    1.07    0.13
  -2  -4 -10    1.32    0.14
   2   4 -10    1.44    0.42
   2   4 -11    4.74    0.72
  -2   4  11    3.01    0.18
  -2   4  11    3.46    0.23
  -2   4  11    2.93    0.20
   2  -4  11    3.88    0.57
   2   4 -11    3.90    0.23
  -2  -4 -11    3.19    0.62
   2  -4  11    3.87    0.22
  -2  -4 -11    3.39    0.21
   2  -4  12    0.05    0.08
   2   4 -12    0.07    0.08
  -2  -4 -12    0.12    0.07
  -2   4  12    0.29    0.10
  -2   4  12    0.25    0.09
   2  -4  12    0.03    0.08
   2   4 -13    0.95    0.12
  -2  -4 -13    1.34    0.13
  -2   4  13    1.17    0.13
  -2   4  13    1.05    0.14
   2  -4  13    0.85    0.12
   2  -4  13    0.80    0.12
   2   4 -14    0.01    0.06
   2  -4  14    0.07    0.06
  -2   4  14   -0.01    0.07
   2  -4  14    0.13    0.07
  -2   4  14    0.08    0.06
   2  -4  15    0.18    0.06
   2  -4  15    0.20    0.06
  -2  -4 -16   -0.02    0.05
  -3  -4  16    0.02    0.04
   3   4  16    0.01    0.04
   3   4  15   -0.03    0.07
  -3   4 -15    0.05    0.06
  -3  -4  15    0.00    0.05
  -3  -4  14    0.07    0.07
  -3   4 -14    0.11    0.07
   3   4  14    0.05    0.07
   3   4  13    1.24    0.11
  -3   4 -13    1.71    0.17
   3   4  13    1.42    0.15
  -3  -4  13    1.61    0.14
  -3  -4  13    1.67    0.17
   3   4  12    3.24    0.18
  -3   4 -12    2.64    0.21
   3   4  12    3.07    0.22
  -3  -4  12    2.55    0.20
  -3  -4  12    2.57    0.18
  -3   4 -11    4.67    0.73
   3   4  11    4.86    0.26
  -3   4 -11    4.22    0.26
   3   4  11    5.56    0.24
  -3  -4  11    4.00    0.24
  -3  -4  11    4.78    0.25
   3  -4 -11    4.92    0.70
   3  -4 -11    5.84    0.88
   3   4  10    0.93    0.12
   3  -4 -10    0.61    0.28
  -3  -4  10    1.20    0.14
  -3   4 -10    1.08    0.14
   3   4  10    0.86    0.11
  -3  -4  10    1.30    0.13
  -3   4 -10    0.99    0.37
   3   4   9    2.39    0.17
  -3   4  -9    3.43    0.21
  -3   4  -9    3.81    0.62
  -3  -4   9    3.60    0.19
  -3  -4   9    3.72    0.21
  -3  -4   9    3.39    0.50
   3  -4  -9    2.48    0.47
   3   4   9    2.55    0.16
  -3   4  -8    2.46    0.17
   3  -4  -8    3.06    0.48
   3   4   8    3.44    0.18
  -3   4  -8    2.69    0.48
  -3  -4   8    2.04    0.38
  -3  -4   8    2.74    0.17
   3  -4  -7    4.44    0.51
  -3   4  -7    4.65    0.56
   3   4   7    4.21    0.54
  -3  -4   7    4.66    0.53
   3   4   6    1.04    0.30
  -3  -4   6    1.48    0.29
   3  -4  -6    1.21    0.26
  -3   4  -6    1.68    0.32
  -3   4  -5    0.55    0.20
  -3  -4   5    0.48    0.18
   3   4   5    0.86    0.27
   3  -4  -5    0.91    0.20
  -3   4  -4   57.69    1.41
   3   4   4   58.04    1.68
  -3  -4   4   58.53    1.48
   3  -4  -4   62.08    1.32
  -3  -4   3   42.93    1.16
  -3   4  -3   43.19    1.04
   3  -4  -3   41.95    0.91
   3   4   2  397.81    3.48
   3  -4  -2  401.73    2.15
  -3   4  -2  411.53    2.61
  -3  -4   2  392.79    3.25
  -3  -4   2  410.86    2.89
   3  -4  -2  400.45    3.37
  -3  -4   1   76.22    1.14
  -3   4  -1   75.08    1.18
  -3   4  -1   73.76    0.82
   3   4   1   68.29    1.22
   3  -4  -1   65.39    0.50
   3  -4  -1   71.33    1.29
  -3  -4   1   74.68    1.33
  -3   4   0   27.27    0.68
  -3  -4   0   27.81    0.62
   3   4   0   27.21    0.71
  -3  -4   0   28.08    0.78
  -3   4   0   27.12    0.77
   3   4   0   28.38    0.64
  -3  -4   0   27.80    0.50
   3  -4   0   27.87    0.76
  -3   4   1   69.37    0.95
   3  -4   1   75.85    1.24
  -3  -4  -1   66.12    0.87
   3   4  -1   73.41    0.86
  -3  -4  -1   69.12    1.22
   3   4  -1   72.91    1.14
  -3  -4  -1   68.60    0.72
  -3   4   1   68.90    1.20
  -3   4   2  407.59    2.82
  -3  -4  -2  406.43    3.34
  -3  -4  -2  404.05    1.96
   3  -4   2  408.44    2.73
   3  -4   2  409.33    3.04
  -3  -4  -2  408.77    2.25
  -3  -4  -3   38.26    0.58
  -3  -4  -3   41.22    1.17
  -3   4   3   40.37    0.48
   3  -4   3   44.68    0.98
   3   4  -3   41.99    0.84
   3  -4   3   43.82    1.10
  -3   4   3   42.56    0.90
  -3  -4  -4   58.94    1.56
  -3   4   4   61.02    1.09
  -3  -4  -4   55.62    0.73
   3   4  -4   58.57    1.57
  -3   4   4   56.68    0.70
   3   4  -4   61.61    1.01
   3  -4   4   58.68    1.32
  -3   4   5    0.71    0.10
   3   4  -5    0.80    0.25
  -3  -4  -5    1.08    0.26
   3  -4   5    0.49    0.19
  -3   4   5    0.95    0.16
   3   4  -5    0.70    0.12
   3   4  -6    1.73    0.34
   3  -4   6    1.40    0.29
  -3  -4  -6    1.42    0.31
  -3  -4  -7    3.90    0.54
   3  -4   7    4.99    0.52
   3   4  -7    5.06    0.60
  -3  -4  -8    3.21    0.54
   3  -4   8    2.21    0.43
   3   4  -8    1.98    0.42
   3  -4   8    2.02    0.34
  -3   4   8    3.18    0.18
  -3  -4  -9    2.44    0.52
   3  -4   9    3.80    0.56
  -3  -4  -9    2.42    0.17
  -3   4   9    2.34    0.17
   3   4  -9    3.75    0.60
   3  -4   9    4.03    0.21
  -3   4   9    2.09    0.15
  -3   4   9    2.35    0.15
   3   4  -9    3.71    0.20
  -3   4  10    0.92    0.12
   3   4 -10    1.26    0.13
   3   4 -10    1.21    0.39
  -3   4  10    0.98    0.11
  -3   4  10    1.17    0.14
   3  -4  10    1.00    0.34
  -3  -4 -10    1.10    0.39
   3  -4  10    1.37    0.14
  -3  -4 -10    0.89    0.12
  -3  -4 -11    5.23    0.81
  -3   4  11    5.18    0.26
   3  -4  11    4.34    0.24
  -3   4  11    5.84    0.30
   3  -4  11    3.97    0.59
  -3  -4 -11    5.10    0.26
   3   4 -11    5.27    0.78
  -3   4  11    5.36    0.23
   3   4 -11    4.30    0.24
  -3   4  12    3.12    0.20
   3  -4  12    2.66    0.20
   3   4 -12    2.47    0.18
  -3   4  12    3.12    0.23
  -3  -4 -12    2.84    0.20
  -3  -4 -13    1.20    0.14
   3   4 -13    1.76    0.15
  -3   4  13    1.19    0.13
  -3   4  13    1.19    0.14
   3  -4  13    1.78    0.15
   3  -4  13    1.80    0.15
  -3  -4 -14    0.13    0.07
  -3   4  14    0.05    0.06
   3  -4  14    0.13    0.07
   3  -4  14    0.12    0.07
  -3   4  15    0.05    0.05
  -3  -4 -15    0.04    0.07
   3  -4  15    0.00    0.05
   3  -4  15   -0.02    0.06
  -3  -4 -16    0.08    0.04
   4   4  16    0.07    0.04
  -4   4 -15    0.04    0.06
  -4  -4  15    0.12    0.06
   4   4  15    0.01    0.06
   4   4  14    0.50    0.10
  -4   4 -14    0.34    0.09
  -4  -4  14    0.48    0.10
  -4  -4  13    1.27    0.13
  -4   4 -13    1.17    0.15
  -4  -4  13    1.34    0.15
   4   4  13    1.69    0.16
   4   4  13    1.57    0.12
  -4  -4  12    2.05    0.16
  -4  -4  12    1.94    0.18
  -4   4 -12    2.17    0.19
   4   4  12    1.44    0.15
   4   4  12    1.40    0.13
  -4  -4  11    3.90    0.24
  -4   4 -11    3.85    0.25
   4   4  11    2.83    0.20
   4   4  11    2.80    0.18
  -4  -4  11    4.17    0.23
   4  -4 -11    2.80    0.52
  -4   4 -11    3.33    0.63
   4  -4 -11    3.09    0.64
  -4  -4  10    0.47    0.10
  -4  -4  10    0.47    0.11
   4   4  10    0.71    0.11
  -4   4 -10    0.57    0.12
   4  -4 -10    0.86    0.35
   4   4  10    0.68    0.12
   4  -4  -9   12.07    0.98
  -4  -4   9   10.73    0.32
  -4  -4   9   10.13    0.34
  -4  -4   9   10.36    0.86
   4   4   9   12.37    0.35
   4   4   9   12.53    0.36
  -4   4  -9   10.29    0.36
  -4   4  -9   10.76    1.01
   4  -4  -8    4.77    0.57
  -4   4  -8    4.76    0.23
  -4   4  -8    4.18    0.59
   4   4   8    4.28    0.58
   4   4   8    4.06    0.20
   4   4   8    4.39    0.21
  -4  -4   8    3.96    0.53
  -4  -4   8    4.77    0.22
   4   4   7    6.88    0.70
  -4   4  -7    6.57    0.67
  -4  -4   7    5.60    0.59
   4  -4  -7    7.23    0.64
   4   4   6   13.48    0.99
  -4   4  -6   13.58    0.89
  -4  -4   6   13.01    0.84
   4  -4  -6   15.27    0.83
  -4   4  -5    2.04    0.31
  -4  -4   5    2.10    0.32
   4  -4  -5    2.76    0.33
   4   4   5    2.82    0.45
   4  -4  -4    0.50    0.13
   4   4   4    0.54    0.21
  -4   4  -4    0.85    0.18
   4  -4  -3   48.38    0.94
   4   4   3   47.14    1.41
  -4   4  -3   62.28    1.27
   4  -4  -3   46.13    1.34
  -4  -4   3   62.91    1.34
  -4  -4   3   60.94    1.46
   4   4   2  182.90    2.46
  -4   4  -2  171.70    1.71
   4  -4  -2  183.72    2.40
   4  -4  -2  185.92    1.36
  -4  -4   2  168.81    2.03
  -4  -4   2  163.66    2.27
  -4   4  -1   54.50    1.25
   4   4   1   51.00    1.12
   4  -4  -1   50.63    1.15
  -4  -4   1   53.26    1.07
  -4  -4   1   52.73    1.23
  -4   4  -1   53.53    0.68
   4   4   0   43.40    0.89
   4  -4   0   42.09    0.97
  -4  -4   0   42.46    0.90
  -4   4   0   42.83    1.09
  -4  -4   0   42.94    1.08
   4  -4   1   54.14    1.09
  -4  -4  -1   50.15    0.91
  -4  -4  -1   51.10    1.17
  -4   4   1   48.20    1.15
   4   4  -1   51.83    0.88
   4   4  -1   52.63    1.08
  -4   4   2  190.71    2.20
  -4  -4  -2  182.59    1.65
   4  -4   2  170.42    2.00
  -4  -4  -2  182.44    2.40
   4   4  -2  172.42    1.86
  -4  -4  -2  184.18    1.26
   4  -4   2  168.18    2.02
  -4  -4  -3   48.22    1.33
  -4   4   3   50.07    1.12
   4  -4   3   62.99    1.28
  -4  -4  -3   48.75    0.83
   4   4  -3   63.89    1.12
   4  -4   3   62.35    1.33
  -4  -4  -3   49.04    0.91
  -4   4   4    0.60    0.14
  -4  -4  -4    0.82    0.20
   4  -4   4    0.99    0.20
  -4  -4  -4    0.64    0.10
  -4   4   4    0.48    0.08
   4   4  -4    1.02    0.15
  -4  -4  -5    2.67    0.39
   4  -4   5    2.21    0.34
   4   4  -5    2.17    0.19
   4   4  -5    2.26    0.37
  -4   4   5    2.67    0.28
   4  -4   6   13.19    0.87
   4   4  -6   14.09    0.91
  -4  -4  -6   14.86    0.97
   4  -4   7    6.23    0.63
  -4  -4  -7    6.97    0.74
   4   4  -7    6.45    0.68
  -4  -4  -8    4.06    0.62
  -4   4   8    4.59    0.23
  -4   4   8    4.17    0.20
  -4  -4  -8    4.32    0.21
   4  -4   8    4.32    0.21
   4  -4   8    3.83    0.49
   4  -4   8    4.02    0.57
   4   4  -8    4.36    0.61
  -4   4   9   12.90    0.40
   4  -4   9    9.23    0.91
   4   4  -9   10.61    1.00
  -4  -4  -9   12.22    0.37
   4  -4   9   11.06    0.35
  -4   4   9   12.01    0.32
  -4  -4  -9   12.56    1.13
  -4   4   9   11.82    0.36
  -4   4  10    0.66    0.11
  -4   4  10    0.84    0.13
   4  -4  10    0.49    0.26
   4  -4  10    0.58    0.11
  -4  -4 -10    0.72    0.12
  -4  -4 -10    0.60    0.31
  -4   4  10    0.80    0.10
   4   4 -10    0.62    0.29
   4   4 -10    0.78    0.12
  -4   4  11    2.95    0.22
   4  -4  11    3.31    0.55
  -4  -4 -11    2.86    0.21
   4   4 -11    3.95    0.22
  -4   4  11    2.69    0.20
   4  -4  11    4.14    0.23
   4   4 -11    4.73    0.73
  -4  -4 -11    2.15    0.50
  -4   4  12    1.41    0.16
  -4   4  12    1.28    0.14
   4  -4  12    2.10    0.17
  -4  -4 -12    1.47    0.16
   4   4 -12    2.13    0.17
   4  -4  13    1.38    0.14
  -4   4  13    1.64    0.16
   4  -4  13    1.31    0.14
  -4   4  13    1.61    0.15
  -4  -4 -13    1.35    0.14
   4  -4  14    0.64    0.10
  -4  -4 -14    0.50    0.09
   4  -4  14    0.44    0.09
  -4   4  14    0.43    0.08
  -4  -4 -14    0.56    0.11
  -4  -4 -15    0.01    0.06
   4  -4  15   -0.02    0.06
   4  -4  15    0.02    0.05
  -4   4  15    0.07    0.05
  -5  -4  15    0.86    0.10
   5   4  15    0.89    0.10
  -5   4 -15    0.90    0.10
  -5  -4  14    0.48    0.09
  -5   4 -14    0.43    0.09
   5   4  14    0.32    0.09
   5   4  13    0.39    0.08
  -5  -4  13    0.36    0.09
   5   4  13    0.29    0.09
  -5   4 -13    0.29    0.10
   5   4  12    0.89    0.13
   5   4  12    0.90    0.11
  -5   4 -12    1.00    0.14
  -5  -4  12    0.88    0.13
  -5  -4  11    4.03    0.25
  -5  -4  11    4.24    0.23
   5   4  11    5.47    0.27
  -5   4 -11    4.46    0.27
   5  -4 -11    6.07    0.91
   5   4  11    5.51    0.25
  -5   4 -11    4.78    0.75
  -5  -4  10    1.58    0.16
  -5   4 -10    1.58    0.17
   5   4  10    1.26    0.14
  -5   4 -10    1.05    0.40
   5  -4 -10    1.11    0.38
   5  -4 -10    0.88    0.32
   5   4  10    1.34    0.15
  -5  -4  10    1.51    0.14
  -5  -4   9    0.73    0.24
  -5  -4   9    1.25    0.15
   5  -4  -9    0.80    0.29
  -5  -4   9    0.91    0.11
  -5   4  -9    1.28    0.15
   5   4   9    0.96    0.13
  -5   4  -9    1.15    0.37
   5   4   9    1.23    0.13
  -5  -4   9    1.24    0.13
  -5  -4   8    3.01    0.47
  -5   4  -8    2.85    0.19
   5   4   8    3.10    0.18
  -5  -4   8    2.57    0.15
  -5  -4   8    3.13    0.19
  -5   4  -8    2.30    0.44
   5   4   8    2.75    0.52
   5  -4  -8    2.77    0.44
  -5   4  -7    4.75    0.59
   5  -4  -7    4.20    0.48
   5   4   7    4.21    0.62
  -5  -4   7    4.54    0.55
  -5   4  -6   19.10    1.06
   5  -4  -6   15.70    0.83
  -5  -4   6   18.05    1.01
  -5   4  -5    3.78    0.45
   5   4   5    3.54    0.54
   5  -4  -5    3.64    0.37
  -5  -4   5    4.16    0.46
   5  -4  -4   16.44    0.65
   5   4   4   14.52    0.92
  -5  -4   4   21.22    0.89
  -5   4  -4   21.55    0.89
  -5  -4   4   19.38    0.94
  -5   4  -3   79.92    1.44
  -5  -4   3   79.89    1.78
  -5  -4   3   81.33    1.60
   5   4   3   71.90    1.82
   5  -4  -3   71.49    1.11
   5  -4  -3   73.40    1.74
   5  -4  -2   57.09    0.71
   5   4   2   66.80    1.55
  -5   4  -2   54.85    0.98
  -5  -4   2   56.07    1.42
   5  -4  -2   63.64    1.47
  -5   4  -2   55.09    1.42
  -5  -4   2   55.94    1.28
   5  -4  -1   96.59    1.65
  -5  -4   1   96.85    1.81
  -5   4  -1   96.05    0.92
  -5  -4   1   97.77    1.60
  -5   4  -1   94.28    1.81
   5   4   1  100.49    1.68
   5   4   0   26.44    0.78
  -5  -4   0   26.26    0.79
   5  -4   0   27.11    0.82
  -5  -4   0   26.00    0.93
  -5   4   0   24.86    0.92
   5   4  -1   96.44    1.39
  -5  -4  -1   98.75    1.46
  -5  -4  -1   97.80    1.82
  -5   4   1   96.40    1.76
   5  -4   1  100.88    1.54
   5   4  -2   57.76    1.05
  -5  -4  -2   62.59    1.50
   5   4  -2   56.62    1.18
   5  -4   2   54.69    1.17
  -5   4   2   63.61    1.41
  -5  -4  -2   65.10    1.15
   5  -4   2   55.83    1.26
   5  -4   3   79.53    1.51
  -5  -4  -3   73.00    1.21
   5  -4   3   78.76    1.57
  -5   4   3   73.59    1.52
  -5  -4  -3   69.49    0.90
   5   4  -3   81.98    1.35
  -5  -4  -3   74.10    1.73
   5   4  -4   21.10    0.66
  -5   4   4   15.33    0.70
  -5  -4  -4   14.89    0.85
  -5   4   4   14.25    0.46
   5  -4   4   21.57    0.91
  -5  -4  -4   15.17    0.54
   5   4  -5    3.89    0.27
   5   4  -5    4.24    0.51
  -5   4   5    3.35    0.34
  -5  -4  -5    3.14    0.44
   5  -4   5    3.79    0.45
   5   4  -6   18.78    1.09
  -5  -4  -6   14.64    1.00
  -5   4   6   15.23    0.71
   5  -4   6   18.06    1.06
  -5  -4  -7    3.97    0.58
   5  -4   7    4.27    0.58
   5   4  -7    4.73    0.60
  -5  -4  -8    2.63    0.51
  -5   4   8    2.83    0.18
  -5   4   8    3.01    0.16
   5   4  -8    2.54    0.48
   5  -4   8    2.89    0.19
   5  -4   8    2.94    0.49
  -5  -4  -8    3.00    0.19
  -5   4   8    2.88    0.18
   5   4  -9    0.85    0.35
  -5  -4  -9    1.09    0.14
  -5   4   9    0.97    0.13
  -5   4   9    0.95    0.13
   5  -4   9    1.52    0.15
  -5  -4  -9    1.07    0.40
  -5   4   9    0.93    0.11
   5  -4   9    1.54    0.40
  -5  -4 -10    1.54    0.47
   5  -4  10    1.77    0.17
   5  -4  10    1.47    0.43
  -5   4  10    1.24    0.14
  -5  -4 -10    1.18    0.15
  -5   4  10    1.20    0.12
   5   4 -10    1.03    0.36
  -5   4  10    1.31    0.15
   5   4 -10    1.56    0.15
   5  -4  11    4.11    0.24
   5   4 -11    4.29    0.69
   5   4 -11    4.52    0.23
  -5   4  11    4.95    0.27
  -5  -4 -11    5.29    0.28
  -5   4  11    5.49    0.29
  -5  -4 -11    5.86    0.87
   5  -4  12    0.82    0.12
  -5  -4 -12    0.94    0.14
  -5   4  12    1.00    0.13
  -5   4  12    0.79    0.13
   5  -4  13    0.37    0.09
  -5  -4 -13    0.26    0.09
   5  -4  13    0.37    0.10
  -5   4  13    0.27    0.09
   5  -4  14    0.61    0.10
  -5  -4 -14    0.33    0.09
  -5   4  14    0.28    0.07
  -5  -4 -14    0.35    0.08
   5  -4  14    0.62    0.09
  -5  -4 -15    0.59    0.07
   5  -4  15    0.89    0.09
  -5  -4 -15    0.74    0.10
   5  -4  15    0.74    0.08
  -5   4  15    0.77    0.08
  -6  -4  15    0.03    0.05
   6   4  15   -0.04    0.05
  -6   4 -15    0.02    0.05
   6   4  14    0.39    0.08
  -6  -4  14    0.44    0.09
  -6   4 -14    0.45    0.10
  -6   4 -13    4.54    0.26
   6   4  13    4.27    0.23
   6   4  13    4.58    0.19
  -6  -4  13    4.78    0.26
  -6  -4  12    0.70    0.13
   6   4  12    0.86    0.11
  -6   4 -12    0.78    0.13
   6   4  12    0.74    0.12
  -6  -4  11    1.68    0.17
   6   4  11    1.33    0.15
   6   4  11    1.28    0.14
  -6   4 -11    1.76    0.18
  -6  -4  10    0.52    0.09
   6   4  10    1.58    0.16
  -6   4 -10    0.30    0.26
  -6  -4  10    0.69    0.10
  -6   4 -10    0.71    0.13
   6  -4 -10    2.13    0.58
   6   4  10    1.55    0.15
  -6  -4  10    0.62    0.12
  -6   4  -9    0.12    0.21
  -6  -4   9    0.04    0.07
  -6  -4   9    0.07    0.06
  -6   4  -9    0.12    0.09
   6  -4  -9    0.08    0.31
   6   4   9    0.25    0.10
   6   4   9    0.17    0.27
   6   4   9    0.24    0.09
  -6   4  -8    3.51    0.55
   6  -4  -8    3.06    0.45
  -6  -4   8    3.95    0.21
   6   4   8    3.01    0.19
   6   4   8    2.74    0.53
  -6  -4   8    3.64    0.18
  -6   4  -8    3.78    0.22
  -6  -4   8    3.44    0.51
  -6   4  -8    2.99    0.47
  -6  -4   7    0.94    0.11
  -6   4  -7    0.82    0.27
  -6   4  -7    1.10    0.12
   6   4   7    0.46    0.30
  -6   4  -7    0.88    0.27
  -6  -4   7    0.74    0.24
   6  -4  -7    0.67    0.20
   6  -4  -6   13.18    0.75
  -6  -4   6   11.58    0.85
  -6   4  -6   12.00    0.84
  -6   4  -6   11.60    0.85
   6   4   6   12.26    1.05
  -6   4  -5    2.12    0.33
   6  -4  -5    2.85    0.45
   6  -4  -5    2.93    0.32
  -6  -4   5    1.96    0.34
   6   4   5    2.63    0.49
  -6   4  -5    2.08    0.36
  -6   4  -4   13.49    0.72
  -6   4  -4   12.34    0.81
   6  -4  -4   17.26    0.97
  -6  -4   4   12.66    0.79
  -6  -4   4   13.75    0.76
   6  -4  -4   17.65    0.66
   6   4   4   16.48    1.01
  -6  -4   3   16.62    0.87
  -6  -4   3   18.51    0.82
   6  -4  -3   18.17    0.54
  -6   4  -3   17.56    0.91
   6   4   3   18.09    0.97
  -6   4  -3   17.76    0.69
   6  -4  -3   18.16    0.90
  -6   4  -2    7.48    0.58
  -6  -4   2    8.13    0.54
  -6  -4   2    7.94    0.58
   6  -4  -2    6.10    0.20
   6   4   2    7.60    0.56
   6  -4  -2    7.02    0.52
  -6   4  -2    7.83    0.38
   6  -4  -1    3.79    0.35
  -6  -4   1    5.60    0.49
   6   4   1    4.24    0.38
  -6   4  -1    5.29    0.48
  -6  -4   1    5.45    0.42
   6  -4   0  200.33    2.34
  -6  -4   0  201.68    2.42
  -6   4   0  194.29    2.79
  -6  -4   0  197.49    2.76
   6  -4   1    5.53    0.38
   6   4  -1    5.35    0.37
  -6  -4  -1    4.17    0.42
  -6   4   1    4.02    0.41
  -6  -4  -1    4.17    0.35
   6  -4   2    7.39    0.44
   6   4  -2    7.93    0.45
   6   4  -2    7.21    0.48
  -6  -4  -2    6.84    0.43
   6  -4   2    7.53    0.52
  -6   4   2    7.03    0.52
  -6   4   3   17.89    0.82
   6  -4   3   18.66    0.84
  -6  -4  -3   18.10    0.91
   6   4  -3   19.40    0.72
  -6  -4  -3   17.88    0.68
   6  -4   3   19.14    0.75
  -6  -4  -4   16.91    0.94
   6  -4   4   13.69    0.79
   6   4  -4   14.79    0.60
  -6  -4  -4   17.28    0.65
  -6   4   4   16.97    0.80
   6  -4   5    2.13    0.37
  -6   4   5    2.74    0.34
  -6  -4  -5    2.64    0.44
   6   4  -5    2.77    0.42
  -6   4   6   13.84    0.73
   6  -4   6   11.58    0.89
   6   4  -6   12.05    0.89
  -6  -4  -6   12.38    0.96
  -6   4   7    0.64    0.10
  -6  -4  -7    0.68    0.10
  -6   4   7    0.60    0.10
  -6  -4  -7    0.49    0.25
   6  -4   7    1.02    0.12
   6   4  -7    1.00    0.29
   6  -4   7    0.94    0.34
  -6   4   8    2.69    0.18
   6  -4   8    3.68    0.58
  -6  -4  -8    2.91    0.19
   6  -4   8    3.86    0.22
   6   4  -8    3.62    0.56
  -6   4   8    2.66    0.15
  -6   4   8    2.72    0.18
  -6  -4  -8    2.53    0.52
  -6  -4  -9    0.19    0.23
  -6   4   9    0.10    0.08
  -6   4   9    0.13    0.07
  -6  -4  -9    0.10    0.09
  -6   4   9    0.22    0.08
   6  -4   9    0.14    0.09
   6   4  -9    0.21    0.20
   6  -4   9    0.65    0.29
  -6  -4 -10    1.78    0.50
  -6   4  10    1.30    0.15
  -6   4  10    1.30    0.13
  -6  -4 -10    1.33    0.16
  -6   4  10    1.31    0.15
   6   4 -10    0.79    0.32
   6  -4  10    0.80    0.13
   6  -4  10    0.11    0.19
  -6   4  11    1.31    0.15
  -6  -4 -11    1.40    0.17
   6  -4  11    1.85    0.18
  -6  -4 -12    0.80    0.13
   6  -4  12    0.68    0.12
  -6   4  12    0.80    0.12
  -6  -4 -13    4.02    0.23
  -6   4  13    4.17    0.23
  -6  -4 -13    4.09    0.25
   6  -4  13    3.88    0.22
   6  -4  14    0.57    0.09
   6  -4  14    0.58    0.09
  -6  -4 -14    0.40    0.09
  -6   4  14    0.34    0.08
  -6  -4 -14    0.41    0.09
  -6  -4 -15    0.02    0.04
   6  -4  15    0.04    0.05
  -6   4  15    0.05    0.05
  -6  -4 -15    0.04    0.05
  -7  -4  15    0.15    0.06
   7   4  15    0.20    0.06
  -7   4 -15    0.21    0.06
   7   4  14    0.37    0.08
  -7   4 -14    0.40    0.09
  -7  -4  14    0.34    0.08
  -7  -4  13    0.28    0.10
  -7   4 -13    0.26    0.09
   7   4  13    0.66    0.09
   7   4  13    0.55    0.11
   7   4  12    1.21    0.14
  -7   4 -12    1.47    0.17
   7   4  12    1.21    0.13
  -7  -4  12    1.54    0.17
  -7   4 -11    5.22    0.29
  -7  -4  11    5.07    0.28
  -7  -4  11    5.06    0.23
   7   4  11    6.34    0.27
   7   4  11    6.29    0.29
   7   4  10    2.86    0.20
  -7  -4  10    2.72    0.21
   7   4  10    2.82    0.20
  -7   4 -10    2.81    0.22
   7  -4 -10    2.33    0.62
  -7  -4  10    2.63    0.18
  -7   4 -10    3.53    0.60
   7   4   9    1.72    0.16
   7   4   9    1.69    0.45
  -7  -4   9    1.90    0.17
  -7  -4   9    1.94    0.15
   7  -4  -9    1.71    0.49
  -7   4  -9    2.70    0.53
  -7   4  -9    2.21    0.19
  -7   4  -8    7.12    0.30
  -7  -4   8    6.94    0.27
   7   4   8    6.76    0.85
   7   4   8    7.40    0.29
  -7  -4   8    7.03    0.29
  -7  -4   8    6.63    0.68
  -7   4  -8    7.82    0.82
  -7   4  -8    7.10    0.73
   7  -4  -8    7.57    0.92
  -7  -4   7    3.33    0.18
  -7   4  -7    3.75    0.53
  -7   4  -7    3.34    0.52
  -7   4  -7    3.35    0.20
   7   4   7    3.54    0.63
  -7  -4   7    3.34    0.19
  -7  -4   7    2.90    0.47
   7  -4  -7    3.55    0.60
   7   4   7    3.86    0.20
  -7  -4   6    6.29    0.65
  -7   4  -6    6.81    0.67
   7  -4  -6    6.70    0.74
  -7   4  -6    6.86    0.65
   7   4   6    5.71    0.75
  -7  -4   5    7.99    0.69
   7  -4  -5   10.23    0.84
  -7   4  -5    8.16    0.63
   7   4   5    9.41    0.88
  -7   4  -5    7.48    0.70
   7  -4  -5   10.29    0.57
  -7  -4   5    8.59    0.67
  -7   4  -4   38.73    1.21
  -7   4  -4   36.63    1.44
   7  -4  -4   34.18    0.89
   7   4   4   33.46    1.51
   7  -4  -4   33.10    1.38
  -7  -4   4   37.51    1.43
  -7  -4   4   39.50    1.34
  -7  -4   3   20.00    1.01
  -7   4  -3   20.72    1.05
   7   4   3   20.86    1.09
  -7   4  -3   21.90    0.78
   7  -4  -3   21.17    1.01
  -7  -4   3   21.27    0.95
  -7   4  -2   47.34    1.56
   7   4   2   44.70    1.44
  -7  -4   2   49.83    1.54
  -7  -4   2   53.11    1.44
   7  -4  -2   42.94    1.31
  -7   4  -2   53.28    1.01
  -7  -4   1   52.54    1.54
   7  -4  -1   54.21    1.34
  -7  -4   1   54.32    1.40
   7   4   1   56.45    1.49
  -7   4  -1   52.06    1.58
   7   4   0   10.68    0.61
  -7  -4   0   11.02    0.63
   7  -4   0   10.43    0.55
  -7   4   0   10.35    0.69
  -7  -4   0   10.87    0.72
  -7  -4  -1   57.12    1.37
   7   4  -1   55.68    1.31
   7  -4   1   52.72    1.44
  -7  -4  -1   57.05    1.64
   7  -4   1   54.39    1.20
  -7   4   1   55.30    1.57
   7  -4   2   52.33    1.18
  -7   4   2   43.68    1.38
   7   4  -2   53.36    1.26
   7  -4   2   50.69    1.44
  -7  -4  -2   44.32    1.19
   7   4  -2   49.98    1.33
  -7  -4  -3   21.12    0.81
   7   4  -3   21.04    0.82
   7  -4   3   22.21    0.99
  -7   4   3   20.77    0.95
   7  -4   4   37.78    1.38
  -7  -4  -4   33.29    1.00
  -7   4   4   33.67    1.23
  -7  -4  -4   33.95    1.40
   7   4  -5    8.67    0.74
  -7   4   5    9.96    0.67
   7  -4   5    9.29    0.75
  -7  -4  -5   10.38    0.84
   7   4  -6    6.90    0.69
   7  -4   6    7.84    0.76
  -7   4   6    7.01    0.57
  -7  -4  -6    5.86    0.68
  -7   4   6    6.88    0.19
   7   4  -7    3.06    0.49
  -7   4   7    3.52    0.20
  -7  -4  -7    3.58    0.21
   7  -4   7    3.44    0.21
  -7  -4  -7    3.91    0.60
   7  -4   7    3.37    0.58
  -7  -4  -8    7.04    0.30
  -7   4   8    6.95    0.24
   7   4  -8    7.09    0.78
  -7   4   8    7.19    0.29
  -7   4   8    6.60    0.24
  -7  -4  -8    7.06    0.85
   7  -4   8    6.63    0.80
   7  -4   8    6.73    0.30
  -7  -4  -9    1.66    0.17
  -7   4   9    1.51    0.15
   7   4  -9    2.09    0.47
  -7  -4  -9    1.59    0.46
   7  -4   9    2.20    0.19
  -7   4   9    1.42    0.13
  -7  -4 -10    2.81    0.22
   7   4 -10    2.11    0.48
  -7   4  10    2.55    0.20
   7  -4  10    3.16    0.23
  -7  -4 -10    2.60    0.59
   7  -4  10    2.75    0.55
  -7  -4 -11    5.72    0.30
   7  -4  11    5.35    0.27
  -7  -4 -11    6.48    0.33
  -7   4  11    5.94    0.29
  -7  -4 -12    1.46    0.16
  -7   4  12    1.30    0.15
  -7  -4 -12    1.55    0.17
   7  -4  12    1.64    0.16
   7  -4  13    0.35    0.08
   7  -4  13    0.17    0.08
  -7  -4 -13    0.41    0.10
  -7   4  13    0.46    0.10
  -7  -4 -13    0.40    0.10
  -7   4  14    0.37    0.07
   7  -4  14    0.44    0.08
  -7  -4 -14    0.31    0.08
   7  -4  14    0.44    0.07
  -7  -4 -14    0.30    0.08
   7  -4  15    0.26    0.06
  -7  -4 -15    0.10    0.04
  -7   4  15    0.20    0.05
  -8   4 -15    0.38    0.07
  -8  -4  15    0.38    0.06
  -8  -4  14    0.45    0.08
  -8   4 -14    0.29    0.08
   8   4  14    0.47    0.08
  -8   4 -13    0.03    0.07
   8   4  13    0.21    0.07
  -8  -4  13    0.07    0.07
   8   4  13    0.19    0.08
   8   4  12    3.52    0.20
  -8   4 -12    4.02    0.25
  -8  -4  12    3.66    0.24
   8   4  12    3.67    0.22
   8   4  11    2.06    0.17
  -8  -4  11    2.16    0.16
  -8   4 -11    2.00    0.20
  -8  -4  11    2.07    0.20
   8   4  11    2.05    0.17
  -8  -4  10    2.16    0.17
   8   4  10    2.50    0.19
  -8   4 -10    2.29    0.21
   8  -4 -10    2.35    0.58
  -8  -4  10    2.36    0.20
   8   4  10    2.51    0.19
  -8   4 -10    3.10    0.56
   8   4   9    4.79    0.73
   8  -4  -9    5.04    0.81
  -8   4  -9    4.23    0.26
  -8  -4   9    4.11    0.25
  -8  -4   9    3.95    0.22
   8   4   9    5.39    0.27
  -8   4  -9    3.67    0.60
  -8   4  -8    1.62    0.17
  -8  -4   8    1.49    0.15
  -8   4  -8    2.30    0.47
   8   4   8    3.07    0.20
   8   4   8    3.24    0.66
  -8  -4   8    1.72    0.16
   8  -4  -8    2.86    0.59
   8   4   7    0.97    0.12
  -8  -4   7    1.07    0.12
   8  -4  -7    0.88    0.36
  -8  -4   7    1.32    0.13
  -8   4  -7    1.08    0.11
  -8   4  -7    1.24    0.34
   8   4   7    0.59    0.34
  -8   4  -7    1.25    0.14
  -8  -4   7    1.27    0.31
  -8   4  -7    0.89    0.29
   8  -4  -6    3.79    0.58
  -8  -4   6    3.66    0.52
  -8   4  -6    4.00    0.20
  -8   4  -6    4.43    0.53
  -8   4  -6    3.62    0.53
  -8  -4   6    4.01    0.19
   8   4   6    3.81    0.67
   8  -4  -5   12.66    0.96
   8   4   5   11.76    1.04
  -8   4  -5   11.01    0.74
  -8  -4   5   10.75    0.84
  -8  -4   5   11.64    0.81
  -8   4  -5    9.92    0.84
  -8  -4   4    2.79    0.42
   8  -4  -4    3.35    0.46
   8   4   4    2.81    0.48
  -8   4  -4    2.48    0.42
  -8  -4   4    3.44    0.43
  -8   4  -4    2.74    0.33
  -8   4  -3    6.81    0.65
   8  -4  -3    7.35    0.62
  -8  -4   3    6.96    0.59
   8   4   3    7.51    0.70
  -8  -4   3    6.66    0.62
  -8   4  -3    7.77    0.48
  -8  -4   2   57.35    1.62
   8   4   2   47.50    1.58
  -8  -4   2   55.66    1.72
  -8   4  -2   53.90    1.74
   8  -4  -2   43.54    1.35
   8  -4  -1   56.51    1.41
  -8  -4   1   54.98    1.54
  -8   4  -1   51.30    1.67
  -8  -4   1   52.23    1.64
   8   4   1   59.33    1.65
   8   4   0    3.96    0.41
  -8  -4   0    3.85    0.47
  -8   4   0    3.94    0.47
  -8  -4   0    4.00    0.41
   8  -4   0    3.86    0.35
  -8  -4  -1   60.07    1.53
   8   4  -1   56.31    1.46
   8  -4   1   55.08    1.23
  -8   4   1   57.82    1.71
   8   4  -2   54.93    1.49
   8   4  -2   59.94    1.47
  -8   4   2   44.08    1.49
   8  -4   2   55.73    1.22
  -8  -4  -2   45.67    1.31
   8  -4   2   55.38    1.61
  -8   4   3    7.50    0.62
   8   4  -3    7.14    0.52
   8   4  -3    7.00    0.50
   8  -4   3    6.97    0.61
  -8  -4  -3    7.38    0.53
   8  -4   4    2.86    0.42
   8   4  -4    3.10    0.32
  -8  -4  -4    3.11    0.34
  -8   4   4    2.73    0.39
  -8   4   5   12.85    0.26
   8  -4   5   11.40    0.88
   8   4  -5   10.72    0.82
  -8   4   5   11.87    0.79
  -8  -4  -5   12.07    0.93
  -8   4   6    4.22    0.16
   8  -4   6    4.17    0.61
  -8  -4  -6    4.33    0.61
  -8   4   6    4.29    0.21
  -8   4   6    4.33    0.48
  -8  -4  -6    4.20    0.21
   8   4  -6    3.48    0.50
  -8  -4  -6    4.14    0.18
  -8   4   7    0.68    0.09
  -8  -4  -7    0.60    0.28
   8  -4   7    1.22    0.15
  -8   4   7    0.95    0.10
  -8  -4  -7    0.79    0.11
  -8  -4  -7    0.81    0.10
   8   4  -7    1.38    0.35
  -8  -4  -7    0.83    0.12
  -8   4   7    1.10    0.27
   8  -4   7    1.22    0.40
  -8   4   7    0.79    0.10
  -8   4   7    0.83    0.11
   8  -4   8    0.93    0.39
  -8   4   8    2.89    0.17
  -8  -4  -8    2.69    0.21
  -8   4   8    2.95    0.20
  -8   4   8    2.70    0.17
   8   4  -8    1.38    0.37
   8  -4   8    1.71    0.18
  -8  -4  -8    2.89    0.21
  -8  -4  -8    2.94    0.60
   8  -4   9    4.20    0.26
   8   4  -9    3.53    0.60
  -8   4   9    4.77    0.22
  -8   4   9    4.68    0.26
  -8  -4  -9    4.49    0.73
  -8  -4  -9    4.98    0.28
  -8  -4  -9    5.21    0.28
   8  -4   9    4.51    0.70
  -8  -4 -10    2.52    0.21
  -8  -4 -10    2.13    0.53
  -8  -4 -10    2.68    0.22
   8  -4  10    2.57    0.21
  -8   4  10    2.46    0.20
  -8  -4 -11    1.90    0.19
  -8   4  11    1.82    0.17
   8  -4  11    2.04    0.19
  -8  -4 -11    1.90    0.19
  -8   4  12    3.17    0.22
   8  -4  12    3.92    0.23
  -8  -4 -12    3.53    0.24
  -8  -4 -12    3.51    0.23
  -8  -4 -13    0.06    0.08
   8  -4  13    0.01    0.07
  -8   4  13    0.07    0.07
  -8  -4 -13    0.05    0.07
   8  -4  13    0.01    0.06
  -8  -4 -14    0.45    0.08
  -8  -4 -14    0.36    0.08
  -8   4  14    0.46    0.08
   8  -4  14    0.50    0.08
   8  -4  15    0.36    0.06
  -9  -4  14    0.23    0.07
   9   4  14    0.33    0.07
  -9   4 -14    0.24    0.07
   9   4  13    0.10    0.07
  -9  -4  13    0.10    0.07
   9   4  13    0.09    0.05
  -9   4 -13    0.08    0.07
  -9   4 -12    0.24    0.09
  -9  -4  12    0.18    0.08
   9   4  12    0.24    0.08
   9   4  12    0.21    0.08
  -9  -4  11    2.03    0.19
   9   4  11    2.43    0.19
   9   4  11    2.51    0.18
  -9  -4  11    1.79    0.15
  -9   4 -11    1.74    0.18
  -9  -4  10    3.78    0.25
   9   4  10    3.69    0.24
  -9   4 -10    3.53    0.24
  -9  -4  10    3.64    0.22
   9   4  10    3.93    0.24
   9   4   9   10.14    0.36
  -9   4  -9   10.96    0.41
  -9  -4   9   10.69    0.39
  -9  -4   9   10.32    0.36
   9  -4  -9    8.74    1.08
   9   4   9    8.94    1.01
   9   4   8    0.66    0.36
  -9   4  -8    0.51    0.12
  -9   4  -8    0.43    0.08
   9   4   8    0.96    0.13
  -9  -4   8    0.50    0.11
   9  -4  -8    0.77    0.34
  -9  -4   8    0.49    0.10
  -9   4  -8    0.32    0.21
  -9   4  -7    0.37    0.08
  -9   4  -7    0.48    0.23
   9   4   7    0.39    0.10
  -9   4  -7    0.38    0.09
  -9  -4   7    0.48    0.10
  -9  -4   7    0.34    0.08
  -9   4  -7   -0.01    0.14
  -9  -4   7    0.14    0.16
   9   4   7    0.47    0.35
   9  -4  -7    0.23    0.18
   9   4   6    0.50    0.10
   9  -4  -6    0.61    0.24
  -9  -4   6    0.82    0.11
  -9   4  -6    0.78    0.11
  -9   4  -6    0.82    0.25
  -9  -4   6    0.84    0.11
  -9   4  -6    0.64    0.28
  -9   4  -6    0.64    0.09
   9   4   6    0.48    0.34
  -9  -4   6    0.59    0.23
  -9   4  -5    0.38    0.19
   9   4   5    0.75    0.36
  -9   4  -5    0.65    0.27
  -9  -4   5    0.71    0.11
   9  -4  -5    0.70    0.27
  -9  -4   5    0.21    0.15
  -9  -4   5    0.70    0.28
   9  -4  -4    3.11    0.46
   9   4   4    2.83    0.53
  -9  -4   4    3.21    0.44
  -9   4  -4    2.93    0.48
  -9  -4   4    2.58    0.42
  -9   4  -4    3.21    0.37
   9   4   3    1.54    0.36
   9  -4  -3    1.59    0.30
  -9  -4   3    0.94    0.26
  -9   4  -3    0.89    0.27
  -9  -4   3    0.99    0.28
  -9   4  -2  106.11    2.60
  -9  -4   2  110.29    2.38
  -9  -4   2  106.32    2.54
   9   4   2  107.99    2.54
   9  -4  -2  103.86    2.10
   9   4   1    4.00    0.48
   9  -4  -1    4.48    0.41
  -9   4  -1    3.63    0.50
  -9  -4   1    4.27    0.47
  -9  -4   1    3.83    0.49
  -9  -4   0    0.89    0.26
   9   4   0    0.91    0.23
  -9   4   0    0.77    0.25
   9  -4   0    0.98    0.19
  -9  -4   0    0.71    0.22
   9   4  -1    4.21    0.44
   9  -4   1    4.25    0.35
  -9   4   1    4.24    0.51
  -9  -4  -1    4.41    0.46
   9  -4   1    3.68    0.46
   9   4  -2  110.74    2.23
   9  -4   2  112.17    2.47
  -9  -4  -2  106.69    2.16
  -9   4   2  103.67    2.41
   9   4  -2  109.64    2.17
   9  -4   3    1.21    0.30
  -9   4   3    1.58    0.35
   9   4  -3    1.05    0.22
   9   4  -3    1.29    0.24
  -9  -4  -3    1.58    0.27
  -9   4   4    2.85    0.42
   9   4  -4    2.87    0.36
  -9  -4  -4    2.75    0.35
   9  -4   4    2.90    0.47
   9   4  -4    3.07    0.34
  -9  -4  -4    2.94    0.16
  -9   4   4    2.81    0.14
   9   4  -4    2.67    0.43
  -9  -4  -5    0.72    0.10
  -9   4   5    0.99    0.12
  -9   4   5    0.86    0.09
  -9  -4  -5    0.94    0.12
  -9   4   5    0.76    0.27
   9  -4   5    0.42    0.28
   9   4  -5    0.57    0.23
  -9   4   6    0.54    0.08
   9   4  -6    0.63    0.27
  -9  -4  -6    0.41    0.09
  -9  -4  -6    0.68    0.29
  -9  -4  -6    0.47    0.09
  -9  -4  -6    0.58    0.11
  -9   4   6    0.55    0.10
  -9   4   6    0.49    0.23
  -9   4   6    0.80    0.10
   9  -4   6    0.85    0.32
  -9  -4  -7    0.35    0.08
  -9  -4  -7    0.44    0.10
  -9   4   7    0.50    0.08
  -9  -4  -7    0.09    0.17
   9  -4   7    0.47    0.11
  -9   4   7    0.36    0.09
  -9   4   7    0.52    0.09
  -9   4   7    0.49    0.19
  -9  -4  -7    0.38    0.09
   9  -4   7    0.26    0.27
   9   4  -7    0.78    0.27
   9   4  -8    0.74    0.28
  -9   4   8    0.85    0.13
  -9   4   8    0.94    0.12
  -9  -4  -8    0.93    0.14
  -9  -4  -8    0.91    0.13
   9  -4   8    0.48    0.12
   9  -4   8    0.26    0.37
  -9  -4  -8    0.89    0.34
  -9  -4  -9   10.44    0.39
  -9  -4  -9    9.22    1.02
   9  -4   9   10.41    0.40
  -9   4   9    9.38    0.37
  -9  -4  -9    9.76    0.39
  -9   4  10    3.65    0.24
   9  -4  10    3.78    0.24
  -9  -4 -10    4.05    0.25
  -9  -4 -10    3.88    0.25
  -9  -4 -11    2.39    0.21
  -9  -4 -11    2.52    0.20
  -9   4  11    2.30    0.19
   9  -4  11    1.93    0.18
  -9  -4 -12    0.20    0.08
   9  -4  12    0.17    0.09
  -9  -4 -12    0.27    0.09
  -9   4  12    0.27    0.09
  -9  -4 -13    0.08    0.06
  -9   4  13    0.06    0.06
  -9  -4 -13    0.02    0.07
   9  -4  13    0.03    0.05
   9  -4  13    0.01    0.07
  -9   4  14    0.31    0.07
   9  -4  14    0.24    0.07
  -9  -4 -14    0.32    0.07
 -10  -4  14    0.44    0.07
 -10   4 -14    0.48    0.08
  10   4  14    0.30    0.06
  10   4  13    0.01    0.05
  10   4  13    0.04    0.06
 -10   4 -13    0.05    0.07
 -10  -4  13   -0.01    0.06
 -10   4 -12    0.15    0.09
  10   4  12    0.12    0.07
 -10  -4  12    0.08    0.08
 -10  -4  12    0.15    0.07
  10   4  12    0.02    0.07
 -10   4 -11    0.02    0.09
 -10  -4  11    0.07    0.07
 -10  -4  11    0.10    0.09
  10   4  11    0.13    0.08
  10   4  11    0.18    0.09
 -10  -4  10    0.62    0.11
 -10  -4  10    0.75    0.13
  10   4  10    0.89    0.13
 -10   4 -10    0.49    0.13
  10   4  10    0.68    0.13
 -10   4  -9    4.27    0.26
  10   4   9    2.96    0.21
 -10  -4   9    4.10    0.24
  10   4   9    2.51    0.58
  10  -4  -9    2.30    0.57
 -10  -4   9    4.47    0.26
 -10  -4   8    0.26    0.09
 -10   4  -8    0.16    0.08
 -10  -4   8    0.19    0.09
  10   4   8    0.49    0.12
  10   4   8    0.31    0.35
 -10   4  -8    0.18    0.09
  10   4   7    0.80    0.12
 -10   4  -7    0.90    0.11
 -10  -4   7    0.99    0.13
 -10  -4   7    0.99    0.13
 -10   4  -7    0.96    0.13
 -10   4  -7    0.63    0.28
  10   4   7    0.48    0.34
  10  -4  -7    0.86    0.35
 -10  -4   6    0.24    0.08
 -10   4  -6   -0.01    0.16
  10   4   6    0.11    0.29
 -10   4  -6    0.33    0.09
 -10  -4   6    0.38    0.09
  10   4   6    0.37    0.10
 -10  -4   6    0.21    0.16
 -10   4  -6    0.29    0.08
  10  -4  -6    0.41    0.23
 -10   4  -5    3.58    0.19
 -10  -4   5    3.28    0.51
 -10   4  -5    3.34    0.54
  10  -4  -5    4.01    0.58
  10   4   5    4.17    0.21
 -10  -4   5    4.12    0.20
 -10  -4   5    3.76    0.54
 -10  -4   5    3.86    0.21
 -10   4  -5    3.33    0.19
  10   4   5    3.93    0.69
  10   4   4    5.84    0.76
 -10  -4   4    3.86    0.51
 -10  -4   4    3.48    0.51
 -10   4  -4    3.72    0.18
  10  -4  -4    5.79    0.63
 -10  -4   4    4.02    0.20
 -10   4  -4    3.97    0.58
  10   4   3   11.91    0.99
 -10  -4   3   11.19    0.84
 -10  -4   3    9.31    0.81
  10  -4  -3   13.05    0.84
 -10   4  -3   10.17    0.88
  10   4   2   13.43    0.96
 -10   4  -2   11.61    0.92
 -10  -4   2   10.54    0.86
 -10  -4   2   10.97    0.82
  10  -4  -2   11.78    0.72
 -10  -4   1   10.17    0.84
 -10   4  -1   10.33    0.85
  10  -4  -1   11.36    0.64
  10   4   1   12.59    0.89
 -10  -4   1   10.57    0.77
  10   4   0    0.46    0.18
 -10  -4   0    0.28    0.17
 -10   4   0    0.35    0.20
  10  -4   0    0.32    0.16
 -10   4   1   11.75    0.88
 -10  -4  -1   11.96    0.79
  10   4  -1   10.61    0.74
  10  -4   1   10.19    0.79
 -10  -4  -1   11.67    0.30
 -10   4   2   12.16    0.29
  10   4  -2   11.16    0.76
 -10   4   2   11.87    0.90
 -10  -4  -2   12.21    0.31
  10   4  -2   11.14    0.75
  10  -4   2   11.73    0.86
 -10  -4  -2   12.91    0.81
 -10   4   3   13.10    0.92
  10  -4   3   11.69    0.89
  10   4  -3   10.34    0.71
  10   4  -3   10.98    0.72
 -10  -4  -3   12.45    0.78
 -10  -4  -3   11.40    0.32
 -10   4   3   12.30    0.28
  10   4  -4    3.78    0.43
  10  -4   4    3.24    0.52
 -10   4   4    6.10    0.25
 -10   4   4    6.38    0.65
 -10  -4  -4    5.72    0.24
 -10  -4  -4    5.30    0.51
 -10  -4  -4    5.30    0.23
 -10   4   4    6.17    0.24
  10   4  -4    4.17    0.52
 -10   4   4    6.14    0.20
 -10  -4  -5    4.00    0.22
 -10   4   5    4.23    0.22
 -10   4   5    4.45    0.18
 -10  -4  -5    3.90    0.20
 -10  -4  -5    3.91    0.18
  10  -4   5    3.24    0.55
 -10   4   5    4.24    0.21
  10   4  -5    3.35    0.51
 -10   4   5    3.64    0.51
 -10  -4  -6    0.32    0.08
 -10   4   6    0.37    0.09
 -10   4   6    0.40    0.08
 -10  -4  -6    0.33    0.07
  10   4  -6    0.36    0.20
 -10  -4  -6    0.28    0.08
 -10  -4  -6    0.37    0.10
  10  -4   6    0.26    0.28
 -10   4   6    0.41    0.09
 -10   4   6    0.34    0.20
 -10   4   7    0.82    0.28
 -10  -4  -7    0.84    0.12
 -10   4   7    0.89    0.12
 -10  -4  -7    0.78    0.11
  10  -4   7    0.79    0.15
 -10   4   7    0.74    0.12
 -10  -4  -7    0.71    0.12
  10  -4   7    0.59    0.37
 -10   4   7    1.08    0.11
 -10  -4  -8    0.35    0.11
  10  -4   8    0.22    0.11
  10  -4   8    0.40    0.35
 -10   4   8    0.37    0.10
 -10  -4  -8    0.31    0.10
 -10  -4  -9    3.02    0.23
 -10   4   9    2.71    0.22
 -10  -4  -9    3.29    0.22
 -10  -4 -10    0.69    0.13
 -10  -4 -10    0.78    0.14
 -10   4  10    0.72    0.13
  10  -4  10    0.78    0.14
 -10   4  11    0.11    0.08
  10  -4  11   -0.03    0.08
 -10  -4 -11    0.14    0.09
 -10  -4 -11    0.06    0.09
 -10   4  12    0.09    0.07
 -10  -4 -12    0.06    0.07
 -10  -4 -12    0.03    0.08
  10  -4  12    0.11    0.08
 -10  -4 -13    0.01    0.07
 -10   4  13    0.03    0.06
  10  -4  13   -0.04    0.07
 -10   4  14    0.26    0.06
 -10  -4 -14    0.29    0.07
 -11   4 -14    0.48    0.07
  11   4  14    0.69    0.07
 -11  -4  14    0.66    0.07
  11   4  13    0.37    0.08
 -11   4 -13    0.36    0.08
  11   4  13    0.34    0.06
 -11  -4  13    0.41    0.08
 -11   4 -12    0.69    0.11
  11   4  12    0.74    0.10
  11   4  12    0.73    0.10
 -11  -4  12    0.78    0.11
 -11  -4  11    1.26    0.15
  11   4  11    1.54    0.15
 -11  -4  11    1.36    0.13
  11   4  11    1.60    0.15
 -11   4 -11    1.63    0.16
  11   4  10    1.02    0.13
  11   4  10    0.95    0.14
 -11  -4  10    0.77    0.13
 -11  -4  10    0.64    0.11
  11   4   9    1.30    0.15
 -11  -4   9    1.17    0.15
 -11   4  -9    1.07    0.16
 -11  -4   9    1.06    0.13
  11   4   8    3.61    0.23
 -11  -4   8    2.52    0.20
 -11  -4   8    2.67    0.20
 -11   4  -8    2.87    0.21
  11   4   8    3.87    0.77
 -11   4  -8    2.78    0.18
  11  -4  -8    2.36    0.55
 -11   4  -7    1.80    0.17
  11   4   7    2.96    0.21
 -11  -4   7    1.61    0.16
 -11  -4   7    1.79    0.17
 -11   4  -7    1.67    0.15
  11   4   7    3.72    0.77
  11  -4  -7    2.81    0.57
 -11   4  -6    3.95    0.59
 -11  -4   6    3.72    0.55
  11   4   6    4.08    0.23
  11   4   6    3.87    0.75
 -11  -4   6    4.37    0.23
 -11  -4   6    4.31    0.24
 -11   4  -6    4.26    0.22
  11  -4  -6    3.38    0.58
 -11   4  -6    4.27    0.23
 -11  -4   5    5.18    0.25
  11  -4  -5    5.19    0.66
  11   4   5    4.97    0.79
 -11   4  -5    4.99    0.23
 -11   4  -5    4.71    0.23
 -11  -4   5    5.29    0.66
 -11  -4   5    5.10    0.23
 -11  -4   5    4.07    0.59
  11   4   5    5.05    0.24
 -11   4  -5    4.87    0.66
 -11   4  -4    4.27    0.62
 -11  -4   4    4.45    0.20
  11   4   4    4.89    0.74
 -11  -4   4    4.41    0.22
  11  -4  -4    4.15    0.53
 -11  -4   4    4.40    0.57
 -11   4  -4    4.49    0.21
 -11  -4   4    4.50    0.60
 -11  -4   3    3.28    0.18
 -11  -4   3    2.71    0.44
 -11   4  -3    3.11    0.52
  11   4   3    2.75    0.51
 -11  -4   3    3.04    0.50
 -11   4  -3    3.27    0.18
 -11   4  -2   14.91    1.08
 -11  -4   2   15.35    1.08
 -11  -4   2   15.57    1.02
 -11   4  -2   16.35    0.37
 -11  -4   2   15.36    0.34
  11  -4  -1   15.76    1.03
 -11   4  -1   18.09    1.17
  11   4   1   17.59    1.11
 -11  -4   1   18.63    0.38
 -11  -4   1   17.52    1.05
  11  -4   0    1.27    0.32
 -11   4   0    1.26    0.34
 -11  -4   0    1.35    0.13
 -11  -4   0    1.15    0.31
  11   4   0    1.35    0.32
  11   4  -1   18.82    1.05
 -11   4   1   15.75    0.34
 -11  -4  -1   16.21    0.37
 -11   4   1   14.84    1.04
 -11  -4  -1   15.47    0.96
  11  -4   1   18.49    1.12
  11  -4   2   15.25    1.04
 -11   4   2   12.63    0.34
 -11  -4  -2   12.21    0.85
 -11  -4  -2   11.32    0.33
  11   4  -2   15.66    0.94
 -11   4   2   11.92    0.92
 -11   4   2   11.77    0.30
 -11  -4  -2   13.20    0.32
  11   4  -2   13.85    0.89
 -11   4   3    3.36    0.19
 -11  -4  -3    2.97    0.42
  11   4  -3    2.98    0.41
  11   4  -3    3.21    0.42
 -11  -4  -3    3.54    0.17
  11  -4   3    2.74    0.47
 -11   4   3    3.08    0.16
 -11  -4  -3    3.01    0.18
 -11  -4  -3    3.13    0.18
 -11   4   3    2.99    0.48
 -11   4   4    4.85    0.23
  11  -4   4    4.32    0.63
 -11   4   4    5.02    0.61
 -11  -4  -4    4.91    0.20
 -11  -4  -4    4.80    0.23
 -11  -4  -4    4.50    0.22
 -11   4   4    5.43    0.20
 -11  -4  -5    4.97    0.25
 -11   4   5    5.13    0.63
 -11   4   5    5.35    0.24
  11  -4   5    4.96    0.72
 -11   4   5    4.73    0.25
 -11  -4  -5    4.83    0.24
 -11  -4  -5    5.03    0.21
 -11   4   5    5.28    0.20
 -11  -4  -5    5.26    0.24
 -11  -4  -6    3.86    0.22
 -11   4   6    3.98    0.18
 -11  -4  -6    3.77    0.18
 -11  -4  -6    3.90    0.22
 -11   4   6    3.73    0.54
  11  -4   6    4.46    0.73
 -11  -4  -6    3.88    0.24
 -11   4   6    3.74    0.23
 -11   4   7    3.18    0.17
  11  -4   7    1.57    0.19
 -11  -4  -7    2.74    0.19
 -11  -4  -7    2.79    0.21
 -11  -4  -7    2.82    0.19
 -11   4   7    3.03    0.48
 -11   4   7    3.11    0.22
  11  -4   7    1.65    0.51
 -11  -4  -8    3.76    0.23
  11  -4   8    2.55    0.22
  11  -4   8    2.43    0.64
 -11   4   8    3.10    0.23
 -11  -4  -8    3.47    0.24
 -11  -4  -8    3.63    0.21
 -11  -4  -9    1.27    0.16
  11  -4   9    1.15    0.16
 -11   4   9    1.13    0.15
 -11  -4  -9    1.20    0.15
  11  -4  10    0.85    0.14
 -11  -4 -10    1.05    0.13
 -11  -4 -10    0.99    0.14
 -11   4  10    0.92    0.14
 -11  -4 -11    1.38    0.16
 -11  -4 -11    1.55    0.14
 -11   4  11    1.40    0.15
  11  -4  11    1.47    0.16
 -11  -4 -12    0.62    0.11
  11  -4  12    0.76    0.11
 -11   4  12    0.77    0.11
  11  -4  13    0.39    0.08
 -11   4  13    0.37    0.07
 -11  -4 -13    0.27    0.07
  11  -4  14    0.66    0.07
 -11   4  14    0.59    0.07
 -11  -4 -14    0.64    0.07
 -12  -4  13    0.22    0.06
  12   4  13    0.29    0.06
 -12   4 -13    0.21    0.07
  12   4  13    0.32    0.05
  12   4  12    0.23    0.07
 -12   4 -12    0.37    0.09
 -12  -4  12    0.30    0.08
  12   4  12    0.23    0.07
  12   4  11    1.29    0.13
 -12  -4  11    1.45    0.15
 -12  -4  11    1.46    0.13
  12   4  11    1.47    0.14
 -12   4 -11    1.53    0.16
 -12  -4  10    0.36    0.09
  12   4  10    0.50    0.11
 -12   4 -10    0.55    0.11
  12   4  10    0.46    0.11
 -12  -4  10    0.39    0.10
 -12  -4   9   -0.01    0.08
  12   4   9    0.06    0.08
 -12  -4   9    0.07    0.08
 -12   4  -9    0.06    0.09
 -12   4  -9    0.14    0.07
 -12   4  -8    4.97    0.23
 -12  -4   8    4.84    0.27
 -12  -4   8    4.79    0.27
 -12   4  -8    4.75    0.27
 -12  -4   7    5.05    0.27
 -12   4  -7    5.17    0.24
 -12  -4   7    5.21    0.27
  12   4   7    3.89    0.80
 -12   4  -7    5.07    0.27
  12   4   7    4.17    0.25
 -12  -4   6    9.95    0.36
  12   4   6    8.89    1.13
 -12   4  -6    8.95    0.90
  12   4   6    8.92    0.34
 -12   4  -6   10.36    0.34
 -12   4  -6   10.49    0.36
 -12  -4   6   10.31    0.35
 -12  -4   5    0.71    0.12
  12   4   5    0.47    0.11
 -12   4  -5    0.66    0.10
 -12  -4   5    0.46    0.27
 -12  -4   5    0.58    0.10
  12   4   5    0.36    0.29
 -12  -4   5    0.54    0.23
 -12   4  -5    0.37    0.23
 -12   4  -5    0.45    0.10
 -12   4  -4    4.91    0.24
 -12  -4   4    5.12    0.23
  12   4   4    5.12    0.79
 -12   4  -4    4.81    0.68
 -12  -4   4    4.98    0.25
 -12  -4   4    5.19    0.66
 -12  -4   4    4.42    0.61
 -12   4  -3    1.92    0.16
 -12   4  -3    1.42    0.39
 -12  -4   3    1.75    0.42
  12   4   3    2.89    0.57
 -12  -4   3    1.84    0.40
 -12  -4   3    1.88    0.15
  12   4   2   16.38    1.21
  12  -4  -2   16.51    1.12
 -12   4  -2   18.92    0.42
 -12  -4   2   19.36    0.43
 -12  -4   2   18.92    1.17
 -12   4  -2   16.84    1.22
 -12  -4   1    1.80    0.38
 -12   4  -1    2.27    0.46
 -12  -4   1    2.21    0.15
  12  -4  -1    2.90    0.49
  12   4   1    2.60    0.48
 -12   4  -1    2.78    0.16
 -12  -4   1    2.30    0.15
 -12  -4   0   10.00    0.31
 -12   4   0    9.93    0.29
 -12   4   0   11.20    0.32
  12   4   0   10.17    0.89
 -12   4   0   10.59    0.94
  12  -4   0    9.05    0.84
 -12  -4   0    9.16    0.80
 -12  -4  -1    2.78    0.45
 -12   4   1    2.86    0.16
 -12   4   1    3.01    0.17
 -12   4   1    3.14    0.16
  12   4  -1    2.38    0.42
 -12  -4  -1    2.85    0.18
 -12  -4  -1    2.84    0.17
 -12   4   1    2.80    0.50
 -12  -4  -1    3.27    0.17
  12   4  -1    1.92    0.38
  12  -4   1    2.38    0.44
 -12  -4  -2   16.03    1.00
  12   4  -2   17.38    1.06
 -12   4   2   17.22    0.41
 -12   4   2   17.03    0.35
  12  -4   2   18.46    1.22
 -12  -4  -2   16.82    0.40
 -12  -4  -2   18.02    0.39
  12   4  -2   18.32    1.08
 -12   4   2   15.73    1.13
 -12  -4  -2   16.20    0.41
 -12   4   2   16.53    0.37
  12  -4   3    1.76    0.43
 -12   4   3    2.39    0.17
 -12   4   3    1.93    0.42
 -12  -4  -3    2.18    0.16
 -12   4   3    2.29    0.15
 -12  -4  -3    2.12    0.17
 -12  -4  -3    2.01    0.39
  12   4  -3    1.54    0.32
  12   4  -3    1.96    0.36
 -12  -4  -3    2.50    0.16
 -12  -4  -4    5.61    0.23
 -12   4   4    5.39    0.66
 -12   4   4    5.42    0.26
  12  -4   4    5.03    0.72
 -12  -4  -4    5.38    0.26
 -12   4   4    5.55    0.22
 -12  -4  -4    4.95    0.25
  12  -4   5    0.43    0.31
 -12   4   5    0.46    0.10
[truncated: 1,806,872 more chars]
