# Supplementary material for: Biosynthesis of ilamycins featuring unusual building blocks and engineered production of enhanced anti-tuberculosis agents
Source: Nat Commun. 2017 Aug 30;8:391. doi: 10.1038/s41467-017-00419-5 (PMC5577134; doi:10.1038/s41467-017-00419-5)
Supplement: Supplementary file 3 — Supplementary Data 2 [file 41467_2017_419_MOESM3_ESM.cif]

data_16e
_audit_creation_date              2015-08-26
_audit_creation_method
;
Olex2 1.2
(compiled 2015.01.26 svn.r3150 for OlexSys, GUI svn.r4998)
;
_publ_contact_author_address      'CAS Key Laboratory of Tropical Marine Bio-resources and Ecology, Guangdong Key Laboratory of Marine Materia Medica, RNAM Center for Marine Microbiology, South China Sea Institute of Oceanology, Chinese Academy of Sciences, Guangzhou 510301, China'
_publ_contact_author_email        'jju@scsio.ac.cn'
_publ_contact_author_name         'jianhua Ju'
_publ_contact_author_phone        '(86)20-89023028'
_publ_section_references
;
Dolomanov, O.V., Bourhis, L.J., Gildea, R.J, Howard, J.A.K. & Puschmann, H.
 (2009), J. Appl. Cryst. 42, 339-341.

Sheldrick, G.M. (2008). Acta Cryst. A64, 112-122.
;
_chemical_name_common             'ilamycin C2'
_chemical_name_systematic         ?
_chemical_formula_moiety          'C54 H75 N9 O12, 2(C H Cl3), 2(C H4 O)'
_chemical_formula_sum             'C58 H85 Cl6 N9 O14'
_chemical_formula_weight          1345.04
_chemical_absolute_configuration  ?
_chemical_melting_point           ?
loop_
  _atom_type_symbol
  _atom_type_description
  _atom_type_scat_dispersion_real
  _atom_type_scat_dispersion_imag
  _atom_type_scat_source
 'C' 'C' 0.0181 0.0091 'International Tables Vol C Tables 4.2.6.8 and 6.1.1.4'
 'H' 'H' 0.0000 0.0000 'International Tables Vol C Tables 4.2.6.8 and 6.1.1.4'
 'Cl' 'Cl' 0.3639 0.7018 'International Tables Vol C Tables 4.2.6.8 and 6.1.1.4'
 'N' 'N' 0.0311 0.0180 'International Tables Vol C Tables 4.2.6.8 and 6.1.1.4'
 'O' 'O' 0.0492 0.0322 'International Tables Vol C Tables 4.2.6.8 and 6.1.1.4'

_shelx_space_group_comment
;
The symmetry employed for this shelxl refinement is uniquely defined
by the following loop, which should always be used as a source of
symmetry information in preference to the above space-group names.
They are only intended as comments.
;
_space_group_crystal_system       'orthorhombic'
_space_group_IT_number            19
_space_group_name_H-M_alt         'P 21 21 21'
_space_group_name_Hall            'P 2ac 2ab'
loop_
  _space_group_symop_operation_xyz
 'x, y, z'
 '-x+1/2, -y, z+1/2'
 'x+1/2, -y+1/2, -z'
 '-x, y+1/2, -z+1/2'

_cell_length_a                    17.30911(13)
_cell_length_b                    17.89029(14)
_cell_length_c                    21.67363(19)
_cell_angle_alpha                 90
_cell_angle_beta                  90
_cell_angle_gamma                 90
_cell_volume                      6711.56(9)
_cell_formula_units_Z             4
_cell_measurement_reflns_used     7114
_cell_measurement_temperature     293(2)
_cell_measurement_theta_max       60.703
_cell_measurement_theta_min       5.401
_shelx_estimated_absorpt_T_max    ?
_shelx_estimated_absorpt_T_min    ?
_exptl_absorpt_coefficient_mu     2.892
_exptl_absorpt_correction_T_max   ?
_exptl_absorpt_correction_T_min   ?
_exptl_absorpt_correction_type    'Multi-scan'
_exptl_absorpt_process_details    ?
_exptl_absorpt_special_details    ?
_exptl_crystal_colour             'yellow'
_exptl_crystal_density_diffrn     1.331
_exptl_crystal_density_meas       ?
_exptl_crystal_density_method     ?
_exptl_crystal_description        'block'
_exptl_crystal_F_000              2840
_exptl_crystal_size_max           0.3
_exptl_crystal_size_mid           0.2
_exptl_crystal_size_min           0.2
_exptl_transmission_factor_max    1.000
_exptl_transmission_factor_min    0.8110
_diffrn_reflns_av_R_equivalents   0.0336
_diffrn_reflns_av_unetI/netI      0.0235
_diffrn_reflns_Laue_measured_fraction_full 1.000
_diffrn_reflns_Laue_measured_fraction_max 0.996
_diffrn_reflns_limit_h_max        21
_diffrn_reflns_limit_h_min        -21
_diffrn_reflns_limit_k_max        20
_diffrn_reflns_limit_k_min        -22
_diffrn_reflns_limit_l_max        24
_diffrn_reflns_limit_l_min        -26
_diffrn_reflns_number             66091
_diffrn_reflns_point_group_measured_fraction_full 1.000
_diffrn_reflns_point_group_measured_fraction_max 0.995
_diffrn_reflns_theta_full         67.684
_diffrn_reflns_theta_max          71.902
_diffrn_reflns_theta_min          3.203
_diffrn_ambient_temperature       293(2)
_diffrn_detector_area_resol_mean  ?
_diffrn_measured_fraction_theta_full 1.000
_diffrn_measured_fraction_theta_max 0.996
_diffrn_measurement_device_type   'Xcalibur, Onyx, Nova'
_diffrn_measurement_method        '\w scans'
_diffrn_radiation_type            'CuK\a'
_diffrn_radiation_wavelength      1.54184
_diffrn_source                    'Nova (Cu) X-ray Source'
_reflns_Friedel_coverage          0.827
_reflns_Friedel_fraction_full     1.000
_reflns_Friedel_fraction_max      0.995
_reflns_number_gt                 12503
_reflns_number_total              13122
_reflns_special_details
;
 Reflections were merged by SHELXL according to the crystal
 class for the calculation of statistics and refinement.
 
 _reflns_Friedel_fraction is defined as the number of unique
 Friedel pairs measured divided by the number that would be
 possible theoretically, ignoring centric projections and
 systematic absences.

_reflns_threshold_expression      'I > 2\s(I)'
_computing_cell_refinement        'CrysAlisPro, Agilent Technologies,
Version 1.171.35.15 (release 03-08-2011 CrysAlis171 .NET)
(compiled Aug  3 2011,13:03:54)'

_computing_data_collection        'CrysAlisPro, Agilent Technologies,
Version 1.171.35.15 (release 03-08-2011 CrysAlis171 .NET)
(compiled Aug  3 2011,13:03:54)'


_computing_data_reduction         'CrysAlisPro, Agilent Technologies,
Version 1.171.35.15 (release 03-08-2011 CrysAlis171 .NET)
(compiled Aug  3 2011,13:03:54)'
;
_computing_molecular_graphics     'Olex2 (Dolomanov et al., 2009)'
_computing_publication_material   'Olex2 (Dolomanov et al., 2009)'
_computing_structure_refinement   'ShelXL (Sheldrick, 2008)'
_computing_structure_solution     ?
_refine_diff_density_max          1.086
_refine_diff_density_min          -0.687
_refine_diff_density_rms          0.057
_refine_ls_abs_structure_details
;
 Flack x determined using 5416 quotients [(I+)-(I-)]/[(I+)+(I-)]
 (Parsons, Flack and Wagner, Acta Cryst. B69 (2013) 249-259).
;
_refine_ls_abs_structure_Flack    -0.012(3)
_refine_ls_extinction_coef        0.00034(8)
_refine_ls_extinction_expression  'Fc^*^=kFc[1+0.001xFc^2^\l^3^/sin(2\q)]^-1/4^'
_refine_ls_extinction_method      'SHELXL-2014/7 (Sheldrick 2014'
_refine_ls_goodness_of_fit_ref    1.023
_refine_ls_hydrogen_treatment     constr
_refine_ls_matrix_type            full
_refine_ls_number_parameters      810
_refine_ls_number_reflns          13122
_refine_ls_number_restraints      12
_refine_ls_R_factor_all           0.0484
_refine_ls_R_factor_gt            0.0458
_refine_ls_restrained_S_all       1.025
_refine_ls_shift/su_max           0.001
_refine_ls_shift/su_mean          0.000
_refine_ls_structure_factor_coef  Fsqd
_refine_ls_weighting_details
'w=1/[\s^2^(Fo^2^)+(0.0750P)^2^+4.1542P] where P=(Fo^2^+2Fc^2^)/3'
_refine_ls_weighting_scheme       calc
_refine_ls_wR_factor_gt           0.1237
_refine_ls_wR_factor_ref          0.1273
_refine_special_details           ?
_olex2_refinement_description
;
1. Fixed Uiso
 At 1.2 times of:
  All C(H) groups, All C(H,H) groups, All N(H) groups
 At 1.5 times of:
  All C(H,H,H) groups, All C(H,H,H,H,H,H) groups, All O(H) groups, All O(H,H)
  groups
2. Uiso/Uaniso restraints and constraints
Uanis(C4SA) \\sim Ueq: with sigma of 0.01 and sigma for terminal atoms of 0.02
Uanis(C3S) \\sim Ueq: with sigma of 0.01 and sigma for terminal atoms of 0.02
Uanis(O1SB) = Uanis(O1SA)
Uanis(C4SA) = Uanis(C4SB)
3. Others
 Sof(H3SD)=Sof(H3SE)=Sof(H3SF)=Sof(O1SA)=Sof(H1SA)=1-FVAR(1)
 Sof(O1SB)=Sof(H1SB)=Sof(H3SA)=Sof(H3SB)=Sof(H3SC)=FVAR(1)
 Sof(H2SA)=Sof(C4SB)=Sof(H4SD)=Sof(H4SE)=Sof(H4SF)=1-FVAR(2)
 Sof(H2S)=Sof(C4SA)=Sof(H4SA)=Sof(H4SB)=Sof(H4SC)=FVAR(2)
4.a Riding coordinates:
 C3S(H3SA,H3SB,H3SC), C3S(H3SD,H3SE,H3SF)
4.b Ternary CH refined with riding coordinates:
 C2(H2A), C13(H13), C18(H18), C24(H24), C26(H26), C30(H30), C32(H32), C33(H33),
  C36(H36), C39(H39), C48(H48), C50(H50), C1S(H1S), C2S(H2SB)
4.c Secondary CH2 refined with riding coordinates:
 C3(H3A,H3B), C14(H14A,H14B), C19(H19A,H19B), C25(H25A,H25B), C31(H31A,H31B),
 C40(H40A,H40B), C49(H49A,H49B)
4.d Aromatic/amide H refined with riding coordinates:
 N2(H2), N3(H3), N6(H6), N8(H8), C4(H4), C7(H7), C8(H8A), C9(H9), C10(H10),
 C20(H20), C21(H21), C42(H42), C45(H45), C46(H46)
4.e Tetrahedral OH refined with riding coordinates:
 O2S(H2S), O2S(H2SA)
4.f Idealised Me refined as rotating group:
 C15(H15A,H15B,H15C), C16(H16A,H16B,H16C), C22(H22A,H22B,H22C), C27(H27A,H27B,
 H27C), C28(H28A,H28B,H28C), C34(H34A,H34B,H34C), C37(H37A,H37B,H37C), C51(H51A,
 H51B,H51C), C52(H52A,H52B,H52C), C53(H53A,H53B,H53C), C54(H54A,H54B,H54C),
 C4SA(H4SA,H4SB,H4SC), C4SB(H4SD,H4SE,H4SF)
4.g Idealised tetrahedral OH refined as rotating group:
 O11(H11), O6(H6A), O1SB(H1SB), O1SA(H1SA)
;
_atom_sites_solution_hydrogens    mixed
_atom_sites_solution_primary      ?
_atom_sites_solution_secondary    ?
loop_
  _atom_site_label
  _atom_site_type_symbol
  _atom_site_fract_x
  _atom_site_fract_y
  _atom_site_fract_z
  _atom_site_U_iso_or_equiv
  _atom_site_adp_type
  _atom_site_occupancy
  _atom_site_site_symmetry_order
  _atom_site_calc_flag
  _atom_site_refinement_flags_posn
  _atom_site_refinement_flags_adp
  _atom_site_refinement_flags_occupancy
  _atom_site_disorder_assembly
  _atom_site_disorder_group
 N2 N 0.63584(17) -0.83804(15) 0.66866(15) 0.0298(6) Uani 1 1 d . . . . .
 H2 H 0.6005 -0.8668 0.6541 0.036 Uiso 1 1 calc R . . . .
 N3 N 0.73097(16) -0.98972(15) 0.70167(13) 0.0232(5) Uani 1 1 d . . . . .
 H3 H 0.7781 -0.9839 0.7134 0.028 Uiso 1 1 calc R . . . .
 N4 N 0.84758(15) -1.08922(14) 0.67631(12) 0.0219(5) Uani 1 1 d . . . . .
 N5 N 0.99884(16) -0.96917(15) 0.73075(14) 0.0257(6) Uani 1 1 d . . . . .
 N6 N 0.90997(16) -0.80799(15) 0.80329(13) 0.0253(6) Uani 1 1 d . . . . .
 H6 H 0.8654 -0.8290 0.8013 0.030 Uiso 1 1 calc R . . . .
 N8 N 0.79953(15) -0.68968(15) 0.77082(12) 0.0225(5) Uani 1 1 d . . . . .
 H8 H 0.7828 -0.7296 0.7532 0.027 Uiso 1 1 calc R . . . .
 N9 N 0.66212(19) -0.64102(16) 0.69939(14) 0.0303(6) Uani 1 1 d . . . . .
 N1 N 0.58050(17) -0.55635(17) 0.53194(13) 0.0293(6) Uani 1 1 d . . . . .
 N7 N 0.4996(2) -0.73514(19) 0.84616(16) 0.0371(7) Uani 1 1 d . . . . .
 O1 O 0.55802(16) -0.71319(16) 0.71848(13) 0.0390(6) Uani 1 1 d . . . . .
 O3 O 0.73299(14) -0.82575(13) 0.73761(12) 0.0293(5) Uani 1 1 d . . . . .
 O4 O 0.65075(14) -1.04693(14) 0.63460(12) 0.0319(5) Uani 1 1 d . . . . .
 O5 O 0.91693(15) -1.00201(14) 0.62525(11) 0.0310(5) Uani 1 1 d . . . . .
 O7 O 0.88030(13) -0.94333(13) 0.76837(12) 0.0271(5) Uani 1 1 d . . . . .
 O8 O 0.97629(13) -0.70359(13) 0.82877(12) 0.0278(5) Uani 1 1 d . . . . .
 O10 O 0.43856(16) -0.6993(2) 0.84129(18) 0.0529(8) Uani 1 1 d . . . . .
 O9 O 0.50422(19) -0.80173(17) 0.83420(18) 0.0519(8) Uani 1 1 d . . . . .
 O11 O 0.49741(16) -0.58285(18) 0.89720(15) 0.0437(7) Uani 1 1 d . . . . .
 H11 H 0.4609 -0.6068 0.8834 0.066 Uiso 1 1 calc GR . . . .
 O12 O 0.8131(4) -0.5654(2) 0.7620(2) 0.111(2) Uani 1 1 d . . . . .
 O2 O 0.6052(2) -0.3951(2) 0.45278(18) 0.0607(10) Uani 1 1 d . . . . .
 O6 O 0.86943(14) -1.21378(12) 0.71078(12) 0.0284(5) Uani 1 1 d . . . . .
 H6A H 0.9146 -1.2092 0.7002 0.043 Uiso 1 1 calc GR . . . .
 C1 C 0.6194(2) -0.7045(2) 0.69179(16) 0.0292(7) Uani 1 1 d . . . . .
 C2 C 0.6437(2) -0.76245(18) 0.64353(16) 0.0275(7) Uani 1 1 d . . . . .
 H2A H 0.6972 -0.7536 0.6307 0.033 Uiso 1 1 calc R . . . .
 C3 C 0.5888(2) -0.7531(2) 0.58806(18) 0.0327(8) Uani 1 1 d . . . . .
 H3A H 0.5992 -0.7923 0.5583 0.039 Uiso 1 1 calc R . . . .
 H3B H 0.5359 -0.7590 0.6021 0.039 Uiso 1 1 calc R . . . .
 C4 C 0.5584(2) -0.6148(2) 0.57077(16) 0.0301(7) Uani 1 1 d . . . . .
 H4 H 0.5219 -0.6105 0.6020 0.036 Uiso 1 1 calc R . . . .
 C5 C 0.5970(2) -0.6785(2) 0.55704(16) 0.0296(7) Uani 1 1 d . . . . .
 C6 C 0.6484(2) -0.6607(2) 0.50735(17) 0.0311(7) Uani 1 1 d . . . . .
 C7 C 0.7004(2) -0.7035(2) 0.4725(2) 0.0405(9) Uani 1 1 d . . . . .
 H7 H 0.7078 -0.7538 0.4813 0.049 Uiso 1 1 calc R . . . .
 C8 C 0.7402(3) -0.6700(3) 0.4256(2) 0.0497(11) Uani 1 1 d . . . . .
 H8A H 0.7750 -0.6979 0.4024 0.060 Uiso 1 1 calc R . . . .
 C9 C 0.7294(3) -0.5949(3) 0.4118(2) 0.0432(9) Uani 1 1 d . . . . .
 H9 H 0.7572 -0.5737 0.3796 0.052 Uiso 1 1 calc R . . . .
 C10 C 0.6784(2) -0.5505(2) 0.44478(17) 0.0334(8) Uani 1 1 d . . . . .
 H10 H 0.6716 -0.5003 0.4352 0.040 Uiso 1 1 calc R . . . .
 C11 C 0.6374(2) -0.5843(2) 0.49300(16) 0.0289(7) Uani 1 1 d . . . . .
 C12 C 0.5576(2) -0.4770(2) 0.54088(16) 0.0308(7) Uani 1 1 d . . . . .
 C13 C 0.5446(2) -0.4411(3) 0.47826(18) 0.0378(9) Uani 1 1 d . . . . .
 H13 H 0.5158 -0.4714 0.4484 0.045 Uiso 1 1 calc R . . . .
 C14 C 0.5346(3) -0.3598(3) 0.4725(3) 0.0568(14) Uani 1 1 d . . . . .
 H14A H 0.4997 -0.3416 0.4409 0.068 Uiso 1 1 calc R . . . .
 H14B H 0.5360 -0.3302 0.5099 0.068 Uiso 1 1 calc R . . . .
 C15 C 0.6201(3) -0.4363(3) 0.5780(2) 0.0489(11) Uani 1 1 d . . . . .
 H15A H 0.6255 -0.4595 0.6177 0.073 Uiso 1 1 calc GR . . . .
 H15B H 0.6057 -0.3849 0.5833 0.073 Uiso 1 1 calc GR . . . .
 H15C H 0.6684 -0.4390 0.5563 0.073 Uiso 1 1 calc GR . . . .
 C16 C 0.4807(3) -0.4737(3) 0.5750(2) 0.0466(11) Uani 1 1 d . . . . .
 H16A H 0.4418 -0.4985 0.5511 0.070 Uiso 1 1 calc GR . . . .
 H16B H 0.4662 -0.4224 0.5812 0.070 Uiso 1 1 calc GR . . . .
 H16C H 0.4858 -0.4980 0.6143 0.070 Uiso 1 1 calc GR . . . .
 C17 C 0.68156(19) -0.86367(18) 0.71326(16) 0.0242(6) Uani 1 1 d . . . . .
 C18 C 0.67055(18) -0.94547(18) 0.73189(16) 0.0255(6) Uani 1 1 d . . . . .
 H18 H 0.6198 -0.9627 0.7177 0.031 Uiso 1 1 calc R . . . .
 C19 C 0.6755(2) -0.9545(2) 0.80218(18) 0.0341(8) Uani 1 1 d . . . . .
 H19A H 0.7253 -0.9358 0.8158 0.041 Uiso 1 1 calc R . . . .
 H19B H 0.6361 -0.9233 0.8209 0.041 Uiso 1 1 calc R . . . .
 C20 C 0.6659(2) -1.0333(2) 0.82603(19) 0.0366(8) Uani 1 1 d . . . . .
 H20 H 0.6837 -1.0425 0.8658 0.044 Uiso 1 1 calc R . . . .
 C21 C 0.6351(2) -1.0902(2) 0.7968(2) 0.0376(8) Uani 1 1 d . . . . .
 H21 H 0.6172 -1.0824 0.7568 0.045 Uiso 1 1 calc R . . . .
 C22 C 0.6267(3) -1.1679(2) 0.8238(2) 0.0431(9) Uani 1 1 d . . . . .
 H22A H 0.6610 -1.2016 0.8028 0.065 Uiso 1 1 calc GR . . . .
 H22B H 0.5744 -1.1847 0.8187 0.065 Uiso 1 1 calc GR . . . .
 H22C H 0.6394 -1.1667 0.8669 0.065 Uiso 1 1 calc GR . . . .
 C23 C 0.71597(18) -1.03877(17) 0.65653(15) 0.0229(6) Uani 1 1 d . . . . .
 C24 C 0.78461(19) -1.08314(18) 0.63086(15) 0.0238(6) Uani 1 1 d . . . . .
 H24 H 0.8050 -1.0544 0.5960 0.029 Uiso 1 1 calc R . . . .
 C25 C 0.7590(2) -1.15875(19) 0.60511(17) 0.0291(7) Uani 1 1 d . . . . .
 H25A H 0.7453 -1.1912 0.6392 0.035 Uiso 1 1 calc R . . . .
 H25B H 0.7130 -1.1515 0.5802 0.035 Uiso 1 1 calc R . . . .
 C26 C 0.8204(2) -1.1976(2) 0.56587(18) 0.0365(8) Uani 1 1 d . . . . .
 H26 H 0.8687 -1.1987 0.5894 0.044 Uiso 1 1 calc R . . . .
 C27 C 0.8351(3) -1.1560(2) 0.50556(19) 0.0439(9) Uani 1 1 d . . . . .
 H27A H 0.7899 -1.1589 0.4800 0.066 Uiso 1 1 calc GR . . . .
 H27B H 0.8780 -1.1785 0.4845 0.066 Uiso 1 1 calc GR . . . .
 H27C H 0.8466 -1.1046 0.5142 0.066 Uiso 1 1 calc GR . . . .
 C28 C 0.7960(4) -1.2780(3) 0.5529(2) 0.0577(13) Uani 1 1 d . . . . .
 H28A H 0.7864 -1.3033 0.5913 0.087 Uiso 1 1 calc GR . . . .
 H28B H 0.8364 -1.3033 0.5309 0.087 Uiso 1 1 calc GR . . . .
 H28C H 0.7497 -1.2781 0.5285 0.087 Uiso 1 1 calc GR . . . .
 C29 C 0.90977(18) -1.04436(17) 0.66976(15) 0.0235(6) Uani 1 1 d . . . . .
 C30 C 0.97430(19) -1.04625(18) 0.71816(16) 0.0250(7) Uani 1 1 d . . . . .
 H30 H 1.0184 -1.0707 0.6983 0.030 Uiso 1 1 calc R . . . .
 C31 C 0.9576(2) -1.09167(19) 0.77739(17) 0.0282(7) Uani 1 1 d . . . . .
 H31A H 0.9875 -1.1375 0.7761 0.034 Uiso 1 1 calc R . . . .
 H31B H 0.9750 -1.0630 0.8127 0.034 Uiso 1 1 calc R . . . .
 C32 C 0.8723(2) -1.11182(19) 0.78670(16) 0.0275(7) Uani 1 1 d . . . . .
 H32 H 0.8441 -1.0660 0.7971 0.033 Uiso 1 1 calc R . . . .
 C33 C 0.83919(19) -1.14296(17) 0.72720(15) 0.0244(6) Uani 1 1 d . . . . .
 H33 H 0.7836 -1.1497 0.7339 0.029 Uiso 1 1 calc R . . . .
 C34 C 0.8615(3) -1.1675(2) 0.83940(18) 0.0381(8) Uani 1 1 d . . . . .
 H34A H 0.8870 -1.2136 0.8293 0.057 Uiso 1 1 calc GR . . . .
 H34B H 0.8074 -1.1766 0.8455 0.057 Uiso 1 1 calc GR . . . .
 H34C H 0.8834 -1.1473 0.8765 0.057 Uiso 1 1 calc GR . . . .
 C35 C 0.94817(19) -0.92467(18) 0.75923(16) 0.0246(6) Uani 1 1 d . . . . .
 C36 C 0.97797(18) -0.85142(18) 0.78666(16) 0.0244(6) Uani 1 1 d . . . . .
 H36 H 1.0089 -0.8243 0.7561 0.029 Uiso 1 1 calc R . . . .
 C37 C 1.0273(2) -0.8704(2) 0.84321(18) 0.0328(8) Uani 1 1 d . . . . .
 H37A H 1.0426 -0.8251 0.8635 0.049 Uiso 1 1 calc GR . . . .
 H37B H 1.0725 -0.8974 0.8304 0.049 Uiso 1 1 calc GR . . . .
 H37C H 0.9978 -0.9007 0.8712 0.049 Uiso 1 1 calc GR . . . .
 C38 C 0.91410(18) -0.73671(17) 0.82149(14) 0.0204(6) Uani 1 1 d . . . . .
 C39 C 0.83702(18) -0.69664(17) 0.83069(14) 0.0217(6) Uani 1 1 d . . . . .
 H39 H 0.8475 -0.6463 0.8465 0.026 Uiso 1 1 calc R . . . .
 C40 C 0.7834(2) -0.73712(19) 0.87690(15) 0.0261(7) Uani 1 1 d . . . . .
 H40A H 0.7753 -0.7881 0.8632 0.031 Uiso 1 1 calc R . . . .
 H40B H 0.8083 -0.7389 0.9170 0.031 Uiso 1 1 calc R . . . .
 C41 C 0.7064(2) -0.69842(19) 0.88290(15) 0.0264(7) Uani 1 1 d . . . . .
 C42 C 0.6396(2) -0.73196(19) 0.86232(16) 0.0271(7) Uani 1 1 d . . . . .
 H42 H 0.6419 -0.7793 0.8448 0.033 Uiso 1 1 calc R . . . .
 C43 C 0.5681(2) -0.6957(2) 0.86747(16) 0.0292(7) Uani 1 1 d . . . . .
 C44 C 0.5628(2) -0.6237(2) 0.89222(17) 0.0314(7) Uani 1 1 d . . . . .
 C45 C 0.6308(2) -0.5906(2) 0.91374(17) 0.0335(8) Uani 1 1 d . . . . .
 H45 H 0.6290 -0.5432 0.9314 0.040 Uiso 1 1 calc R . . . .
 C46 C 0.7002(2) -0.6273(2) 0.90902(16) 0.0299(7) Uani 1 1 d . . . . .
 H46 H 0.7446 -0.6040 0.9237 0.036 Uiso 1 1 calc R . . . .
 C47 C 0.7900(3) -0.6251(2) 0.74225(19) 0.0407(10) Uani 1 1 d . . . . .
 C48 C 0.7438(2) -0.6315(2) 0.68196(16) 0.0309(7) Uani 1 1 d . . . . .
 H48 H 0.7607 -0.6769 0.6606 0.037 Uiso 1 1 calc R . . . .
 C49 C 0.7564(2) -0.5652(2) 0.63857(17) 0.0336(8) Uani 1 1 d . . . . .
 H49A H 0.7218 -0.5703 0.6036 0.040 Uiso 1 1 calc R . . . .
 H49B H 0.7425 -0.5197 0.6602 0.040 Uiso 1 1 calc R . . . .
 C50 C 0.8386(2) -0.5572(2) 0.6144(2) 0.0406(9) Uani 1 1 d . . . . .
 H50 H 0.8726 -0.5461 0.6494 0.049 Uiso 1 1 calc R . . . .
 C51 C 0.8425(3) -0.4919(2) 0.5692(2) 0.0419(9) Uani 1 1 d . . . . .
 H51A H 0.8117 -0.5031 0.5336 0.063 Uiso 1 1 calc GR . . . .
 H51B H 0.8951 -0.4840 0.5569 0.063 Uiso 1 1 calc GR . . . .
 H51C H 0.8231 -0.4476 0.5888 0.063 Uiso 1 1 calc GR . . . .
 C52 C 0.8674(4) -0.6275(3) 0.5834(4) 0.084(2) Uani 1 1 d . . . . .
 H52A H 0.8700 -0.6673 0.6130 0.126 Uiso 1 1 calc GR . . . .
 H52B H 0.9179 -0.6188 0.5665 0.126 Uiso 1 1 calc GR . . . .
 H52C H 0.8326 -0.6412 0.5508 0.126 Uiso 1 1 calc GR . . . .
 C53 C 0.6275(3) -0.5821(2) 0.73736(19) 0.0470(11) Uani 1 1 d . . . . .
 H53A H 0.5722 -0.5855 0.7352 0.071 Uiso 1 1 calc GR . . . .
 H53B H 0.6438 -0.5341 0.7224 0.071 Uiso 1 1 calc GR . . . .
 H53C H 0.6439 -0.5880 0.7794 0.071 Uiso 1 1 calc GR . . . .
 C54 C 1.0717(2) -0.9433(2) 0.70419(19) 0.0318(7) Uani 1 1 d . . . . .
 H54A H 1.1129 -0.9756 0.7173 0.048 Uiso 1 1 calc GR . . . .
 H54B H 1.0820 -0.8932 0.7179 0.048 Uiso 1 1 calc GR . . . .
 H54C H 1.0682 -0.9441 0.6600 0.048 Uiso 1 1 calc GR . . . .
 Cl1S Cl 0.84969(6) -0.83126(6) 0.63577(5) 0.0458(2) Uani 1 1 d . . . . .
 Cl2S Cl 0.88077(7) -0.81857(8) 0.50481(6) 0.0595(3) Uani 1 1 d . . . . .
 Cl3S Cl 1.00199(6) -0.79071(8) 0.59271(6) 0.0554(3) Uani 1 1 d . . . . .
 Cl6S Cl 0.72008(8) -0.93796(8) 0.50724(7) 0.0695(4) Uani 1 1 d . . . . .
 Cl4S Cl 0.55537(8) -0.94156(9) 0.48845(8) 0.0695(4) Uani 1 1 d . . . . .
 Cl5S Cl 0.65303(12) -1.04785(14) 0.42848(10) 0.1033(7) Uani 1 1 d . . . . .
 O2S O 0.5055(2) -0.9264(2) 0.6437(2) 0.0724(12) Uani 1 1 d . . . . .
 H2S H 0.5022 -0.9705 0.6336 0.109 Uiso 0.403(12) 1 calc R . P A 1
 H2SA H 0.5017 -0.9699 0.6319 0.109 Uiso 0.597(12) 1 calc R . P A 2
 C1S C 0.9191(2) -0.8434(2) 0.5774(2) 0.0387(8) Uani 1 1 d . . . . .
 H1S H 0.9337 -0.8963 0.5761 0.046 Uiso 1 1 calc R . . . .
 C2S C 0.6388(3) -0.9953(3) 0.4960(2) 0.0501(11) Uani 1 1 d . . . . .
 H2SB H 0.6332 -1.0291 0.5312 0.060 Uiso 1 1 calc R . . . .
 O1SB O 0.7903(4) -0.3522(4) 0.7010(4) 0.0747(16) Uani 0.633(7) 1 d . . P B 1
 H1SB H 0.8205 -0.3841 0.7135 0.112 Uiso 0.633(7) 1 calc GR . P B 1
 C3S C 0.7283(6) -0.3530(4) 0.7347(4) 0.102(3) Uani 1 1 d . U . . .
 H3SA H 0.6942 -0.3137 0.7217 0.153 Uiso 0.633(7) 1 d R . P B 1
 H3SB H 0.7420 -0.3455 0.7772 0.153 Uiso 0.633(7) 1 d R . P B 1
 H3SC H 0.7027 -0.4003 0.7303 0.153 Uiso 0.633(7) 1 d R . P B 1
 H3SD H 0.7747 -0.3506 0.7106 0.153 Uiso 0.367(7) 1 d R . P B 2
 H3SE H 0.7340 -0.3225 0.7709 0.153 Uiso 0.367(7) 1 d R . P B 2
 H3SF H 0.6856 -0.3351 0.7107 0.153 Uiso 0.367(7) 1 d R . P B 2
 C4SA C 0.4478(8) -0.9097(13) 0.6856(9) 0.081(3) Uani 0.403(12) 1 d . U P A 1
 H4SA H 0.4002 -0.9321 0.6724 0.122 Uiso 0.403(12) 1 calc GR . P A 1
 H4SB H 0.4416 -0.8564 0.6881 0.122 Uiso 0.403(12) 1 calc GR . P A 1
 H4SC H 0.4617 -0.9289 0.7255 0.122 Uiso 0.403(12) 1 calc GR . P A 1
 O1SA O 0.7151(7) -0.4241(6) 0.7517(7) 0.0747(16) Uani 0.367(7) 1 d . . P B 2
 H1SA H 0.7564 -0.4452 0.7581 0.112 Uiso 0.367(7) 1 calc GR . P B 2
 C4SB C 0.4311(5) -0.8925(8) 0.6438(6) 0.081(3) Uani 0.597(12) 1 d . . P A 2
 H4SD H 0.4106 -0.8924 0.6027 0.122 Uiso 0.597(12) 1 calc GR . P A 2
 H4SE H 0.4354 -0.8420 0.6585 0.122 Uiso 0.597(12) 1 calc GR . P A 2
 H4SF H 0.3972 -0.9201 0.6704 0.122 Uiso 0.597(12) 1 calc GR . P A 2

loop_
  _atom_site_aniso_label
  _atom_site_aniso_U_11
  _atom_site_aniso_U_22
  _atom_site_aniso_U_33
  _atom_site_aniso_U_23
  _atom_site_aniso_U_13
  _atom_site_aniso_U_12
 N2 0.0251(14) 0.0217(13) 0.0426(16) 0.0044(12) -0.0076(12) -0.0044(11)
 N3 0.0194(13) 0.0230(12) 0.0273(13) -0.0015(11) 0.0027(10) 0.0002(10)
 N4 0.0221(13) 0.0203(12) 0.0233(12) -0.0018(10) 0.0002(10) -0.0003(10)
 N5 0.0184(12) 0.0215(13) 0.0372(15) -0.0053(11) 0.0010(12) -0.0001(10)
 N6 0.0182(12) 0.0222(13) 0.0356(14) -0.0047(11) -0.0008(11) 0.0005(10)
 N8 0.0249(13) 0.0203(12) 0.0223(13) 0.0004(10) -0.0042(10) -0.0005(10)
 N9 0.0395(17) 0.0232(13) 0.0282(14) 0.0038(11) -0.0042(12) -0.0038(12)
 N1 0.0289(14) 0.0303(15) 0.0286(14) 0.0045(12) 0.0022(12) -0.0011(12)
 N7 0.0296(16) 0.0378(17) 0.0440(18) 0.0025(14) 0.0021(14) -0.0048(14)
 O1 0.0334(14) 0.0412(15) 0.0422(15) 0.0022(12) 0.0034(12) -0.0009(12)
 O3 0.0298(12) 0.0238(11) 0.0342(12) 0.0002(10) -0.0029(10) -0.0042(10)
 O4 0.0233(11) 0.0359(13) 0.0365(13) -0.0048(10) -0.0041(10) -0.0018(10)
 O5 0.0328(13) 0.0279(12) 0.0323(12) 0.0048(10) -0.0010(10) -0.0060(10)
 O7 0.0199(10) 0.0235(11) 0.0379(12) -0.0046(10) 0.0002(9) -0.0003(9)
 O8 0.0236(11) 0.0234(11) 0.0364(13) -0.0033(10) 0.0002(10) -0.0021(9)
 O10 0.0247(13) 0.0582(19) 0.076(2) -0.0119(17) -0.0053(14) 0.0048(13)
 O9 0.0427(16) 0.0371(16) 0.076(2) 0.0038(15) -0.0053(16) -0.0124(13)
 O11 0.0265(13) 0.0530(17) 0.0516(17) -0.0090(14) -0.0057(12) 0.0135(12)
 O12 0.209(6) 0.0404(19) 0.084(3) 0.029(2) -0.103(4) -0.059(3)
 O2 0.0507(19) 0.059(2) 0.072(2) 0.0373(18) 0.0317(17) 0.0179(16)
 O6 0.0263(12) 0.0206(11) 0.0382(13) -0.0001(9) 0.0029(10) 0.0002(9)
 C1 0.0296(17) 0.0281(16) 0.0300(17) 0.0058(13) -0.0070(14) 0.0009(14)
 C2 0.0260(16) 0.0227(15) 0.0338(17) 0.0034(13) -0.0040(14) -0.0045(13)
 C3 0.0331(18) 0.0300(17) 0.0349(18) 0.0008(15) -0.0089(16) -0.0065(15)
 C4 0.0314(17) 0.0319(17) 0.0270(16) 0.0065(14) -0.0002(13) -0.0030(14)
 C5 0.0278(16) 0.0317(18) 0.0293(16) 0.0036(14) -0.0099(14) -0.0035(14)
 C6 0.0287(17) 0.0350(17) 0.0296(17) -0.0022(14) -0.0068(14) -0.0013(14)
 C7 0.041(2) 0.037(2) 0.043(2) -0.0063(17) -0.0030(17) 0.0041(17)
 C8 0.049(2) 0.055(3) 0.045(2) -0.010(2) 0.0111(19) 0.008(2)
 C9 0.041(2) 0.054(2) 0.035(2) -0.0041(18) 0.0081(17) -0.0016(19)
 C10 0.0318(18) 0.0383(19) 0.0300(17) 0.0032(15) 0.0010(14) -0.0010(15)
 C11 0.0255(16) 0.0349(17) 0.0264(16) -0.0018(13) -0.0026(13) -0.0020(13)
 C12 0.0322(18) 0.0329(18) 0.0274(16) 0.0075(14) 0.0015(14) 0.0026(14)
 C13 0.0304(18) 0.051(2) 0.0317(18) 0.0155(17) 0.0051(14) 0.0073(17)
 C14 0.049(3) 0.061(3) 0.060(3) 0.035(2) 0.021(2) 0.022(2)
 C15 0.051(2) 0.038(2) 0.057(3) -0.0058(19) -0.021(2) 0.0076(19)
 C16 0.051(2) 0.041(2) 0.048(2) 0.0148(18) 0.023(2) 0.0166(19)
 C17 0.0219(15) 0.0199(14) 0.0309(17) 0.0000(12) 0.0045(12) 0.0010(12)
 C18 0.0211(14) 0.0211(15) 0.0344(17) 0.0011(13) 0.0077(13) 0.0015(12)
 C19 0.040(2) 0.0292(17) 0.0328(18) 0.0014(14) 0.0102(15) 0.0008(15)
 C20 0.0378(19) 0.0370(19) 0.0349(19) 0.0036(15) 0.0086(16) 0.0003(16)
 C21 0.036(2) 0.0355(19) 0.042(2) 0.0038(16) 0.0072(17) -0.0034(16)
 C22 0.044(2) 0.0308(18) 0.054(2) 0.0040(17) 0.0122(19) -0.0039(17)
 C23 0.0216(15) 0.0228(14) 0.0242(15) 0.0014(12) -0.0011(12) -0.0022(12)
 C24 0.0237(15) 0.0236(15) 0.0241(15) -0.0010(12) -0.0037(12) -0.0010(12)
 C25 0.0293(17) 0.0257(16) 0.0322(17) -0.0046(13) -0.0040(14) -0.0043(13)
 C26 0.0387(19) 0.038(2) 0.0329(19) -0.0127(16) -0.0045(15) 0.0057(16)
 C27 0.052(2) 0.045(2) 0.035(2) -0.0125(17) 0.0060(18) 0.0015(19)
 C28 0.091(4) 0.035(2) 0.047(3) -0.0128(19) -0.001(3) 0.007(2)
 C29 0.0219(14) 0.0190(14) 0.0295(16) -0.0035(12) 0.0030(13) 0.0022(12)
 C30 0.0236(15) 0.0191(15) 0.0323(17) -0.0017(12) -0.0023(13) 0.0008(12)
 C31 0.0267(16) 0.0243(15) 0.0338(18) -0.0004(13) -0.0046(13) 0.0014(13)
 C32 0.0289(17) 0.0251(15) 0.0286(17) 0.0018(13) 0.0001(13) 0.0011(13)
 C33 0.0238(15) 0.0219(14) 0.0275(15) 0.0028(12) 0.0017(12) 0.0008(12)
 C34 0.045(2) 0.0388(19) 0.0304(18) 0.0095(15) -0.0044(16) -0.0005(18)
 C35 0.0228(15) 0.0210(15) 0.0299(16) -0.0022(12) -0.0024(12) 0.0016(12)
 C36 0.0193(14) 0.0210(15) 0.0328(17) -0.0031(12) -0.0020(12) -0.0002(12)
 C37 0.0286(17) 0.0304(17) 0.0392(19) -0.0024(15) -0.0088(15) 0.0032(14)
 C38 0.0227(15) 0.0184(13) 0.0202(14) 0.0018(11) -0.0007(12) -0.0004(12)
 C39 0.0241(15) 0.0203(13) 0.0207(14) -0.0005(11) -0.0033(12) 0.0028(12)
 C40 0.0277(16) 0.0262(16) 0.0245(15) 0.0039(12) 0.0020(13) 0.0033(13)
 C41 0.0278(16) 0.0292(16) 0.0224(15) 0.0038(13) 0.0035(12) 0.0049(13)
 C42 0.0287(17) 0.0244(15) 0.0282(16) 0.0027(12) 0.0047(13) 0.0018(13)
 C43 0.0244(16) 0.0341(17) 0.0291(16) 0.0024(14) 0.0015(13) 0.0011(14)
 C44 0.0283(17) 0.0365(19) 0.0294(17) -0.0005(14) 0.0018(14) 0.0082(14)
 C45 0.0358(19) 0.0351(18) 0.0296(17) -0.0071(14) -0.0043(15) 0.0095(15)
 C46 0.0288(17) 0.0340(18) 0.0269(17) -0.0032(14) -0.0038(13) 0.0025(14)
 C47 0.058(2) 0.0278(18) 0.037(2) 0.0085(15) -0.0220(18) -0.0171(17)
 C48 0.0393(19) 0.0250(16) 0.0284(17) 0.0059(13) -0.0120(15) -0.0060(14)
 C49 0.041(2) 0.0272(17) 0.0322(18) 0.0085(14) -0.0112(15) -0.0062(15)
 C50 0.0342(19) 0.0328(19) 0.055(2) 0.0147(18) -0.0116(17) -0.0105(16)
 C51 0.040(2) 0.043(2) 0.043(2) 0.0131(17) -0.0067(17) -0.0113(17)
 C52 0.061(3) 0.037(2) 0.156(7) 0.007(3) 0.051(4) 0.000(2)
 C53 0.077(3) 0.0311(19) 0.0325(19) 0.0000(15) 0.005(2) -0.004(2)
 C54 0.0220(16) 0.0272(16) 0.046(2) -0.0032(15) 0.0065(14) -0.0012(13)
 Cl1S 0.0420(5) 0.0418(5) 0.0536(6) 0.0072(4) 0.0192(4) 0.0046(4)
 Cl2S 0.0503(6) 0.0839(9) 0.0445(6) 0.0003(6) -0.0028(5) -0.0009(6)
 Cl3S 0.0316(5) 0.0737(8) 0.0609(7) 0.0025(6) 0.0017(5) -0.0047(5)
 Cl6S 0.0590(7) 0.0718(8) 0.0778(9) 0.0139(7) -0.0212(7) -0.0165(6)
 Cl4S 0.0508(7) 0.0781(9) 0.0797(9) 0.0174(7) 0.0032(6) 0.0064(6)
 Cl5S 0.0822(11) 0.1312(16) 0.0965(13) -0.0632(12) -0.0172(9) 0.0116(11)
 O2S 0.0421(18) 0.058(2) 0.117(3) -0.030(2) -0.001(2) -0.0120(16)
 C1S 0.035(2) 0.0357(19) 0.046(2) 0.0045(16) 0.0080(17) 0.0043(16)
 C2S 0.050(3) 0.055(3) 0.046(2) 0.002(2) -0.016(2) -0.002(2)
 O1SB 0.067(3) 0.056(3) 0.101(4) 0.003(3) 0.010(3) 0.001(3)
 C3S 0.140(7) 0.067(4) 0.099(5) -0.002(4) 0.042(5) -0.018(4)
 C4SA 0.033(4) 0.131(8) 0.080(6) -0.031(7) 0.007(4) -0.029(4)
 O1SA 0.067(3) 0.056(3) 0.101(4) 0.003(3) 0.010(3) 0.001(3)
 C4SB 0.033(4) 0.131(8) 0.080(6) -0.031(7) 0.007(4) -0.029(4)

_geom_special_details
;
 All esds (except the esd in the dihedral angle between two l.s. planes)
 are estimated using the full covariance matrix.  The cell esds are taken
 into account individually in the estimation of esds in distances, angles
 and torsion angles; correlations between esds in cell parameters are only
 used when they are defined by crystal symmetry.  An approximate (isotropic)
 treatment of cell esds is used for estimating esds involving l.s. planes.
;
loop_
  _geom_bond_atom_site_label_1
  _geom_bond_atom_site_label_2
  _geom_bond_distance
  _geom_bond_site_symmetry_2
  _geom_bond_publ_flag
 N2 H2 0.8600 . ?
 N2 C2 1.464(4) . ?
 N2 C17 1.331(5) . ?
 N3 H3 0.8600 . ?
 N3 C18 1.466(4) . ?
 N3 C23 1.340(4) . ?
 N4 C24 1.473(4) . ?
 N4 C29 1.350(4) . ?
 N4 C33 1.470(4) . ?
 N5 C30 1.469(4) . ?
 N5 C35 1.336(4) . ?
 N5 C54 1.462(4) . ?
 N6 H6 0.8600 . ?
 N6 C36 1.456(4) . ?
 N6 C38 1.337(4) . ?
 N8 H8 0.8600 . ?
 N8 C39 1.456(4) . ?
 N8 C47 1.322(5) . ?
 N9 C1 1.364(5) . ?
 N9 C48 1.474(5) . ?
 N9 C53 1.466(5) . ?
 N1 C4 1.396(4) . ?
 N1 C11 1.389(5) . ?
 N1 C12 1.487(5) . ?
 N7 O10 1.241(5) . ?
 N7 O9 1.222(5) . ?
 N7 C43 1.454(5) . ?
 O1 C1 1.220(5) . ?
 O3 C17 1.237(4) . ?
 O4 C23 1.233(4) . ?
 O5 C29 1.233(4) . ?
 O7 C35 1.237(4) . ?
 O8 C38 1.239(4) . ?
 O11 H11 0.8200 . ?
 O11 C44 1.352(5) . ?
 O12 C47 1.219(5) . ?
 O2 C13 1.443(5) . ?
 O2 C14 1.439(6) . ?
 O6 H6A 0.8200 . ?
 O6 C33 1.416(4) . ?
 C1 C2 1.532(5) . ?
 C2 H2A 0.9800 . ?
 C2 C3 1.542(5) . ?
 C3 H3A 0.9700 . ?
 C3 H3B 0.9700 . ?
 C3 C5 1.501(5) . ?
 C4 H4 0.9300 . ?
 C4 C5 1.355(5) . ?
 C5 C6 1.433(5) . ?
 C6 C7 1.402(6) . ?
 C6 C11 1.416(5) . ?
 C7 H7 0.9300 . ?
 C7 C8 1.367(7) . ?
 C8 H8A 0.9300 . ?
 C8 C9 1.389(7) . ?
 C9 H9 0.9300 . ?
 C9 C10 1.385(6) . ?
 C10 H10 0.9300 . ?
 C10 C11 1.400(5) . ?
 C12 C13 1.518(5) . ?
 C12 C15 1.533(6) . ?
 C12 C16 1.523(5) . ?
 C13 H13 0.9800 . ?
 C13 C14 1.469(7) . ?
 C14 H14A 0.9700 . ?
 C14 H14B 0.9700 . ?
 C15 H15A 0.9600 . ?
 C15 H15B 0.9600 . ?
 C15 H15C 0.9600 . ?
 C16 H16A 0.9600 . ?
 C16 H16B 0.9600 . ?
 C16 H16C 0.9600 . ?
 C17 C18 1.530(4) . ?
 C18 H18 0.9800 . ?
 C18 C19 1.534(5) . ?
 C19 H19A 0.9700 . ?
 C19 H19B 0.9700 . ?
 C19 C20 1.511(5) . ?
 C20 H20 0.9300 . ?
 C20 C21 1.313(6) . ?
 C21 H21 0.9300 . ?
 C21 C22 1.515(5) . ?
 C22 H22A 0.9600 . ?
 C22 H22B 0.9600 . ?
 C22 H22C 0.9600 . ?
 C23 C24 1.533(5) . ?
 C24 H24 0.9800 . ?
 C24 C25 1.529(4) . ?
 C25 H25A 0.9700 . ?
 C25 H25B 0.9700 . ?
 C25 C26 1.528(5) . ?
 C26 H26 0.9800 . ?
 C26 C27 1.525(6) . ?
 C26 C28 1.526(6) . ?
 C27 H27A 0.9600 . ?
 C27 H27B 0.9600 . ?
 C27 H27C 0.9600 . ?
 C28 H28A 0.9600 . ?
 C28 H28B 0.9600 . ?
 C28 H28C 0.9600 . ?
 C29 C30 1.533(5) . ?
 C30 H30 0.9800 . ?
 C30 C31 1.547(5) . ?
 C31 H31A 0.9700 . ?
 C31 H31B 0.9700 . ?
 C31 C32 1.532(5) . ?
 C32 H32 0.9800 . ?
 C32 C33 1.517(5) . ?
 C32 C34 1.527(5) . ?
 C33 H33 0.9800 . ?
 C34 H34A 0.9600 . ?
 C34 H34B 0.9600 . ?
 C34 H34C 0.9600 . ?
 C35 C36 1.529(4) . ?
 C36 H36 0.9800 . ?
 C36 C37 1.532(5) . ?
 C37 H37A 0.9600 . ?
 C37 H37B 0.9600 . ?
 C37 H37C 0.9600 . ?
 C38 C39 1.528(4) . ?
 C39 H39 0.9800 . ?
 C39 C40 1.546(4) . ?
 C40 H40A 0.9700 . ?
 C40 H40B 0.9700 . ?
 C40 C41 1.508(5) . ?
 C41 C42 1.377(5) . ?
 C41 C46 1.397(5) . ?
 C42 H42 0.9300 . ?
 C42 C43 1.401(5) . ?
 C43 C44 1.399(5) . ?
 C44 C45 1.398(6) . ?
 C45 H45 0.9300 . ?
 C45 C46 1.374(5) . ?
 C46 H46 0.9300 . ?
 C47 C48 1.536(5) . ?
 C48 H48 0.9800 . ?
 C48 C49 1.529(5) . ?
 C49 H49A 0.9700 . ?
 C49 H49B 0.9700 . ?
 C49 C50 1.523(6) . ?
 C50 H50 0.9800 . ?
 C50 C51 1.526(5) . ?
 C50 C52 1.512(7) . ?
 C51 H51A 0.9600 . ?
 C51 H51B 0.9600 . ?
 C51 H51C 0.9600 . ?
 C52 H52A 0.9600 . ?
 C52 H52B 0.9600 . ?
 C52 H52C 0.9600 . ?
 C53 H53A 0.9600 . ?
 C53 H53B 0.9600 . ?
 C53 H53C 0.9600 . ?
 C54 H54A 0.9600 . ?
 C54 H54B 0.9600 . ?
 C54 H54C 0.9600 . ?
 Cl1S C1S 1.759(4) . ?
 Cl2S C1S 1.764(4) . ?
 Cl3S C1S 1.748(4) . ?
 Cl6S C2S 1.758(5) . ?
 Cl4S C2S 1.742(5) . ?
 Cl5S C2S 1.757(5) . ?
 O2S H2S 0.8200 . ?
 O2S H2SA 0.8200 . ?
 O2S C4SA 1.382(16) . ?
 O2S C4SB 1.423(12) . ?
 C1S H1S 0.9800 . ?
 C2S H2SB 0.9800 . ?
 O1SB H1SB 0.8200 . ?
 O1SB C3S 1.299(11) . ?
 C3S H3SA 0.9601 . ?
 C3S H3SB 0.9600 . ?
 C3S H3SC 0.9599 . ?
 C3S H3SD 0.9600 . ?
 C3S H3SE 0.9600 . ?
 C3S H3SF 0.9601 . ?
 C3S O1SA 1.344(13) . ?
 C4SA H4SA 0.9600 . ?
 C4SA H4SB 0.9600 . ?
 C4SA H4SC 0.9600 . ?
 O1SA H1SA 0.8200 . ?
 C4SB H4SD 0.9600 . ?
 C4SB H4SE 0.9600 . ?
 C4SB H4SF 0.9600 . ?

loop_
  _geom_angle_atom_site_label_1
  _geom_angle_atom_site_label_2
  _geom_angle_atom_site_label_3
  _geom_angle
  _geom_angle_site_symmetry_1
  _geom_angle_site_symmetry_3
  _geom_angle_publ_flag
 C2 N2 H2 118.9 . . ?
 C17 N2 H2 118.9 . . ?
 C17 N2 C2 122.2(3) . . ?
 C18 N3 H3 118.6 . . ?
 C23 N3 H3 118.6 . . ?
 C23 N3 C18 122.8(3) . . ?
 C29 N4 C24 118.4(3) . . ?
 C29 N4 C33 123.1(3) . . ?
 C33 N4 C24 118.5(3) . . ?
 C35 N5 C30 117.1(3) . . ?
 C35 N5 C54 124.0(3) . . ?
 C54 N5 C30 118.3(3) . . ?
 C36 N6 H6 118.7 . . ?
 C38 N6 H6 118.7 . . ?
 C38 N6 C36 122.6(3) . . ?
 C39 N8 H8 118.4 . . ?
 C47 N8 H8 118.4 . . ?
 C47 N8 C39 123.2(3) . . ?
 C1 N9 C48 125.8(3) . . ?
 C1 N9 C53 116.4(3) . . ?
 C53 N9 C48 116.9(3) . . ?
 C4 N1 C12 124.3(3) . . ?
 C11 N1 C4 106.9(3) . . ?
 C11 N1 C12 127.7(3) . . ?
 O10 N7 C43 118.1(3) . . ?
 O9 N7 O10 122.8(4) . . ?
 O9 N7 C43 119.1(3) . . ?
 C44 O11 H11 109.5 . . ?
 C14 O2 C13 61.3(3) . . ?
 C33 O6 H6A 109.5 . . ?
 N9 C1 C2 119.8(3) . . ?
 O1 C1 N9 121.4(3) . . ?
 O1 C1 C2 118.4(3) . . ?
 N2 C2 C1 110.2(3) . . ?
 N2 C2 H2A 110.1 . . ?
 N2 C2 C3 109.4(3) . . ?
 C1 C2 H2A 110.1 . . ?
 C1 C2 C3 106.8(3) . . ?
 C3 C2 H2A 110.1 . . ?
 C2 C3 H3A 109.0 . . ?
 C2 C3 H3B 109.0 . . ?
 H3A C3 H3B 107.8 . . ?
 C5 C3 C2 112.8(3) . . ?
 C5 C3 H3A 109.0 . . ?
 C5 C3 H3B 109.0 . . ?
 N1 C4 H4 124.4 . . ?
 C5 C4 N1 111.3(3) . . ?
 C5 C4 H4 124.4 . . ?
 C4 C5 C3 127.1(3) . . ?
 C4 C5 C6 106.5(3) . . ?
 C6 C5 C3 126.4(3) . . ?
 C7 C6 C5 133.0(4) . . ?
 C7 C6 C11 119.7(4) . . ?
 C11 C6 C5 107.2(3) . . ?
 C6 C7 H7 120.5 . . ?
 C8 C7 C6 119.0(4) . . ?
 C8 C7 H7 120.5 . . ?
 C7 C8 H8A 119.5 . . ?
 C7 C8 C9 121.0(4) . . ?
 C9 C8 H8A 119.5 . . ?
 C8 C9 H9 119.0 . . ?
 C10 C9 C8 122.0(4) . . ?
 C10 C9 H9 119.0 . . ?
 C9 C10 H10 121.3 . . ?
 C9 C10 C11 117.5(4) . . ?
 C11 C10 H10 121.3 . . ?
 N1 C11 C6 108.0(3) . . ?
 N1 C11 C10 131.1(3) . . ?
 C10 C11 C6 120.8(3) . . ?
 N1 C12 C13 109.1(3) . . ?
 N1 C12 C15 109.4(3) . . ?
 N1 C12 C16 109.5(3) . . ?
 C13 C12 C15 112.0(3) . . ?
 C13 C12 C16 106.8(3) . . ?
 C16 C12 C15 110.1(4) . . ?
 O2 C13 C12 118.4(3) . . ?
 O2 C13 H13 115.6 . . ?
 O2 C13 C14 59.2(3) . . ?
 C12 C13 H13 115.6 . . ?
 C14 C13 C12 120.8(4) . . ?
 C14 C13 H13 115.6 . . ?
 O2 C14 C13 59.5(3) . . ?
 O2 C14 H14A 117.8 . . ?
 O2 C14 H14B 117.8 . . ?
 C13 C14 H14A 117.8 . . ?
 C13 C14 H14B 117.8 . . ?
 H14A C14 H14B 115.0 . . ?
 C12 C15 H15A 109.5 . . ?
 C12 C15 H15B 109.5 . . ?
 C12 C15 H15C 109.5 . . ?
 H15A C15 H15B 109.5 . . ?
 H15A C15 H15C 109.5 . . ?
 H15B C15 H15C 109.5 . . ?
 C12 C16 H16A 109.5 . . ?
 C12 C16 H16B 109.5 . . ?
 C12 C16 H16C 109.5 . . ?
 H16A C16 H16B 109.5 . . ?
 H16A C16 H16C 109.5 . . ?
 H16B C16 H16C 109.5 . . ?
 N2 C17 C18 116.6(3) . . ?
 O3 C17 N2 123.3(3) . . ?
 O3 C17 C18 120.1(3) . . ?
 N3 C18 C17 108.0(3) . . ?
 N3 C18 H18 109.2 . . ?
 N3 C18 C19 110.3(3) . . ?
 C17 C18 H18 109.2 . . ?
 C17 C18 C19 110.8(3) . . ?
 C19 C18 H18 109.2 . . ?
 C18 C19 H19A 108.4 . . ?
 C18 C19 H19B 108.4 . . ?
 H19A C19 H19B 107.5 . . ?
 C20 C19 C18 115.6(3) . . ?
 C20 C19 H19A 108.4 . . ?
 C20 C19 H19B 108.4 . . ?
 C19 C20 H20 116.4 . . ?
 C21 C20 C19 127.1(4) . . ?
 C21 C20 H20 116.4 . . ?
 C20 C21 H21 117.8 . . ?
 C20 C21 C22 124.3(4) . . ?
 C22 C21 H21 117.8 . . ?
 C21 C22 H22A 109.5 . . ?
 C21 C22 H22B 109.5 . . ?
 C21 C22 H22C 109.5 . . ?
 H22A C22 H22B 109.5 . . ?
 H22A C22 H22C 109.5 . . ?
 H22B C22 H22C 109.5 . . ?
 N3 C23 C24 117.0(3) . . ?
 O4 C23 N3 122.4(3) . . ?
 O4 C23 C24 120.5(3) . . ?
 N4 C24 C23 111.6(3) . . ?
 N4 C24 H24 106.7 . . ?
 N4 C24 C25 113.2(3) . . ?
 C23 C24 H24 106.7 . . ?
 C25 C24 C23 111.4(3) . . ?
 C25 C24 H24 106.7 . . ?
 C24 C25 H25A 108.8 . . ?
 C24 C25 H25B 108.8 . . ?
 H25A C25 H25B 107.7 . . ?
 C26 C25 C24 113.8(3) . . ?
 C26 C25 H25A 108.8 . . ?
 C26 C25 H25B 108.8 . . ?
 C25 C26 H26 108.3 . . ?
 C27 C26 C25 111.8(3) . . ?
 C27 C26 H26 108.3 . . ?
 C27 C26 C28 110.4(3) . . ?
 C28 C26 C25 109.8(4) . . ?
 C28 C26 H26 108.3 . . ?
 C26 C27 H27A 109.5 . . ?
 C26 C27 H27B 109.5 . . ?
 C26 C27 H27C 109.5 . . ?
 H27A C27 H27B 109.5 . . ?
 H27A C27 H27C 109.5 . . ?
 H27B C27 H27C 109.5 . . ?
 C26 C28 H28A 109.5 . . ?
 C26 C28 H28B 109.5 . . ?
 C26 C28 H28C 109.5 . . ?
 H28A C28 H28B 109.5 . . ?
 H28A C28 H28C 109.5 . . ?
 H28B C28 H28C 109.5 . . ?
 N4 C29 C30 119.7(3) . . ?
 O5 C29 N4 121.9(3) . . ?
 O5 C29 C30 118.4(3) . . ?
 N5 C30 C29 108.5(3) . . ?
 N5 C30 H30 106.0 . . ?
 N5 C30 C31 113.2(3) . . ?
 C29 C30 H30 106.0 . . ?
 C29 C30 C31 116.3(3) . . ?
 C31 C30 H30 106.0 . . ?
 C30 C31 H31A 108.7 . . ?
 C30 C31 H31B 108.7 . . ?
 H31A C31 H31B 107.6 . . ?
 C32 C31 C30 114.4(3) . . ?
 C32 C31 H31A 108.7 . . ?
 C32 C31 H31B 108.7 . . ?
 C31 C32 H32 108.3 . . ?
 C33 C32 C31 109.8(3) . . ?
 C33 C32 H32 108.3 . . ?
 C33 C32 C34 110.5(3) . . ?
 C34 C32 C31 111.7(3) . . ?
 C34 C32 H32 108.3 . . ?
 N4 C33 C32 111.1(3) . . ?
 N4 C33 H33 106.8 . . ?
 O6 C33 N4 111.1(3) . . ?
 O6 C33 C32 113.7(3) . . ?
 O6 C33 H33 106.8 . . ?
 C32 C33 H33 106.8 . . ?
 C32 C34 H34A 109.5 . . ?
 C32 C34 H34B 109.5 . . ?
 C32 C34 H34C 109.5 . . ?
 H34A C34 H34B 109.5 . . ?
 H34A C34 H34C 109.5 . . ?
 H34B C34 H34C 109.5 . . ?
 N5 C35 C36 118.0(3) . . ?
 O7 C35 N5 122.5(3) . . ?
 O7 C35 C36 119.3(3) . . ?
 N6 C36 C35 106.3(3) . . ?
 N6 C36 H36 110.2 . . ?
 N6 C36 C37 111.8(3) . . ?
 C35 C36 H36 110.2 . . ?
 C35 C36 C37 108.0(3) . . ?
 C37 C36 H36 110.2 . . ?
 C36 C37 H37A 109.5 . . ?
 C36 C37 H37B 109.5 . . ?
 C36 C37 H37C 109.5 . . ?
 H37A C37 H37B 109.5 . . ?
 H37A C37 H37C 109.5 . . ?
 H37B C37 H37C 109.5 . . ?
 N6 C38 C39 116.1(3) . . ?
 O8 C38 N6 122.7(3) . . ?
 O8 C38 C39 121.2(3) . . ?
 N8 C39 C38 108.2(2) . . ?
 N8 C39 H39 108.4 . . ?
 N8 C39 C40 110.5(3) . . ?
 C38 C39 H39 108.4 . . ?
 C38 C39 C40 112.9(3) . . ?
 C40 C39 H39 108.4 . . ?
 C39 C40 H40A 109.3 . . ?
 C39 C40 H40B 109.3 . . ?
 H40A C40 H40B 107.9 . . ?
 C41 C40 C39 111.8(3) . . ?
 C41 C40 H40A 109.3 . . ?
 C41 C40 H40B 109.3 . . ?
 C42 C41 C40 121.0(3) . . ?
 C42 C41 C46 117.7(3) . . ?
 C46 C41 C40 121.4(3) . . ?
 C41 C42 H42 119.5 . . ?
 C41 C42 C43 120.9(3) . . ?
 C43 C42 H42 119.5 . . ?
 C42 C43 N7 118.0(3) . . ?
 C44 C43 N7 121.0(3) . . ?
 C44 C43 C42 120.9(3) . . ?
 O11 C44 C43 125.7(4) . . ?
 O11 C44 C45 116.7(3) . . ?
 C45 C44 C43 117.6(3) . . ?
 C44 C45 H45 119.7 . . ?
 C46 C45 C44 120.6(3) . . ?
 C46 C45 H45 119.7 . . ?
 C41 C46 H46 118.9 . . ?
 C45 C46 C41 122.2(3) . . ?
 C45 C46 H46 118.9 . . ?
 N8 C47 C48 113.5(3) . . ?
 O12 C47 N8 124.1(4) . . ?
 O12 C47 C48 122.4(3) . . ?
 N9 C48 C47 106.8(3) . . ?
 N9 C48 H48 108.1 . . ?
 N9 C48 C49 112.6(3) . . ?
 C47 C48 H48 108.1 . . ?
 C49 C48 C47 113.0(3) . . ?
 C49 C48 H48 108.1 . . ?
 C48 C49 H49A 108.6 . . ?
 C48 C49 H49B 108.6 . . ?
 H49A C49 H49B 107.6 . . ?
 C50 C49 C48 114.7(3) . . ?
 C50 C49 H49A 108.6 . . ?
 C50 C49 H49B 108.6 . . ?
 C49 C50 H50 108.4 . . ?
 C49 C50 C51 109.5(3) . . ?
 C51 C50 H50 108.4 . . ?
 C52 C50 C49 112.5(4) . . ?
 C52 C50 H50 108.4 . . ?
 C52 C50 C51 109.7(4) . . ?
 C50 C51 H51A 109.5 . . ?
 C50 C51 H51B 109.5 . . ?
 C50 C51 H51C 109.5 . . ?
 H51A C51 H51B 109.5 . . ?
 H51A C51 H51C 109.5 . . ?
 H51B C51 H51C 109.5 . . ?
 C50 C52 H52A 109.5 . . ?
 C50 C52 H52B 109.5 . . ?
 C50 C52 H52C 109.5 . . ?
 H52A C52 H52B 109.5 . . ?
 H52A C52 H52C 109.5 . . ?
 H52B C52 H52C 109.5 . . ?
 N9 C53 H53A 109.5 . . ?
 N9 C53 H53B 109.5 . . ?
 N9 C53 H53C 109.5 . . ?
 H53A C53 H53B 109.5 . . ?
 H53A C53 H53C 109.5 . . ?
 H53B C53 H53C 109.5 . . ?
 N5 C54 H54A 109.5 . . ?
 N5 C54 H54B 109.5 . . ?
 N5 C54 H54C 109.5 . . ?
 H54A C54 H54B 109.5 . . ?
 H54A C54 H54C 109.5 . . ?
 H54B C54 H54C 109.5 . . ?
 C4SA O2S H2S 109.5 . . ?
 C4SB O2S H2SA 109.5 . . ?
 Cl1S C1S Cl2S 110.7(2) . . ?
 Cl1S C1S H1S 108.3 . . ?
 Cl2S C1S H1S 108.3 . . ?
 Cl3S C1S Cl1S 111.0(2) . . ?
 Cl3S C1S Cl2S 110.1(2) . . ?
 Cl3S C1S H1S 108.3 . . ?
 Cl6S C2S H2SB 109.4 . . ?
 Cl4S C2S Cl6S 110.8(3) . . ?
 Cl4S C2S Cl5S 109.5(3) . . ?
 Cl4S C2S H2SB 109.4 . . ?
 Cl5S C2S Cl6S 108.4(3) . . ?
 Cl5S C2S H2SB 109.4 . . ?
 C3S O1SB H1SB 109.5 . . ?
 O1SB C3S H3SA 109.5 . . ?
 O1SB C3S H3SB 109.4 . . ?
 O1SB C3S H3SC 109.5 . . ?
 H3SA C3S H3SB 109.5 . . ?
 H3SA C3S H3SC 109.5 . . ?
 H3SB C3S H3SC 109.5 . . ?
 H3SD C3S H3SE 109.5 . . ?
 H3SD C3S H3SF 109.5 . . ?
 H3SE C3S H3SF 109.5 . . ?
 O1SA C3S H3SD 109.5 . . ?
 O1SA C3S H3SE 109.4 . . ?
 O1SA C3S H3SF 109.5 . . ?
 O2S C4SA H4SA 109.5 . . ?
 O2S C4SA H4SB 109.5 . . ?
 O2S C4SA H4SC 109.5 . . ?
 H4SA C4SA H4SB 109.5 . . ?
 H4SA C4SA H4SC 109.5 . . ?
 H4SB C4SA H4SC 109.5 . . ?
 C3S O1SA H1SA 109.5 . . ?
 O2S C4SB H4SD 109.5 . . ?
 O2S C4SB H4SE 109.5 . . ?
 O2S C4SB H4SF 109.5 . . ?
 H4SD C4SB H4SE 109.5 . . ?
 H4SD C4SB H4SF 109.5 . . ?
 H4SE C4SB H4SF 109.5 . . ?

loop_
  _geom_hbond_atom_site_label_D
  _geom_hbond_atom_site_label_H
  _geom_hbond_atom_site_label_A
  _geom_hbond_distance_DH
  _geom_hbond_distance_HA
  _geom_hbond_distance_DA
  _geom_hbond_angle_DHA
  _geom_hbond_site_symmetry_A
 N2 H2 O2S 0.86 1.97 2.808(5) 163.5 .
 N8 H8 O3 0.86 1.95 2.788(4) 163.0 .
 O11 H11 O10 0.82 1.93 2.617(5) 140.9 .
 O6 H6A O8 0.82 1.99 2.811(3) 176.5 4_746

loop_
  _geom_torsion_atom_site_label_1
  _geom_torsion_atom_site_label_2
  _geom_torsion_atom_site_label_3
  _geom_torsion_atom_site_label_4
  _geom_torsion
  _geom_torsion_site_symmetry_1
  _geom_torsion_site_symmetry_2
  _geom_torsion_site_symmetry_3
  _geom_torsion_site_symmetry_4
  _geom_torsion_publ_flag
 N2 C2 C3 C5 -176.4(3) . . . . ?
 N2 C17 C18 N3 100.0(3) . . . . ?
 N2 C17 C18 C19 -139.1(3) . . . . ?
 N3 C18 C19 C20 -60.1(4) . . . . ?
 N3 C23 C24 N4 25.0(4) . . . . ?
 N3 C23 C24 C25 152.6(3) . . . . ?
 N4 C24 C25 C26 -66.5(4) . . . . ?
 N4 C29 C30 N5 -138.0(3) . . . . ?
 N4 C29 C30 C31 -9.1(4) . . . . ?
 N5 C30 C31 C32 111.9(3) . . . . ?
 N5 C35 C36 N6 168.9(3) . . . . ?
 N5 C35 C36 C37 -71.0(4) . . . . ?
 N6 C38 C39 N8 -66.3(3) . . . . ?
 N6 C38 C39 C40 56.3(4) . . . . ?
 N8 C39 C40 C41 -56.0(4) . . . . ?
 N8 C47 C48 N9 75.7(4) . . . . ?
 N8 C47 C48 C49 -159.9(4) . . . . ?
 N9 C1 C2 N2 137.7(3) . . . . ?
 N9 C1 C2 C3 -103.5(3) . . . . ?
 N9 C48 C49 C50 -174.7(3) . . . . ?
 N1 C4 C5 C3 -179.6(3) . . . . ?
 N1 C4 C5 C6 1.2(4) . . . . ?
 N1 C12 C13 O2 -100.1(4) . . . . ?
 N1 C12 C13 C14 -169.3(4) . . . . ?
 N7 C43 C44 O11 -2.3(6) . . . . ?
 N7 C43 C44 C45 177.7(3) . . . . ?
 O1 C1 C2 N2 -49.1(4) . . . . ?
 O1 C1 C2 C3 69.7(4) . . . . ?
 O3 C17 C18 N3 -77.2(4) . . . . ?
 O3 C17 C18 C19 43.7(4) . . . . ?
 O4 C23 C24 N4 -157.3(3) . . . . ?
 O4 C23 C24 C25 -29.7(4) . . . . ?
 O5 C29 C30 N5 42.8(4) . . . . ?
 O5 C29 C30 C31 171.7(3) . . . . ?
 O7 C35 C36 N6 -16.9(4) . . . . ?
 O7 C35 C36 C37 103.3(4) . . . . ?
 O8 C38 C39 N8 111.5(3) . . . . ?
 O8 C38 C39 C40 -125.9(3) . . . . ?
 O10 N7 C43 C42 -168.5(4) . . . . ?
 O10 N7 C43 C44 11.3(5) . . . . ?
 O9 N7 C43 C42 11.9(5) . . . . ?
 O9 N7 C43 C44 -168.3(4) . . . . ?
 O11 C44 C45 C46 -178.3(4) . . . . ?
 O12 C47 C48 N9 -102.2(6) . . . . ?
 O12 C47 C48 C49 22.1(8) . . . . ?
 C1 N9 C48 C47 -110.9(4) . . . . ?
 C1 N9 C48 C49 124.4(4) . . . . ?
 C1 C2 C3 C5 64.3(4) . . . . ?
 C2 N2 C17 O3 1.3(5) . . . . ?
 C2 N2 C17 C18 -175.8(3) . . . . ?
 C2 C3 C5 C4 -89.2(5) . . . . ?
 C2 C3 C5 C6 89.8(4) . . . . ?
 C3 C5 C6 C7 3.3(6) . . . . ?
 C3 C5 C6 C11 -179.5(3) . . . . ?
 C4 N1 C11 C6 1.4(4) . . . . ?
 C4 N1 C11 C10 178.7(4) . . . . ?
 C4 N1 C12 C13 -143.9(3) . . . . ?
 C4 N1 C12 C15 93.3(4) . . . . ?
 C4 N1 C12 C16 -27.4(5) . . . . ?
 C4 C5 C6 C7 -177.5(4) . . . . ?
 C4 C5 C6 C11 -0.3(4) . . . . ?
 C5 C6 C7 C8 177.5(4) . . . . ?
 C5 C6 C11 N1 -0.7(4) . . . . ?
 C5 C6 C11 C10 -178.3(3) . . . . ?
 C6 C7 C8 C9 -0.3(7) . . . . ?
 C7 C6 C11 N1 176.9(3) . . . . ?
 C7 C6 C11 C10 -0.7(5) . . . . ?
 C7 C8 C9 C10 0.1(7) . . . . ?
 C8 C9 C10 C11 -0.1(6) . . . . ?
 C9 C10 C11 N1 -176.6(4) . . . . ?
 C9 C10 C11 C6 0.4(5) . . . . ?
 C11 N1 C4 C5 -1.7(4) . . . . ?
 C11 N1 C12 C13 49.5(5) . . . . ?
 C11 N1 C12 C15 -73.3(5) . . . . ?
 C11 N1 C12 C16 165.9(4) . . . . ?
 C11 C6 C7 C8 0.6(6) . . . . ?
 C12 N1 C4 C5 -170.6(3) . . . . ?
 C12 N1 C11 C6 169.9(3) . . . . ?
 C12 N1 C11 C10 -12.9(6) . . . . ?
 C12 C13 C14 O2 106.8(4) . . . . ?
 C14 O2 C13 C12 -110.8(5) . . . . ?
 C15 C12 C13 O2 21.2(5) . . . . ?
 C15 C12 C13 C14 -48.0(5) . . . . ?
 C16 C12 C13 O2 141.7(4) . . . . ?
 C16 C12 C13 C14 72.5(5) . . . . ?
 C17 N2 C2 C1 -69.1(4) . . . . ?
 C17 N2 C2 C3 173.7(3) . . . . ?
 C17 C18 C19 C20 -179.7(3) . . . . ?
 C18 N3 C23 O4 4.5(5) . . . . ?
 C18 N3 C23 C24 -177.8(3) . . . . ?
 C18 C19 C20 C21 -18.7(6) . . . . ?
 C19 C20 C21 C22 -179.5(4) . . . . ?
 C23 N3 C18 C17 -111.3(3) . . . . ?
 C23 N3 C18 C19 127.4(3) . . . . ?
 C23 C24 C25 C26 166.6(3) . . . . ?
 C24 N4 C29 O5 -4.1(4) . . . . ?
 C24 N4 C29 C30 176.7(3) . . . . ?
 C24 N4 C33 O6 90.0(3) . . . . ?
 C24 N4 C33 C32 -142.3(3) . . . . ?
 C24 C25 C26 C27 -68.1(4) . . . . ?
 C24 C25 C26 C28 169.0(3) . . . . ?
 C29 N4 C24 C23 -102.2(3) . . . . ?
 C29 N4 C24 C25 131.1(3) . . . . ?
 C29 N4 C33 O6 -91.0(3) . . . . ?
 C29 N4 C33 C32 36.7(4) . . . . ?
 C29 C30 C31 C32 -14.7(4) . . . . ?
 C30 N5 C35 O7 -8.5(5) . . . . ?
 C30 N5 C35 C36 165.5(3) . . . . ?
 C30 C31 C32 C33 47.2(4) . . . . ?
 C30 C31 C32 C34 170.2(3) . . . . ?
 C31 C32 C33 N4 -57.7(3) . . . . ?
 C31 C32 C33 O6 68.6(3) . . . . ?
 C33 N4 C24 C23 76.8(3) . . . . ?
 C33 N4 C24 C25 -49.9(4) . . . . ?
 C33 N4 C29 O5 176.9(3) . . . . ?
 C33 N4 C29 C30 -2.3(4) . . . . ?
 C34 C32 C33 N4 178.7(3) . . . . ?
 C34 C32 C33 O6 -55.1(4) . . . . ?
 C35 N5 C30 C29 67.7(4) . . . . ?
 C35 N5 C30 C31 -62.9(4) . . . . ?
 C36 N6 C38 O8 -4.0(5) . . . . ?
 C36 N6 C38 C39 173.7(3) . . . . ?
 C38 N6 C36 C35 -171.3(3) . . . . ?
 C38 N6 C36 C37 71.0(4) . . . . ?
 C38 C39 C40 C41 -177.3(3) . . . . ?
 C39 N8 C47 O12 2.0(8) . . . . ?
 C39 N8 C47 C48 -175.9(3) . . . . ?
 C39 C40 C41 C42 112.7(4) . . . . ?
 C39 C40 C41 C46 -66.8(4) . . . . ?
 C40 C41 C42 C43 -179.5(3) . . . . ?
 C40 C41 C46 C45 178.7(3) . . . . ?
 C41 C42 C43 N7 -178.5(3) . . . . ?
 C41 C42 C43 C44 1.6(5) . . . . ?
 C42 C41 C46 C45 -0.9(5) . . . . ?
 C42 C43 C44 O11 177.5(4) . . . . ?
 C42 C43 C44 C45 -2.5(5) . . . . ?
 C43 C44 C45 C46 1.6(6) . . . . ?
 C44 C45 C46 C41 0.0(6) . . . . ?
 C46 C41 C42 C43 0.1(5) . . . . ?
 C47 N8 C39 C38 -111.2(4) . . . . ?
 C47 N8 C39 C40 124.7(4) . . . . ?
 C47 C48 C49 C50 64.2(5) . . . . ?
 C48 N9 C1 O1 164.7(3) . . . . ?
 C48 N9 C1 C2 -22.4(5) . . . . ?
 C48 C49 C50 C51 177.0(3) . . . . ?
 C48 C49 C50 C52 54.8(6) . . . . ?
 C53 N9 C1 O1 -4.5(5) . . . . ?
 C53 N9 C1 C2 168.5(3) . . . . ?
 C53 N9 C48 C47 58.2(4) . . . . ?
 C53 N9 C48 C49 -66.5(4) . . . . ?
 C54 N5 C30 C29 -104.0(3) . . . . ?
 C54 N5 C30 C31 125.3(3) . . . . ?
 C54 N5 C35 O7 162.7(3) . . . . ?
 C54 N5 C35 C36 -23.3(5) . . . . ?

_shelx_res_file
;
    16e.res created by SHELXL-2014/7

TITL zx_16E_111214 in P212121 #19
REM reset to P212121 #19
CELL 1.54184 17.309111 17.890291 21.673626 90 90 90
ZERR 4 0.000131 0.000142 0.000192 0 0 0
LATT -1
SYMM 0.5-X,-Y,0.5+Z
SYMM 0.5+X,0.5-Y,-Z
SYMM -X,0.5+Y,0.5-Z
SFAC C H Cl N O
UNIT 232 340 24 36 56
EQIV $1 2-X,-0.5+Y,1.5-Z
ISOR 0.01 0.02 C4SA
ISOR 0.01 0.02 C3S
EADP O1SB O1SA
EADP C4SA C4SB

L.S. 20
PLAN  20
HTAB N2 O2S
HTAB N8 O3
HTAB O11 O10
HTAB O6 O8_$1
MORE -1
BOND $H
CONF
fmap 2
acta
REM <olex2.extras>
REM <HklSrc "%.\\16e.hkl">
REM </olex2.extras>

WGHT    0.075000    4.154200
EXTI    0.000337
FVAR       0.09275   0.63311   0.40267
N2    4    0.635844   -0.838042    0.668658    11.00000    0.02508    0.02170 =
         0.04260    0.00440   -0.00765   -0.00436
AFIX  43
H2    2    0.600481   -0.866840    0.654104    11.00000   -1.20000
AFIX   0
N3    4    0.730974   -0.989721    0.701674    11.00000    0.01937    0.02301 =
         0.02731   -0.00146    0.00270    0.00016
AFIX  43
H3    2    0.778053   -0.983945    0.713426    11.00000   -1.20000
AFIX   0
N4    4    0.847581   -1.089215    0.676313    11.00000    0.02212    0.02034 =
         0.02334   -0.00183    0.00018   -0.00033
N5    4    0.998842   -0.969173    0.730749    11.00000    0.01841    0.02150 =
         0.03719   -0.00531    0.00097   -0.00006
N6    4    0.909969   -0.807993    0.803288    11.00000    0.01816    0.02222 =
         0.03564   -0.00471   -0.00085    0.00050
AFIX  43
H6    2    0.865363   -0.829031    0.801328    11.00000   -1.20000
AFIX   0
N8    4    0.799528   -0.689676    0.770815    11.00000    0.02488    0.02026 =
         0.02235    0.00043   -0.00416   -0.00053
AFIX  43
H8    2    0.782783   -0.729571    0.753175    11.00000   -1.20000
AFIX   0
N9    4    0.662125   -0.641023    0.699392    11.00000    0.03949    0.02321 =
         0.02820    0.00383   -0.00417   -0.00383
N1    4    0.580502   -0.556351    0.531942    11.00000    0.02888    0.03031 =
         0.02857    0.00453    0.00219   -0.00107
N7    4    0.499619   -0.735139    0.846155    11.00000    0.02957    0.03781 =
         0.04401    0.00250    0.00212   -0.00478
O1    5    0.558017   -0.713190    0.718478    11.00000    0.03344    0.04123 =
         0.04222    0.00221    0.00341   -0.00091
O3    5    0.732990   -0.825752    0.737610    11.00000    0.02977    0.02378 =
         0.03423    0.00019   -0.00292   -0.00417
O4    5    0.650754   -1.046930    0.634602    11.00000    0.02331    0.03588 =
         0.03654   -0.00479   -0.00408   -0.00178
O5    5    0.916930   -1.002010    0.625253    11.00000    0.03281    0.02786 =
         0.03231    0.00477   -0.00100   -0.00604
O7    5    0.880301   -0.943332    0.768369    11.00000    0.01991    0.02345 =
         0.03787   -0.00456    0.00021   -0.00031
O8    5    0.976287   -0.703593    0.828772    11.00000    0.02361    0.02336 =
         0.03636   -0.00325    0.00024   -0.00209
O10   5    0.438560   -0.699304    0.841290    11.00000    0.02471    0.05821 =
         0.07592   -0.01191   -0.00526    0.00477
O9    5    0.504221   -0.801729    0.834201    11.00000    0.04266    0.03706 =
         0.07610    0.00381   -0.00533   -0.01237
O11   5    0.497408   -0.582850    0.897200    11.00000    0.02648    0.05300 =
         0.05163   -0.00900   -0.00569    0.01348
AFIX 147
H11   2    0.460901   -0.606846    0.883450    11.00000   -1.50000
AFIX   0
O12   5    0.813095   -0.565358    0.762040    11.00000    0.20934    0.04042 =
         0.08357    0.02914   -0.10269   -0.05861
O2    5    0.605164   -0.395099    0.452780    11.00000    0.05070    0.05916 =
         0.07235    0.03726    0.03166    0.01790
O6    5    0.869432   -1.213782    0.710780    11.00000    0.02625    0.02063 =
         0.03823   -0.00011    0.00295    0.00024
AFIX 147
H6A   2    0.914649   -1.209172    0.700155    11.00000   -1.50000
AFIX   0
C1    1    0.619444   -0.704474    0.691792    11.00000    0.02964    0.02810 =
         0.03000    0.00577   -0.00701    0.00087
C2    1    0.643736   -0.762448    0.643526    11.00000    0.02596    0.02269 =
         0.03377    0.00340   -0.00401   -0.00449
AFIX  13
H2A   2    0.697237   -0.753565    0.630677    11.00000   -1.20000
AFIX   0
C3    1    0.588802   -0.753102    0.588062    11.00000    0.03312    0.02996 =
         0.03490    0.00081   -0.00890   -0.00652
AFIX  23
H3A   2    0.599249   -0.792260    0.558251    11.00000   -1.20000
H3B   2    0.535928   -0.759005    0.602069    11.00000   -1.20000
AFIX   0
C4    1    0.558390   -0.614790    0.570770    11.00000    0.03141    0.03194 =
         0.02702    0.00647   -0.00024   -0.00300
AFIX  43
H4    2    0.521863   -0.610526    0.602040    11.00000   -1.20000
AFIX   0
C5    1    0.596987   -0.678522    0.557039    11.00000    0.02780    0.03166 =
         0.02926    0.00364   -0.00986   -0.00346
C6    1    0.648428   -0.660732    0.507345    11.00000    0.02875    0.03501 =
         0.02962   -0.00224   -0.00678   -0.00128
C7    1    0.700448   -0.703453    0.472530    11.00000    0.04117    0.03736 =
         0.04296   -0.00634   -0.00296    0.00409
AFIX  43
H7    2    0.707834   -0.753843    0.481269    11.00000   -1.20000
AFIX   0
C8    1    0.740160   -0.669987    0.425554    11.00000    0.04879    0.05493 =
         0.04533   -0.00996    0.01110    0.00763
AFIX  43
H8A   2    0.774964   -0.697949    0.402406    11.00000   -1.20000
AFIX   0
C9    1    0.729365   -0.594862    0.411834    11.00000    0.04104    0.05387 =
         0.03456   -0.00408    0.00811   -0.00157
AFIX  43
H9    2    0.757212   -0.573708    0.379559    11.00000   -1.20000
AFIX   0
C10   1    0.678374   -0.550523    0.444779    11.00000    0.03185    0.03827 =
         0.02996    0.00323    0.00097   -0.00101
AFIX  43
H10   2    0.671634   -0.500261    0.435240    11.00000   -1.20000
AFIX   0
C11   1    0.637356   -0.584264    0.492999    11.00000    0.02547    0.03486 =
         0.02640   -0.00183   -0.00260   -0.00197
C12   1    0.557564   -0.476958    0.540880    11.00000    0.03216    0.03289 =
         0.02744    0.00745    0.00152    0.00257
C13   1    0.544560   -0.441105    0.478255    11.00000    0.03042    0.05115 =
         0.03174    0.01548    0.00512    0.00730
AFIX  13
H13   2    0.515830   -0.471426    0.448394    11.00000   -1.20000
AFIX   0
C14   1    0.534605   -0.359840    0.472475    11.00000    0.04897    0.06140 =
         0.06006    0.03509    0.02075    0.02211
AFIX  23
H14A  2    0.499705   -0.341563    0.440875    11.00000   -1.20000
H14B  2    0.535996   -0.330192    0.509930    11.00000   -1.20000
AFIX   0
C15   1    0.620130   -0.436305    0.578037    11.00000    0.05115    0.03842 =
         0.05722   -0.00580   -0.02112    0.00759
AFIX 137
H15A  2    0.625462   -0.459537    0.617736    11.00000   -1.50000
H15B  2    0.605707   -0.384885    0.583302    11.00000   -1.50000
H15C  2    0.668400   -0.439036    0.556340    11.00000   -1.50000
AFIX   0
C16   1    0.480731   -0.473661    0.575003    11.00000    0.05141    0.04097 =
         0.04751    0.01475    0.02292    0.01655
AFIX 137
H16A  2    0.441761   -0.498510    0.551074    11.00000   -1.50000
H16B  2    0.466203   -0.422415    0.581166    11.00000   -1.50000
H16C  2    0.485796   -0.497979    0.614279    11.00000   -1.50000
AFIX   0
C17   1    0.681556   -0.863671    0.713260    11.00000    0.02191    0.01986 =
         0.03093    0.00002    0.00452    0.00096
C18   1    0.670554   -0.945473    0.731895    11.00000    0.02107    0.02113 =
         0.03439    0.00105    0.00769    0.00154
AFIX  13
H18   2    0.619829   -0.962685    0.717698    11.00000   -1.20000
AFIX   0
C19   1    0.675545   -0.954486    0.802184    11.00000    0.04048    0.02917 =
         0.03278    0.00138    0.01018    0.00075
AFIX  23
H19A  2    0.725333   -0.935830    0.815779    11.00000   -1.20000
H19B  2    0.636137   -0.923320    0.820911    11.00000   -1.20000
AFIX   0
C20   1    0.665889   -1.033293    0.826030    11.00000    0.03777    0.03704 =
         0.03494    0.00363    0.00861    0.00035
AFIX  43
H20   2    0.683739   -1.042482    0.865785    11.00000   -1.20000
AFIX   0
C21   1    0.635056   -1.090241    0.796779    11.00000    0.03577    0.03551 =
         0.04167    0.00381    0.00715   -0.00337
AFIX  43
H21   2    0.617182   -1.082353    0.756841    11.00000   -1.20000
AFIX   0
C22   1    0.626669   -1.167941    0.823777    11.00000    0.04424    0.03084 =
         0.05414    0.00402    0.01216   -0.00387
AFIX 137
H22A  2    0.660970   -1.201597    0.802808    11.00000   -1.50000
H22B  2    0.574366   -1.184719    0.818746    11.00000   -1.50000
H22C  2    0.639358   -1.166736    0.866884    11.00000   -1.50000
AFIX   0
C23   1    0.715967   -1.038775    0.656527    11.00000    0.02162    0.02278 =
         0.02418    0.00143   -0.00105   -0.00220
C24   1    0.784606   -1.083139    0.630858    11.00000    0.02374    0.02357 =
         0.02406   -0.00105   -0.00369   -0.00102
AFIX  13
H24   2    0.805023   -1.054389    0.595994    11.00000   -1.20000
AFIX   0
C25   1    0.758968   -1.158755    0.605106    11.00000    0.02930    0.02574 =
         0.03217   -0.00465   -0.00398   -0.00425
AFIX  23
H25A  2    0.745263   -1.191221    0.639238    11.00000   -1.20000
H25B  2    0.712994   -1.151483    0.580227    11.00000   -1.20000
AFIX   0
C26   1    0.820388   -1.197576    0.565872    11.00000    0.03868    0.03790 =
         0.03288   -0.01274   -0.00453    0.00570
AFIX  13
H26   2    0.868719   -1.198665    0.589407    11.00000   -1.20000
AFIX   0
C27   1    0.835103   -1.156041    0.505556    11.00000    0.05203    0.04503 =
         0.03456   -0.01247    0.00599    0.00146
AFIX 137
H27A  2    0.789939   -1.158910    0.479957    11.00000   -1.50000
H27B  2    0.878042   -1.178458    0.484495    11.00000   -1.50000
H27C  2    0.846592   -1.104612    0.514249    11.00000   -1.50000
AFIX   0
C28   1    0.795973   -1.278006    0.552948    11.00000    0.09132    0.03508 =
         0.04683   -0.01279   -0.00144    0.00697
AFIX 137
H28A  2    0.786448   -1.303300    0.591264    11.00000   -1.50000
H28B  2    0.836398   -1.303265    0.530928    11.00000   -1.50000
H28C  2    0.749708   -1.278063    0.528519    11.00000   -1.50000
AFIX   0
C29   1    0.909773   -1.044360    0.669758    11.00000    0.02186    0.01901 =
         0.02949   -0.00346    0.00296    0.00223
C30   1    0.974299   -1.046254    0.718160    11.00000    0.02359    0.01913 =
         0.03228   -0.00174   -0.00229    0.00083
AFIX  13
H30   2    1.018394   -1.070741    0.698264    11.00000   -1.20000
AFIX   0
C31   1    0.957570   -1.091666    0.777390    11.00000    0.02669    0.02425 =
         0.03377   -0.00044   -0.00455    0.00145
AFIX  23
H31A  2    0.987537   -1.137456    0.776117    11.00000   -1.20000
H31B  2    0.975005   -1.063019    0.812745    11.00000   -1.20000
AFIX   0
C32   1    0.872325   -1.111822    0.786698    11.00000    0.02887    0.02512 =
         0.02859    0.00181    0.00011    0.00112
AFIX  13
H32   2    0.844110   -1.066018    0.797053    11.00000   -1.20000
AFIX   0
C33   1    0.839191   -1.142957    0.727198    11.00000    0.02384    0.02187 =
         0.02749    0.00284    0.00166    0.00084
AFIX  13
H33   2    0.783645   -1.149725    0.733938    11.00000   -1.20000
AFIX   0
C34   1    0.861534   -1.167504    0.839398    11.00000    0.04518    0.03884 =
         0.03039    0.00945   -0.00443   -0.00051
AFIX 137
H34A  2    0.886957   -1.213592    0.829278    11.00000   -1.50000
H34B  2    0.807415   -1.176598    0.845523    11.00000   -1.50000
H34C  2    0.883446   -1.147328    0.876523    11.00000   -1.50000
AFIX   0
C35   1    0.948174   -0.924675    0.759231    11.00000    0.02282    0.02103 =
         0.02986   -0.00217   -0.00237    0.00161
C36   1    0.977971   -0.851422    0.786659    11.00000    0.01934    0.02103 =
         0.03284   -0.00307   -0.00202   -0.00019
AFIX  13
H36   2    1.008921   -0.824340    0.756100    11.00000   -1.20000
AFIX   0
C37   1    1.027329   -0.870408    0.843213    11.00000    0.02860    0.03045 =
         0.03924   -0.00241   -0.00883    0.00316
AFIX 137
H37A  2    1.042603   -0.825077    0.863536    11.00000   -1.50000
H37B  2    1.072499   -0.897370    0.830359    11.00000   -1.50000
H37C  2    0.997809   -0.900672    0.871179    11.00000   -1.50000
AFIX   0
C38   1    0.914102   -0.736707    0.821486    11.00000    0.02269    0.01837 =
         0.02023    0.00178   -0.00074   -0.00040
C39   1    0.837020   -0.696635    0.830687    11.00000    0.02412    0.02026 =
         0.02071   -0.00048   -0.00327    0.00275
AFIX  13
H39   2    0.847491   -0.646317    0.846480    11.00000   -1.20000
AFIX   0
C40   1    0.783412   -0.737119    0.876903    11.00000    0.02766    0.02619 =
         0.02449    0.00389    0.00197    0.00329
AFIX  23
H40A  2    0.775265   -0.788131    0.863204    11.00000   -1.20000
H40B  2    0.808251   -0.738893    0.916995    11.00000   -1.20000
AFIX   0
C41   1    0.706374   -0.698417    0.882897    11.00000    0.02775    0.02918 =
         0.02237    0.00380    0.00345    0.00487
C42   1    0.639550   -0.731960    0.862320    11.00000    0.02867    0.02442 =
         0.02824    0.00274    0.00474    0.00181
AFIX  43
H42   2    0.641902   -0.779335    0.844756    11.00000   -1.20000
AFIX   0
C43   1    0.568080   -0.695732    0.867472    11.00000    0.02444    0.03411 =
         0.02905    0.00239    0.00149    0.00105
C44   1    0.562820   -0.623700    0.892216    11.00000    0.02834    0.03647 =
         0.02945   -0.00048    0.00176    0.00817
C45   1    0.630792   -0.590563    0.913743    11.00000    0.03581    0.03514 =
         0.02955   -0.00706   -0.00427    0.00953
AFIX  43
H45   2    0.628991   -0.543228    0.931421    11.00000   -1.20000
AFIX   0
C46   1    0.700246   -0.627295    0.909020    11.00000    0.02882    0.03399 =
         0.02691   -0.00318   -0.00385    0.00253
AFIX  43
H46   2    0.744642   -0.604038    0.923701    11.00000   -1.20000
AFIX   0
C47   1    0.789969   -0.625071    0.742253    11.00000    0.05754    0.02784 =
         0.03667    0.00848   -0.02197   -0.01707
C48   1    0.743847   -0.631498    0.681957    11.00000    0.03929    0.02497 =
         0.02843    0.00589   -0.01198   -0.00600
AFIX  13
H48   2    0.760654   -0.676943    0.660575    11.00000   -1.20000
AFIX   0
C49   1    0.756418   -0.565234    0.638567    11.00000    0.04141    0.02724 =
         0.03217    0.00855   -0.01117   -0.00619
AFIX  23
H49A  2    0.721767   -0.570345    0.603647    11.00000   -1.20000
H49B  2    0.742465   -0.519705    0.660165    11.00000   -1.20000
AFIX   0
C50   1    0.838627   -0.557178    0.614446    11.00000    0.03421    0.03280 =
         0.05471    0.01466   -0.01160   -0.01053
AFIX  13
H50   2    0.872649   -0.546076    0.649408    11.00000   -1.20000
AFIX   0
C51   1    0.842480   -0.491915    0.569234    11.00000    0.03978    0.04322 =
         0.04280    0.01309   -0.00667   -0.01135
AFIX 137
H51A  2    0.811674   -0.503094    0.533576    11.00000   -1.50000
H51B  2    0.895112   -0.484006    0.556884    11.00000   -1.50000
H51C  2    0.823079   -0.447580    0.588794    11.00000   -1.50000
AFIX   0
C52   1    0.867410   -0.627517    0.583359    11.00000    0.06074    0.03658 =
         0.15560    0.00717    0.05076   -0.00048
AFIX 137
H52A  2    0.869971   -0.667275    0.613036    11.00000   -1.50000
H52B  2    0.917914   -0.618753    0.566543    11.00000   -1.50000
H52C  2    0.832623   -0.641186    0.550759    11.00000   -1.50000
AFIX   0
C53   1    0.627517   -0.582067    0.737364    11.00000    0.07745    0.03114 =
         0.03254    0.00004    0.00500   -0.00409
AFIX 137
H53A  2    0.572237   -0.585525    0.735185    11.00000   -1.50000
H53B  2    0.643786   -0.534092    0.722367    11.00000   -1.50000
H53C  2    0.643861   -0.587972    0.779409    11.00000   -1.50000
AFIX   0
C54   1    1.071718   -0.943295    0.704194    11.00000    0.02195    0.02723 =
         0.04624   -0.00316    0.00645   -0.00119
AFIX 137
H54A  2    1.112865   -0.975602    0.717267    11.00000   -1.50000
H54B  2    1.081970   -0.893234    0.717881    11.00000   -1.50000
H54C  2    1.068177   -0.944054    0.659996    11.00000   -1.50000
AFIX   0

CL1S  3    0.849691   -0.831259    0.635766    11.00000    0.04199    0.04182 =
         0.05360    0.00720    0.01923    0.00462
CL2S  3    0.880770   -0.818568    0.504815    11.00000    0.05026    0.08392 =
         0.04447    0.00035   -0.00282   -0.00086
CL3S  3    1.001993   -0.790705    0.592710    11.00000    0.03159    0.07370 =
         0.06091    0.00250    0.00174   -0.00472
CL6S  3    0.720081   -0.937959    0.507237    11.00000    0.05896    0.07177 =
         0.07781    0.01394   -0.02118   -0.01647
CL4S  3    0.555373   -0.941562    0.488446    11.00000    0.05077    0.07806 =
         0.07969    0.01741    0.00317    0.00635
CL5S  3    0.653028   -1.047848    0.428485    11.00000    0.08217    0.13121 =
         0.09654   -0.06322   -0.01719    0.01163
O2S   5    0.505470   -0.926448    0.643704    11.00000    0.04208    0.05836 =
         0.11675   -0.02996   -0.00107   -0.01195
PART 1
AFIX  83
H2S   2    0.502169   -0.970513    0.633633    31.00000   -1.50000
AFIX  83
PART 0
PART 2
H2SA  2    0.501705   -0.969859    0.631944   -31.00000   -1.50000
AFIX   0

PART 0
C1S   1    0.919127   -0.843356    0.577378    11.00000    0.03500    0.03566 =
         0.04551    0.00448    0.00799    0.00432
AFIX  13
H1S   2    0.933692   -0.896268    0.576114    11.00000   -1.20000
AFIX   0

C2S   1    0.638778   -0.995267    0.495993    11.00000    0.05004    0.05479 =
         0.04553    0.00156   -0.01596   -0.00170
AFIX  13
H2SB  2    0.633158   -1.029143    0.531242    11.00000   -1.20000
AFIX   0

PART 1
O1SB  5    0.790344   -0.352190    0.701044    21.00000    0.06681    0.05580 =
         0.10146    0.00274    0.01023    0.00068
AFIX 147
H1SB  2    0.820521   -0.384110    0.713547    21.00000   -1.50000
AFIX   0
PART 0
C3S   1    0.728270   -0.352983    0.734750    11.00000    0.13989    0.06676 =
         0.09865   -0.00197    0.04214   -0.01820
PART 1
AFIX   3
H3SA  2    0.694220   -0.313693    0.721670    21.00000   -1.50000
H3SB  2    0.742000   -0.345503    0.777220    21.00000   -1.50000
H3SC  2    0.702730   -0.400303    0.730300    21.00000   -1.50000
AFIX   3
PART 0
PART 2
H3SD  2    0.774700   -0.350553    0.710610   -21.00000   -1.50000
H3SE  2    0.733960   -0.322483    0.770910   -21.00000   -1.50000
H3SF  2    0.685550   -0.335083    0.710670   -21.00000   -1.50000
AFIX   0

PART 0
PART 1
C4SA  1    0.447842   -0.909683    0.685620    31.00000    0.03261    0.13113 =
         0.08007   -0.03050    0.00686   -0.02858
AFIX 137
H4SA  2    0.400220   -0.932063    0.672423    31.00000   -1.50000
H4SB  2    0.441578   -0.856449    0.688083    31.00000   -1.50000
H4SC  2    0.461702   -0.928891    0.725470    31.00000   -1.50000
AFIX   0

PART 0
PART 2
O1SA  5    0.715117   -0.424144    0.751672   -21.00000    0.06681    0.05580 =
         0.10146    0.00274    0.01023    0.00068
AFIX 147
H1SA  2    0.756429   -0.445172    0.758125   -21.00000   -1.50000
AFIX   0

C4SB  1    0.431132   -0.892469    0.643831   -31.00000    0.03261    0.13113 =
         0.08007   -0.03050    0.00686   -0.02858
AFIX 137
H4SD  2    0.410629   -0.892361    0.602676   -31.00000   -1.50000
H4SE  2    0.435375   -0.841988    0.658464   -31.00000   -1.50000
H4SF  2    0.397247   -0.920137    0.670439   -31.00000   -1.50000
AFIX   0
HKLF 4

REM  zx_16E_111214 in P212121 #19
REM R1 =  0.0458 for   12503 Fo > 4sig(Fo)  and  0.0484 for all   13122 data
REM    810 parameters refined using     12 restraints

END

WGHT      0.0750      4.1542

REM Highest difference peak  1.086,  deepest hole -0.687,  1-sigma level  0.057
Q1    1   0.4775 -0.9359  0.7556  11.00000  0.05    1.09
Q2    1   0.6652 -0.3556  0.7492  11.00000  0.05    0.93
Q3    1   0.6338 -1.0862  0.4580  11.00000  0.05    0.86
Q4    1   0.7972 -0.5611  0.7707  11.00000  0.05    0.52
Q5    1   0.7729 -0.3228  0.7614  11.00000  0.05    0.48
Q6    1   0.6178 -1.0395  0.7963  11.00000  0.05    0.45
Q7    1   0.6601 -1.0947  0.8326  11.00000  0.05    0.41
Q8    1   0.8590 -0.5889  0.7451  11.00000  0.05    0.41
Q9    1   0.4095 -0.8601  0.6418  11.00000  0.05    0.36
Q10   1   0.4320 -0.8585  0.7162  11.00000  0.05    0.34
Q11   1   0.5555 -0.9690  0.4520  11.00000  0.05    0.32
Q12   1   0.9969 -0.8397  0.5885  11.00000  0.05    0.32
Q13   1   0.5796 -1.1405  0.4846  11.00000  0.05    0.31
Q14   1   0.6356 -0.9635  0.7800  11.00000  0.05    0.27
Q15   1   0.7187 -0.9827  0.4930  11.00000  0.05    0.27
Q16   1   0.4237 -0.9148  0.6680  11.00000  0.05    0.26
Q17   1   0.5666 -0.6720  0.8859  11.00000  0.05    0.23
Q18   1   0.7839 -1.1835  0.5836  11.00000  0.05    0.20
Q19   1   0.5817 -0.4277  0.4276  11.00000  0.05    0.19
Q20   1   0.5644 -1.0779  0.4654  11.00000  0.05    0.19
;
_shelx_res_checksum               21845
_shelx_hkl_file
;
   0   0  -1    0.09    0.02
   0   0  -2  185.78    1.02
   0   0  -2  191.27    1.23
   0   0  -3    0.08    0.04
   0   0  -3    0.06    0.06
   0   0   3    0.09    0.09
   0   0  -4   36.84    0.79
   0   0   4   36.95    0.90
   0   0  -4   37.16    0.66
   0   0  -5    0.23    0.12
   0   0  -5    0.04    0.06
   0   0   5   -0.02    0.15
   0   0  -6   24.14    0.66
   0   0   6   22.83    0.80
   0   0  -6   23.86    0.80
   0   0  -7    0.00    0.12
   0   0  -7    0.13    0.09
   0   0   7    0.12    0.13
   0   0  -8   76.94    1.39
   0   0  -8   76.45    1.70
   0   0   8   79.24    1.57
   0   0  -9    0.18    0.18
   0   0   9    0.02    0.15
   0   0  -9    0.02    0.10
   0   0 -10   31.89    1.02
   0   0 -10   33.46    1.29
   0   0  10   33.16    1.05
   0   0 -11   -0.18    0.19
   0   0 -11   -0.20    0.13
   0   0  11   -0.22    0.18
   0   0 -12  107.96    2.08
   0   0  12  111.28    2.02
   0   0 -12  108.69    2.60
   0   0 -13    0.12    0.15
   0   0  13   -0.25    0.17
   0   0 -14  155.42    1.73
   0   0 -14  152.98    1.92
   0   0 -14  153.10    1.71
   0   0 -15   -0.10    0.12
   0   0 -15    0.02    0.12
   0   0 -15    0.18    0.14
   0   0 -16    5.05    0.41
   0   0 -16    5.83    0.38
   0   0 -16    4.43    0.27
   0   0 -16    5.22    0.37
   0   0 -17    0.21    0.16
   0   0 -17    0.00    0.15
   0   0 -17   -0.03    0.14
   0   0 -17    0.14    0.10
   0   0 -18    6.17    0.34
   0   0 -18    5.61    0.47
   0   0 -18    6.04    0.42
   0   0 -18    5.35    0.40
   0   0 -19   -0.03    0.15
   0   0 -19   -0.04    0.14
   0   0 -20    2.68    0.31
   0   0 -20    2.59    0.30
   0   0 -21    0.25    0.14
   0   0 -22   15.88    0.65
   0   0 -23   -0.06    0.12
   0   0 -24    7.99    0.41
   0   0 -25   -0.04    0.09
   0   0 -26    0.33    0.09
   0   0 -26    0.23    0.09
   0   1   0    0.83    0.05
   0  -1   0    0.14    0.03
   0   1  -1   39.27    0.47
   0   1   1   38.62    0.41
   0  -1  -1   40.78    0.52
   0  -1  -1   40.16    0.47
   0  -1   1   41.62    0.43
   0  -1  -2  167.81    1.35
   0   1   2  167.98    1.02
   0  -1  -2  170.17    0.72
   0  -1  -3  213.71    1.12
   0   1   3  213.34    1.49
   0  -1  -3  217.19    1.81
   0   1  -3  209.87    1.54
   0   1  -4   24.02    0.59
   0   1   4   23.92    0.66
   0  -1  -4   22.52    0.68
   0  -1  -4   22.85    0.45
   0   1  -5   22.45    0.66
   0   1  -5   24.87    0.67
   0  -1   5   22.63    0.61
   0   1   5   24.87    0.83
   0  -1  -5   23.96    0.54
   0  -1  -5   23.08    0.76
   0   1  -6  278.99    2.56
   0   1  -6  274.02    2.39
   0  -1  -6  269.81    2.01
   0  -1   6  263.24    2.27
   0  -1  -6  271.53    2.83
   0  -1  -7    0.74    0.13
   0  -1  -7    1.21    0.22
   0   1  -7    0.58    0.19
   0  -1   7    0.79    0.15
   0   1  -7    0.79    0.16
   0   1   7    0.91    0.25
   0  -1  -8    1.66    0.20
   0   1  -8    1.44    0.23
   0   1   8    1.97    0.33
   0  -1   8    1.42    0.21
   0   1  -8    1.59    0.26
   0  -1  -8    1.65    0.29
   0  -1  -9   86.37    1.47
   0  -1   9   84.34    1.55
   0   1  -9   85.88    1.66
   0   1  -9   86.36    1.88
   0   1   9   88.21    1.92
   0  -1  -9   83.97    1.97
   0  -1 -10   68.71    1.40
   0   1 -10   64.28    1.74
   0   1 -10   69.32    1.59
   0  -1 -10   68.47    1.90
   0   1  10   69.07    1.70
   0  -1  10   68.43    1.45
   0   1  11   37.70    1.26
   0  -1 -11   36.69    1.09
   0   1 -11   38.37    1.42
   0  -1 -11   36.97    1.49
   0  -1  11   40.75    1.16
   0   1 -11   37.57    1.24
   0   1 -12    0.50    0.26
   0   1 -12    0.07    0.14
   0   1  12    0.68    0.27
   0   1  13   33.48    1.16
   0   1 -13   31.25    1.24
   0  -1 -14    5.30    0.33
   0   1 -14    5.25    0.39
   0   1 -14    4.34    0.30
   0   1 -14    4.85    0.53
   0  -1 -14    5.05    0.32
   0  -1 -14    4.69    0.31
   0   1 -14    5.27    0.31
   0  -1 -14    4.99    0.36
   0   1 -14    5.04    0.33
   0  -1 -15   28.72    0.88
   0   1 -15   29.77    0.78
   0  -1 -15   27.89    0.78
   0   1 -15   29.28    0.80
   0  -1 -15   31.02    0.82
   0   1 -15   30.27    0.91
   0   1 -15   30.36    0.81
   0  -1 -15   29.15    0.79
   0   1 -16    0.81    0.20
   0  -1 -16    0.92    0.18
   0  -1 -16    0.77    0.14
   0  -1 -16    0.90    0.20
   0   1 -16    0.82    0.18
   0   1 -16    1.02    0.19
   0  -1 -16    0.88    0.22
   0  -1 -17    4.75    0.36
   0   1 -17    4.79    0.37
   0   1 -17    4.68    0.30
   0  -1 -17    4.41    0.29
   0   1 -17    4.43    0.37
   0  -1 -17    5.29    0.44
   0   1 -17    4.81    0.40
   0  -1 -17    4.95    0.37
   0   1 -18    0.27    0.19
   0   1 -18    0.37    0.18
   0  -1 -18    0.48    0.18
   0  -1 -18    0.38    0.18
   0  -1 -18    0.45    0.13
   0   1 -18    0.55    0.12
   0  -1 -18    0.35    0.18
   0   1 -18    0.57    0.19
   0  -1 -19    0.11    0.14
   0   1 -19    0.12    0.16
   0   1 -19    0.23    0.17
   0  -1 -19    0.20    0.17
   0   1 -20    0.14    0.14
   0   1 -20   -0.04    0.17
   0  -1 -20   -0.01    0.13
   0   1 -21   15.81    0.68
   0  -1 -21   16.25    0.67
   0   1 -21   15.99    0.67
   0  -1 -22    0.07    0.12
   0   1 -22   -0.04    0.14
   0  -1 -23    0.66    0.18
   0   1 -23    0.85    0.19
   0   1 -24   14.84    0.56
   0  -1 -24   14.33    0.54
   0  -1 -25   -0.05    0.11
   0  -1 -25    0.00    0.09
   0   1 -25   -0.06    0.11
   0  -1 -26    0.80    0.11
   0   1 -26    1.00    0.14
   0   1 -26    0.73    0.11
   0  -2   0   37.08    0.60
   0   2   0   35.70    0.45
   0   2  -1  152.06    1.13
   0  -2  -1  153.16    1.24
   0  -2   2   90.15    0.92
   0  -2   2   90.91    0.55
   0   2  -2   90.36    1.01
   0   2   3   19.25    0.45
   0   2  -3   19.94    0.54
   0  -2  -3   19.96    0.61
   0   2  -4  335.98    2.43
   0   2   4  339.48    2.14
   0  -2  -4  341.26    2.78
   0   2  -5   20.28    0.66
   0  -2  -5   21.09    0.77
   0   2   5   21.63    0.64
   0   2   6   85.47    1.52
   0  -2  -6   81.08    1.63
   0   2  -6   82.69    1.34
   0  -2  -6   84.72    1.01
   0   2  -6   83.25    1.43
   0   2   7   10.57    0.65
   0   2  -7   10.59    0.53
   0  -2  -7   10.26    0.40
   0  -2  -7   10.17    0.63
   0   2  -7    9.92    0.53
   0  -2  -8   10.74    0.70
   0   2  -8   12.41    0.63
   0   2  -8   11.18    0.61
   0   2   8   10.40    0.72
   0  -2  -8   10.60    0.44
   0   2  -9    0.27    0.15
   0  -2  -9    0.40    0.21
   0   2  -9    0.29    0.15
   0   2   9    0.42    0.24
   0  -2 -10    0.24    0.20
   0   2 -10    0.24    0.13
   0   2  10    0.18    0.25
   0   2 -10    0.10    0.13
   0   2 -11   37.01    1.29
   0   2  11   37.36    1.39
   0   2 -11   37.61    1.37
   0   2  12    5.68    0.56
   0   2 -12    4.62    0.49
   0   2 -12    4.57    0.55
   0   2  13   13.00    0.80
   0   2 -13   11.64    0.80
   0   2 -13   11.15    0.83
   0   2 -14    1.97    0.22
   0  -2 -14    1.60    0.21
   0  -2 -14    1.73    0.21
   0  -2 -14    1.73    0.24
   0   2 -14    1.62    0.21
   0   2 -14    1.65    0.36
   0   2 -14    2.09    0.25
   0  -2 -14    1.67    0.21
   0  -2 -15   16.02    0.66
   0   2 -15   16.65    0.61
   0  -2 -15   15.51    0.60
   0  -2 -15   15.69    0.58
   0  -2 -15   16.38    0.61
   0   2 -15   15.26    0.66
   0  -2 -15   13.98    0.48
   0   2 -15   15.39    0.58
   0   2 -15   15.77    0.56
   0   2 -15   16.34    1.02
   0  -2 -16    7.02    0.42
   0   2 -16    7.98    0.45
   0   2 -16    7.13    0.48
   0   2 -16    6.92    0.40
   0  -2 -16    8.13    0.50
   0   2 -16    6.86    0.41
   0  -2 -16    8.44    0.39
   0  -2 -16    8.32    0.46
   0   2 -16    7.29    0.44
   0  -2 -16    7.22    0.38
   0   2 -17   17.82    0.69
   0  -2 -17   18.48    0.58
   0  -2 -17   16.76    0.56
   0   2 -17   18.24    0.69
   0   2 -17   16.77    0.75
   0  -2 -17   16.65    0.65
   0  -2 -17   18.26    0.69
   0  -2 -17   16.82    0.75
   0   2 -18    0.46    0.17
   0  -2 -18    0.56    0.16
   0   2 -18    0.66    0.19
   0  -2 -18    0.50    0.15
   0   2 -18    0.37    0.16
   0  -2 -18    0.68    0.21
   0  -2 -19    9.27    0.43
   0  -2 -19    8.79    0.50
   0   2 -19    8.43    0.50
   0   2 -19    8.73    0.51
   0  -2 -20    1.30    0.22
   0   2 -20    1.15    0.24
   0   2 -20    1.48    0.27
   0   2 -21    0.29    0.16
   0  -2 -21    0.27    0.16
   0   2 -21    0.37    0.17
   0   2 -22    1.73    0.25
   0  -2 -22    1.87    0.24
   0   2 -22    1.39    0.23
   0  -2 -23    0.07    0.13
   0   2 -23    0.01    0.11
   0  -2 -24   -0.10    0.11
   0   2 -24   -0.01    0.10
   0  -2 -24   -0.13    0.12
   0  -2 -25    0.04    0.10
   0  -2 -25    0.12    0.09
   0   2 -25    0.11    0.11
   0  -2 -26    1.32    0.14
   0   2 -26    1.94    0.16
   0  -3   0    0.07    0.06
   0   3   0    0.01    0.04
   0  -3  -1   16.12    0.50
   0   3   1   17.19    0.31
   0  -3  -2  283.09    2.11
   0   3  -2  285.46    2.02
   0   3  -3   41.08    0.85
   0   3   3   42.45    0.76
   0  -3  -3   42.06    0.84
   0  -3   3   41.78    0.78
   0   3  -4  551.57    3.40
   0  -3   4  553.29    3.02
   0   3   4  558.21    2.92
   0   3  -5  451.40    3.30
   0   3   5  441.49    2.84
   0   3   6   85.37    1.40
   0  -3  -6   80.17    1.71
   0   3  -6   83.23    1.52
   0   3  -7  153.36    1.92
   0   3  -7  147.22    2.16
   0   3   7  154.77    2.19
   0  -3  -7  148.25    2.48
   0   3   8    0.23    0.16
   0   3  -8    0.56    0.15
   0   3  -8    0.39    0.17
   0   3  -9    7.15    0.52
   0   3   9    8.58    0.70
   0   3  -9    6.95    0.53
   0   3 -10    0.08    0.15
   0   3 -10    0.03    0.15
   0   3 -11    2.73    0.39
   0   3  11    2.20    0.40
   0   3 -11    3.29    0.43
   0   3 -12    0.18    0.17
   0   3  12    0.33    0.24
   0   3 -12    0.07    0.17
   0   3 -13    0.39    0.22
   0   3  13    0.54    0.17
   0   3 -13    0.12    0.14
   0   3 -14   55.53    1.17
   0   3 -14   57.17    1.04
   0   3 -14   56.44    1.06
   0  -3 -14   57.06    1.08
   0   3 -14   56.32    1.88
   0  -3 -14   53.20    1.00
   0  -3 -14   54.05    1.09
   0  -3 -14   56.12    1.17
   0  -3 -15   27.89    0.79
   0  -3 -15   26.84    0.81
   0  -3 -15   26.61    0.75
   0  -3 -15   27.90    0.70
   0   3 -15   27.51    0.76
   0   3 -15   28.01    0.78
   0   3 -15   27.46    1.36
   0   3 -15   27.14    0.88
   0  -3 -15   28.79    0.88
   0  -3 -16    0.96    0.16
   0  -3 -16    1.11    0.15
   0   3 -16    0.95    0.19
   0  -3 -16    0.92    0.19
   0   3 -16    0.57    0.21
   0   3 -16    1.11    0.21
   0   3 -16    1.48    0.22
   0  -3 -16    1.02    0.20
   0   3 -16    0.85    0.20
   0   3 -17    9.42    0.57
   0   3 -17    8.74    0.46
   0  -3 -17    9.17    0.48
   0  -3 -17    8.44    0.54
   0   3 -17    8.66    0.48
   0   3 -17    9.93    0.53
   0   3 -17    9.56    0.51
   0  -3 -17    9.75    0.44
   0  -3 -17    9.83    0.44
   0   3 -18   10.06    0.54
   0   3 -18   10.22    0.54
   0  -3 -18   10.30    0.53
   0  -3 -18   10.53    0.46
   0  -3 -18    9.92    0.45
   0   3 -18   10.70    0.62
   0   3 -19    4.67    0.39
   0   3 -19    4.41    0.38
   0  -3 -19    4.97    0.32
   0  -3 -19    4.70    0.37
   0  -3 -19    5.40    0.33
   0   3 -20    5.61    0.42
   0   3 -20    5.63    0.42
   0  -3 -20    5.10    0.38
   0  -3 -21    1.96    0.25
   0   3 -21    2.31    0.29
   0   3 -21    2.32    0.28
   0   3 -22    2.75    0.30
   0   3 -22    2.74    0.30
   0  -3 -22    2.78    0.28
   0  -3 -23    0.20    0.12
   0   3 -23   -0.01    0.15
   0  -3 -23    0.18    0.13
   0  -3 -24    1.76    0.19
   0  -3 -24    1.78    0.20
   0   3 -24    1.50    0.21
   0   3 -25    0.12    0.10
   0  -3 -25    0.23    0.10
   0   3 -26    0.29    0.09
   0  -4   0   74.89    1.23
   0   4   0   76.84    0.94
   0  -4   1    2.78    0.25
   0   4   1    2.78    0.16
   0   4  -1    2.88    0.21
   0  -4  -1    2.95    0.25
   0   4  -2   30.55    0.74
   0   4   2   30.77    0.41
   0  -4  -2   31.59    0.81
   0   4   3   39.29    0.83
   0   4  -3   39.15    0.91
   0  -4  -3   39.17    0.92
   0  -4   4   92.27    1.35
   0  -4   4   92.07    0.69
   0   4  -4   89.68    1.49
   0   4   4   90.67    1.29
   0  -4  -4   94.80    1.47
   0   4  -5   16.16    0.68
   0  -4   5   16.12    0.60
   0   4   5   14.85    0.56
   0  -4   5   15.79    0.32
   0   4  -6   37.17    1.08
   0  -4   6   37.79    0.59
   0   4   6   38.98    0.96
   0  -4   6   37.48    0.98
   0   4  -7   11.37    0.52
   0  -4   7   10.91    0.58
   0   4   7   12.09    0.60
   0   4  -7   11.41    0.65
   0  -4   8    6.83    0.51
   0   4  -8    6.66    0.43
   0   4   8    7.49    0.55
   0   4  -8    6.72    0.52
   0   4  -9   61.48    1.40
   0   4   9   62.76    1.74
   0  -4   9   59.06    1.54
   0   4  -9   59.67    1.62
   0  -4  10   13.81    0.81
   0   4 -10   13.99    0.84
   0   4 -10   14.08    0.74
   0   4  10   13.05    0.91
   0  -4  11   43.38    1.48
   0   4 -11   41.63    1.50
   0   4 -11   45.34    1.39
   0   4 -12   12.18    0.84
   0   4  12   10.77    0.93
   0   4 -12   13.54    0.82
   0  -4  12   11.94    0.83
   0  -4  13   21.57    1.15
   0   4 -13   21.02    1.06
   0   4 -13   20.84    0.63
   0   4 -13   20.78    0.63
   0   4  13   20.61    1.18
   0  -4 -13   20.70    0.66
   0   4 -13   20.53    1.15
   0  -4  14    0.73    0.29
   0  -4 -14    0.67    0.17
   0   4 -14    0.75    0.26
   0  -4 -14    0.95    0.18
   0   4 -14    0.78    0.17
   0  -4 -14    0.90    0.14
   0  -4 -14    1.08    0.22
   0   4 -14    0.61    0.18
   0  -4 -14    0.73    0.14
   0   4 -14    1.01    0.18
   0  -4 -15    6.23    0.43
   0  -4 -15    6.48    0.42
   0  -4 -15    6.28    0.37
   0   4 -15    6.54    0.40
   0  -4 -15    6.42    0.35
   0   4 -15    4.92    0.63
   0  -4  15    8.16    0.77
   0  -4 -15    6.88    0.37
   0   4 -15    6.01    0.42
   0   4 -15    6.60    0.40
   0  -4 -16    0.01    0.10
   0   4 -16    0.15    0.17
   0   4 -16    0.16    0.13
   0  -4 -16    0.14    0.13
   0   4 -16    0.45    0.25
   0  -4 -16   -0.02    0.12
   0   4 -16    0.30    0.14
   0  -4 -16    0.29    0.10
   0  -4 -17    2.45    0.24
   0  -4 -17    2.11    0.25
   0   4 -17    1.84    0.26
   0   4 -17    2.64    0.29
   0   4 -17    2.38    0.28
   0   4 -17    2.70    0.30
   0   4 -17    2.41    0.31
   0  -4 -17    1.87    0.21
   0  -4 -18    0.70    0.15
   0   4 -18    0.47    0.19
   0  -4 -18    0.33    0.11
   0   4 -18    0.25    0.17
   0  -4 -18    0.47    0.18
   0   4 -18    0.63    0.21
   0   4 -19   11.90    0.59
   0  -4 -19   11.79    0.56
   0  -4 -19   12.33    0.49
   0  -4 -19   12.53    0.51
   0   4 -19   12.18    0.60
   0  -4 -20    2.54    0.23
   0   4 -20    2.37    0.30
   0  -4 -20    2.58    0.28
   0   4 -20    2.38    0.30
   0   4 -21    2.32    0.28
   0  -4 -21    2.18    0.26
   0   4 -21    2.45    0.29
   0  -4 -22    0.04    0.12
   0   4 -22   -0.07    0.13
   0   4 -22    0.06    0.15
   0  -4 -22    0.11    0.13
   0  -4 -23    0.14    0.11
   0  -4 -23    0.09    0.07
   0  -4 -23    0.07    0.05
   0   4 -23   -0.02    0.13
   0   4 -23    0.09    0.13
   0   4 -24    0.20    0.12
   0  -4 -24    0.00    0.09
   0   4 -25    3.32    0.24
   0  -4 -25    2.49    0.19
   0   4 -26    0.18    0.07
   0  -4 -26    0.25    0.08
   0   5   0    0.10    0.06
   0  -5   0    0.05    0.07
   0   5   1   31.05    0.60
   0   5  -1   32.69    0.77
   0  -5   1   31.71    0.90
   0  -5  -1   31.94    0.91
   0   5  -2  101.07    1.46
   0   5   2   99.21    0.89
   0  -5  -2  101.38    1.63
   0  -5   2   97.53    1.57
   0  -5   3  258.61    2.53
   0   5  -3  253.29    2.50
   0  -5  -3  258.82    2.63
   0   5   3  256.65    2.38
   0   5   4   77.40    1.32
   0  -5  -4   75.42    1.46
   0   5  -4   73.83    1.45
   0   5   5   61.54    1.22
   0  -5   5   62.49    1.28
   0   5  -5   65.09    1.44
   0  -5   6   12.15    0.59
   0   5   6   13.42    0.61
   0   5  -6   11.84    0.66
   0   5  -7   31.17    1.11
   0   5   7   31.98    1.00
   0  -5   7   29.52    0.97
   0   5  -8   23.93    0.77
   0   5   8   24.36    0.96
   0   5  -8   23.81    1.02
   0  -5   8   24.15    0.94
   0  -5   9  164.94    2.60
   0   5  -9  165.96    2.84
   0   5  10   54.66    1.78
   0   5 -10   51.39    1.66
   0  -5  10   49.81    1.52
   0   5 -10   54.43    1.36
   0  -5  11    7.49    0.62
   0   5  11    6.55    0.74
   0   5 -11    7.12    0.67
   0   5 -12   34.38    1.48
   0   5  12   30.47    1.58
   0  -5  12   35.51    1.41
   0  -5  13    9.09    0.43
   0  -5 -13    8.67    0.45
   0  -5 -13    8.03    0.38
   0   5 -13    8.42    0.78
   0   5  13    7.99    0.83
   0   5 -13    8.21    0.44
   0  -5  13    8.85    0.40
   0  -5  13    9.97    0.79
   0   5 -13    9.10    0.44
   0  -5 -13    8.87    0.40
   0   5 -13    9.05    0.43
   0  -5 -14    7.17    0.43
   0   5 -14    7.84    0.76
   0  -5 -14    8.16    0.45
   0  -5  14    7.82    0.75
   0  -5 -14    7.14    0.37
   0   5 -14    8.21    0.44
   0   5 -14    7.70    0.42
   0  -5 -14    8.40    0.40
   0  -5 -14    7.04    0.38
   0   5 -14    7.50    0.44
   0  -5 -15   14.18    0.56
   0  -5 -15   15.04    0.55
   0   5 -15   14.34    0.58
   0   5 -15   14.98    0.65
   0   5 -15   14.81    1.07
   0  -5 -15   15.08    0.64
   0   5 -15   15.02    0.60
   0  -5 -15   14.44    0.63
   0  -5  15   14.77    1.01
   0  -5 -15   15.07    0.54
   0   5 -16    0.02    0.14
   0   5 -16    0.18    0.12
   0   5 -16    0.19    0.15
   0  -5 -16    0.06    0.13
   0  -5 -16    0.25    0.12
   0  -5 -16    0.24    0.11
   0   5 -16    0.05    0.25
   0  -5 -17    3.57    0.29
   0   5 -17    3.61    0.34
   0  -5 -17    4.38    0.31
   0   5 -17    3.57    0.34
   0  -5 -17    3.97    0.33
   0  -5 -18    6.36    0.39
   0   5 -18    6.99    0.45
   0  -5 -18    6.19    0.41
   0  -5 -18    6.42    0.38
   0   5 -18    6.33    0.43
   0   5 -18    6.53    0.44
   0   5 -18    6.53    0.45
   0  -5 -19   15.05    0.62
   0  -5 -19   16.47    0.57
   0   5 -19   15.72    0.67
   0  -5 -19   16.34    0.59
   0   5 -19   16.55    0.69
   0   5 -20    0.28    0.17
   0  -5 -20   -0.09    0.11
   0  -5 -20   -0.04    0.13
   0  -5 -20    0.22    0.15
   0   5 -20    0.17    0.17
   0  -5 -21    4.00    0.34
   0  -5 -21    3.57    0.30
   0   5 -21    3.79    0.33
   0   5 -21    3.51    0.33
   0   5 -22    0.22    0.15
   0  -5 -22    0.41    0.15
   0   5 -22    0.20    0.14
   0  -5 -22    0.22    0.14
   0  -5 -22    0.44    0.12
   0  -5 -23    0.78    0.16
   0   5 -23    0.76    0.17
   0   5 -23    0.76    0.17
   0   5 -24    0.83    0.16
   0  -5 -24    0.93    0.12
   0   5 -25    0.66    0.13
   0  -6   0    0.15    0.11
   0   6   0    0.08    0.08
   0  -6  -1    2.71    0.31
   0   6  -1    2.85    0.26
   0  -6   1    2.33    0.29
   0   6   1    2.56    0.20
   0   6   2    0.28    0.08
   0  -6   2    0.26    0.12
   0   6  -2    0.15    0.10
   0  -6  -2    0.10    0.11
   0  -6  -3   75.61    1.58
   0  -6   3   77.11    1.55
   0   6  -3   78.87    1.50
   0   6   3   78.83    1.46
   0   6  -4    0.69    0.18
   0   6   4    0.50    0.16
   0  -6   4    0.52    0.17
   0  -6  -4    0.61    0.20
   0   6  -5  503.67    4.24
   0  -6   5  500.70    3.89
   0   6   5  498.08    3.78
   0   6  -6   45.25    1.34
   0  -6   6   42.62    1.15
   0   6   6   45.77    1.18
   0   6   7   44.84    1.23
   0  -6   7   44.42    1.17
   0   6  -7   44.60    1.41
   0  -6   7   44.58    1.26
   0   6  -8   12.34    0.78
   0  -6   8   11.28    0.59
   0   6  -8   12.85    0.54
   0   6   8   12.27    0.70
   0  -6   8   11.94    0.70
   0   6   9   91.24    2.05
   0  -6   9   87.27    1.94
   0   6  -9   89.28    2.19
   0  -6   9   87.51    1.61
   0   6  10    1.03    0.30
   0  -6  10    0.70    0.23
   0   6 -10    0.51    0.26
   0  -6  11    1.53    0.35
   0   6 -11    1.65    0.37
   0   6  11    2.30    0.48
   0  -6  12    0.50    0.29
   0  -6  12    0.21    0.10
   0  -6 -12    0.14    0.12
   0   6 -12    0.25    0.13
   0  -6 -12    0.24    0.10
   0   6 -12    0.25    0.13
   0   6 -12    0.07    0.19
   0   6  12    0.28    0.21
   0  -6  12    0.12    0.10
   0   6 -13    6.79    0.38
   0   6 -13    5.88    0.37
   0  -6 -13    6.64    0.41
   0  -6 -13    6.43    0.35
   0   6 -13    6.71    0.70
   0  -6  13    6.87    0.39
   0   6  13    5.37    0.70
   0   6 -13    6.80    0.40
   0  -6 -13    6.55    0.38
   0  -6  13    7.04    0.38
   0  -6  13    6.99    0.66
   0  -6 -13    6.97    0.38
   0  -6  13    6.66    0.31
   0  -6 -13    6.16    0.36
   0  -6 -14    6.45    0.36
   0   6 -14    6.18    0.71
   0   6 -14    5.97    0.38
   0  -6 -14    5.88    0.36
   0  -6 -14    5.61    0.35
   0  -6 -14    5.75    0.38
   0   6 -14    5.70    0.38
   0  -6 -14    6.03    0.41
   0   6 -14    6.18    0.39
   0  -6  14    5.11    0.63
   0  -6  14    5.98    0.30
   0  -6 -15    0.03    0.10
   0  -6 -15    0.04    0.10
   0   6 -15    0.20    0.17
   0   6 -15   -0.39    0.16
   0   6 -15    0.26    0.13
   0  -6 -15    0.20    0.13
   0   6 -15   -0.07    0.21
   0   6 -16    4.18    0.36
   0  -6 -16    4.86    0.35
   0  -6 -16    4.43    0.33
   0  -6 -16    5.38    0.35
   0   6 -16    4.49    0.37
   0   6 -16    5.03    0.67
   0   6 -17    4.52    0.37
   0  -6 -17    5.35    0.35
   0  -6 -17    4.58    0.35
   0   6 -17    4.36    0.36
   0  -6 -17    4.84    0.35
   0   6 -17    4.93    0.65
   0  -6 -18    4.61    0.32
   0  -6 -18    5.05    0.40
   0   6 -18    5.07    0.39
   0  -6 -18    4.57    0.35
   0  -6 -18    4.37    0.34
   0   6 -18    4.76    0.37
   0   6 -18    5.15    0.41
   0   6 -18    4.85    0.38
   0  -6 -19   16.81    0.61
   0   6 -19   16.13    0.65
   0   6 -19   16.96    0.71
   0  -6 -19   16.23    0.57
   0  -6 -19   15.79    0.62
   0   6 -19   16.67    0.69
   0  -6 -19   15.46    0.67
   0   6 -19   16.09    0.66
   0  -6 -20    0.10    0.13
   0  -6 -20    0.30    0.13
   0  -6 -20    0.22    0.11
   0   6 -20    0.34    0.16
   0   6 -20    0.29    0.17
   0   6 -21    0.75    0.19
   0  -6 -21    0.90    0.18
   0   6 -21    0.91    0.20
   0  -6 -21    0.65    0.15
   0  -6 -22    1.09    0.15
   0   6 -22    1.00    0.19
   0   6 -22    1.00    0.19
   0  -6 -22    1.40    0.20
   0  -6 -23    3.64    0.26
   0   6 -23    3.50    0.28
   0   6 -23    4.00    0.30
   0   6 -24    1.11    0.18
   0  -6 -24    0.92    0.13
   0   6 -24    0.67    0.15
   0   6 -25    1.23    0.14
   0  -6 -25    1.30    0.15
   0  -7   0    0.25    0.17
   0   7   0    0.21    0.10
   0  -7   1   43.35    1.29
   0   7  -1   44.66    1.06
   0   7   1   43.76    0.88
   0  -7  -1   42.02    1.27
   0  -7   2  122.99    2.14
   0   7   2  125.70    1.27
   0  -7  -2  124.75    2.18
   0   7  -2  125.51    1.90
   0   7  -3   47.90    1.25
   0   7   3   48.13    1.25
   0  -7   3   49.23    1.36
   0  -7  -3   45.37    1.34
   0   7   4    8.82    0.55
   0  -7  -4    8.13    0.58
   0   7  -4    8.19    0.56
   0  -7   4    8.53    0.57
   0  -7   5   12.88    0.70
   0   7   5   13.26    0.67
   0   7  -5   13.89    0.75
   0  -7   6    7.55    0.53
   0   7   6    7.80    0.54
   0   7  -6    8.55    0.64
   0   7  -7  149.02    2.69
   0   7   7  144.38    2.34
   0  -7   8   13.64    0.70
   0   7   8   13.03    0.75
   0   7  -8   13.36    0.86
   0  -7   9    1.20    0.24
   0   7  -9    1.20    0.30
   0   7   9    1.38    0.32
   0   7 -10   18.43    1.10
   0   7  10   20.50    1.09
   0   7  11    1.65    0.34
   0  -7 -11    1.77    0.19
   0  -7  11    1.69    0.19
   0  -7 -11    1.68    0.21
   0   7 -11    2.06    0.43
   0  -7  11    1.78    0.19
   0  -7  11    2.11    0.39
   0  -7  12    3.41    0.23
   0  -7 -12    3.90    0.29
   0   7  12    3.07    0.63
   0   7 -12    4.26    0.58
   0   7 -12    3.27    0.28
   0   7 -12    4.01    0.30
   0  -7 -12    4.40    0.33
   0  -7 -12    3.87    0.28
   0  -7  12    4.26    0.53
   0  -7  12    3.95    0.29
   0  -7 -12    4.06    0.30
   0  -7  12    3.57    0.29
   0   7 -13    1.49    0.38
   0  -7  13    1.90    0.41
   0  -7  13    1.65    0.21
   0  -7 -13    1.12    0.19
   0  -7 -13    1.41    0.19
   0  -7 -13    1.14    0.19
   0   7  13    1.80    0.60
   0  -7 -13    1.48    0.20
   0  -7  13    1.42    0.20
   0   7 -13    1.19    0.20
   0  -7  13    1.18    0.16
   0  -7 -13    1.32    0.21
   0   7 -13    1.11    0.18
   0  -7 -14   10.71    0.49
   0   7 -14    9.99    0.50
   0   7 -14    9.96    0.50
   0  -7 -14    9.83    0.47
   0  -7 -14   10.29    0.54
   0  -7 -14    9.45    0.50
   0   7 -14    9.85    0.93
   0   7 -14    9.82    0.48
   0  -7  14    9.55    0.40
   0  -7 -14   10.57    0.49
   0  -7 -15   -0.04    0.13
   0   7 -15    0.31    0.19
   0  -7 -15    0.41    0.14
   0  -7 -15    0.26    0.15
   0  -7 -15    0.01    0.11
   0   7 -15    0.16    0.15
   0  -7  15    0.27    0.12
   0  -7 -16    0.65    0.17
   0  -7 -16    0.79    0.19
   0  -7 -16    0.50    0.14
   0   7 -16    0.25    0.22
   0   7 -16    0.69    0.20
   0  -7 -16    0.49    0.15
   0   7 -16    0.63    0.18
   0  -7 -17   10.35    0.51
   0   7 -17   10.56    0.54
   0   7 -17   11.02    0.56
   0  -7 -17   10.70    0.49
   0  -7 -17   10.37    0.55
   0  -7 -17   10.81    0.52
   0  -7 -18    0.03    0.12
   0   7 -18    0.15    0.16
   0  -7 -18   -0.18    0.13
   0  -7 -18   -0.01    0.12
   0   7 -18    0.12    0.15
   0  -7 -18    0.06    0.14
   0   7 -18    0.10    0.16
   0   7 -19    0.83    0.21
   0  -7 -19    0.52    0.13
   0   7 -19    0.80    0.20
   0  -7 -19    0.72    0.18
   0   7 -19    0.65    0.18
   0  -7 -19    0.77    0.16
   0  -7 -19    0.86    0.18
   0   7 -19    0.78    0.20
   0  -7 -20    1.51    0.20
   0  -7 -20    1.59    0.22
   0   7 -20    1.75    0.26
   0   7 -20    1.47    0.24
   0   7 -21   13.14    0.58
   0   7 -21   12.44    0.55
   0  -7 -21   12.01    0.51
   0  -7 -21   13.07    0.48
   0  -7 -22    0.34    0.10
   0   7 -22    0.34    0.15
   0   7 -22    0.20    0.13
   0  -7 -22    0.00    0.07
   0   7 -23    1.37    0.19
   0   7 -23    1.45    0.20
   0  -7 -23    1.18    0.16
   0  -7 -24    3.84    0.26
   0   7 -24    4.26    0.26
   0   7 -24    3.73    0.25
   0  -7 -25   -0.01    0.05
   0   7 -25   -0.08    0.07
   0   8   0 1000.00    4.93
   0  -8   0  954.46    6.50
   0   8   1  284.21    2.42
   0  -8   1  276.88    3.50
   0   8  -1  274.49    2.84
   0  -8  -1  278.27    3.52
   0  -8   2    0.19    0.17
   0   8  -2    0.40    0.15
   0  -8  -2    0.32    0.19
   0   8   2    0.06    0.07
   0  -8   3   53.70    1.53
   0   8   3   56.24    1.48
   0   8  -3   55.07    1.42
   0  -8  -3   53.26    1.57
   0   8  -4   91.82    1.95
   0  -8  -4   92.72    2.08
   0  -8   4   90.53    1.98
   0   8   4   92.52    1.90
   0   8  -5   20.87    0.98
   0  -8   5   20.58    0.95
   0   8   5   21.47    0.92
   0   8  -6   57.32    1.69
   0  -8   6   55.37    1.56
   0   8   6   55.24    1.50
   0   8   7   11.37    0.71
   0  -8   7   10.55    0.68
   0   8  -7   10.37    0.76
   0   8  -8   68.58    2.02
   0   8   8   69.55    1.80
   0  -8   8   68.48    1.68
   0   8  -9   15.88    1.03
   0   8   9   17.16    0.97
   0  -8   9   15.64    0.79
   0  -8 -10    0.63    0.15
   0  -8  10    0.80    0.13
   0   8  10    0.92    0.31
   0  -8  10    0.83    0.16
   0   8 -10    0.59    0.23
   0  -8 -10    0.71    0.15
   0   8  11    1.98    0.42
   0  -8  11    1.62    0.19
   0  -8 -11    1.55    0.20
   0   8 -11    1.38    0.39
   0  -8 -11    1.56    0.18
   0  -8  11    1.38    0.18
   0  -8 -11    1.38    0.20
   0  -8 -11    1.57    0.21
   0  -8 -11    1.64    0.19
   0   8 -12   40.01    1.80
   0   8 -12   37.29    0.87
   0  -8  12   39.23    0.90
   0  -8 -12   40.13    0.92
   0   8  12   41.16    1.88
   0  -8 -12   41.44    0.91
   0  -8 -12   38.64    0.91
   0  -8 -12   34.39    0.90
   0  -8  12   37.59    0.93
   0  -8 -12   41.31    1.00
   0  -8  13   51.37    0.94
   0  -8 -13   52.62    1.10
   0  -8 -13   53.36    1.11
   0  -8  13   53.55    1.09
   0   8 -13   56.14    2.19
   0   8 -13   50.93    1.09
   0  -8 -13   55.47    1.22
   0  -8 -13   55.42    1.09
   0   8  13   50.60    2.24
   0  -8  13   52.39    1.12
   0  -8 -13   48.34    1.10
   0   8 -13   52.38    1.07
   0  -8 -14    5.79    0.38
   0   8 -14    5.45    0.39
   0  -8  14    5.89    0.34
   0   8 -14    6.72    0.84
   0  -8 -14    5.77    0.38
   0   8 -14    5.35    0.38
   0  -8 -14    5.20    0.37
   0  -8 -14    5.86    0.38
   0   8 -15    0.15    0.18
   0   8 -15    0.43    0.17
   0  -8 -15    0.27    0.15
   0  -8  15    0.26    0.12
   0   8 -15    0.60    0.24
   0  -8 -15    0.17    0.13
   0  -8 -15    0.15    0.09
   0  -8 -15    0.25    0.15
   0   8 -16   12.02    1.05
   0  -8 -16   11.20    0.51
   0  -8 -16   10.90    0.54
   0  -8  16   11.68    0.47
   0   8 -16   11.32    0.56
   0   8 -16   10.84    0.56
   0  -8 -16   11.74    0.58
   0  -8 -16   11.42    0.54
   0   8 -17    2.83    0.31
   0   8 -17    3.39    0.33
   0  -8 -17    3.55    0.30
   0  -8 -17    3.56    0.33
   0  -8 -17    3.78    0.30
   0  -8 -17    3.05    0.31
   0   8 -18    5.36    0.40
   0   8 -18    4.98    0.40
   0  -8 -18    5.54    0.36
   0   8 -18    5.24    0.40
   0  -8 -18    4.96    0.39
   0  -8 -18    4.77    0.36
   0  -8 -19    1.16    0.18
   0  -8 -19    1.32    0.21
   0   8 -19    1.62    0.26
   0   8 -19    1.51    0.24
   0  -8 -19    1.66    0.20
   0   8 -19    1.63    0.24
   0  -8  19    1.46    0.19
   0   8 -19    1.63    0.24
   0  -8 -20    0.37    0.13
   0  -8 -20    0.35    0.13
   0   8 -20    0.44    0.16
   0   8 -20    0.42    0.18
   0  -8 -21    6.65    0.36
   0   8 -21    6.98    0.43
   0   8 -21    7.11    0.41
   0  -8 -21    6.75    0.34
   0   8 -22    1.46    0.21
   0   8 -22    1.99    0.23
   0  -8 -22    1.51    0.17
   0  -8 -22    2.05    0.24
   0  -8 -23    3.35    0.26
   0   8 -23    3.59    0.25
   0   8 -23    2.91    0.24
   0  -8 -24    0.68    0.12
   0   8 -24    0.80    0.13
   0   8 -24    0.45    0.11
   0  -9   0    0.07    0.14
   0   9   0    0.11    0.12
   0   9   1   22.15    0.72
   0  -9  -1   19.80    1.02
   0   9  -1   20.43    0.83
   0  -9   1   19.43    1.01
   0  -9  -2   23.87    1.12
   0  -9   2   25.52    1.15
   0   9  -2   26.88    1.00
   0   9  -3  103.33    2.06
   0   9   3  103.97    2.16
   0  -9  -3   94.63    2.26
   0  -9   3   93.73    2.19
   0   9   4    6.12    0.55
   0  -9   4    5.91    0.56
   0  -9  -4    5.70    0.59
   0   9  -4    5.61    0.52
   0  -9   5    0.09    0.16
   0   9   5    0.16    0.17
   0   9  -5    0.14    0.17
   0   9  -6    4.83    0.54
   0  -9   6    4.31    0.47
   0   9   6    5.79    0.54
   0   9  -7    9.74    0.78
   0   9   7    9.51    0.70
   0  -9   7    9.34    0.69
   0  -9  -8    0.04    0.09
   0   9   8    0.16    0.24
   0  -9   8   -0.01    0.17
   0   9  -8    0.06    0.14
   0  -9  -9   29.62    0.74
   0   9   9   28.85    1.29
   0   9  -9   27.61    0.71
   0  -9  -9   28.03    0.73
   0  -9   9   28.61    0.67
   0  -9  -9   27.43    0.72
   0  -9   9   28.81    0.74
   0  -9   9   28.58    0.72
   0   9  -9   31.15    1.48
   0   9 -10    8.70    0.85
   0  -9  10    6.48    0.31
   0  -9 -10    7.05    0.34
   0  -9 -10    7.07    0.38
   0  -9  10    6.77    0.37
   0  -9 -10    7.28    0.39
   0  -9  10    7.16    0.39
   0  -9 -10    7.33    0.40
   0  -9 -10    7.07    0.39
   0   9  10    7.30    0.70
   0  -9 -10    6.52    0.38
   0   9 -11    0.00    0.27
   0   9  11    0.52    0.32
   0  -9 -11    0.17    0.09
   0  -9 -11    0.24    0.12
   0  -9  11    0.17    0.11
   0  -9 -11    0.23    0.11
   0  -9  11    0.22    0.12
   0  -9 -11    0.21    0.10
   0  -9 -11    0.22    0.09
   0  -9  11    0.08    0.08
   0   9  12   31.09    1.63
   0   9 -12   30.32    1.62
   0  -9  12   30.01    0.82
   0  -9 -12   29.77    0.83
   0  -9 -12   28.01    0.83
   0  -9  12   30.26    0.86
   0  -9 -12   30.38    0.83
   0   9 -12   29.06    0.79
   0  -9  12   29.14    0.66
   0  -9 -12   31.46    0.83
   0  -9 -13    8.54    0.47
   0  -9 -13    8.01    0.46
   0   9 -13    7.76    0.43
   0  -9  13    7.83    0.39
   0   9 -13    7.19    0.44
   0   9 -13    6.72    0.78
   0  -9 -13    8.44    0.45
   0  -9  13    8.20    0.45
   0  -9 -13    6.96    0.44
   0  -9 -14    1.61    0.24
   0   9 -14    1.64    0.24
   0  -9 -14    2.16    0.25
   0  -9 -14    2.12    0.26
   0   9 -14    1.83    0.25
   0  -9 -14    2.09    0.25
   0  -9  14    1.95    0.22
   0   9 -14    1.89    0.51
   0  -9 -15    1.68    0.25
   0   9 -15    1.80    0.28
   0  -9 -15    1.57    0.22
   0   9 -15    2.20    0.54
   0   9 -15    1.82    0.26
   0  -9 -15    1.67    0.24
   0  -9  15    1.65    0.20
   0  -9 -15    1.95    0.23
   0  -9 -16    0.05    0.12
   0  -9  16    0.17    0.10
   0  -9 -16    0.02    0.12
   0   9 -16    0.01    0.15
   0   9 -16    0.14    0.17
   0  -9 -16    0.18    0.13
   0   9 -17    6.07    0.42
   0  -9  17    6.28    0.35
   0  -9 -17    6.32    0.42
   0   9 -17    6.11    0.43
   0  -9 -17    7.07    0.40
   0  -9 -17    6.30    0.41
   0  -9 -18    3.20    0.29
   0   9 -18    3.19    0.31
   0   9 -18    3.35    0.32
   0   9 -18    3.05    0.31
   0  -9 -18    3.18    0.31
   0  -9 -19    1.59    0.21
   0   9 -19    1.58    0.22
   0   9 -19    1.88    0.28
   0   9 -19    1.82    0.24
   0  -9 -19    1.79    0.22
   0   9 -19    1.51    0.25
   0  -9  19    1.75    0.20
   0  -9 -20    1.05    0.20
   0  -9 -20    0.70    0.14
   0  -9 -20    0.80    0.16
   0   9 -20    0.91    0.21
   0   9 -20    0.83    0.18
   0  -9 -21    1.83    0.24
   0  -9 -21    2.21    0.21
   0   9 -21    2.28    0.25
   0  -9 -21    2.30    0.20
   0   9 -21    2.57    0.24
   0   9 -22    0.87    0.16
   0  -9 -22    0.77    0.15
   0   9 -22    0.84    0.16
   0   9 -23   -0.04    0.08
   0  -9 -23    0.09    0.08
   0   9 -23   -0.01    0.10
   0   9 -24    0.35    0.10
   0   9 -24    0.48    0.09
   0  -9 -24    0.37    0.09
   0  10   0   41.59    1.13
   0 -10   0   36.49    1.48
   0 -10   1   33.06    1.40
   0  10  -1   34.89    1.12
   0 -10  -1   31.27    1.37
   0 -10   2    0.42    0.22
   0  10  -2    0.09    0.11
   0 -10  -2    0.32    0.18
   0 -10   3    7.01    0.65
   0  10  -3    7.25    0.59
   0  10   3    7.29    0.63
   0 -10  -3    6.98    0.67
   0  10   4   32.31    1.31
   0  10  -4   30.11    1.24
   0 -10   4   29.78    1.31
   0  10   5    5.07    0.52
   0  10  -5    4.14    0.50
   0 -10   5    4.09    0.49
   0  10  -6    4.69    0.56
   0 -10   6    3.98    0.48
   0  10   6    4.73    0.53
   0  10   7    0.64    0.24
   0 -10   7    0.58    0.25
   0 -10   7    0.59    0.14
   0 -10   7    0.19    0.07
   0 -10  -7    0.20    0.10
   0 -10  -7    0.29    0.13
   0  10  -7    0.60    0.29
   0 -10  -8   29.93    0.73
   0 -10  -8   27.72    0.76
   0 -10  -8   29.63    0.75
   0 -10   8   30.08    0.75
   0 -10   8   29.78    0.69
   0 -10   8   28.20    1.22
   0  10  -8   29.51    0.73
   0  10   8   30.70    1.35
   0  10  -8   30.55    1.49
   0 -10   8   29.95    0.76
   0 -10   9    5.18    0.34
   0 -10  -9    4.87    0.32
   0  10  -9    5.16    0.66
   0 -10  -9    4.39    0.31
   0 -10  -9    4.97    0.31
   0  10  -9    5.52    0.34
   0  10   9    5.37    0.61
   0 -10   9    4.80    0.32
   0 -10  -9    4.58    0.34
   0 -10   9    5.22    0.31
   0 -10  10    2.09    0.24
   0 -10 -10    2.02    0.22
   0 -10  10    2.03    0.20
   0 -10 -10    2.26    0.23
   0  10 -10    1.46    0.40
   0  10  10    2.21    0.44
   0 -10 -10    2.01    0.23
   0 -10 -10    2.15    0.23
   0 -10  10    2.13    0.23
   0 -10 -10    2.03    0.24
   0  10 -11    0.84    0.32
   0 -10 -11    0.25    0.12
   0 -10 -11    0.06    0.09
   0  10  11    0.96    0.37
   0 -10  11    0.37    0.15
   0 -10 -11    0.30    0.13
   0 -10 -11    0.21    0.11
   0 -10  11    0.45    0.14
   0 -10  11    0.38    0.12
   0 -10 -11    0.28    0.12
   0 -10 -12    0.57    0.18
   0 -10 -12    0.75    0.16
   0 -10  12    0.93    0.20
   0 -10 -12    0.68    0.16
   0  10  12    1.40    0.44
   0 -10  12    0.45    0.14
   0 -10  12    0.68    0.14
   0  10 -12    0.64    0.17
   0  10 -12   -0.11    0.23
   0  10 -13   -0.36    0.27
   0  10 -13    0.14    0.14
   0 -10  13    0.07    0.11
   0 -10 -13    0.08    0.13
   0 -10  13    0.17    0.11
   0 -10  13    0.04    0.08
   0 -10 -13    0.06    0.11
   0  10 -13    0.11    0.15
   0 -10 -13   -0.04    0.10
   0  10 -14    8.99    0.50
   0  10 -14    8.36    0.93
   0  10 -14    8.36    0.49
   0 -10 -14    9.23    0.48
   0 -10 -14    8.49    0.48
   0 -10  14    8.77    0.43
   0 -10 -14    8.49    0.49
   0  10 -15   -0.10    0.16
   0 -10  15   -0.02    0.11
   0 -10 -15   -0.03    0.11
   0 -10 -15    0.00    0.12
   0  10 -15   -0.33    0.15
   0 -10 -16    0.05    0.17
   0 -10  16    0.01    0.09
   0  10 -16    0.06    0.15
   0  10 -16    0.19    0.14
   0 -10 -16    0.12    0.13
   0 -10 -16    0.37    0.13
   0  10 -17    6.98    0.45
   0 -10  17    7.36    0.38
   0 -10 -17    6.46    0.41
   0 -10 -17    7.04    0.42
   0 -10 -17    7.01    0.50
   0  10 -17    6.98    0.44
   0 -10 -18    0.81    0.18
   0 -10 -18    0.58    0.15
   0 -10  18    0.44    0.12
   0 -10 -18    0.65    0.15
   0 -10  18    0.71    0.16
   0  10 -18    0.51    0.17
   0  10 -18    0.77    0.19
   0  10 -18    0.86    0.20
   0 -10 -19    0.20    0.14
   0  10 -19    0.11    0.15
   0  10 -19    0.26    0.15
   0 -10  19    0.28    0.11
   0  10 -19    0.00    0.12
   0 -10 -19    0.19    0.14
   0 -10 -19    0.20    0.13
   0  10 -19    0.16    0.12
   0  10 -20    0.42    0.17
   0 -10  20    0.17    0.10
   0  10 -20    0.25    0.13
   0 -10 -20    0.19    0.12
   0 -10 -20    0.40    0.10
   0 -10 -21    0.11    0.10
   0  10 -21    0.09    0.10
   0  10 -21    0.22    0.12
   0 -10 -21    0.13    0.06
   0 -10 -22    0.04    0.07
   0  10 -22    0.04    0.12
   0  10 -22    0.05    0.08
   0  10 -23    0.10    0.08
   0 -10 -23   -0.04    0.06
   0  10 -23    0.08    0.08
   0 -11   0   -0.14    0.20
   0 -11  -1   95.08    2.55
   0 -11   1   95.50    2.53
   0  11   2   13.17    0.90
   0 -11   2   12.11    0.92
   0  11  -2   12.62    0.76
   0 -11  -2   12.70    0.93
   0  11  -3    4.92    0.52
   0 -11   3    4.91    0.61
   0 -11  -3    4.99    0.32
   0  11   3    5.23    0.57
   0 -11  -4   11.85    0.48
   0  11   4   11.97    0.85
   0  11  -4   11.54    0.80
   0 -11   4   11.54    0.88
   0  11   5    0.30    0.19
   0 -11  -5    0.54    0.15
   0 -11   5    0.68    0.13
   0  11  -5    0.58    0.25
   0 -11   5    0.59    0.29
   0 -11   5    0.69    0.14
   0  11   6    0.24    0.21
   0 -11   6    0.39    0.13
   0 -11   6    0.14    0.08
   0 -11   6    0.27    0.26
   0 -11   6    0.48    0.13
   0 -11  -6    0.47    0.12
   0 -11  -6    0.28    0.12
   0  11  -6    0.46    0.26
   0 -11   7   94.76    1.25
   0 -11   7   98.44    1.36
   0 -11  -7   97.84    1.39
   0 -11  -7   91.57    1.36
   0 -11  -7   95.94    1.39
   0  11  -7   99.72    2.67
   0 -11   7   95.00    1.33
   0 -11   7   96.12    2.42
   0  11   7   99.81    2.50
   0  11  -7   93.98    1.29
   0 -11   8    0.20    0.13
   0 -11  -8    0.18    0.13
   0 -11  -8    0.28    0.13
   0  11   8    0.30    0.23
   0 -11   8    0.09    0.09
   0  11  -8    0.28    0.22
   0  11  -8    0.10    0.11
   0 -11  -8    0.16    0.10
   0 -11   8    0.27    0.11
   0 -11   8    0.24    0.16
   0 -11  -9   21.48    0.73
   0 -11   9   24.08    0.73
   0  11  -9   25.74    1.46
   0 -11   9   24.17    0.68
   0  11   9   23.82    1.32
   0 -11   9   25.26    0.76
   0 -11  -9   25.44    0.72
   0 -11  -9   24.49    0.75
   0 -11  10    0.90    0.17
   0  11 -10    0.65    0.35
   0  11  10   -0.07    0.24
   0 -11 -10    0.67    0.15
   0 -11 -10    0.85    0.17
   0 -11  10    0.68    0.13
   0 -11  10    0.65    0.16
   0 -11 -10    0.66    0.17
   0 -11  11    0.15    0.11
   0  11 -11    0.47    0.25
   0 -11  11    0.14    0.11
   0  11  11   -0.03    0.29
   0 -11 -11    0.00    0.11
   0 -11 -11    0.14    0.11
   0 -11 -11    0.41    0.13
   0  11  12    4.58    0.76
   0 -11 -12    3.75    0.32
   0  11 -12    3.93    0.33
   0 -11 -12    3.70    0.36
   0 -11 -12    4.02    0.34
   0 -11  12    4.66    0.36
   0 -11 -12    4.18    0.30
   0  11 -12    4.53    0.72
   0 -11  12    3.99    0.28
   0 -11  13    2.41    0.26
   0  11 -13    2.48    0.29
   0  11 -13    2.74    0.57
   0 -11 -13    2.83    0.31
   0 -11  13    2.64    0.23
   0  11 -13    2.67    0.29
   0 -11 -13    2.21    0.27
   0 -11 -13    2.73    0.29
   0  11 -14    1.04    0.20
   0 -11  14    1.16    0.18
   0 -11 -14    0.98    0.20
   0 -11 -14    0.95    0.19
   0 -11 -14    0.89    0.19
   0 -11  14    0.97    0.17
   0  11 -14    1.06    0.21
   0 -11 -15    5.32    0.38
   0 -11 -15    5.31    0.44
   0  11 -15    5.73    0.43
   0 -11 -15    5.28    0.37
   0 -11  15    5.14    0.34
   0  11 -15    5.72    0.39
   0 -11  16    2.59    0.25
   0 -11 -16    2.23    0.32
   0  11 -16    2.30    0.28
   0  11 -16    2.54    0.29
   0 -11 -16    2.37    0.27
   0  11 -17    0.17    0.14
   0  11 -17    0.14    0.15
   0 -11 -17    0.04    0.11
   0 -11 -17    0.06    0.11
   0 -11  17    0.01    0.10
   0  11 -18    9.97    0.48
   0 -11  18    9.08    0.39
   0  11 -18   10.07    0.51
   0 -11 -18    8.85    0.50
   0  11 -18   10.05    0.47
   0 -11 -18    9.11    0.44
   0 -11  18    9.76    0.46
   0 -11 -19    0.74    0.15
   0  11 -19    0.68    0.17
   0 -11 -19    0.86    0.14
   0  11 -19    0.77    0.16
   0  11 -19    0.81    0.17
   0  11 -19    0.73    0.19
   0 -11  19    0.79    0.16
   0 -11 -20    1.38    0.16
   0  11 -20    1.43    0.19
   0  11 -20    1.38    0.20
   0 -11 -20    1.28    0.19
   0 -11  20    1.44    0.16
   0 -11 -21    0.36    0.10
   0  11 -21    0.32    0.14
   0  11 -21    0.21    0.09
   0 -11 -22    0.14    0.06
   0  11 -22    0.14    0.09
   0  11 -22   -0.02    0.09
   0  11 -23    0.72    0.11
   0 -12   0    6.99    0.38
   0 -12   0    6.65    0.72
   0 -12   1    0.60    0.28
   0  12   1    0.76    0.27
   0 -12  -1    0.53    0.15
   0 -12   1    0.84    0.14
   0 -12  -1    0.87    0.31
   0 -12  -2   11.15    0.48
   0 -12   2   10.58    0.45
   0 -12   2    9.65    0.86
   0  12   3    0.01    0.22
   0  12  -3    0.38    0.20
   0 -12  -3    0.13    0.09
   0 -12   3    0.47    0.13
   0 -12   3    0.20    0.07
   0 -12   3    0.43    0.10
   0 -12   3    0.64    0.25
   0 -12   4    2.05    0.20
   0 -12  -4    2.06    0.23
   0  12  -4    2.24    0.37
   0 -12   4    2.09    0.22
   0 -12   4    2.15    0.20
   0 -12   4    2.08    0.22
   0 -12   4    2.13    0.43
   0  12   4    2.13    0.40
   0 -12   5    4.82    0.63
   0  12  -5    4.65    0.30
   0 -12   5    5.22    0.31
   0 -12   5    5.05    0.31
   0  12   5    5.51    0.64
   0  12  -5    4.81    0.60
   0 -12  -5    4.86    0.34
   0 -12   5    4.99    0.34
   0  12  -6    2.58    0.49
   0 -12  -6    2.49    0.26
   0  12  -6    2.48    0.22
   0 -12   6    2.70    0.25
   0 -12  -6    2.15    0.22
   0 -12   6    2.56    0.24
   0 -12   6    2.42    0.24
   0 -12   6    2.69    0.47
   0  12   6    2.62    0.46
   0  12  -7    0.30    0.12
   0 -12   7   -0.04    0.09
   0 -12   7    0.08    0.10
   0  12   7    0.31    0.23
   0 -12  -7    0.06    0.08
   0 -12   7    0.03    0.12
   0 -12  -7    0.12    0.12
   0 -12   7    0.00    0.16
   0  12  -8   62.35    2.24
   0 -12  -8   61.28    1.20
   0 -12   8   64.10    1.19
   0  12   8   66.73    2.21
   0 -12   8   63.75    1.19
   0 -12  -8   64.66    1.20
   0 -12  -8   63.62    1.23
   0 -12   8   62.34    1.10
   0  12  -8   64.86    1.16
   0 -12  -9    6.59    0.41
   0 -12   9    6.81    0.39
   0  12   9    6.39    0.76
   0 -12   9    6.69    0.40
   0 -12  -9    6.66    0.40
   0 -12  -9    7.06    0.44
   0  12  -9    6.98    0.76
   0 -12   9    6.80    0.41
   0 -12 -10    1.84    0.23
   0  12 -10    1.74    0.49
   0 -12 -10    1.87    0.25
   0  12  10    2.27    0.48
   0 -12  10    1.67    0.22
   0 -12  10    1.57    0.20
   0 -12 -10    1.78    0.24
   0 -12 -11   17.84    0.70
   0 -12  11   18.38    0.60
   0  12 -11   19.06    1.36
   0  12 -11   18.08    0.65
   0  12  11   16.95    1.28
   0 -12 -11   18.73    0.63
   0 -12  11   18.16    0.69
   0 -12 -11   16.76    0.72
   0 -12  12    2.19    0.27
   0 -12 -12    2.22    0.27
   0 -12 -12    2.38    0.30
   0  12 -12    2.19    0.46
   0 -12 -12    2.54    0.26
   0 -12  12    2.40    0.25
   0  12 -12    2.19    0.26
   0 -12  12    2.24    0.24
   0  12 -13    6.12    0.41
   0 -12 -13    5.71    0.42
   0 -12 -13    5.22    0.43
   0 -12  13    5.84    0.33
   0  12 -13    5.99    0.43
   0 -12  13    5.69    0.37
   0 -12 -13    5.50    0.33
   0 -12  14    1.19    0.20
   0  12 -14    1.25    0.23
   0  12 -14    1.09    0.22
   0 -12  14    1.25    0.16
   0 -12 -14    1.19    0.23
   0 -12 -14    1.25    0.21
   0 -12 -15    0.99    0.23
   0 -12  15    0.91    0.18
   0  12 -15    1.04    0.21
   0 -12 -15    0.81    0.19
   0  12 -15    1.09    0.23
   0 -12 -16   25.22    0.78
   0  12 -16   24.76    0.82
   0 -12  16   25.82    0.72
   0 -12 -16   24.52    0.86
   0  12 -16   27.33    0.82
   0  12 -17    6.18    0.37
   0 -12  17    6.00    0.38
   0 -12  17    5.81    0.34
   0 -12 -17    5.68    0.41
   0  12 -17    5.82    0.38
   0  12 -17    5.66    0.40
   0 -12 -17    5.59    0.36
   0 -12  18    1.04    0.14
   0 -12 -18    0.72    0.18
   0 -12  18    0.90    0.17
   0  12 -18    0.88    0.17
   0  12 -18    0.78    0.16
   0  12 -18    0.90    0.20
   0  12 -19    3.09    0.28
   0 -12  19    2.72    0.23
   0  12 -19    3.20    0.28
   0 -12 -19    2.67    0.25
   0  12 -19    3.26    0.25
   0  12 -20    0.98    0.14
   0 -12 -20    1.05    0.16
   0  12 -20    1.06    0.18
   0 -12  20    1.21    0.14
   0  12 -21    0.26    0.10
   0 -12 -21    0.08    0.07
   0  12 -21    0.31    0.08
   0 -12  22    2.04    0.19
   0  12 -22    2.34    0.18
   0  13   0    0.17    0.12
   0 -13   0    0.03    0.11
   0 -13   1    0.68    0.17
   0  13   1    0.67    0.28
   0 -13  -1    0.49    0.15
   0 -13   1    0.43    0.12
   0 -13   1    0.43    0.32
   0 -13   2   16.92    0.58
   0 -13  -2   17.86    0.64
   0 -13   2   17.88    1.22
   0  13   2   18.46    1.16
   0 -13   2   17.33    0.60
   0 -13   3   44.17    0.85
   0 -13   3   40.73    0.92
   0 -13   3   46.60    0.96
   0 -13   3   43.80    1.89
   0 -13  -3   45.15    1.03
   0  13   3   45.66    1.82
   0 -13  -4    0.09    0.13
   0  13   4   -0.10    0.21
   0 -13   4    0.04    0.11
   0 -13   4    0.00    0.23
   0 -13   4    0.08    0.11
   0 -13   4    0.22    0.12
   0 -13   4   -0.01    0.12
   0 -13   5    2.06    0.25
   0 -13  -5    2.11    0.26
   0 -13   5    2.34    0.23
   0 -13   5    2.28    0.23
   0  13  -5    2.86    0.50
   0 -13   5    1.59    0.40
   0  13   5    1.75    0.44
   0 -13   5    2.06    0.21
   0 -13   6   10.12    0.93
   0 -13  -6   11.72    0.54
   0  13  -6   11.83    0.49
   0 -13   6   12.39    0.56
   0  13  -6   11.28    0.94
   0  13   6   12.72    1.00
   0 -13   6   11.97    0.51
   0 -13   6   11.89    0.49
   0  13   7    0.24    0.28
   0  13  -7   -0.24    0.20
   0  13  -7   -0.01    0.09
   0 -13  -7    0.03    0.12
   0 -13   7    0.11    0.12
   0 -13   7   -0.26    0.16
   0 -13  -7   -0.33    0.15
   0 -13   7    0.07    0.13
   0 -13   7    0.35    0.24
   0  13  -8    0.05    0.23
   0 -13   8    0.06    0.13
   0 -13  -8    0.13    0.13
   0 -13  -8    0.00    0.09
   0  13  -8    0.00    0.11
   0  13   8   -0.26    0.26
   0 -13   8    0.09    0.10
   0  13  -9   -0.02    0.15
   0 -13  -9    0.11    0.14
   0  13   9    0.21    0.29
   0 -13  -9    0.50    0.15
   0 -13   9    0.10    0.12
   0 -13   9    0.31    0.13
   0  13  10    3.21    0.71
   0 -13  10    3.46    0.32
   0 -13 -10    3.88    0.34
   0  13 -10    3.74    0.61
   0 -13  10    3.39    0.28
   0 -13 -10    3.20    0.30
   0 -13  11   11.00    0.48
   0 -13 -11   10.99    0.50
   0  13 -11   11.00    0.51
   0 -13 -11    9.94    0.55
   0 -13  11   10.99    0.55
   0 -13 -12    6.63    0.46
   0 -13  12    5.86    0.38
   0 -13  12    5.97    0.35
   0  13 -12    6.37    0.40
   0 -13 -12    6.80    0.40
   0 -13 -13   24.36    0.86
   0  13 -13   25.79    0.85
   0  13 -13   28.73    0.84
   0 -13  13   27.65    0.72
   0 -13 -13   27.64    0.72
   0 -13  13   26.95    0.79
   0 -13  14    3.46    0.26
   0  13 -14    3.73    0.35
   0  13 -14    3.27    0.30
   0 -13  14    3.53    0.31
   0 -13 -14    2.77    0.32
   0 -13 -15    0.25    0.14
   0  13 -15    0.10    0.12
   0 -13  15    0.12    0.12
   0  13 -15    0.13    0.16
   0  13 -16   16.53    0.56
   0  13 -16   15.88    0.59
   0 -13  16   15.33    0.55
   0  13 -16   14.93    0.62
   0 -13  16   15.66    0.61
   0  13 -17    0.73    0.18
   0 -13 -17    0.61    0.17
   0  13 -17    1.19    0.16
   0 -13  17    0.80    0.16
   0 -13  17    0.84    0.19
   0  13 -17    0.86    0.17
   0  13 -18    0.34    0.14
   0  13 -18    0.59    0.12
   0 -13  18    0.42    0.14
   0  13 -18    0.48    0.13
   0 -13 -18    0.37    0.11
   0  13 -19    0.07    0.09
   0 -13  19    0.03    0.09
   0  13 -19    0.09    0.10
   0 -13 -19   -0.14    0.08
   0  13 -19    0.21    0.08
   0 -13  20    1.07    0.14
   0  13 -20    1.10    0.15
   0 -13 -20    0.78    0.10
   0 -13  20    0.64    0.14
   0 -13  21    0.04    0.08
   0  13 -21    0.20    0.08
   0  14   0   19.97    1.24
   0 -14   0   19.90    0.69
   0 -14  -1    5.95    0.40
   0 -14   1    5.84    0.38
   0  14   1    5.03    0.67
   0  14  -1    5.29    0.72
   0 -14  -2    3.58    0.33
   0  14   2    3.33    0.50
   0 -14   2    3.89    0.30
   0 -14   2    3.54    0.31
   0 -14  -3    6.73    0.44
   0 -14   3    6.92    0.40
   0 -14   3    7.49    0.42
   0 -14   3    6.44    0.39
   0 -14   4   14.14    0.58
   0 -14   4   13.39    0.54
   0  14   4   13.22    1.03
   0 -14   4   14.03    0.52
   0 -14  -4   13.50    0.60
   0 -14   4   13.57    0.53
   0 -14   5    0.15    0.09
   0  14   5   -0.16    0.27
   0 -14   5    0.17    0.14
   0 -14   5   -0.01    0.13
   0 -14  -5    0.10    0.14
   0 -14   5    0.12    0.13
   0 -14   6    0.32    0.11
   0  14   6    0.45    0.34
   0 -14  -6    0.67    0.19
   0 -14   6    0.21    0.14
   0 -14   6    0.49    0.13
   0  14   7   -0.23    0.31
   0 -14   7    0.13    0.13
   0 -14  -7    0.10    0.17
   0  14  -7    0.11    0.11
   0 -14   7   -0.01    0.12
   0 -14   7    0.11    0.15
   0  14   8    4.20    0.66
   0 -14  -8    5.00    0.38
   0 -14   8    4.56    0.34
   0 -14   8    4.85    0.40
   0 -14   8    5.03    0.36
   0 -14   9    5.40    0.38
   0 -14   9    5.47    0.44
   0 -14   9    4.85    0.36
   0 -14  -9    5.01    0.38
   0 -14   9    5.18    0.35
   0 -14  10   13.82    0.61
   0 -14  10   14.42    0.69
   0  14 -10   14.31    0.56
   0 -14 -10   13.44    0.60
   0 -14 -10   13.83    0.58
   0 -14  10   13.68    0.55
   0  14 -11   -0.05    0.12
   0 -14  11    0.01    0.11
   0 -14 -11   -0.05    0.14
   0 -14  11    0.05    0.14
   0 -14 -11   -0.02    0.12
   0 -14 -12    2.16    0.25
   0 -14 -12    1.66    0.22
   0 -14  12    2.02    0.25
   0  14 -12    1.77    0.23
   0 -14  12    2.07    0.23
   0  14 -12    2.05    0.26
   0 -14 -13    0.85    0.19
   0  14 -13    0.93    0.21
   0  14 -13    1.06    0.19
   0 -14  13    0.97    0.19
   0 -14  13    1.05    0.17
   0 -14 -13    0.73    0.16
   0 -14  14   -0.06    0.11
   0 -14 -14    0.04    0.10
   0 -14  14    0.23    0.16
   0  14 -14   -0.03    0.13
   0 -14  14    0.05    0.12
   0  14 -14    0.18    0.15
   0 -14  15    0.07    0.13
   0 -14  15    0.00    0.11
   0 -14 -15    0.04    0.12
   0  14 -15    0.09    0.11
   0  14 -15    0.01    0.14
   0  14 -16   -0.15    0.15
   0 -14  16    0.05    0.13
   0 -14  16   -0.05    0.11
   0  14 -16   -0.02    0.10
   0 -14 -16    0.32    0.13
   0 -14 -17    0.59    0.12
   0 -14  17    0.81    0.16
   0 -14  17    0.83    0.20
   0  14 -17    0.63    0.13
   0 -14  17    0.74    0.13
   0  14 -17    1.02    0.19
   0 -14  18   -0.07    0.13
   0  14 -18    0.10    0.12
   0  14 -18    0.07    0.11
   0 -14  18    0.30    0.11
   0 -14  19    0.08    0.10
   0  14 -19    0.04    0.10
   0 -14  19    0.19    0.09
   0 -14  20    0.31    0.11
   0  14 -20    0.29    0.09
   0 -15   0   -0.13    0.18
   0  15   0   -0.26    0.22
   0 -15   1    8.08    0.47
   0 -15  -1    8.09    0.49
   0  15   1    7.10    0.84
   0 -15   2    8.75    0.46
   0 -15  -2    9.17    0.51
   0 -15   2    8.90    0.42
   0 -15   2    8.91    0.47
   0  15  -2    8.04    0.86
   0  15   2    8.82    0.85
   0  15  -3   16.74    1.18
   0 -15   3   15.11    0.60
   0 -15   3   16.21    0.61
   0  15   3   16.88    1.18
   0 -15   3   16.52    0.62
   0 -15  -3   15.46    0.66
   0 -15   3   16.80    0.59
   0 -15   4    2.40    0.27
   0 -15   4    2.73    0.27
   0 -15   4    2.67    0.28
   0 -15   4    2.71    0.24
   0  15  -4    2.38    0.57
   0  15   4    3.19    0.60
   0 -15  -4    2.33    0.29
   0 -15   5    0.25    0.17
   0 -15   5    0.06    0.11
   0 -15   5    0.12    0.13
   0 -15  -5   -0.05    0.19
   0 -15   5    0.10    0.14
   0 -15  -6    4.78    0.38
   0 -15   6    5.14    0.36
   0 -15   6    4.71    0.37
   0 -15   6    4.86    0.34
   0 -15   7    1.08    0.19
   0 -15   7    0.98    0.20
   0 -15   7    0.85    0.19
   0 -15  -7    0.73    0.21
   0 -15   8    1.82    0.23
   0 -15  -8    2.36    0.28
   0 -15   8    2.10    0.25
   0 -15   8    2.13    0.25
   0 -15   8    2.31    0.29
   0 -15  -9   -0.08    0.14
   0 -15   9    0.04    0.13
   0 -15   9   -0.07    0.16
   0  15  -9   -0.13    0.13
   0 -15  10    0.38    0.16
   0  15 -10    0.27    0.14
   0 -15  10    0.32    0.15
   0 -15 -10    0.36    0.16
   0 -15  10    0.25    0.16
   0 -15  11    0.44    0.15
   0 -15  11    0.57    0.20
   0 -15  11    0.49    0.16
   0  15 -11    0.44    0.14
   0 -15 -11    0.52    0.17
   0  15 -12    4.79    0.32
   0  15 -12    5.01    0.38
   0 -15  12    4.50    0.31
   0 -15  12    4.67    0.37
   0 -15  12    4.40    0.33
   0 -15  12    4.66    0.41
   0 -15 -12    4.72    0.33
   0 -15  13    0.23    0.14
   0  15 -13    0.62    0.14
   0 -15  13    0.19    0.11
   0 -15 -13    0.25    0.14
   0 -15  13    0.30    0.15
   0 -15  13    0.23    0.15
   0  15 -13    0.24    0.14
   0 -15  14    0.30    0.17
   0  15 -14    0.49    0.13
   0 -15  14    0.32    0.14
   0 -15  14    0.61    0.13
   0 -15  14    0.37    0.15
   0  15 -14    0.33    0.16
   0 -15  15    0.70    0.20
   0 -15  15    0.81    0.16
   0  15 -15    0.75    0.13
   0  15 -15    0.97    0.19
   0 -15  15    0.86    0.18
   0 -15  16    0.52    0.15
   0  15 -16    0.59    0.16
   0  15 -16    0.49    0.12
   0 -15  16    0.31    0.11
   0 -15  16    0.51    0.17
   0 -15  17    0.98    0.18
   0  15 -17    1.27    0.18
   0 -15  17    1.40    0.18
   0 -15  17    1.45    0.17
   0  15 -18    0.79    0.13
   0 -15  18    0.60    0.13
   0 -15  18    1.18    0.15
   0  15 -18    1.34    0.16
   0  15 -19    0.07    0.07
   0 -15  19    0.08    0.08
   0 -16   0    9.88    0.53
   0 -16   1    2.29    0.28
   0 -16  -1    2.11    0.29
   0 -16   1    2.50    0.30
   0 -16   2    3.71    0.32
   0 -16   2    3.64    0.33
   0 -16  -2    3.34    0.33
   0 -16   3    2.52    0.28
   0 -16   3    2.58    0.26
   0 -16   3    2.45    0.27
   0 -16  -3    2.33    0.28
   0 -16   4    6.69    0.41
   0 -16  -4    6.65    0.45
   0 -16   4    7.25    0.43
   0 -16   4    6.78    0.41
   0 -16   4    6.95    0.40
   0 -16   5    0.16    0.09
   0 -16   5    0.11    0.16
   0 -16   5    0.23    0.15
   0 -16   5   -0.02    0.12
   0 -16  -5    0.18    0.17
   0 -16   5    0.22    0.12
   0 -16   6    0.65    0.18
   0 -16   6    0.59    0.17
   0 -16   6    0.72    0.19
   0 -16  -6    0.92    0.22
   0 -16  -7    6.84    0.45
   0 -16   7    6.68    0.41
   0 -16   7    6.99    0.43
   0 -16   7    7.06    0.44
   0 -16   7    7.13    0.44
   0 -16   8   11.64    0.58
   0 -16   8   11.07    0.54
   0 -16   8   11.74    0.54
   0 -16   8   11.12    0.51
   0 -16  -8   10.79    0.55
   0 -16   9    0.09    0.15
   0 -16   9    0.32    0.18
   0 -16   9    0.31    0.16
   0 -16  -9    0.27    0.15
   0 -16   9    0.19    0.15
   0 -16 -10    0.21    0.15
   0 -16  10    0.28    0.12
   0 -16  10    0.24    0.14
   0 -16  10    0.25    0.15
   0 -16  10    0.05    0.14
   0 -16  10    0.21    0.14
   0  16 -11    0.84    0.20
   0 -16  11    0.76    0.18
   0 -16  11    0.46    0.17
   0 -16 -11    0.63    0.17
   0 -16  11    0.86    0.17
   0 -16  11    0.76    0.22
   0 -16  12    0.13    0.11
   0 -16 -12    0.06    0.12
   0 -16  12    0.22    0.16
   0 -16  12    0.00    0.13
   0  16 -12    0.05    0.14
   0 -16  12    0.19    0.15
   0 -16  13    0.69    0.19
   0 -16  13    0.76    0.17
   0  16 -13    0.63    0.17
   0 -16  13    0.92    0.18
   0 -16  13    0.75    0.15
   0 -16 -13    0.75    0.14
   0  16 -14    0.05    0.11
   0 -16  14   -0.14    0.11
   0 -16  14    0.00    0.11
   0 -16  14   -0.29    0.15
   0 -16  15    1.05    0.15
   0 -16  15    1.11    0.18
   0 -16  15    1.19    0.19
   0  16 -15    1.07    0.18
   0 -16  16    5.56    0.28
   0  16 -16    6.48    0.33
   0 -16  16    5.97    0.32
   0  16 -17    2.74    0.20
   0 -16  17    3.05    0.22
   0  16 -17    1.29    0.14
   0 -16  17    1.26    0.17
   0 -16  18    0.22    0.08
   0 -17   0   -0.23    0.16
   0 -17   0   -0.06    0.16
   0 -17   1    0.82    0.19
   0 -17   1    1.02    0.19
   0 -17  -1    0.58    0.19
   0 -17  -2   -0.14    0.12
   0 -17  -2    0.06    0.17
   0 -17   2   -0.11    0.15
   0 -17   2    0.17    0.13
   0 -17  -3    4.16    0.37
   0 -17   3    3.94    0.33
   0 -17   3    4.31    0.34
   0 -17   3    4.37    0.30
   0 -17   4   12.45    0.51
   0 -17  -4   13.07    0.61
   0 -17   4   12.61    0.53
   0 -17   4   12.57    0.56
   0 -17   5    3.87    0.29
   0 -17   5    4.30    0.32
   0 -17   5    4.29    0.35
   0 -17  -5    4.10    0.37
   0 -17   6   -0.18    0.14
   0 -17   6   -0.05    0.12
   0 -17   6    0.06    0.15
   0 -17  -6    0.09    0.15
   0 -17  -7    0.09    0.15
   0 -17   7    0.15    0.14
   0 -17   7    0.08    0.13
   0 -17   7    0.15    0.12
   0 -17   7    0.02    0.10
   0 -17  -8    0.09    0.14
   0 -17   8    0.13    0.14
   0 -17   8   -0.11    0.12
   0 -17   8    0.05    0.12
   0 -17   8    0.13    0.14
   0 -17   9    1.20    0.21
   0 -17   9    1.43    0.21
   0 -17  -9    1.17    0.21
   0 -17   9    1.32    0.22
   0 -17   9    1.28    0.18
   0 -17   9    1.44    0.22
   0 -17  10    7.03    0.34
   0  17 -10    5.91    0.37
   0 -17  10    6.44    0.38
   0 -17  10    6.53    0.37
   0 -17 -10    6.63    0.40
   0 -17  10    6.56    0.40
   0 -17  10    6.00    0.39
   0 -17  11    1.35    0.19
   0 -17 -11    1.17    0.18
   0  17 -11    1.05    0.18
   0 -17  11    1.29    0.20
   0 -17  11    1.26    0.20
   0 -17  11    1.06    0.18
   0 -17  12    1.07    0.18
   0 -17  12    0.90    0.15
   0 -17  12    0.87    0.19
   0 -17 -12    0.92    0.16
   0  17 -12    0.92    0.17
   0 -17  12    1.06    0.18
   0 -17  13    0.40    0.12
   0 -17  13    0.19    0.14
   0 -17  13    0.53    0.15
   0  17 -13    0.50    0.14
   0 -17  13    0.39    0.13
   0 -17  14    4.30    0.29
   0 -17  14    4.19    0.27
   0  17 -14    4.22    0.27
   0  17 -15    4.22    0.25
   0 -17  15    4.37    0.28
   0 -17  15    4.00    0.24
   0  17 -16    1.27    0.13
   0 -17  16    1.40    0.15
   0 -18   0    0.97    0.23
   0 -18   0    0.86    0.20
   0 -18   1    3.53    0.32
   0 -18  -1    3.86    0.33
   0 -18  -1    3.35    0.33
   0 -18   1    3.49    0.31
   0 -18  -2   10.37    0.54
   0 -18   2   10.59    0.51
   0 -18  -2   10.08    0.51
   0 -18   2   10.45    0.51
   0 -18   3    5.23    0.35
   0 -18  -3    4.92    0.39
   0 -18  -3    4.87    0.33
   0 -18   3    5.38    0.37
   0 -18   3    5.15    0.35
   0 -18   4    0.11    0.13
   0 -18   4    0.25    0.14
   0 -18  -4    0.34    0.18
   0 -18   4    0.28    0.14
   0 -18  -4    0.09    0.13
   0 -18   4    0.44    0.13
   0 -18   5    1.02    0.20
   0 -18  -5    0.86    0.22
   0 -18   5    1.41    0.21
   0 -18   5    0.82    0.19
   0 -18   6    0.07    0.13
   0 -18   6    0.11    0.14
   0 -18   6    0.08    0.11
   0 -18  -6    0.04    0.15
   0 -18   6    0.05    0.12
   0 -18   7    5.96    0.36
   0 -18  -7    5.23    0.37
   0 -18   7    5.26    0.35
   0 -18   7    5.47    0.36
   0 -18  -8    4.58    0.34
   0 -18   8    4.65    0.33
   0 -18   8    4.90    0.34
   0 -18   8    4.68    0.32
   0 -18   8    4.94    0.30
   0  18  -9    0.64    0.14
   0 -18   9    0.71    0.15
   0 -18   9    0.70    0.16
   0 -18   9    0.76    0.17
   0 -18   9    0.74    0.16
   0 -18  -9    0.76    0.17
   0 -18  10    0.50    0.14
   0 -18  10    0.50    0.14
   0 -18  10    0.48    0.14
   0 -18 -10    0.32    0.14
   0  18 -10    0.31    0.12
   0 -18  10    0.68    0.12
   0 -18  11   -0.15    0.11
   0 -18  11    0.05    0.11
   0 -18  11    0.07    0.11
   0  18 -11    0.13    0.09
   0 -18 -11    0.01    0.11
   0 -18  12    1.78    0.17
   0 -18  12    1.98    0.21
   0 -18  12    2.01    0.21
   0  18 -12    1.64    0.18
   0 -18  13    0.60    0.14
   0 -18  13    0.60    0.13
   0  18 -13    0.38    0.10
   0 -18  14    4.02    0.23
   0 -18  14    3.82    0.24
   0  18 -14    3.30    0.20
   0 -18  15    1.55    0.14
   0 -19   0    0.08    0.14
   0 -19   0    0.00    0.07
   0 -19   0    0.04    0.10
   0 -19   0    0.02    0.13
   0 -19  -1   17.84    0.62
   0 -19   1   18.31    0.53
   0 -19  -1   17.27    0.56
   0 -19   1   17.93    0.62
   0 -19   1   16.97    0.57
   0 -19   1   17.62    0.62
   0 -19  -1   17.09    0.63
   0 -19   2    0.46    0.16
   0 -19  -2    0.56    0.13
   0 -19   2    0.40    0.15
   0 -19   2    0.52    0.12
   0 -19  -2    0.46    0.18
   0 -19   2    0.42    0.17
   0 -19  -2    0.37    0.16
   0 -19   3   17.06    0.60
   0 -19  -3   16.24    0.62
   0 -19  -3   15.67    0.59
   0 -19  -3   15.77    0.50
   0 -19   3   15.14    0.51
   0 -19   3   16.63    0.55
   0 -19   3   15.25    0.55
   0 -19  -4    0.08    0.14
   0 -19   4    0.04    0.11
   0 -19   4    0.05    0.10
   0 -19  -4    0.28    0.15
   0 -19  -4    0.14    0.10
   0 -19   4    0.13    0.14
   0 -19   5    4.13    0.31
   0 -19  -5    4.12    0.33
   0 -19   5    4.09    0.29
   0 -19  -5    3.45    0.27
   0 -19   5    3.99    0.30
   0 -19   6    0.71    0.16
   0 -19   6    1.00    0.17
   0 -19   6    0.54    0.13
   0 -19  -6    0.88    0.19
   0 -19  -6    0.57    0.14
   0 -19   7    7.05    0.37
   0 -19  -7    7.25    0.40
   0 -19   7    7.04    0.35
   0  19  -7    6.74    0.32
   0 -19  -7    6.25    0.36
   0 -19   7    7.16    0.37
   0 -19   7    7.43    0.35
   0 -19  -8   -0.20    0.14
   0 -19   8    0.12    0.12
   0  19  -8    0.08    0.09
   0 -19  -8    0.00    0.11
   0 -19   8   -0.15    0.10
   0 -19   8    0.11    0.10
   0 -19   8    0.05    0.10
   0 -19   9    0.36    0.12
   0 -19   9    0.36    0.13
   0 -19   9    0.43    0.11
   0 -19   9    0.42    0.12
   0  19  -9    0.28    0.09
   0 -19  -9    0.27    0.12
   0 -19  10    3.55    0.26
   0 -19  10    3.02    0.22
   0  19 -10    2.68    0.19
   0 -19  10    3.31    0.24
   0 -19  11    0.27    0.11
   0  19 -11    0.05    0.07
   0 -19  11    0.10    0.09
   0 -19  11    0.20    0.09
   0 -19  12    0.24    0.10
   0 -19  12    0.15    0.10
   0 -19 -13    2.60    0.18
   0 -19  13    3.08    0.19
   0 -19  13    3.05    0.19
   0 -20   0    5.70    0.30
   0 -20   0    5.57    0.34
   0 -20   0    6.03    0.35
   0 -20   1    8.53    0.40
   0 -20   1    9.11    0.41
   0 -20  -1    8.47    0.36
   0 -20   1    8.88    0.39
   0 -20  -1    8.76    0.41
   0 -20  -1    7.92    0.41
   0 -20  -2    0.60    0.16
   0 -20   2    0.44    0.09
   0 -20  -2    0.60    0.15
   0 -20   2    0.60    0.16
   0 -20   2    0.67    0.14
   0 -20  -2    0.45    0.13
   0 -20  -3    0.78    0.16
   0 -20  -3    0.75    0.12
   0 -20   3    0.76    0.15
   0 -20   3    0.54    0.12
   0 -20   3    0.67    0.16
   0 -20  -3    0.49    0.17
   0 -20   4    0.07    0.10
   0 -20  -4   -0.10    0.13
   0 -20   4   -0.03    0.11
   0 -20  -4    0.06    0.13
   0 -20   4    0.10    0.10
   0 -20   5    1.12    0.15
   0 -20  -5    1.11    0.17
   0 -20  -5    1.13    0.17
   0 -20   5    1.02    0.16
   0 -20   6    2.23    0.20
   0 -20  -6    2.18    0.22
   0 -20  -6    2.21    0.21
   0 -20   6    2.19    0.21
   0 -20   6    2.31    0.20
   0 -20  -7   -0.11    0.09
   0 -20   7    0.10    0.10
   0 -20   7    0.03    0.09
   0 -20   7    0.03    0.10
   0 -20  -7    0.04    0.12
   0 -20  -7   -0.03    0.10
   0 -20  -8    4.05    0.25
   0 -20   8    4.36    0.25
   0 -20   8    4.44    0.25
   0 -20  -9   -0.12    0.09
   0 -20   9    0.10    0.09
   0 -20   9   -0.05    0.05
   0 -20  -9    0.13    0.09
   0 -20   9    0.02    0.08
   0 -20 -10    6.97    0.27
   0 -20  10    7.97    0.30
   0 -20  11    3.52    0.19
   0 -21   0    0.08    0.08
   0 -21   0    0.06    0.10
   0 -21   1    1.22    0.15
   0 -21   1    1.04    0.15
   0 -21  -1    1.02    0.15
   0 -21  -1    0.93    0.12
   0 -21  -2    3.70    0.24
   0 -21   2    3.87    0.23
   0 -21   2    3.97    0.25
   0 -21   3    0.37    0.11
   0 -21  -3    0.21    0.11
   0 -21   3    0.38    0.11
   0 -21  -4   -0.04    0.09
   0 -21   4    0.03    0.03
   0 -21   4    0.02    0.07
   0 -21   4   -0.07    0.08
   0 -21  -5    1.12    0.14
   0 -21   5    1.29    0.15
   0 -21   5    1.12    0.14
   0 -21   5    1.21    0.12
   0 -21   6   -0.07    0.08
   0 -21  -6   -0.08    0.08
   0 -21   6    0.09    0.09
   0 -21   6    0.00    0.07
   0 -21   7    1.32    0.13
   0 -21  -7    1.16    0.13
   0 -21   8    2.08    0.15
   0 -22   0    0.23    0.08
   0 -22  -1    0.26    0.08
   0 -22   1    0.23    0.09
  -1   0   0    0.06    0.03
  -1   0   0    0.07    0.04
  -1   0   1   71.55    0.99
   1   0  -1   78.52    0.62
   1   0  -2  162.36    1.04
  -1   0   2  149.18    1.73
  -1   0   3   51.81    1.16
   1   0  -3   53.48    0.70
  -1   0  -3   53.59    0.75
   1   0   3   53.64    0.63
  -1   0   4   56.78    1.32
  -1   0  -4   56.50    0.87
  -1   0  -4   56.75    0.97
   1   0  -4   57.56    0.82
   1   0   4   59.57    0.82
   1   0  -5  301.54    2.11
  -1   0  -5  294.71    2.19
  -1   0  -5  293.07    2.50
   1   0   5  300.46    2.09
  -1   0   5  305.09    3.21
   1   0   6    3.17    0.25
  -1   0  -6    2.41    0.23
   1   0  -6    2.71    0.24
   1   0  -6    2.84    0.31
  -1   0  -6    2.67    0.28
  -1   0   6    2.77    0.38
  -1   0  -7    3.64    0.30
   1   0  -7    3.85    0.36
   1   0   7    4.63    0.31
   1   0  -7    3.95    0.30
  -1   0  -7    3.82    0.35
  -1   0  -8    5.04    0.45
  -1   0  -8    4.55    0.35
   1   0  -8    5.22    0.45
   1   0  -8    5.18    0.37
  -1   0   8    5.15    0.48
   1   0   8    5.11    0.34
   1   0  -9    0.20    0.12
  -1   0  -9    0.26    0.14
  -1   0   9    0.40    0.22
   1   0   9    0.27    0.12
   1   0  -9    0.33    0.19
  -1   0  10   57.91    1.56
   1   0  10   58.27    1.21
  -1   0 -10   54.64    1.36
   1   0 -10   53.15    1.66
   1   0 -10   55.67    1.33
  -1   0  11   17.61    0.89
   1   0 -11   15.92    0.97
   1   0  11   15.84    0.66
  -1   0 -11   16.75    0.80
   1   0 -11   16.27    0.77
   1   0  12   18.03    0.72
   1   0 -12   17.04    1.07
   1   0 -12   15.73    0.79
  -1   0  13    8.70    0.64
   1   0 -13    7.71    0.58
  -1   0 -14    2.50    0.24
   1   0 -14    2.79    0.55
   1   0 -14    2.29    0.27
  -1   0 -14    2.43    0.24
   1   0 -14    1.86    0.29
  -1   0 -14    2.28    0.26
   1   0 -14    2.58    0.25
   1   0 -14    2.38    0.23
  -1   0  14    2.36    0.38
  -1   0 -15    7.90    0.47
  -1   0 -15    7.75    0.43
   1   0 -15    8.87    0.44
   1   0 -15    8.33    0.43
  -1   0 -15    7.83    0.41
   1   0 -15    7.83    0.47
  -1   0 -15    8.04    0.44
  -1   0 -16    6.60    0.39
  -1   0 -16    6.66    0.41
  -1   0 -16    7.15    0.43
   1   0 -16    7.07    0.41
  -1   0 -16    6.86    0.46
   1   0 -16    6.80    0.47
   1   0 -16    7.00    0.42
  -1   0 -17    1.70    0.24
   1   0 -17    1.48    0.19
  -1   0 -17    1.48    0.27
   1   0 -17    1.61    0.24
   1   0 -17    1.64    0.25
  -1   0 -17    1.64    0.23
   1   0 -18    1.10    0.20
   1   0 -18    1.13    0.22
  -1   0 -18    0.91    0.21
  -1   0 -18    0.69    0.22
  -1   0 -18    0.76    0.19
   1   0 -18    1.17    0.18
  -1   0 -19   25.82    0.85
   1   0 -19   24.49    0.84
  -1   0 -19   24.08    0.81
  -1   0 -19   25.98    0.97
   1   0 -19   26.34    0.73
   1   0 -19   25.95    0.83
  -1   0 -20   -0.05    0.14
  -1   0 -20    0.22    0.17
   1   0 -20    0.26    0.15
   1   0 -20    0.03    0.13
   1   0 -20    0.06    0.11
   1   0 -21    0.18    0.13
   1   0 -21    0.26    0.16
  -1   0 -21    0.21    0.16
   1   0 -22    6.36    0.42
  -1   0 -22    6.12    0.41
   1   0 -23    1.69    0.24
  -1   0 -23    1.68    0.23
  -1   0 -24    0.81    0.15
   1   0 -24    0.90    0.19
  -1   0 -25    5.93    0.31
   1   0 -25    5.87    0.33
   1   0 -26   -0.02    0.09
   1   0 -26    0.08    0.08
  -1   0 -26    0.01    0.06
  -1   0 -26    0.09    0.08
  -1  -1 -26    0.52    0.10
   1   1 -26    0.68    0.12
   1   1 -26    0.68    0.11
  -1  -1 -25    0.56    0.13
   1   1 -25    0.26    0.13
  -1  -1 -25    0.43    0.12
   1   1 -24    1.48    0.20
  -1  -1 -24    1.43    0.19
  -1  -1 -23    5.14    0.35
   1   1 -23    4.96    0.36
  -1  -1 -22    1.66    0.23
   1   1 -22    1.56    0.24
   1   1 -21    3.05    0.32
  -1  -1 -21    3.36    0.32
   1   1 -21    2.97    0.32
   1   1 -21    2.82    0.25
   1   1 -20    1.61    0.26
   1   1 -20    1.11    0.18
   1   1 -20    1.20    0.23
  -1  -1 -20    1.13    0.21
   1   1 -19    3.46    0.29
  -1  -1 -19    3.26    0.31
  -1  -1 -19    3.59    0.38
   1   1 -19    3.60    0.34
   1   1 -19    3.64    0.33
   1   1 -18    9.73    0.52
  -1  -1 -18    8.59    0.55
  -1  -1 -18   10.29    0.44
  -1  -1 -18    9.42    0.50
  -1  -1 -18    9.59    0.53
   1   1 -18    9.75    0.45
   1   1 -18    9.28    0.52
  -1  -1 -17   15.31    0.63
   1   1 -17   14.75    0.63
  -1  -1 -17   14.74    0.61
  -1  -1 -17   15.45    0.71
   1   1 -17   16.28    0.64
   1   1 -16   13.09    0.64
   1   1 -16   13.90    0.57
  -1  -1 -16   12.54    0.63
  -1  -1 -16   14.14    0.59
  -1  -1 -16   13.23    0.55
  -1  -1 -16   12.48    0.55
   1   1 -16   13.01    0.57
  -1  -1 -15    1.40    0.20
  -1  -1 -15    1.26    0.21
   1   1 -15    0.77    0.25
  -1  -1 -15    1.08    0.20
   1   1 -15    1.63    0.23
   1   1 -15    1.44    0.22
  -1  -1 -15    0.84    0.17
   1   1 -15    1.27    0.20
   1   1 -14   52.15    1.97
   1   1 -14   54.68    1.16
  -1  -1 -14   53.36    0.99
  -1  -1 -14   56.46    1.17
   1   1 -14   53.48    1.00
   1   1 -14   55.65    1.05
  -1   1  14   57.45    1.70
   1   1 -14   55.31    1.68
  -1  -1 -14   56.51    1.06
   1   1 -14   57.03    1.05
  -1  -1 -14   52.33    1.01
   1   1 -13   13.81    0.96
   1   1 -13   13.46    0.83
  -1   1  13   15.42    0.89
   1   1 -12    1.90    0.29
   1   1 -12    2.49    0.42
  -1   1  12    1.91    0.37
   1   1 -11    0.54    0.21
  -1   1  11    0.54    0.22
   1   1 -11    0.63    0.21
   1   1 -10   32.07    1.07
  -1   1  10   36.18    1.37
   1   1 -10   33.97    1.29
   1   1  -9   54.51    1.51
   1   1  -9   52.88    1.29
   1   1  -8   29.35    0.91
  -1   1   8   30.63    1.27
   1   1  -8   31.63    1.06
   1   1  -7   78.84    1.39
   1  -1   7   78.06    1.12
  -1   1   7   77.90    1.95
   1   1  -7   77.21    1.52
   1  -1   6  796.95    3.25
   1   1  -6  810.51    4.14
   1   1  -5   62.32    1.06
  -1   1   5   62.47    1.49
   1   1  -4  211.86    1.77
   1  -1   4  216.94    1.11
  -1   1   3   20.01    0.59
   1   1  -3   19.81    0.49
   1  -1   3   19.60    0.34
  -1   1   2   40.02    0.65
   1   1  -2   37.09    0.59
   1   1  -1  246.92    1.34
  -1   1   1  243.71    1.28
  -1  -1   0  124.00    0.90
  -1  -1   0  125.03    0.82
  -1  -1   1  231.71    1.24
  -1  -1   1  226.84    1.27
   1  -1  -2   30.48    0.35
  -1  -1   2   31.31    0.30
   1  -1  -2   30.86    0.44
  -1  -1   2   29.11    0.55
   1   1   2   30.07    0.35
  -1   1  -2   30.14    0.54
   1  -1  -3   16.95    0.32
   1   1   3   16.00    0.31
   1  -1  -3   16.50    0.31
  -1  -1   3   15.86    0.48
  -1   1  -3   15.82    0.45
  -1   1  -3   16.68    0.40
   1  -1  -3   16.58    0.33
   1  -1  -4  209.63    1.35
   1  -1  -4  203.49    2.00
  -1   1  -4  207.03    1.68
   1   1   4  217.13    1.56
   1  -1  -4  217.08    1.11
  -1  -1   4  196.12    1.92
  -1   1  -4  200.21    1.77
  -1   1  -5   68.98    1.13
  -1   1  -5   67.24    1.14
  -1  -1   5   67.12    1.24
   1  -1  -5   66.95    0.88
   1   1   5   66.81    1.17
   1  -1  -5   65.83    1.29
   1  -1  -6  808.60    4.93
  -1   1  -6  806.56    4.32
   1  -1  -6  815.15    3.42
  -1   1  -6  816.69    4.27
  -1  -1   6  807.31    4.60
  -1   1  -7   81.76    1.46
   1  -1  -7   76.74    1.65
   1  -1  -7   79.23    1.17
   1   1   7   75.30    1.54
  -1  -1   7   79.50    1.53
  -1   1  -7   80.45    1.51
  -1  -1   8   28.87    0.98
  -1   1  -8   28.04    0.92
   1  -1  -8   29.40    0.78
  -1   1  -8   27.93    0.97
   1   1   8   29.49    0.97
   1  -1  -8   28.35    1.09
  -1  -1   9   57.66    1.43
   1   1   9   55.72    1.33
  -1   1  -9   57.91    1.40
   1  -1  -9   57.08    1.66
   1  -1  -9   58.85    1.19
  -1   1  -9   56.39    1.47
   1  -1 -10   33.84    1.36
  -1   1 -10   34.34    1.14
  -1  -1  10   34.49    1.15
   1   1  10   34.85    1.04
   1  -1 -10   34.29    0.97
   1  -1 -11    0.61    0.26
   1  -1 -11    0.37    0.13
  -1   1 -11    0.45    0.18
   1   1  11    0.77    0.20
   1  -1 -12    1.16    0.35
  -1  -1  12    1.59    0.32
  -1   1 -12    1.57    0.27
   1  -1 -12    1.73    0.28
   1   1  12    1.49    0.24
   1  -1 -13   13.01    1.01
   1  -1 -13   13.59    0.72
  -1   1 -14   54.04    0.99
  -1   1 -14   55.11    1.16
   1  -1 -14   55.36    1.15
  -1   1 -14   56.57    1.06
   1  -1 -14   55.74    1.03
  -1   1 -14   52.82    0.92
   1  -1 -14   53.23    1.02
  -1   1 -15    1.49    0.19
  -1   1 -15    1.78    0.21
   1  -1 -15    1.19    0.19
   1  -1 -15    1.47    0.22
  -1   1 -15    1.62    0.22
   1  -1 -15    1.37    0.22
   1  -1 -15    1.35    0.17
  -1   1 -15    1.44    0.24
  -1   1 -15    1.39    0.19
  -1   1 -16   12.45    0.56
   1  -1 -16   11.14    0.53
   1  -1 -16   11.51    0.60
  -1   1 -16   12.18    0.61
   1  -1 -16   12.02    0.48
   1  -1 -16   12.94    0.55
  -1   1 -16   11.33    0.51
  -1   1 -16   11.92    0.54
  -1   1 -17   14.56    0.61
   1  -1 -17   14.89    0.55
  -1   1 -17   15.26    0.63
  -1   1 -17   14.64    0.69
   1  -1 -17   14.25    0.61
   1  -1 -17   15.05    0.61
   1  -1 -18    9.82    0.51
  -1   1 -18   10.10    0.53
  -1   1 -18    9.59    0.59
   1  -1 -18    9.63    0.52
  -1   1 -18   10.04    0.53
   1  -1 -18    9.90    0.46
  -1   1 -19    4.01    0.42
   1  -1 -19    3.92    0.34
   1  -1 -19    4.06    0.35
   1  -1 -19    4.31    0.31
  -1   1 -19    4.10    0.35
  -1   1 -19    4.05    0.36
  -1   1 -20    1.16    0.24
  -1   1 -20    1.62    0.25
   1  -1 -20    1.36    0.20
   1  -1 -20    1.35    0.25
   1  -1 -21    2.56    0.30
   1  -1 -21    2.84    0.25
  -1   1 -21    2.87    0.32
  -1   1 -21    2.66    0.31
   1  -1 -22    1.32    0.21
  -1   1 -22    1.67    0.24
  -1   1 -23    4.76    0.35
   1  -1 -23    4.96    0.36
  -1   1 -24    2.24    0.25
   1  -1 -24    2.06    0.24
   1  -1 -25    0.18    0.11
  -1   1 -25    0.23    0.11
   1  -1 -25    0.23    0.09
  -1   1 -26    0.72    0.12
  -1   1 -26    0.72    0.11
  -1  -2 -26    0.40    0.09
   1   2 -26    0.54    0.11
  -1  -2 -25    0.23    0.11
   1   2 -25    0.15    0.11
  -1  -2 -25    0.29    0.10
   1   2 -24    1.45    0.21
  -1  -2 -24    1.37    0.19
  -1  -2 -24    1.59    0.19
  -1  -2 -23    3.77    0.30
   1   2 -23    4.05    0.33
   1   2 -22    7.17    0.44
   1   2 -22    8.18    0.47
  -1  -2 -22    7.68    0.43
   1   2 -21    0.57    0.20
   1   2 -21    0.78    0.16
  -1  -2 -21    0.84    0.19
   1   2 -21    0.79    0.21
  -1  -2 -20    9.50    0.51
   1   2 -20   10.81    0.56
   1   2 -20   10.32    0.45
   1   2 -20   10.68    0.57
   1   2 -19   12.45    0.61
  -1  -2 -19   11.96    0.57
   1   2 -19   12.87    0.60
   1   2 -19   11.80    0.50
  -1  -2 -19   11.74    0.66
  -1  -2 -19   12.99    0.52
   1   2 -18    6.99    0.44
   1   2 -18    6.81    0.45
  -1  -2 -18    7.23    0.38
  -1  -2 -18    6.23    0.48
  -1  -2 -18    6.64    0.42
  -1  -2 -17    0.26    0.11
   1   2 -17    0.15    0.13
  -1  -2 -17    0.07    0.15
   1   2 -17    0.30    0.18
  -1  -2 -17    0.25    0.17
  -1  -2 -17    0.31    0.15
   1   2 -16    6.08    0.45
   1   2 -16    6.19    0.40
  -1  -2 -16    6.62    0.42
   1   2 -16    5.28    0.60
  -1  -2 -16    6.00    0.40
  -1  -2 -16    6.15    0.45
   1   2 -16    6.88    0.42
  -1  -2 -16    6.03    0.38
  -1  -2 -15    1.95    0.26
  -1  -2 -15    2.23    0.26
   1   2 -15    2.70    0.44
   1   2 -15    2.43    0.25
   1   2 -15    2.34    0.25
   1   2 -15    2.65    0.30
  -1  -2 -15    2.49    0.25
  -1  -2 -15    2.25    0.25
   1   2 -15    2.51    0.42
   1   2 -15    2.51    0.27
  -1  -2 -14    8.46    0.43
   1   2 -14    7.86    0.39
  -1  -2 -14    7.28    0.37
   1   2 -14    7.11    0.66
  -1  -2 -14    8.17    0.43
   1   2 -14    8.34    0.42
   1   2 -14    7.89    0.46
   1   2 -14    8.04    0.41
   1   2 -14    7.96    0.74
  -1   2  14    8.72    0.72
  -1  -2 -14    8.19    0.45
   1   2 -13   18.52    1.11
   1   2 -13   19.83    1.04
  -1   2  13   21.24    1.13
   1   2 -12    7.85    0.62
   1   2 -12    7.45    0.69
  -1   2  12    7.94    0.74
  -1   2  11    5.86    0.64
   1   2 -11    6.36    0.54
   1   2 -11    6.09    0.58
   1   2 -10   38.28    1.33
   1   2 -10   38.95    1.25
  -1   2  10   38.58    1.57
  -1   2   9   57.41    1.87
   1   2  -9   62.72    1.57
   1   2  -9   60.78    1.47
  -1   2   8   42.35    1.54
   1   2  -8   45.61    1.24
   1   2  -8   45.90    1.21
  -1   2   7   32.39    1.22
   1   2  -7   33.03    0.97
   1   2  -6  233.78    2.39
  -1   2   6  244.99    2.90
  -1   2   5   27.21    0.83
   1   2  -5   26.31    0.75
  -1   2   4   95.52    1.32
   1   2  -4   92.80    1.30
   1  -2   3   54.40    0.69
   1  -2   3   55.18    0.73
   1   2  -3   52.13    0.89
  -1   2   3   52.94    0.85
   1   2  -2   19.71    0.49
   1  -2   2   20.14    0.44
  -1   2   2   19.23    0.46
   1  -2   2   20.79    0.38
  -1   2   1   29.58    0.52
   1   2  -1   28.95    0.54
   1  -2   1   28.73    0.53
   1  -2   0   56.93    0.74
   1  -2   0   58.37    0.55
   1   2   0   56.54    0.68
  -1   2   0   57.77    0.61
  -1  -2   0   57.39    0.75
  -1  -2   1   37.21    0.62
   1  -2  -1   37.11    0.60
   1  -2  -1   36.90    0.59
  -1  -2   1   36.19    0.54
  -1  -2   1   36.13    0.56
   1  -2  -2   16.90    0.41
   1  -2  -2   17.10    0.44
  -1  -2   2   17.24    0.38
  -1  -2   2   17.17    0.36
  -1   2  -2   16.99    0.45
   1  -2  -2   16.40    0.48
  -1  -2   2   16.58    0.45
   1  -2  -3   51.50    0.71
  -1  -2   3   49.66    0.60
  -1   2  -3   50.61    0.58
   1   2   3   47.65    0.64
  -1   2  -3   48.76    0.86
   1  -2  -3   51.33    0.39
   1  -2  -3   47.10    0.93
   1  -2  -3   49.82    0.75
   1  -2  -4   96.54    0.71
   1   2   4   91.75    0.98
   1  -2  -4   94.38    1.48
   1  -2  -4   98.09    1.08
  -1   2  -4   93.39    1.31
  -1   2  -4   90.79    1.01
  -1  -2   5   22.44    0.68
   1   2   5   24.31    0.59
   1  -2  -5   24.31    0.44
  -1   2  -5   24.30    0.73
  -1   2  -5   22.30    0.60
   1  -2  -5   24.03    0.83
   1  -2  -6  230.95    2.76
  -1   2  -6  230.98    2.16
   1  -2  -6  235.07    1.59
  -1   2  -6  233.64    2.44
  -1   2  -7   29.30    0.87
   1  -2  -7   28.96    1.07
   1  -2  -7   30.46    0.65
   1   2   7   29.23    0.96
  -1  -2   7   28.17    0.88
  -1   2  -7   29.87    0.93
  -1   2  -8   45.99    1.24
   1  -2  -8   46.07    0.89
   1  -2  -8   46.46    1.44
  -1   2  -8   45.97    1.18
  -1  -2   8   46.20    1.20
   1   2   8   41.71    1.29
   1  -2  -9   70.48    1.89
  -1   2  -9   71.75    1.59
   1  -2  -9   71.73    1.19
   1   2   9   66.38    1.70
  -1   2  -9   70.29    1.63
   1  -2 -10   38.80    1.51
  -1   2 -10   39.81    1.28
   1   2  10   38.62    1.28
   1  -2 -10   39.15    0.95
  -1   2 -10   40.39    1.30
  -1   2 -11    4.55    0.48
   1  -2 -11    4.23    0.35
   1  -2 -11    4.72    0.58
   1   2  11    5.21    0.48
   1   2  12    7.80    0.56
   1  -2 -12    7.01    0.73
  -1   2 -12    7.52    0.63
  -1   2 -13   18.85    1.04
  -1   2 -14    9.09    0.48
  -1   2 -14    8.87    0.44
  -1   2 -14    9.18    0.41
   1  -2 -14    8.81    0.47
   1  -2 -14    8.93    0.42
   1  -2 -14    8.53    0.42
  -1   2 -14    7.98    0.41
   1  -2 -14    8.44    0.38
  -1   2 -15    2.85    0.25
   1  -2 -15    3.25    0.32
  -1   2 -15    3.26    0.30
   1  -2 -15    3.32    0.29
   1  -2 -15    3.07    0.24
  -1   2 -15    3.16    0.31
   1  -2 -15    3.19    0.28
  -1   2 -15    2.89    0.27
  -1   2 -16    4.74    0.41
  -1   2 -16    5.08    0.34
  -1   2 -16    5.64    0.38
   1  -2 -16    5.68    0.43
  -1   2 -16    5.60    0.38
   1  -2 -16    5.84    0.34
   1  -2 -16    5.68    0.37
   1  -2 -16    5.40    0.37
   1  -2 -17    0.03    0.12
   1  -2 -17    0.33    0.14
  -1   2 -17    0.36    0.15
  -1   2 -17    0.29    0.14
  -1   2 -17    0.22    0.16
   1  -2 -17    0.06    0.12
  -1   2 -17    0.30    0.14
  -1   2 -18    7.63    0.47
   1  -2 -18    6.71    0.45
  -1   2 -18    7.22    0.47
   1  -2 -18    7.56    0.46
  -1   2 -18    7.04    0.51
   1  -2 -18    7.68    0.42
  -1   2 -19   10.89    0.64
  -1   2 -19   11.90    0.59
  -1   2 -19   12.31    0.59
   1  -2 -19   12.58    0.53
   1  -2 -19   11.62    0.58
   1  -2 -20   10.17    0.54
  -1   2 -20   10.64    0.56
   1  -2 -20   10.55    0.47
  -1   2 -20   10.15    0.55
  -1   2 -21    1.69    0.26
   1  -2 -21    1.18    0.23
  -1   2 -21    1.39    0.23
   1  -2 -21    1.49    0.19
  -1   2 -22    9.38    0.50
   1  -2 -22    9.52    0.50
  -1   2 -22    9.43    0.51
  -1   2 -23    5.10    0.37
   1  -2 -23    4.77    0.35
  -1   2 -24    1.62    0.22
   1  -2 -24    1.49    0.20
   1  -2 -24    1.94    0.20
  -1   2 -25    0.61    0.13
   1  -2 -25    0.54    0.11
  -1   2 -26    0.45    0.10
   1   3 -26    0.50    0.11
  -1  -3 -25    3.68    0.24
   1   3 -25    3.93    0.26
   1   3 -24    2.74    0.25
  -1  -3 -24    2.44    0.21
  -1  -3 -24    2.48    0.24
  -1  -3 -23    0.88    0.17
  -1  -3 -23    0.80    0.16
   1   3 -23    0.76    0.18
   1   3 -23    0.88    0.19
   1   3 -22    0.20    0.15
  -1  -3 -22    0.18    0.13
   1   3 -22    0.33    0.16
   1   3 -21    7.53    0.47
   1   3 -21    7.20    0.36
  -1  -3 -21    6.87    0.42
   1   3 -21    7.47    0.46
   1   3 -20    2.95    0.31
   1   3 -20    3.04    0.33
   1   3 -20    2.98    0.26
  -1  -3 -20    3.17    0.28
  -1  -3 -20    2.91    0.30
  -1  -3 -19    1.50    0.20
   1   3 -19    1.49    0.25
   1   3 -19    1.09    0.22
  -1  -3 -19    1.59    0.22
  -1  -3 -18    1.98    0.25
  -1  -3 -18    2.08    0.23
   1   3 -18    2.46    0.29
   1   3 -18    2.10    0.28
  -1  -3 -18    2.08    0.30
   1   3 -17    5.25    0.40
   1   3 -17    5.00    0.39
  -1  -3 -17    4.20    0.40
  -1  -3 -17    4.66    0.36
  -1  -3 -17    4.89    0.33
   1   3 -17    4.78    0.60
  -1  -3 -16    1.67    0.20
   1   3 -16    2.32    0.40
   1   3 -16    1.88    0.24
  -1  -3 -16    1.54    0.24
   1   3 -16    1.63    0.23
  -1  -3 -16    1.55    0.23
  -1  -3 -16    1.63    0.21
   1   3 -16    1.83    0.27
   1   3 -16    1.94    0.25
   1   3 -15   10.90    0.49
  -1  -3 -15   10.34    0.51
   1   3 -15   10.88    0.51
   1   3 -15   11.11    0.92
  -1  -3 -15   10.43    0.47
   1   3 -15   11.66    0.90
  -1  -3 -15   11.02    0.56
   1   3 -15   10.76    0.50
   1   3 -15   10.91    0.57
  -1  -3 -14   10.30    0.52
   1   3 -14    9.39    0.77
   1   3 -14   10.63    0.48
   1   3 -14   10.34    0.52
   1   3 -14   11.88    0.93
   1  -3  14    9.92    0.42
  -1   3  14   11.54    0.88
   1   3 -14   10.84    0.47
  -1  -3 -14   10.25    0.49
  -1  -3 -14   10.27    0.44
  -1  -3 -14   10.82    0.49
   1   3 -13   32.90    0.77
  -1   3  13   31.27    1.45
   1   3 -13   29.04    1.29
   1   3 -13   32.22    0.76
   1   3 -13   31.87    1.41
  -1   3  12   25.02    1.35
   1   3 -12   24.78    1.16
   1   3 -12   23.93    1.15
   1   3 -11   60.87    1.71
   1   3 -11   61.47    1.74
   1   3 -10   13.75    0.79
   1   3 -10   13.79    0.77
  -1   3  10   11.39    0.91
   1   3  -9    7.52    0.55
  -1   3   9    6.86    0.68
   1   3  -9    7.36    0.53
  -1   3   8  144.72    2.70
   1   3  -8  141.34    2.24
   1   3  -7    5.74    0.44
  -1   3   7    5.45    0.48
   1   3  -6    7.16    0.46
   1  -3   6    6.96    0.38
  -1   3   6    7.63    0.48
   1  -3   5  351.89    2.40
   1   3  -5  353.83    2.95
   1  -3   4   19.17    0.51
   1   3  -4   18.51    0.64
  -1   3   4   18.06    0.58
   1   3  -3  167.59    1.75
  -1   3   3  164.87    1.61
   1   3  -2    7.82    0.35
  -1   3   2    8.11    0.34
  -1  -3  -1  153.30    1.54
   1   3  -1  153.17    1.41
  -1   3   1  151.58    0.93
  -1  -3   0   97.64    1.18
   1   3   0   95.07    1.02
  -1   3   0   95.26    0.91
  -1  -3   1  166.07    1.49
   1   3   1  165.22    1.21
   1  -3  -1  169.71    1.45
   1  -3  -2   10.51    0.42
   1   3   2    9.56    0.28
  -1  -3   2    9.98    0.36
   1  -3  -2    9.68    0.41
  -1  -3   2   10.17    0.40
  -1   3  -2    9.95    0.39
  -1  -3   2   10.19    0.32
   1  -3  -3  178.53    1.71
   1  -3  -3  176.10    1.93
  -1  -3   3  176.03    1.34
  -1   3  -3  176.57    1.78
  -1   3  -3  170.00    0.88
  -1  -3   3  174.23    1.73
  -1  -3   3  172.32    1.45
   1  -3  -4   15.10    0.51
  -1  -3   4   15.03    0.55
   1  -3  -4   15.05    0.64
   1   3   4   13.93    0.43
  -1   3  -4   15.24    0.57
  -1   3  -4   13.91    0.35
  -1  -3   4   14.75    0.42
  -1  -3   4   15.04    0.43
   1  -3  -5  363.58    3.37
   1  -3  -5  370.41    2.57
   1   3   5  366.62    2.36
  -1   3  -5  368.73    2.16
  -1   3  -5  361.26    2.99
  -1   3  -6    7.64    0.38
   1  -3  -6    7.22    0.52
  -1   3  -6    7.30    0.47
   1   3   6    7.74    0.39
  -1   3  -7    6.45    0.47
  -1   3  -7    6.68    0.39
   1   3   7    6.88    0.43
   1  -3  -7    6.46    0.54
   1  -3  -8  130.75    2.50
  -1   3  -8  126.84    2.16
  -1   3  -8  129.82    1.89
   1  -3  -9    7.62    0.66
  -1   3  -9    8.07    0.52
  -1   3  -9    7.43    0.56
   1   3   9    7.26    0.60
   1   3  10   15.18    0.91
  -1   3 -10   17.25    0.90
  -1   3 -10   16.57    0.80
   1  -3 -10   16.04    1.01
   1   3  11   58.68    1.75
  -1   3 -11   59.93    1.73
   1  -3 -11   57.45    2.00
   1   3  12   23.18    1.07
  -1   3 -12   22.78    1.13
  -1   3 -13   29.90    0.73
  -1   3 -13   28.83    1.33
   1  -3 -14   10.14    0.50
  -1   3 -14   10.40    0.47
  -1   3 -14    9.65    0.50
   1  -3 -14   10.30    0.43
  -1   3 -14    9.74    0.44
  -1   3 -14    9.95    0.81
   1  -3 -14    9.52    0.44
   1  -3 -14    9.75    0.45
  -1   3 -15   10.90    0.56
  -1   3 -15   11.69    0.50
   1  -3 -15   10.86    0.43
   1  -3 -15   11.08    0.50
   1  -3 -15   11.89    0.48
   1  -3 -15   10.53    0.55
   1  -3 -15   11.13    0.50
  -1   3 -15   10.86    0.50
   1  -3 -16    2.11    0.22
   1  -3 -16    2.00    0.25
  -1   3 -16    2.08    0.30
  -1   3 -16    2.27    0.26
   1  -3 -16    2.28    0.21
  -1   3 -16    2.21    0.26
  -1   3 -16    2.22    0.25
  -1  -3  17    5.43    0.66
  -1   3 -17    5.17    0.36
   1  -3 -17    4.77    0.37
   1  -3 -17    5.46    0.36
  -1   3 -17    5.35    0.44
  -1   3 -17    5.20    0.38
  -1   3 -17    5.79    0.40
  -1   3 -18    1.97    0.27
  -1   3 -18    1.56    0.25
   1  -3 -18    1.78    0.22
  -1   3 -18    1.49    0.23
  -1   3 -18    1.15    0.25
   1  -3 -18    1.12    0.21
  -1   3 -19    1.29    0.26
  -1   3 -19    1.02    0.21
  -1   3 -19    1.09    0.23
   1  -3 -19    1.36    0.20
   1  -3 -19    1.25    0.23
  -1   3 -20    2.92    0.31
  -1   3 -20    3.10    0.33
   1  -3 -20    2.96    0.31
   1  -3 -20    2.82    0.26
  -1   3 -21    6.77    0.45
   1  -3 -21    5.94    0.40
   1  -3 -21    6.70    0.36
  -1   3 -21    6.50    0.44
  -1   3 -22    0.27    0.18
  -1   3 -22    0.39    0.15
   1  -3 -22    0.34    0.16
   1  -3 -23    0.96    0.19
  -1   3 -23    0.98    0.20
   1  -3 -23    0.93    0.16
  -1   3 -24    2.88    0.25
   1  -3 -24    2.59    0.24
   1  -3 -24    2.52    0.22
   1  -3 -25    3.62    0.21
  -1   3 -25    4.04    0.26
  -1   3 -26    0.66    0.11
   1   4 -26    0.30    0.08
  -1  -4 -26    0.22    0.08
   1   4 -25    0.15    0.11
  -1  -4 -25    0.08    0.09
  -1  -4 -24    0.06    0.10
   1   4 -24    0.38    0.14
  -1  -4 -23    1.98    0.21
   1   4 -23    2.13    0.26
  -1  -4 -23    2.40    0.25
   1   4 -23    2.00    0.24
   1   4 -22    4.72    0.36
  -1  -4 -22    4.29    0.32
  -1  -4 -22    4.75    0.36
   1   4 -22    4.65    0.36
  -1  -4 -21    0.55    0.17
  -1  -4 -21    0.84    0.16
   1   4 -21    1.03    0.21
   1   4 -21    0.74    0.20
  -1  -4 -20    3.45    0.30
   1   4 -20    3.53    0.34
  -1  -4 -20    3.58    0.28
   1   4 -20    3.17    0.33
  -1  -4 -19   11.95    0.52
   1   4 -19   11.55    0.58
  -1  -4 -19   10.15    0.51
   1   4 -19   11.84    0.58
  -1  -4 -18   27.81    0.81
  -1  -4 -18   29.07    0.98
   1   4 -18   29.49    0.91
   1   4 -18   30.57    0.92
  -1  -4 -18   29.43    0.81
   1   4 -17    9.34    0.50
  -1  -4 -17    9.00    0.55
  -1  -4 -17    9.02    0.46
   1   4 -17    8.59    0.85
   1   4 -17    8.41    0.48
  -1  -4 -17    8.84    0.46
   1   4 -17    9.62    0.52
   1   4 -16    5.30    0.38
  -1  -4 -16    4.98    0.41
  -1  -4 -16    4.21    0.33
  -1  -4 -16    4.86    0.33
   1   4 -16    4.54    0.62
   1   4 -16    4.75    0.36
  -1  -4 -16    4.92    0.39
   1   4 -16    4.94    0.37
  -1  -4 -15    8.79    0.43
   1   4 -15    8.83    0.46
   1   4 -15    8.72    0.81
   1   4 -15    8.42    0.49
  -1  -4 -15    6.71    0.34
   1  -4  15    8.08    0.41
   1   4 -15    8.46    0.44
  -1  -4 -15    8.08    0.49
  -1  -4 -15    7.76    0.46
  -1  -4 -15    8.32    0.42
   1   4 -14   33.08    0.83
  -1   4  14   35.07    1.61
   1  -4  14   33.07    0.80
  -1  -4 -14   33.17    0.79
   1  -4  14   35.52    1.39
   1   4 -14   32.90    0.83
   1   4 -14   33.01    1.41
   1   4 -14   34.57    1.53
  -1  -4 -14   33.14    0.88
  -1  -4 -14   31.13    0.75
  -1  -4 -14   34.55    0.92
   1   4 -14   32.49    0.89
   1   4 -13   14.48    0.53
   1   4 -13   13.22    0.93
  -1   4  13   11.83    1.00
  -1  -4 -13   13.69    0.54
   1   4 -13   13.68    0.90
   1  -4  13   15.13    0.90
   1   4 -13   13.78    0.52
   1   4 -12    3.03    0.43
   1  -4  12    3.19    0.42
  -1   4  12    2.66    0.55
   1   4 -12    3.11    0.46
   1  -4  11   59.38    1.60
   1   4 -11   58.88    1.65
   1   4 -11   54.58    1.70
   1   4 -10   49.83    1.44
   1   4 -10   48.04    1.53
   1  -4  10   50.24    1.40
  -1   4  10   45.28    1.79
   1   4  -9   63.26    1.66
  -1   4   9   63.66    1.91
   1  -4   9   63.51    1.46
   1   4  -9   64.67    1.52
   1   4  -8   27.17    1.05
   1  -4   8   29.12    0.93
   1   4  -7   96.82    1.86
  -1   4   7  100.48    1.88
   1  -4   7   99.22    1.58
   1   4  -6   60.85    1.40
   1  -4   6   60.05    1.15
  -1   4   6   61.43    1.32
   1  -4   5   61.87    1.09
   1   4  -5   59.89    1.30
  -1   4   5   59.11    1.19
  -1   4   4   38.05    0.89
   1   4  -4   37.64    0.97
  -1   4   3  370.76    2.65
   1   4  -3  380.36    2.88
  -1  -4  -2   90.60    1.39
   1   4  -2   88.53    1.30
   1   4  -1   48.08    0.89
  -1  -4  -1   48.66    1.00
  -1   4   1   47.71    0.62
  -1  -4   0  291.52    2.37
   1   4   0  285.40    1.98
  -1   4  -1   49.93    0.85
  -1  -4   1   48.80    0.95
   1   4   1   48.62    0.75
   1  -4  -1   49.21    1.02
  -1   4  -2   88.97    1.27
   1  -4  -2   90.28    1.39
   1   4   2   87.79    0.91
  -1  -4   2   91.50    1.28
   1   4   3  356.16    1.73
  -1   4  -3  374.31    2.81
   1  -4  -3  382.41    3.05
  -1  -4   3  373.18    2.54
   1  -4  -3  380.10    2.89
  -1  -4   3  397.55    2.09
  -1  -4   3  378.46    2.80
  -1  -4   4   41.68    0.84
  -1  -4   4   42.22    0.98
   1   4   4   43.69    0.87
  -1   4  -4   41.61    0.51
   1  -4  -4   43.84    0.99
  -1  -4   4   44.48    0.71
  -1   4  -4   42.05    1.02
   1  -4  -4   42.09    1.12
   1   4   5   55.92    1.01
  -1  -4   5   55.95    0.97
  -1   4  -5   55.68    0.76
  -1  -4   5   58.16    0.87
   1  -4  -5   58.64    1.16
  -1  -4   5   57.35    1.21
  -1   4  -5   56.09    1.26
   1  -4  -5   55.88    1.39
   1  -4  -6   57.34    1.52
  -1   4  -6   59.66    1.39
  -1  -4   6   60.77    0.97
   1   4   6   58.54    1.10
  -1  -4   6   56.35    0.96
  -1   4  -6   55.53    0.92
  -1  -4   6   56.82    1.31
  -1  -4   7   89.77    1.18
  -1   4  -7   92.11    1.35
  -1  -4   7   89.47    1.76
  -1   4  -7   95.29    1.85
   1   4   7   96.04    1.54
   1  -4  -7   90.32    2.05
   1  -4  -8   27.22    1.20
  -1  -4   8   26.94    0.63
  -1  -4   8   25.11    1.00
  -1   4  -8   28.41    0.83
  -1   4  -8   27.64    1.07
   1   4   9   64.75    1.65
  -1   4  -9   62.51    1.34
   1  -4  -9   58.45    1.86
  -1   4  -9   58.83    1.63
  -1  -4   9   57.57    1.62
  -1   4 -10   50.63    1.30
  -1   4 -10   48.99    1.57
  -1   4 -11   56.71    1.77
   1   4  11   55.64    1.85
   1   4  12    1.76    0.38
  -1  -4  12    2.66    0.45
  -1   4 -12    2.23    0.38
  -1   4 -13   13.59    0.50
   1  -4 -13   14.69    0.56
   1  -4 -13   13.74    0.51
  -1  -4  13   14.12    0.99
  -1   4 -13   13.15    0.92
  -1   4 -13   13.03    0.50
   1  -4 -14   34.37    0.91
   1  -4 -14   34.29    0.80
  -1   4 -14   30.97    1.47
  -1   4 -14   32.07    0.90
  -1   4 -14   33.12    0.82
  -1   4 -14   33.49    0.84
  -1  -4  14   36.29    1.60
   1  -4 -14   32.81    0.73
   1  -4 -14   32.70    0.81
  -1  -4  15   10.36    0.87
  -1   4 -15    9.04    0.46
   1  -4 -15    9.84    0.42
  -1   4 -15    9.08    0.47
   1  -4 -15   10.32    0.46
   1  -4 -15    8.67    0.45
  -1   4 -15    9.79    0.53
  -1   4 -15    9.31    0.86
  -1   4 -16    6.23    0.41
  -1   4 -16    6.26    0.40
  -1   4 -16    5.75    0.40
   1  -4 -16    5.92    0.35
   1  -4 -16    5.64    0.37
  -1  -4  16    6.22    0.75
  -1   4 -16    5.85    0.43
   1  -4 -16    5.83    0.36
   1  -4 -17    9.47    0.47
  -1   4 -17    9.47    0.52
  -1   4 -17    8.61    0.49
   1  -4 -17    9.59    0.43
  -1   4 -17    8.78    0.48
   1  -4 -17    9.32    0.49
  -1   4 -17    9.62    0.58
   1  -4 -18   27.13    0.85
  -1   4 -18   29.42    0.91
  -1   4 -18   29.51    0.91
   1  -4 -18   30.32    0.77
   1  -4 -18   29.91    0.82
  -1   4 -18   28.67    0.88
  -1   4 -18   28.32    0.84
  -1   4 -18   28.78    1.00
   1  -4 -19   11.50    0.56
  -1   4 -19   13.42    0.62
   1  -4 -19   12.08    0.52
  -1   4 -19   12.09    0.59
   1  -4 -20    3.56    0.32
  -1   4 -20    3.59    0.35
   1  -4 -20    3.91    0.29
  -1   4 -20    3.96    0.36
   1  -4 -21    0.72    0.18
  -1   4 -21    0.75    0.21
  -1   4 -21    0.69    0.20
   1  -4 -21    0.73    0.13
   1  -4 -22    4.13    0.32
   1  -4 -22    3.67    0.31
  -1   4 -22    4.17    0.35
  -1   4 -22    3.88    0.34
   1  -4 -23    2.42    0.24
  -1   4 -23    2.14    0.25
   1  -4 -23    2.20    0.23
  -1   4 -23    2.49    0.27
   1  -4 -24   -0.08    0.03
   1  -4 -24   -0.13    0.09
  -1   4 -24    0.05    0.12
  -1   4 -25    0.40    0.12
  -1   4 -26    0.20    0.07
  -1  -5 -25    6.51    0.28
  -1  -5 -25    7.16    0.34
  -1  -5 -24    0.84    0.14
   1   5 -24    1.02    0.17
   1   5 -23    4.33    0.32
  -1  -5 -23    4.45    0.32
   1   5 -23    4.47    0.32
   1   5 -22    2.73    0.29
  -1  -5 -22    2.56    0.27
  -1  -5 -22    2.53    0.24
   1   5 -22    2.94    0.28
  -1  -5 -21    0.90    0.15
   1   5 -21    0.56    0.18
  -1  -5 -21    0.73    0.14
  -1  -5 -21    0.75    0.12
  -1  -5 -21    0.59    0.18
   1   5 -21    0.74    0.19
  -1  -5 -20   14.08    0.56
   1   5 -20   13.88    0.62
  -1  -5 -20   14.20    0.64
  -1  -5 -20   12.93    0.54
   1   5 -20   14.02    0.64
  -1  -5 -19    2.22    0.25
   1   5 -19    2.50    0.30
   1   5 -19    2.48    0.29
  -1  -5 -19    2.15    0.25
   1   5 -18   10.22    0.54
  -1  -5 -18    9.23    0.47
   1   5 -18   11.31    0.57
   1   5 -18   10.40    0.55
  -1  -5 -18   10.50    0.50
  -1  -5 -17    1.75    0.22
  -1  -5 -17    1.60    0.22
   1   5 -17    1.84    0.25
   1   5 -17    1.64    0.24
   1   5 -17    1.15    0.36
  -1  -5 -17    1.38    0.24
   1   5 -17    1.65    0.25
  -1  -5 -16    2.98    0.28
   1   5 -16    3.18    0.30
  -1  -5 -16    2.92    0.32
   1   5 -16    3.32    0.32
  -1  -5 -16    3.15    0.33
   1   5 -16    2.40    0.49
  -1  -5 -16    3.25    0.28
  -1  -5 -16    3.11    0.26
  -1  -5 -15   10.14    0.46
   1  -5  15   10.38    0.49
   1   5 -15   11.24    0.52
  -1  -5 -15    9.80    0.42
  -1  -5 -15   10.59    0.54
  -1  -5 -15   11.37    0.56
  -1  -5 -15   11.45    0.50
   1   5 -15   10.92    0.94
   1   5 -15   10.96    0.51
  -1   5  14    5.57    0.74
  -1  -5 -14    4.61    0.37
  -1  -5 -14    4.80    0.35
   1   5 -14    5.23    0.62
   1  -5  14    4.93    0.31
   1   5 -14    4.99    0.36
  -1  -5 -14    4.87    0.32
   1   5 -14    5.16    0.35
   1  -5  14    4.73    0.33
  -1  -5 -14    4.79    0.28
  -1  -5 -14    5.25    0.33
   1   5 -14    4.87    0.36
   1   5 -13    8.08    0.40
  -1  -5 -13    8.10    0.42
   1  -5  13    7.74    0.40
   1   5 -13    8.03    0.76
   1   5 -13    7.93    0.43
  -1   5  13    7.62    0.89
  -1  -5 -13    8.09    0.44
   1  -5  13    7.52    0.37
  -1  -5 -13    8.22    0.40
   1  -5  13    8.07    0.66
   1   5 -13    7.31    0.40
  -1   5  12   22.61    1.45
   1   5 -12   26.00    1.29
   1   5 -12   26.22    1.12
   1  -5  12   27.29    1.14
  -1   5  11    4.69    0.62
   1   5 -11    5.25    0.51
   1   5 -11    4.33    0.52
   1  -5  11    5.62    0.51
   1  -5  10    4.47    0.43
   1   5 -10    4.69    0.44
  -1   5  10    4.61    0.60
   1   5 -10    4.72    0.52
   1   5  -9   52.52    1.59
  -1   5   9   53.72    1.70
   1   5  -9   53.12    1.34
   1  -5   9   54.88    1.39
   1   5  -8   11.22    0.71
  -1   5   8   11.94    0.73
   1  -5   8   11.23    0.60
  -1   5   7   65.64    1.53
   1  -5   7   65.88    1.37
   1   5  -7   63.55    1.60
   1  -5   6    7.11    0.44
   1   5  -6    6.88    0.51
  -1   5   6    6.49    0.46
   1   5  -5   19.29    0.80
  -1   5   5   18.83    0.72
   1   5  -4    4.71    0.39
  -1   5   4    4.81    0.35
   1   5  -3   88.58    1.52
  -1   5   3   86.56    1.41
   1   5  -2    1.13    0.18
  -1  -5  -2    1.17    0.20
  -1   5   2    1.30    0.19
  -1  -5  -1  179.54    2.14
   1   5  -1  175.45    1.85
   1  -5   0  134.33    1.88
   1   5   0  133.15    1.49
  -1   5   0  135.08    1.39
  -1  -5   0  134.56    1.82
   1   5   1  176.60    1.59
   1  -5  -1  182.18    2.21
  -1   5  -1  184.32    1.81
  -1  -5   1  182.89    2.09
   1   5   2    1.20    0.13
   1  -5  -2    2.04    0.25
  -1   5  -2    1.50    0.20
  -1  -5   2    1.87    0.23
  -1  -5   3   88.42    1.42
  -1   5  -3   87.50    1.47
   1   5   3   85.24    0.90
  -1   5  -4    4.58    0.38
   1   5   4    4.26    0.32
  -1  -5   4    4.48    0.36
  -1   5  -4    3.64    0.13
   1  -5  -4    4.62    0.37
   1   5   4    4.24    0.18
  -1  -5   4    4.44    0.32
  -1  -5   5   18.74    0.64
   1   5   5   18.65    0.65
   1  -5  -5   18.22    0.72
  -1  -5   5   17.98    0.72
   1   5   5   15.89    0.30
  -1   5  -5   15.44    0.35
  -1  -5   5   18.87    0.47
  -1   5  -5   18.22    0.77
  -1   5  -6    6.00    0.27
  -1  -5   6    5.88    0.45
  -1  -5   6    5.77    0.28
   1   5   6    4.57    0.15
  -1   5  -6    6.15    0.48
  -1  -5   6    6.21    0.37
   1   5   6    6.12    0.39
   1   5   7   60.76    1.28
  -1  -5   7   62.85    0.96
  -1   5  -7   61.83    1.58
  -1  -5   7   58.88    1.11
  -1  -5   7   58.76    1.47
  -1   5  -7   62.20    0.98
  -1  -5   8   10.59    0.46
  -1  -5   8   11.25    0.44
   1   5   8   11.34    0.61
  -1   5  -8   10.80    0.71
  -1   5  -8   10.81    0.47
  -1   5  -9   59.07    1.71
  -1   5  -9   60.39    1.21
  -1  -5   9   58.85    1.65
   1   5  10    4.61    0.53
  -1  -5  10    4.31    0.50
  -1   5 -10    3.92    0.50
  -1   5 -11    5.55    0.58
  -1  -5  11    6.27    0.63
   1   5  11    5.07    0.61
   1   5  12   25.96    1.37
  -1   5 -12   28.82    1.37
  -1  -5  12   28.19    1.34
   1  -5 -13    7.19    0.36
  -1   5 -13    7.14    0.39
  -1   5 -13    7.47    0.42
   1  -5 -13    7.73    0.42
   1  -5 -13    8.37    0.40
  -1  -5  13    7.79    0.76
   1  -5 -13    7.79    0.42
  -1   5 -13    7.88    0.75
   1  -5 -13    7.54    0.39
  -1   5 -13    8.13    0.41
   1  -5 -14    6.81    0.40
  -1  -5  14    6.07    0.70
  -1   5 -14    6.63    0.73
   1  -5 -14    6.61    0.36
  -1   5 -14    6.59    0.39
  -1   5 -14    6.68    0.40
   1  -5 -14    7.07    0.39
  -1   5 -14    6.96    0.43
  -1  -5  15   11.51    0.96
   1  -5 -15   10.31    0.49
   1  -5 -15   11.82    0.52
  -1   5 -15   11.37    0.57
   1  -5 -15   10.78    0.45
  -1   5 -15   11.06    0.94
  -1   5 -15   11.11    0.52
  -1   5 -15   11.08    0.52
   1  -5 -16    2.83    0.27
   1  -5 -16    2.79    0.26
  -1  -5  16    2.01    0.44
  -1   5 -16    2.66    0.29
  -1   5 -16    2.67    0.31
  -1   5 -16    2.69    0.29
   1  -5 -16    2.32    0.26
  -1   5 -17    1.30    0.24
   1  -5 -17    1.86    0.22
  -1   5 -17    1.81    0.26
   1  -5 -17    2.03    0.22
   1  -5 -17    1.41    0.22
  -1   5 -17    1.89    0.27
  -1   5 -17    1.67    0.25
  -1   5 -18   10.00    0.52
  -1   5 -18   10.31    0.55
   1  -5 -18   10.69    0.47
  -1   5 -18   11.08    0.57
   1  -5 -18   10.38    0.49
   1  -5 -18    9.82    0.51
  -1   5 -18   10.22    0.60
   1  -5 -19    1.94    0.25
   1  -5 -19    1.87    0.20
  -1   5 -19    2.30    0.29
   1  -5 -19    2.15    0.23
  -1   5 -19    2.03    0.27
  -1   5 -19    2.33    0.29
   1  -5 -20   13.39    0.59
  -1   5 -20   14.80    0.65
   1  -5 -20   14.59    0.55
   1  -5 -20   13.80    0.60
  -1   5 -20   13.90    0.63
  -1   5 -21    0.32    0.16
   1  -5 -21    0.34    0.15
   1  -5 -21    0.23    0.10
  -1   5 -21    0.37    0.17
   1  -5 -21    0.18    0.12
  -1   5 -22    2.44    0.28
  -1   5 -22    2.36    0.27
   1  -5 -22    2.41    0.24
  -1   5 -23    5.49    0.36
   1  -5 -23    4.78    0.30
   1  -5 -23    5.15    0.28
  -1   5 -23    5.26    0.35
  -1   5 -24    0.94    0.17
   1  -5 -24    0.58    0.11
  -1   5 -25    8.11    0.34
   1   6 -25    0.92    0.13
  -1  -6 -25    0.60    0.12
  -1  -6 -24    0.73    0.13
   1   6 -24    0.95    0.15
  -1  -6 -24    0.96    0.16
   1   6 -24    0.81    0.15
   1   6 -23    1.12    0.19
   1   6 -23    1.25    0.19
  -1  -6 -23    1.05    0.17
   1   6 -22   10.11    0.49
  -1  -6 -22    9.20    0.46
   1   6 -22    9.12    0.46
  -1  -6 -21    4.93    0.32
  -1  -6 -21    4.67    0.28
  -1  -6 -21    5.01    0.36
   1   6 -21    4.73    0.38
   1   6 -21    4.81    0.37
   1   6 -20    2.39    0.29
   1   6 -20    2.10    0.27
  -1  -6 -20    2.04    0.23
  -1  -6 -20    2.20    0.22
  -1  -6 -20    1.98    0.26
  -1  -6 -20    1.81    0.22
  -1  -6 -19    6.96    0.41
  -1  -6 -19    7.67    0.44
   1   6 -19    7.59    0.49
   1   6 -19    7.32    0.46
  -1  -6 -19    7.16    0.47
  -1  -6 -18    4.85    0.35
   1   6 -18    4.61    0.38
   1   6 -18    4.53    0.37
  -1  -6 -18    4.21    0.38
   1   6 -18    4.47    0.35
  -1  -6 -18    4.43    0.33
  -1  -6 -17   36.99    0.94
   1   6 -17   34.40    0.96
   1   6 -17   36.24    0.97
  -1  -6 -17   34.74    0.88
  -1  -6 -17   36.57    1.06
   1   6 -17   34.15    0.95
  -1  -6 -17   36.38    0.83
   1   6 -17   32.88    1.70
   1   6 -16    2.82    0.55
  -1  -6 -16    2.71    0.28
  -1  -6 -16    2.15    0.29
   1   6 -16    2.66    0.29
  -1  -6 -16    2.53    0.24
  -1  -6 -16    2.72    0.27
   1   6 -16    2.24    0.28
  -1  -6 -16    2.38    0.29
   1   6 -15   18.81    0.69
  -1  -6 -15   19.07    0.60
  -1  -6 -15   17.59    0.61
  -1  -6 -15   19.64    0.72
  -1  -6 -15   19.31    0.66
   1   6 -15   20.36    1.30
  -1  -6 -15   19.30    0.75
   1   6 -15   18.92    0.68
   1  -6  15   18.98    0.68
   1  -6  14    4.57    0.32
  -1  -6 -14    4.38    0.29
  -1  -6 -14    5.09    0.35
  -1   6  14    4.36    0.75
   1   6 -14    4.86    0.36
  -1  -6 -14    4.27    0.31
  -1  -6 -14    4.84    0.38
   1  -6  14    4.88    0.35
   1   6 -14    4.89    0.61
  -1  -6 -14    3.90    0.34
   1   6 -14    4.35    0.32
   1  -6  13    8.50    0.41
  -1  -6 -13    8.49    0.38
  -1   6  13    7.38    0.92
  -1  -6 -13    9.21    0.43
  -1  -6 -13    8.68    0.47
   1   6 -13    9.70    0.45
  -1  -6 -13    8.66    0.44
   1   6 -13    9.29    0.45
   1   6 -13    8.37    0.84
   1  -6  13   10.13    0.46
   1  -6  12   12.53    0.79
   1   6 -12   11.97    0.49
   1  -6  12   11.94    0.48
  -1  -6 -12   12.44    0.53
  -1   6  12   11.70    1.07
   1  -6  12   12.24    0.47
   1   6 -12   11.94    0.47
   1   6 -12   12.23    0.92
  -1  -6 -12   12.55    0.49
   1   6 -11   16.38    1.03
  -1   6  11   17.03    1.18
   1  -6  11   18.09    0.90
   1   6 -10   17.04    1.01
  -1   6  10   19.11    1.13
   1  -6  10   17.47    0.86
   1   6  -9   24.51    0.88
  -1   6   9   23.52    1.12
   1   6  -9   23.61    1.12
   1  -6   9   23.58    0.95
  -1   6   8   29.31    1.14
   1   6  -8   29.35    1.19
   1   6  -7  121.11    2.32
  -1   6   7  115.32    2.08
  -1   6   6   70.75    1.54
   1   6  -6   68.97    1.67
   1   6  -5   50.79    1.37
  -1   6   5   50.08    1.24
  -1   6   4    3.12    0.32
   1   6  -4    3.10    0.34
   1   6  -3  108.99    1.80
  -1   6   3  106.99    1.72
  -1   6   2   62.09    1.30
   1   6  -2   61.68    1.27
  -1  -6  -2   64.68    1.44
   1  -6   1   24.77    0.91
   1   6  -1   23.61    0.74
  -1   6   1   25.04    0.58
  -1  -6  -1   24.21    0.87
  -1  -6   0   17.78    0.74
   1  -6   0   17.27    0.75
  -1   6   0   17.38    0.55
   1   6   0   16.80    0.59
   1   6   1   26.56    0.68
  -1   6  -1   28.12    0.77
   1  -6  -1   27.09    0.95
  -1  -6   1   27.66    0.91
  -1  -6   2   60.35    1.33
   1   6   2   58.26    0.91
   1  -6  -2   60.65    1.41
  -1   6  -2   62.64    1.25
   1  -6  -3  115.54    1.96
   1   6   3  112.08    1.10
  -1   6  -3  116.35    1.81
  -1  -6   3  112.10    1.80
   1   6   4    1.89    0.12
  -1  -6   4    2.14    0.26
  -1   6  -4    2.69    0.31
   1   6   4    2.14    0.26
   1  -6  -4    2.29    0.30
   1  -6  -5   47.57    1.28
   1   6   5   47.47    1.14
  -1   6  -5   45.00    1.28
  -1  -6   5   47.56    1.15
  -1  -6   6   78.31    1.68
  -1   6  -6   84.23    1.84
   1   6   6   84.24    1.54
  -1  -6   6   79.61    1.47
  -1  -6   7  106.21    1.68
  -1  -6   7  111.25    2.09
  -1   6  -7  110.53    2.22
   1   6   7  110.91    1.84
  -1  -6   8   27.19    0.83
  -1  -6   8   27.31    1.10
  -1   6  -8   26.04    1.14
   1   6   8   27.16    0.98
  -1  -6   9   20.96    1.02
  -1   6  -9   23.22    1.14
   1   6   9   24.03    1.00
  -1   6 -10   14.64    0.95
   1   6  10   17.51    0.96
  -1  -6  10   15.22    0.92
  -1  -6  11   16.02    0.99
   1   6  11   16.37    1.03
  -1   6 -11   17.04    1.06
  -1  -6  12   15.23    0.55
   1   6  12   13.85    1.06
  -1  -6  12   13.63    0.95
   1  -6 -12   14.23    0.50
  -1   6 -12   14.21    0.52
  -1   6 -12   14.86    1.03
   1  -6 -12   14.98    0.57
  -1  -6  12   14.62    0.52
   1  -6 -12   15.84    0.55
   1  -6 -13    9.14    0.42
  -1   6 -13    9.20    0.45
  -1   6 -13    8.81    0.44
  -1  -6  13    9.32    0.82
  -1   6 -13    8.62    0.83
   1  -6 -13    9.39    0.44
   1  -6 -13    8.65    0.43
  -1  -6  13    9.27    0.38
  -1   6 -13    7.85    0.42
   1  -6 -14    3.88    0.29
  -1  -6  14    4.23    0.27
  -1   6 -14    4.08    0.32
  -1   6 -14    4.63    0.35
  -1   6 -14    4.21    0.34
   1  -6 -14    4.51    0.33
  -1   6 -14    4.36    0.60
  -1  -6  14    4.43    0.63
   1  -6 -14    4.53    0.31
  -1   6 -15   21.20    0.75
  -1   6 -15   21.28    0.73
   1  -6 -15   20.94    0.69
   1  -6 -15   21.22    0.67
   1  -6 -15   20.06    0.69
  -1  -6  15   19.29    0.57
  -1   6 -15   21.42    1.35
  -1   6 -15   19.69    0.70
  -1  -6  15   21.34    1.29
  -1   6 -16    2.67    0.30
   1  -6 -16    2.52    0.25
  -1   6 -16    2.94    0.30
   1  -6 -16    3.37    0.30
  -1   6 -16    2.86    0.32
   1  -6 -16    2.94    0.29
   1  -6 -17   31.69    0.90
   1  -6 -17   35.37    0.91
   1  -6 -17   34.38    0.87
  -1   6 -17   34.01    0.95
  -1   6 -17   32.56    0.99
  -1   6 -17   32.50    0.94
   1  -6 -18    4.77    0.33
   1  -6 -18    4.07    0.34
  -1   6 -18    4.01    0.36
   1  -6 -18    4.46    0.35
   1  -6 -18    4.52    0.33
  -1   6 -18    4.10    0.37
  -1   6 -18    4.36    0.38
  -1   6 -19    5.74    0.40
   1  -6 -19    5.75    0.36
   1  -6 -19    5.98    0.40
  -1   6 -19    6.34    0.44
   1  -6 -19    5.88    0.41
  -1   6 -19    5.67    0.42
  -1   6 -19    6.40    0.44
  -1   6 -20    1.73    0.25
   1  -6 -20    1.80    0.24
   1  -6 -20    1.79    0.19
  -1   6 -20    1.61    0.25
   1  -6 -20    1.69    0.21
   1  -6 -20    1.38    0.22
  -1   6 -21    4.75    0.37
   1  -6 -21    4.94    0.33
   1  -6 -21    5.06    0.34
  -1   6 -21    4.96    0.38
   1  -6 -21    4.84    0.30
   1  -6 -22    9.26    0.40
  -1   6 -22    9.51    0.48
  -1   6 -22    9.18    0.48
   1  -6 -22    8.61    0.40
  -1   6 -23    0.94    0.18
   1  -6 -23    0.90    0.13
   1  -6 -23    1.03    0.14
  -1   6 -23    1.10    0.18
   1  -6 -24   -0.01    0.04
  -1   6 -24    0.63    0.15
  -1   6 -25    0.73    0.12
   1  -6 -25    0.73    0.12
  -1  -7 -25    0.60    0.11
   1   7 -25    0.33    0.08
   1   7 -24    0.16    0.10
  -1  -7 -24    0.24    0.10
  -1  -7 -24    0.11    0.08
   1   7 -24    0.31    0.11
  -1  -7 -23    1.97    0.22
  -1  -7 -23    1.80    0.19
   1   7 -23    1.75    0.21
   1   7 -23    2.04    0.21
  -1  -7 -22    0.41    0.13
   1   7 -22    0.43    0.16
   1   7 -22    0.27    0.14
   1   7 -21    4.03    0.32
   1   7 -21    4.25    0.36
  -1  -7 -21    4.38    0.33
  -1  -7 -21    3.94    0.26
  -1  -7 -20    5.05    0.38
  -1  -7 -20    5.01    0.35
   1   7 -20    5.47    0.38
   1   7 -20    5.74    0.42
  -1  -7 -20    5.25    0.32
   1   7 -19    6.16    0.45
  -1  -7 -19    6.51    0.44
  -1  -7 -19    5.93    0.36
   1   7 -19    6.07    0.42
  -1  -7 -19    5.77    0.38
  -1  -7 -18    0.67    0.19
  -1  -7 -18    0.73    0.18
   1   7 -18    0.74    0.20
  -1  -7 -18    0.49    0.14
   1   7 -18    0.65    0.17
   1   7 -18    0.75    0.22
  -1  -7 -18    0.94    0.17
   1   7 -17    7.38    0.47
  -1  -7 -17    6.73    0.40
  -1  -7 -17    7.44    0.41
   1   7 -17    7.57    0.46
  -1  -7 -17    6.97    0.48
  -1  -7 -17    7.10    0.38
  -1  -7 -17    7.06    0.45
   1   7 -17    7.15    0.46
   1   7 -16    7.58    0.46
  -1  -7 -16    8.56    0.44
  -1  -7 -16    7.88    0.51
   1   7 -16    7.86    0.48
   1   7 -16    8.58    0.91
  -1  -7 -16    8.76    0.43
  -1  -7 -16    8.00    0.46
   1  -7  15   13.82    0.60
   1   7 -15   14.33    0.60
  -1  -7 -15   15.17    0.68
   1   7 -15   15.40    1.20
  -1  -7 -15   13.94    0.65
  -1  -7 -15   14.82    0.60
  -1  -7 -15   13.53    0.54
   1   7 -15   13.96    0.61
  -1  -7 -15   14.96    0.54
  -1  -7 -14    5.93    0.34
   1  -7  14    5.69    0.31
   1  -7  14    5.77    0.37
  -1  -7 -14    5.68    0.42
  -1  -7 -14    6.16    0.39
   1  -7  14    5.28    0.37
   1   7 -14    5.87    0.38
  -1  -7 -14    5.63    0.41
   1   7 -14    5.37    0.38
   1   7 -14    6.93    0.78
  -1   7  14    5.35    0.77
  -1  -7 -13    3.06    0.29
  -1  -7 -13    3.23    0.31
   1   7 -13    3.79    0.57
   1   7 -13    3.13    0.29
   1   7 -13    3.33    0.29
   1  -7  13    3.24    0.28
  -1  -7 -13    3.49    0.30
  -1  -7 -13    3.43    0.27
  -1   7  13    3.39    0.63
   1  -7  13    3.46    0.28
   1  -7  13    3.50    0.24
  -1  -7 -12   10.61    0.47
   1  -7  12   10.79    0.46
   1   7 -12   10.97    0.93
   1   7 -12   10.20    0.47
  -1  -7 -12   10.48    0.50
  -1  -7 -12   10.70    0.42
   1  -7  12   10.74    0.48
   1   7 -12   10.58    0.46
  -1   7  12   10.09    1.02
  -1  -7 -12   11.21    0.52
   1   7 -11   45.27    1.76
   1  -7  11   44.45    0.93
   1  -7  11   44.71    0.88
  -1   7  11   44.30    1.86
  -1  -7 -11   45.61    0.98
   1   7 -11   43.42    0.86
  -1  -7 -11   44.62    0.91
   1   7 -10    5.52    0.63
  -1   7  10    6.22    0.65
   1  -7  10    6.13    0.50
  -1   7   9    6.97    0.64
   1   7  -9    6.85    0.64
  -1   7   8   53.02    1.58
   1   7  -8   53.65    1.70
  -1   7   7   84.21    1.87
   1   7  -7   87.73    2.09
   1   7  -6   33.14    1.22
  -1   7   6   32.72    1.11
   1   7  -5   41.71    1.31
  -1   7   5   40.03    1.20
   1   7  -4   29.49    1.06
  -1   7   4   29.59    1.00
  -1   7   3  107.32    1.89
   1  -7   3  103.82    2.02
   1   7  -3  105.82    1.88
   1  -7   2   17.33    0.83
  -1   7   2   18.73    0.79
  -1   7   2   18.39    0.46
  -1  -7  -2   19.51    0.88
   1   7  -2   20.17    0.79
   1   7  -1   12.31    0.59
   1  -7   1   11.62    0.69
  -1   7   1   12.79    0.46
  -1  -7  -1   11.72    0.67
   1  -7   0    9.18    0.61
  -1  -7   0    8.46    0.57
   1   7   0    8.61    0.46
  -1   7   0    8.91    0.43
   1  -7  -1   12.25    0.71
  -1  -7   1   12.18    0.67
   1   7   1   12.27    0.50
  -1   7  -1   12.89    0.56
   1  -7  -2   23.28    0.96
  -1   7  -2   24.53    0.84
  -1  -7   2   25.10    0.95
   1   7   2   24.05    0.63
   1  -7  -3   96.20    1.94
   1   7   3   93.00    1.08
  -1  -7   3   96.92    1.84
  -1   7  -3   97.79    1.79
  -1  -7   4   33.34    1.07
   1  -7  -4   33.93    1.17
   1   7   4   35.68    1.08
  -1   7  -4   35.22    1.14
  -1  -7   5   43.37    1.21
   1   7   5   42.90    1.19
   1  -7  -5   42.16    1.32
  -1   7  -5   43.99    1.34
  -1   7  -6   32.27    1.21
   1   7   6   32.40    1.04
  -1  -7   6   31.62    1.02
  -1   7  -7   91.45    2.13
  -1  -7   7   88.65    1.69
   1   7   7   84.73    1.72
   1   7   8   57.59    1.48
  -1  -7   8   58.73    1.33
  -1   7  -8   57.00    1.76
   1   7   9    5.81    0.52
  -1   7  -9    6.39    0.61
  -1  -7   9    5.89    0.57
  -1  -7  10    4.79    0.57
   1   7  10    5.83    0.57
  -1   7 -10    4.21    0.53
  -1  -7  11   41.25    0.86
   1  -7 -11   41.91    0.85
  -1  -7  11   41.01    1.59
   1  -7 -11   43.83    0.91
  -1   7 -11   43.77    1.75
   1  -7 -11   42.23    0.94
  -1  -7  11   42.55    0.90
   1  -7 -12    8.65    0.43
  -1  -7  12    9.41    0.39
   1  -7 -12    9.97    0.45
   1  -7 -12    9.75    0.44
   1  -7 -12    8.84    0.42
  -1   7 -12    8.90    0.83
  -1  -7  12    9.33    0.82
   1   7  12    9.52    0.89
  -1  -7  12    9.25    0.43
   1  -7 -13    3.23    0.29
  -1  -7  13    3.00    0.24
   1  -7 -13    3.13    0.27
   1  -7 -13    2.95    0.26
   1  -7 -13    3.42    0.28
  -1   7 -13    3.13    0.28
  -1   7 -13    2.88    0.52
  -1   7 -13    3.40    0.29
  -1  -7  13    2.81    0.49
  -1   7 -14    4.97    0.36
  -1  -7  14    4.62    0.64
   1  -7 -14    5.38    0.36
  -1  -7  14    4.63    0.30
   1  -7 -14    5.02    0.33
   1  -7 -14    4.95    0.35
  -1   7 -14    4.60    0.63
  -1   7 -14    4.46    0.34
   1  -7 -14    5.25    0.36
  -1   7 -14    4.98    0.36
   1  -7 -15   12.99    0.58
  -1   7 -15   13.68    0.59
   1  -7 -15   14.15    0.57
  -1   7 -15   12.90    0.59
  -1   7 -15   13.33    0.59
  -1   7 -15   13.75    1.11
  -1  -7  15   13.82    1.02
   1  -7 -15   14.28    0.59
   1  -7 -15   13.53    0.57
  -1  -7  15   13.70    0.51
  -1   7 -16    8.04    0.48
   1  -7 -16    7.75    0.44
   1  -7 -16    8.96    0.47
  -1  -7  16    8.60    0.41
   1  -7 -16    8.20    0.46
   1  -7 -16    8.34    0.48
  -1   7 -16    7.79    0.47
  -1   7 -16    7.05    0.46
   1  -7 -17    6.66    0.43
  -1   7 -17    6.96    0.46
  -1   7 -17    6.56    0.44
   1  -7 -17    6.77    0.41
   1  -7 -17    6.98    0.42
   1  -7 -17    6.25    0.41
   1  -7 -17    6.36    0.38
  -1   7 -18    1.11    0.24
  -1   7 -18    0.78    0.20
   1  -7 -18    1.32    0.21
   1  -7 -18    1.14    0.20
   1  -7 -18    0.90    0.17
  -1   7 -18    0.87    0.22
  -1   7 -19    6.36    0.44
   1  -7 -19    6.97    0.40
  -1   7 -19    5.83    0.41
  -1   7 -19    6.50    0.44
  -1   7 -19    6.23    0.42
   1  -7 -19    6.10    0.40
   1  -7 -19    6.06    0.40
   1  -7 -20    4.56    0.33
  -1   7 -20    4.69    0.38
   1  -7 -20    4.71    0.32
   1  -7 -20    4.22    0.32
  -1   7 -20    5.11    0.40
   1  -7 -21    4.73    0.29
   1  -7 -21    4.23    0.30
  -1   7 -21    4.24    0.35
  -1   7 -21    4.83    0.37
   1  -7 -21    4.19    0.31
  -1   7 -22    0.51    0.18
   1  -7 -22    0.41    0.11
  -1   7 -22    0.40    0.15
  -1   7 -23    2.14    0.22
   1  -7 -23    2.03    0.18
  -1   7 -23    1.94    0.21
   1  -7 -24    0.42    0.11
  -1   7 -24    0.24    0.11
   1  -7 -25    0.32    0.08
  -1   7 -25    0.42    0.10
   1   8 -24    4.85    0.25
  -1  -8 -24    4.19    0.25
  -1  -8 -23    1.45    0.19
  -1  -8 -23    1.43    0.15
   1   8 -23    1.40    0.19
   1   8 -23    1.60    0.20
  -1  -8 -22    0.57    0.14
  -1  -8 -22    0.78    0.16
   1   8 -22    0.71    0.15
   1   8 -22    0.55    0.16
   1   8 -21    3.13    0.31
  -1  -8 -21    2.69    0.26
   1   8 -21    3.40    0.29
  -1  -8 -20    3.48    0.26
  -1  -8 -20    3.57    0.32
   1   8 -20    3.37    0.34
   1   8 -20    3.26    0.30
   1   8 -19    3.30    0.35
   1   8 -19    3.22    0.31
  -1  -8 -19    3.32    0.33
  -1  -8 -19    3.40    0.27
   1   8 -19    3.66    0.32
  -1  -8 -19    3.41    0.30
  -1  -8 -18    0.40    0.12
   1   8 -18    0.51    0.19
   1   8 -18    0.54    0.20
  -1  -8 -18    0.84    0.19
   1   8 -18    0.44    0.19
  -1  -8 -18    0.58    0.17
   1   8 -17    1.58    0.26
  -1  -8 -17    1.30    0.23
   1   8 -17    1.70    0.24
  -1  -8 -17    1.32    0.22
   1   8 -17    1.58    0.23
  -1  -8 -17    1.80    0.22
  -1  -8 -17    1.20    0.19
  -1  -8 -16    8.99    0.54
  -1  -8 -16    9.86    0.52
  -1  -8 -16   10.22    0.49
   1   8 -16   10.08    0.54
   1   8 -16   11.06    1.00
   1   8 -16   10.54    0.53
  -1  -8 -16   10.69    0.48
  -1  -8 -15    8.95    0.44
   1   8 -15    9.02    0.50
  -1  -8 -15    8.10    0.50
   1  -8  15    9.09    0.41
  -1  -8 -15    8.35    0.45
   1   8 -15    8.71    0.89
  -1  -8 -15    8.97    0.54
   1   8 -15    8.71    0.49
  -1  -8 -15    8.43    0.48
  -1  -8 -14    5.40    0.38
  -1  -8 -14    5.05    0.39
   1  -8  14    5.76    0.33
   1   8 -14    5.11    0.38
  -1  -8 -14    5.75    0.43
   1  -8  14    4.82    0.35
   1   8 -14    5.31    0.71
  -1  -8 -14    5.13    0.35
   1  -8  14    5.08    0.38
   1   8 -14    5.40    0.37
  -1   8  14    4.40    0.78
  -1  -8 -14    5.38    0.34
  -1  -8 -13    3.76    0.33
  -1  -8 -13    4.12    0.31
   1   8 -13    4.08    0.63
  -1  -8 -13    4.41    0.30
   1  -8  13    3.99    0.31
   1  -8  13    3.95    0.32
  -1  -8 -13    3.60    0.34
  -1   8  13    3.13    0.67
   1   8 -13    3.94    0.32
   1  -8  13    4.05    0.27
  -1  -8 -13    4.52    0.34
   1   8 -13    4.59    0.33
  -1  -8 -12    1.72    0.24
  -1  -8 -12    2.08    0.23
   1   8 -12    1.35    0.38
   1  -8  12    1.71    0.22
  -1  -8 -12    1.78    0.23
   1  -8  12    2.04    0.22
  -1  -8 -12    1.98    0.23
  -1  -8 -12    1.74    0.20
  -1   8  12    2.03    0.51
   1   8 -12    1.77    0.20
   1   8 -12    1.99    0.23
   1   8 -11    0.52    0.31
   1  -8  11    0.86    0.15
  -1  -8 -11    0.72    0.16
  -1  -8 -11    0.92    0.15
   1  -8  11    0.94    0.17
  -1   8  11    0.81    0.37
  -1  -8 -11    0.83    0.18
  -1  -8 -11    1.03    0.17
  -1  -8 -11    0.76    0.16
   1   8 -11    1.04    0.16
  -1  -8 -10   16.00    0.55
  -1   8  10   17.03    1.09
   1   8 -10   16.45    1.07
   1  -8  10   15.18    0.54
  -1  -8 -10   15.06    0.56
   1  -8  10   15.42    0.53
  -1   8   9    6.16    0.62
   1  -8   9    5.70    0.54
   1   8  -9    5.52    0.63
   1  -8   8   30.26    1.19
   1   8  -8   31.56    1.38
  -1   8   8   34.17    1.32
  -1   8   7    6.38    0.56
   1   8  -7    6.45    0.62
   1  -8   7    6.01    0.55
   1  -8   6   95.00    2.11
  -1   8   6   98.72    2.07
   1   8  -5   33.64    1.25
   1  -8   5   32.10    1.23
  -1   8   5   33.30    1.17
   1  -8   4   18.99    0.94
   1   8  -4   19.92    0.93
  -1   8   4   20.13    0.90
   1  -8   3   10.61    0.70
  -1   8   3   11.53    0.68
   1   8  -3   11.51    0.66
   1  -8   2   19.97    0.97
  -1  -8  -2   19.43    0.95
  -1   8   2   18.82    0.86
   1   8  -2   18.91    0.81
  -1  -8  -1   10.25    0.69
   1  -8   1   10.21    0.69
  -1   8   1   10.47    0.45
   1   8  -1   10.70    0.58
  -1  -8   0    0.20    0.16
   1   8   0    0.28    0.14
  -1   8   0    0.29    0.13
   1  -8   0    0.44    0.21
   1  -8  -1    8.53    0.65
  -1  -8   1    8.86    0.62
   1   8   1    8.62    0.45
  -1   8  -1    9.31    0.52
   1  -8  -2   19.67    0.95
   1   8   2   22.21    0.64
  -1   8  -2   21.14    0.84
  -1  -8   2   21.30    0.95
   1  -8  -3    8.32    0.63
  -1   8  -3    7.96    0.56
  -1  -8   3    7.42    0.57
  -1  -8   4   19.33    0.89
   1   8   4   20.24    0.89
  -1   8  -4   19.27    0.90
   1  -8  -4   18.61    0.94
   1  -8  -5   31.59    1.23
  -1   8  -5   34.33    1.25
  -1  -8   5   32.71    1.15
   1   8   5   33.58    1.14
  -1  -8   6   93.83    1.92
   1   8   6   99.91    1.97
  -1   8  -6   98.71    2.22
  -1  -8   7    8.07    0.56
   1   8   7    8.11    0.59
  -1   8  -7    7.71    0.66
   1   8   8   35.17    1.24
  -1  -8   8   34.35    1.11
  -1   8  -8   36.58    1.48
  -1   8  -9    6.62    0.67
   1   8   9    6.30    0.56
  -1   8 -10   16.43    1.10
  -1  -8  10   16.23    0.56
   1  -8 -10   15.33    0.54
   1   8  10   17.16    0.98
  -1   8 -10   16.13    0.55
  -1  -8  10   16.50    0.55
   1  -8 -10   16.02    0.56
   1  -8 -11    1.73    0.21
  -1   8 -11    1.36    0.32
  -1  -8  11    1.20    0.18
  -1  -8  11    1.34    0.18
   1  -8 -11    1.14    0.18
   1  -8 -11    1.42    0.20
  -1  -8  11    1.34    0.15
   1  -8 -12    1.86    0.22
   1  -8 -12    2.22    0.23
  -1  -8  12    2.14    0.21
   1  -8 -12    2.04    0.22
  -1  -8  12    2.01    0.22
   1  -8 -12    2.03    0.22
   1   8  12    1.92    0.45
  -1   8 -12    1.82    0.40
  -1  -8  12    1.86    0.18
  -1   8 -13    4.02    0.32
   1  -8 -13    4.58    0.34
   1  -8 -13    3.88    0.31
  -1   8 -13    3.72    0.57
   1  -8 -13    4.24    0.32
  -1   8 -13    4.23    0.33
  -1  -8  13    4.20    0.29
   1  -8 -13    3.77    0.31
   1  -8 -14    5.22    0.35
  -1   8 -14    4.75    0.37
  -1   8 -14    5.36    0.38
  -1   8 -14    5.60    0.74
   1  -8 -14    5.55    0.38
   1  -8 -14    5.52    0.37
  -1  -8  14    5.57    0.33
   1  -8 -14    4.81    0.35
   1  -8 -15    6.72    0.42
   1  -8 -15    8.31    0.46
  -1   8 -15    7.51    0.46
  -1   8 -15    6.58    0.81
   1  -8 -15    7.39    0.43
  -1   8 -15    7.36    0.46
   1  -8 -15    6.95    0.41
  -1  -8  15    7.46    0.39
  -1   8 -16    9.54    0.53
   1  -8 -16    9.32    0.47
   1  -8 -16    9.09    0.49
  -1   8 -16   10.07    0.54
  -1  -8  16   10.59    0.46
   1  -8 -16   10.39    0.53
   1  -8 -16    9.68    0.50
   1  -8 -17    1.35    0.22
   1  -8 -17    1.42    0.22
   1  -8 -17    1.60    0.22
  -1   8 -17    1.48    0.25
   1  -8 -17    1.59    0.22
  -1   8 -17    1.59    0.26
  -1  -8  17    1.46    0.19
   1  -8 -18    0.54    0.16
  -1   8 -18    0.70    0.22
  -1   8 -18    0.26    0.17
   1  -8 -18    0.53    0.17
  -1  -8  18    0.38    0.14
   1  -8 -18    0.64    0.17
  -1   8 -18    0.51    0.18
   1  -8 -19    2.74    0.27
  -1   8 -19    2.86    0.30
  -1   8 -19    3.60    0.35
   1  -8 -19    3.04    0.28
  -1   8 -19    3.21    0.32
   1  -8 -19    2.77    0.27
  -1   8 -19    2.78    0.30
  -1   8 -20    3.93    0.35
   1  -8 -20    3.36    0.26
  -1   8 -20    3.60    0.33
   1  -8 -20    3.69    0.30
   1  -8 -20    3.42    0.28
  -1   8 -21    2.56    0.27
   1  -8 -21    2.26    0.22
  -1   8 -21    2.40    0.26
  -1   8 -22    0.33    0.14
  -1   8 -22    0.44    0.14
   1  -8 -22    0.59    0.13
  -1   8 -23    1.46    0.20
   1  -8 -23    1.37    0.18
  -1   8 -23    1.76    0.20
  -1   8 -24    4.66    0.25
   1  -8 -24    4.07    0.24
  -1  -9 -24    2.54    0.18
   1   9 -24    1.64    0.16
  -1  -9 -23    1.50    0.18
   1   9 -23    1.36    0.17
   1   9 -23    1.49    0.16
   1   9 -22    5.03    0.30
  -1  -9 -22    4.28    0.26
  -1  -9 -22    4.59    0.31
   1   9 -22    4.32    0.30
  -1  -9 -21    0.97    0.19
   1   9 -21    0.83    0.16
   1   9 -21    0.88    0.19
  -1  -9 -21    0.87    0.15
   1   9 -20    1.82    0.25
  -1  -9 -20    1.66    0.22
  -1  -9 -20    1.79    0.25
   1   9 -20    1.68    0.23
  -1  -9 -20    1.79    0.18
   1  -9  20    1.90    0.18
   1   9 -19    2.50    0.27
  -1  -9 -19    2.53    0.27
  -1  -9 -19    2.11    0.27
  -1  -9 -19    1.98    0.20
   1   9 -19    2.49    0.28
   1   9 -18    2.96    0.29
   1   9 -18    3.17    0.31
  -1  -9 -18    2.69    0.26
  -1  -9 -18    2.87    0.30
   1   9 -18    2.83    0.30
  -1  -9 -17    6.03    0.42
  -1  -9 -17    6.16    0.45
   1   9 -17    5.92    0.42
  -1  -9 -17    6.49    0.40
   1   9 -17    6.52    0.43
   1   9 -17    6.35    0.41
   1   9 -16    8.92    0.50
   1  -9  16    9.15    0.41
   1   9 -16    9.04    0.51
  -1  -9 -16    9.16    0.54
  -1  -9 -16    9.02    0.51
  -1  -9 -16    9.09    0.47
   1   9 -15    6.21    0.42
   1   9 -15    6.27    0.44
   1  -9  15    6.04    0.35
   1   9 -15    6.25    0.75
  -1  -9 -15    6.28    0.42
  -1  -9 -15    5.52    0.42
  -1  -9 -15    6.46    0.37
  -1  -9 -15    6.64    0.40
  -1  -9 -14   12.03    0.61
  -1  -9 -14   13.49    0.54
  -1  -9 -14   12.78    0.62
   1   9 -14   12.69    1.09
  -1  -9 -14   13.04    0.55
   1   9 -14   12.51    0.58
   1  -9  14   11.85    0.48
   1  -9  14   12.59    0.56
  -1  -9 -14   12.88    0.59
   1   9 -14   12.77    0.56
   1  -9  14   13.13    0.61
   1   9 -13    1.85    0.25
   1  -9  13    1.63    0.23
  -1  -9 -13    1.51    0.21
  -1  -9 -13    1.79    0.22
   1   9 -13    1.66    0.23
  -1  -9 -13    1.50    0.24
   1  -9  13    1.70    0.24
  -1  -9 -13    1.72    0.21
   1   9 -13    1.86    0.47
  -1  -9 -13    1.72    0.26
  -1  -9 -12   35.33    0.91
   1   9 -12   35.68    0.86
  -1  -9 -12   33.99    0.85
   1   9 -12   33.90    0.88
   1  -9  12   34.41    0.88
  -1   9  12   37.70    1.92
   1  -9  12   35.07    0.92
  -1  -9 -12   33.66    0.94
   1   9 -12   38.59    1.83
  -1  -9 -12   37.49    0.86
  -1  -9 -12   37.37    0.98
  -1   9  11    2.76    0.55
   1   9 -11    3.01    0.26
   1  -9  11    2.74    0.20
   1  -9  11    3.31    0.29
  -1  -9 -11    3.21    0.30
  -1  -9 -11    3.25    0.30
  -1  -9 -11    3.26    0.28
  -1  -9 -11    3.12    0.26
   1  -9  11    3.04    0.27
  -1  -9 -11    3.08    0.26
   1   9 -11    3.29    0.53
  -1   9  10    2.10    0.46
  -1  -9 -10    2.02    0.22
   1   9 -10    1.94    0.39
  -1  -9 -10    1.88    0.20
   1  -9  10    2.17    0.22
  -1  -9 -10    2.02    0.23
   1  -9  10    2.14    0.23
  -1  -9 -10    1.99    0.19
  -1  -9 -10    1.81    0.21
  -1  -9 -10    1.72    0.18
  -1  -9  -9   37.42    0.80
  -1  -9  -9   36.11    0.78
   1   9  -9   37.74    1.64
   1  -9   9   38.79    1.41
   1  -9   9   36.21    0.81
   1  -9   9   36.51    0.84
  -1   9   9   38.42    1.56
  -1  -9  -9   37.08    0.85
   1  -9   9   36.75    0.74
   1   9  -8   14.74    1.00
  -1   9   8   14.16    0.91
   1  -9   8   13.96    0.49
   1  -9   8   14.40    0.88
  -1  -9  -8   14.84    0.52
   1   9  -7   11.04    0.82
   1  -9   7   10.20    0.76
  -1   9   7   11.52    0.78
   1   9  -6   24.85    1.17
   1  -9   6   23.64    1.13
  -1   9   6   25.33    1.12
  -1   9   5    2.68    0.38
   1   9  -5    2.44    0.37
   1  -9   5    2.49    0.41
   1  -9   4    3.26    0.44
  -1   9   4    3.77    0.43
   1   9  -4    3.45    0.42
   1   9  -3   18.54    0.89
  -1   9   3   17.59    0.90
   1  -9   3   17.35    0.97
   1   9  -2   17.77    0.83
  -1  -9  -2   16.52    0.95
  -1   9   2   18.06    0.91
   1  -9   2   17.33    0.97
   1   9  -1    0.36    0.16
  -1   9   1    0.66    0.14
   1  -9   1    0.45    0.25
  -1  -9  -1    0.44    0.19
   1   9   0  226.91    2.61
  -1  -9   0  222.19    3.35
  -1   9   0  228.69    2.52
   1  -9  -1    0.75    0.24
   1   9   1    1.04    0.16
  -1   9  -1    0.86    0.19
  -1  -9   1    0.90    0.27
   1  -9  -2   15.32    0.92
  -1   9  -2   16.02    0.78
  -1  -9   2   15.65    0.89
  -1   9  -3   21.68    0.96
  -1  -9   3   20.73    1.02
   1  -9  -3   20.74    1.06
  -1  -9   4    2.75    0.38
  -1   9  -4    2.85    0.38
   1  -9  -4    2.16    0.37
   1   9   4    3.16    0.39
   1  -9  -5    2.44    0.38
  -1  -9   5    2.24    0.35
   1   9   5    2.78    0.36
  -1   9  -5    2.46    0.37
   1   9   6   28.56    1.14
  -1   9  -6   27.68    1.25
  -1  -9   6   26.80    1.11
  -1   9  -7   10.06    0.79
   1   9   7    8.65    0.65
  -1  -9   7    8.49    0.62
   1   9   8   14.35    0.85
  -1  -9   8   13.36    0.77
  -1   9  -8   15.38    1.02
  -1  -9   9   36.60    0.77
  -1  -9   9   36.25    0.81
  -1  -9   9   35.53    0.70
  -1  -9   9   35.64    0.83
   1   9   9   37.09    1.40
   1  -9  -9   36.76    0.85
  -1   9  -9   38.37    1.65
  -1   9  -9   36.14    0.82
   1  -9  -9   36.02    0.84
  -1  -9  10    2.38    0.23
  -1  -9  10    2.25    0.19
   1  -9 -10    2.45    0.21
   1   9  10    2.90    0.44
   1  -9 -10    2.22    0.23
   1  -9 -10    2.51    0.22
  -1   9 -10    2.18    0.23
  -1  -9  10    2.35    0.24
   1  -9 -10    2.44    0.24
  -1   9 -10    2.05    0.42
  -1  -9  11    4.93    0.33
   1  -9 -11    4.54    0.33
   1   9  11    5.63    0.62
   1  -9 -11    4.19    0.30
  -1  -9  11    4.49    0.27
   1  -9 -11    4.46    0.29
  -1   9 -11    4.64    0.66
   1  -9 -11    4.41    0.33
   1  -9 -12   36.04    0.93
  -1   9 -12   35.89    1.76
   1  -9 -12   36.20    0.95
  -1  -9  12   34.27    0.88
   1  -9 -12   34.25    0.87
  -1  -9  12   35.28    0.81
   1  -9 -12   33.81    0.81
  -1  -9  12   35.30    0.74
   1  -9 -13    1.74    0.24
  -1   9 -13    1.48    0.22
   1  -9 -13    1.71    0.22
  -1  -9  13    1.40    0.16
  -1   9 -13    1.40    0.39
   1  -9 -13    1.32    0.20
  -1  -9  13    1.50    0.21
   1  -9 -13    1.28    0.21
  -1   9 -14    8.65    0.49
   1  -9 -14    9.47    0.50
  -1  -9  14    9.08    0.44
  -1   9 -14    9.84    0.96
   1  -9 -14    8.54    0.43
   1  -9 -14    8.77    0.50
   1  -9 -14    8.55    0.46
  -1   9 -14    8.58    0.48
  -1  -9  15    5.98    0.37
   1  -9 -15    4.86    0.38
  -1   9 -15    6.61    0.83
  -1   9 -15    5.31    0.41
   1  -9 -15    5.61    0.38
  -1   9 -15    5.84    0.41
   1  -9 -15    5.84    0.40
   1  -9 -15    5.65    0.36
  -1  -9  16    8.50    0.43
   1  -9 -16    8.35    0.49
   1  -9 -16    8.07    0.46
  -1   9 -16    7.78    0.48
  -1   9 -16    8.75    0.49
   1  -9 -16    9.07    0.49
   1  -9 -17    6.31    0.42
   1  -9 -17    7.05    0.42
   1  -9 -17    6.26    0.41
  -1  -9  17    6.54    0.37
  -1   9 -17    6.10    0.43
  -1   9 -17    6.24    0.43
  -1   9 -18    2.88    0.30
   1  -9 -18    3.17    0.28
  -1   9 -18    2.99    0.31
  -1  -9  18    2.94    0.27
   1  -9 -18    2.79    0.28
   1  -9 -18    2.85    0.29
   1  -9 -19    2.06    0.24
  -1   9 -19    2.11    0.25
   1  -9 -19    2.08    0.23
  -1   9 -19    2.35    0.29
  -1   9 -19    2.26    0.27
  -1  -9  19    2.11    0.22
  -1   9 -19    2.18    0.27
  -1   9 -20    1.56    0.23
  -1   9 -20    1.90    0.23
   1  -9 -20    1.81    0.20
  -1   9 -20    1.98    0.26
   1  -9 -21    0.85    0.17
  -1   9 -21    0.67    0.17
   1  -9 -21    0.69    0.14
  -1   9 -21    0.63    0.19
   1  -9 -22    5.00    0.32
  -1   9 -22    5.44    0.32
  -1   9 -22    5.10    0.32
   1  -9 -22    4.84    0.25
  -1   9 -23    1.67    0.18
   1  -9 -23    1.32    0.16
  -1   9 -23    1.82    0.18
  -1   9 -24    2.51    0.17
  -1 -10 -23    0.15    0.08
   1  10 -23    0.26    0.08
   1  10 -23    0.31    0.11
   1  10 -22    0.84    0.13
  -1 -10 -22    0.89    0.15
   1  10 -22    0.92    0.14
   1  10 -21    0.31    0.13
  -1 -10 -21    0.07    0.11
   1  10 -21    0.12    0.13
  -1 -10 -20    1.06    0.18
   1  10 -20    1.10    0.21
   1  10 -20    1.19    0.18
  -1 -10 -20    1.10    0.20
  -1 -10 -20    0.59    0.11
   1 -10  20    1.06    0.15
  -1 -10 -19    3.69    0.35
  -1 -10 -19    3.98    0.31
  -1 -10 -19    4.17    0.28
   1  10 -19    3.68    0.33
   1 -10  19    4.10    0.29
   1  10 -19    3.99    0.31
  -1 -10 -18    2.00    0.26
  -1 -10 -18    2.03    0.21
  -1 -10 -18    1.72    0.27
   1  10 -18    1.96    0.27
   1  10 -18    1.93    0.23
   1  10 -18    1.87    0.25
   1  10 -17    0.48    0.18
  -1 -10 -17    0.60    0.18
  -1 -10 -17    0.28    0.12
   1  10 -17    0.46    0.17
   1 -10  17    0.47    0.12
   1  10 -17    0.52    0.17
  -1 -10 -17    0.34    0.17
   1  10 -16    3.80    0.33
   1  10 -16    3.67    0.35
  -1 -10 -16    3.25    0.33
   1 -10  16    4.06    0.29
  -1 -10 -16    3.50    0.30
  -1 -10 -16    3.33    0.37
   1  10 -15    0.70    0.19
  -1 -10 -15    0.38    0.18
   1  10 -15    0.46    0.17
   1 -10  15    0.58    0.15
  -1 -10 -15    0.51    0.14
  -1 -10 -15    0.62    0.21
  -1 -10 -14    9.19    0.58
  -1 -10 -14    8.57    0.52
  -1 -10 -14    9.39    0.52
   1 -10  14    9.32    0.44
  -1 -10 -14    9.57    0.48
   1  10 -14   10.01    0.51
   1 -10  14    9.47    0.51
   1  10 -14    9.05    0.95
   1  10 -14    9.42    0.52
  -1 -10 -13   15.54    0.68
  -1 -10 -13   17.86    0.66
  -1  10  13   15.87    1.41
  -1 -10 -13   17.78    0.70
   1  10 -13   17.56    0.65
   1  10 -13   16.71    0.66
   1 -10  13   17.04    0.66
  -1 -10 -13   16.90    0.75
   1 -10  13   17.79    0.71
   1  10 -13   17.85    1.33
   1  10 -12    8.57    0.47
  -1 -10 -12    9.04    0.49
   1  10 -12    9.94    0.97
  -1 -10 -12   10.23    0.53
   1 -10  12    9.03    0.48
  -1  10  12    8.99    0.93
   1 -10  12    9.13    0.38
  -1 -10 -12    8.84    0.51
   1 -10  12    9.09    0.49
  -1 -10 -12    8.54    0.45
   1  10 -12    9.06    0.45
  -1 -10 -12    8.75    0.53
  -1 -10 -11    1.33    0.21
   1 -10  11    1.36    0.21
  -1 -10 -11    1.29    0.22
  -1 -10 -11    1.70    0.23
   1 -10  11    1.28    0.15
   1 -10  11    1.27    0.21
   1  10 -11    1.14    0.33
   1  10 -11    1.38    0.19
  -1  10  11    1.32    0.43
  -1 -10 -11    1.36    0.19
  -1 -10 -11    1.83    0.20
  -1 -10 -11    1.11    0.20
  -1 -10 -10   14.27    0.58
   1  10 -10   14.91    1.12
   1 -10  10   14.49    0.59
  -1 -10 -10   15.10    0.58
  -1 -10 -10   14.51    0.50
   1 -10  10   14.15    0.55
  -1 -10 -10   13.88    0.58
  -1 -10 -10   14.02    0.54
  -1 -10 -10   13.27    0.60
  -1  10  10   15.74    1.13
   1 -10   9    6.91    0.65
   1 -10   9    6.41    0.37
   1 -10   9    6.55    0.38
  -1 -10  -9    6.62    0.39
  -1 -10  -9    6.97    0.37
  -1 -10  -9    6.85    0.36
   1  10  -9    6.31    0.70
  -1 -10  -9    6.01    0.39
   1 -10   9    6.47    0.34
  -1 -10  -9    7.18    0.40
  -1  10   9    8.16    0.75
  -1 -10  -9    6.10    0.37
   1 -10   8    0.11    0.06
   1 -10   8    0.17    0.11
   1 -10   8    0.19    0.16
  -1 -10  -8    0.27    0.13
  -1  10   8   -0.11    0.20
  -1 -10  -8    0.03    0.09
  -1 -10  -8    0.05    0.11
  -1 -10  -8    0.14    0.11
  -1 -10  -8   -0.12    0.10
   1 -10   8    0.04    0.09
  -1 -10  -7    2.91    0.25
   1 -10   7    2.99    0.24
   1  10  -7    2.94    0.45
  -1  10   7    2.62    0.43
   1 -10   7    2.61    0.40
  -1 -10  -7    2.95    0.23
   1 -10   7    3.15    0.22
   1 -10   7    3.04    0.24
   1  10  -6    5.04    0.57
   1 -10   6    5.92    0.62
  -1  10   6    5.76    0.58
  -1  10   5   27.31    1.23
   1  10  -5   27.77    1.25
   1 -10   5   26.68    1.28
   1  10  -4   13.84    0.86
   1 -10   4   12.70    0.90
  -1  10   4   14.37    0.88
  -1  10   3    6.72    0.59
   1  10  -3    7.32    0.61
   1 -10   3    6.02    0.62
   1  10  -2   24.82    1.03
  -1  10   2   25.09    1.15
   1 -10   2   23.52    1.21
   1  10  -1    1.58    0.25
  -1  10   1    1.34    0.30
   1 -10   1    1.24    0.31
  -1 -10  -1    1.48    0.33
   1 -10   0    3.32    0.48
   1  10   0    4.43    0.38
  -1 -10   0    3.51    0.49
  -1  10  -1    3.54    0.36
  -1 -10   1    2.47    0.43
   1 -10  -1    2.77    0.45
  -1  10  -2   27.08    1.04
  -1 -10   2   25.97    1.22
   1 -10  -2   24.15    1.21
   1 -10  -3    5.68    0.62
  -1  10  -3    6.41    0.56
   1  10   3    7.20    0.62
  -1 -10   3    6.42    0.61
   1 -10  -4   11.91    0.87
  -1  10  -4   12.03    0.79
   1  10   4   13.56    0.85
  -1 -10   4   11.88    0.82
   1  10   5   29.95    1.25
  -1  10  -5   28.45    1.26
   1 -10  -5   26.30    1.29
  -1 -10   5   25.28    1.18
  -1 -10   6    6.31    0.59
   1 -10  -6    7.36    0.37
   1  10   6    7.65    0.65
  -1  10  -6    7.40    0.67
  -1 -10   6    6.65    0.32
  -1  10  -7    1.75    0.37
  -1 -10   7    1.72    0.34
  -1 -10   7    1.85    0.19
   1 -10  -7    2.02    0.21
   1 -10  -7    1.82    0.20
  -1 -10   7    1.97    0.19
   1  10   7    1.96    0.33
  -1 -10   8    0.12    0.11
   1 -10  -8    0.07    0.08
   1 -10  -8   -0.10    0.08
  -1  10  -8    0.18    0.23
  -1 -10   8   -0.06    0.07
   1  10   8    0.03    0.08
   1 -10  -8    0.03    0.08
  -1  10  -8    0.14    0.11
  -1 -10   8   -0.04    0.10
  -1 -10   9    6.86    0.38
   1 -10  -9    6.92    0.40
   1 -10  -9    6.32    0.38
  -1 -10   9    6.66    0.36
   1 -10  -9    5.73    0.33
   1 -10  -9    6.52    0.36
   1 -10  -9    6.67    0.39
   1  10   9    6.46    0.61
  -1  10  -9    7.10    0.39
  -1 -10   9    6.92    0.39
  -1  10  -9    6.78    0.74
  -1 -10   9    6.17    0.32
   1 -10 -10   16.14    0.62
   1 -10 -10   17.13    0.64
   1 -10 -10   15.41    0.53
   1 -10 -10   16.36    0.54
  -1 -10  10   16.20    0.59
  -1  10 -10   16.06    1.15
  -1 -10  10   15.31    0.50
   1  10  10   18.60    1.11
  -1  10 -10   16.62    0.61
   1 -10 -10   15.19    0.60
   1  10  11    1.62    0.41
   1 -10 -11    1.09    0.20
   1 -10 -11    1.84    0.22
  -1  10 -11    1.23    0.35
   1 -10 -11    1.62    0.19
   1 -10 -11    1.31    0.18
  -1 -10  11    1.65    0.22
  -1 -10  11    1.67    0.19
   1 -10 -12    9.62    0.51
  -1 -10  12    9.09    0.40
   1 -10 -12    9.52    0.42
  -1 -10  12    8.72    0.43
   1 -10 -12    8.77    0.43
  -1  10 -12    8.45    0.92
   1 -10 -12    9.21    0.50
  -1 -10  13   18.15    0.62
  -1  10 -13   18.76    0.68
   1 -10 -13   18.24    0.71
  -1  10 -13   17.94    1.31
   1 -10 -13   17.70    0.61
  -1 -10  13   18.79    0.58
   1 -10 -13   19.46    0.72
   1 -10 -14    8.08    0.48
   1 -10 -14    7.98    0.42
   1 -10 -14    8.64    0.49
  -1  10 -14    8.92    0.50
  -1  10 -14    8.04    0.48
  -1 -10  14    8.22    0.43
  -1 -10  14    8.32    0.39
  -1  10 -14    8.80    0.95
  -1  10 -15    1.29    0.24
  -1 -10  15    1.11    0.18
  -1  10 -15    1.14    0.22
   1 -10 -15    0.92    0.20
   1 -10 -15    1.09    0.23
   1 -10 -16    3.41    0.32
  -1  10 -16    3.86    0.36
  -1  10 -16    3.73    0.34
  -1 -10  16    4.34    0.31
   1 -10 -16    3.59    0.33
  -1 -10  17    0.18    0.14
   1 -10 -17    0.14    0.13
  -1  10 -17    0.32    0.17
  -1 -10  17    0.25    0.13
  -1  10 -17    0.27    0.15
   1 -10 -17    0.24    0.14
  -1 -10  18    2.30    0.25
   1 -10 -18    1.92    0.23
  -1  10 -18    1.93    0.25
   1 -10 -18    2.07    0.27
  -1  10 -18    1.79    0.25
   1 -10 -19    4.33    0.36
  -1  10 -19    3.92    0.33
   1 -10 -19    3.94    0.31
  -1  10 -19    4.23    0.33
  -1  10 -19    4.64    0.37
  -1  10 -19    4.16    0.33
  -1 -10  19    4.64    0.30
  -1  10 -20    1.09    0.19
   1 -10 -20    0.68    0.16
  -1  10 -20    1.10    0.20
  -1 -10  20    0.75    0.13
  -1  10 -20    0.94    0.18
   1 -10 -20    0.93    0.16
   1 -10 -21    0.10    0.11
   1 -10 -21   -0.01    0.08
  -1  10 -21    0.13    0.12
  -1  10 -21    0.08    0.11
   1 -10 -22    0.93    0.11
   1 -10 -22    0.91    0.15
  -1  10 -22    0.90    0.16
  -1  10 -22    1.35    0.16
  -1  10 -23    0.21    0.10
  -1  10 -23    0.31    0.09
   1  11 -23    0.28    0.09
   1  11 -22    0.28    0.11
  -1 -11 -22    0.42    0.10
   1  11 -22    0.30    0.08
   1  11 -21    1.27    0.19
   1  11 -21    1.78    0.17
  -1 -11 -21    1.27    0.18
   1  11 -20    3.39    0.29
  -1 -11 -20    3.20    0.29
   1 -11  20    3.20    0.23
   1  11 -20    3.21    0.25
   1 -11  19    0.39    0.13
   1  11 -19    0.38    0.15
   1  11 -19    0.47    0.14
  -1 -11 -19    0.36    0.14
  -1 -11 -18    1.42    0.24
   1  11 -18    1.29    0.20
   1 -11  18    1.40    0.17
   1  11 -18    1.23    0.20
   1  11 -18    1.29    0.22
  -1 -11 -18    1.36    0.19
  -1 -11 -17    3.91    0.30
   1  11 -17    4.11    0.36
   1  11 -17    4.79    0.34
   1 -11  17    4.17    0.29
  -1 -11 -17    3.86    0.38
   1  11 -17    4.33    0.34
   1  11 -16   12.93    0.61
   1  11 -16   13.39    0.56
  -1 -11 -16   12.34    0.54
  -1 -11 -16   13.05    0.67
  -1 -11 -16   12.73    0.60
   1  11 -16   13.08    0.58
   1 -11  16   12.75    0.50
   1  11 -15   11.98    0.56
   1  11 -15   11.03    0.56
   1 -11  15   10.62    0.47
  -1 -11 -15   10.66    0.56
  -1 -11 -15   11.14    0.52
  -1 -11 -15   10.80    0.62
   1 -11  14   19.48    0.72
  -1 -11 -14   17.42    0.72
   1  11 -14   19.28    0.70
  -1 -11 -14   18.97    0.68
   1  11 -14   19.46    0.74
  -1 -11 -14   18.81    0.81
   1 -11  14   18.25    0.62
   1 -11  13    8.77    0.45
   1  11 -13    9.47    0.51
   1  11 -13   10.11    0.99
  -1 -11 -13    8.27    0.54
  -1 -11 -13    9.84    0.48
   1 -11  13    9.42    0.40
   1  11 -13    9.56    0.49
  -1 -11 -13    8.08    0.50
   1 -11  13    8.70    0.49
   1 -11  12    8.29    0.48
   1  11 -12    8.99    0.46
  -1 -11 -12    7.31    0.47
  -1  11  12    6.76    0.90
  -1 -11 -12    8.04    0.53
   1 -11  12    7.87    0.48
   1  11 -12    8.02    0.92
  -1 -11 -12    8.37    0.41
   1 -11  12    8.01    0.37
   1  11 -12    8.36    0.48
  -1 -11 -12    7.95    0.45
  -1 -11 -11    0.90    0.20
  -1 -11 -11    0.99    0.18
  -1  11  11    1.14    0.50
  -1 -11 -11    1.09    0.18
   1 -11  11    1.05    0.20
   1  11 -11    1.32    0.19
   1 -11  11    0.93    0.14
  -1 -11 -11    1.00    0.22
   1  11 -11    0.58    0.28
   1 -11  11    1.15    0.19
  -1 -11 -10    5.30    0.34
   1 -11  10    4.88    0.35
  -1 -11 -10    4.39    0.37
  -1 -11 -10    4.68    0.33
   1 -11  10    4.43    0.35
   1  11 -10    4.84    0.70
  -1  11  10    5.27    0.71
   1  11  -9   29.41    1.56
  -1 -11  -9   27.11    0.76
   1 -11   9   28.32    0.81
   1 -11   9   28.57    0.80
  -1 -11  -9   29.82    0.78
  -1  11   9   31.06    1.54
   1 -11   9   27.70    0.71
  -1 -11  -9   26.57    0.84
  -1 -11  -9   26.95    0.74
   1 -11   8    1.31    0.19
   1 -11   8    1.51    0.35
  -1 -11  -8    1.23    0.19
   1 -11   8    1.23    0.17
  -1 -11  -8    1.34    0.19
  -1 -11  -8    1.13    0.19
  -1  11   8    0.83    0.30
   1 -11   8    1.20    0.19
   1  11  -8    1.08    0.37
  -1  11   7   41.17    1.66
   1 -11   7   41.48    0.90
  -1 -11  -7   38.38    0.92
   1  11  -7   41.64    1.73
   1 -11   7   40.83    0.89
  -1 -11  -7   40.89    0.89
   1 -11   7   38.69    1.61
   1 -11   7   39.53    0.81
  -1 -11  -7   42.71    0.92
  -1  11   6   12.01    0.88
  -1 -11  -6   11.51    0.49
   1 -11   6   11.11    0.88
   1 -11   6   12.52    0.47
   1 -11   6   12.44    0.45
  -1 -11  -6   12.84    0.50
   1  11  -6   11.92    0.91
   1 -11   6   12.85    0.49
   1 -11   5    3.22    0.25
   1 -11   5    2.92    0.22
  -1 -11  -5    3.36    0.27
  -1  11   5    3.57    0.49
   1 -11   5    3.01    0.46
   1  11  -5    3.67    0.46
  -1 -11  -4    4.19    0.29
   1  11  -4    3.98    0.51
  -1  11   4    4.14    0.52
   1 -11   4    4.12    0.58
  -1  11   3    2.10    0.38
  -1 -11  -3    1.57    0.19
   1 -11   3    1.77    0.38
   1  11  -3    2.04    0.37
  -1  11   2    5.01    0.56
   1 -11   2    4.54    0.59
   1  11  -2    5.38    0.49
   1 -11   1   16.52    1.07
  -1  11   1   18.51    1.06
   1  11  -1   18.45    0.87
  -1 -11   0    7.50    0.73
   1 -11   0    8.31    0.78
   1 -11  -1   17.11    1.09
  -1 -11   1   16.85    1.07
   1 -11  -2    4.04    0.55
  -1  11  -2    5.46    0.49
  -1 -11   2    5.63    0.62
   1 -11  -3    1.72    0.21
  -1 -11   3    1.54    0.34
   1 -11  -3    2.26    0.41
   1  11   3    0.99    0.27
  -1  11  -3    1.69    0.34
   1 -11  -4    3.55    0.27
  -1 -11   4    3.32    0.46
  -1 -11   4    3.65    0.25
  -1  11  -4    3.76    0.46
   1 -11  -4    3.31    0.51
   1  11   4    3.99    0.52
  -1 -11   5    3.38    0.49
  -1 -11   5    3.24    0.24
   1  11   5    3.75    0.50
  -1 -11   5    3.44    0.25
   1 -11  -5    4.12    0.29
  -1  11  -5    3.63    0.51
   1 -11  -5    3.40    0.27
   1 -11  -6   13.32    0.52
  -1 -11   6   12.54    0.46
   1 -11  -6   12.55    0.45
  -1 -11   6   12.57    0.47
   1 -11  -6   13.27    0.52
  -1  11  -6   12.90    0.48
  -1 -11   6   11.76    0.85
  -1 -11   6   12.67    0.46
  -1  11  -6   13.83    0.95
   1  11   6   12.85    0.89
   1 -11  -7   41.49    0.93
  -1  11  -7   39.08    0.87
  -1 -11   7   42.44    1.56
  -1 -11   7   40.68    0.83
   1 -11  -7   38.85    0.80
   1  11   7   39.41    1.55
   1 -11  -7   39.89    0.92
  -1  11  -7   42.02    1.73
  -1 -11   7   41.46    0.88
   1 -11  -8    1.37    0.20
   1  11   8    1.35    0.35
  -1 -11   8    1.51    0.19
   1 -11  -8    1.60    0.17
  -1  11  -8    1.50    0.39
   1 -11  -8    1.25    0.19
  -1 -11   8    1.37    0.19
  -1  11  -8    1.48    0.20
  -1 -11   9   25.07    0.74
  -1 -11   9   25.95    0.71
   1 -11  -9   25.17    0.75
   1 -11  -9   26.32    0.74
  -1  11  -9   26.69    0.77
  -1 -11   9   25.06    0.66
   1 -11  -9   25.33    0.78
   1  11   9   26.57    1.33
   1 -11  -9   24.21    0.67
  -1  11  -9   25.44    1.46
  -1  11 -10    4.38    0.64
  -1 -11  10    5.29    0.32
   1  11  10    5.59    0.62
   1 -11 -10    5.18    0.33
   1 -11 -10    5.32    0.39
   1 -11 -10    5.26    0.37
   1 -11 -10    6.45    0.37
  -1 -11  10    5.19    0.36
  -1  11 -11    0.80    0.37
   1 -11 -11    1.06    0.16
  -1 -11  11    1.00    0.18
  -1 -11  11    0.83    0.16
   1 -11 -11    1.18    0.21
   1 -11 -11    0.97    0.19
   1  11  11    0.94    0.32
   1 -11 -11    1.08    0.17
  -1 -11  12    7.34    0.41
  -1 -11  12    7.17    0.37
   1 -11 -12    7.78    0.47
  -1  11 -12    7.83    0.85
   1 -11 -12    7.26    0.40
   1 -11 -12    7.36    0.38
   1 -11 -12    7.19    0.47
  -1 -11  13    9.34    0.43
  -1  11 -13    8.59    0.48
   1 -11 -13    8.20    0.51
   1 -11 -13    8.80    0.51
  -1  11 -13    9.25    0.99
  -1 -11  13    8.57    0.45
   1 -11 -14   18.45    0.73
  -1 -11  14   18.09    0.64
  -1  11 -14   18.03    0.71
   1 -11 -14   16.58    0.73
  -1 -11  14   18.68    0.58
  -1  11 -14   19.12    0.71
  -1  11 -15   10.75    0.54
   1 -11 -15   10.08    0.57
  -1 -11  15   10.69    0.49
  -1  11 -15   10.35    0.56
   1 -11 -15    9.33    0.52
   1 -11 -16   12.45    0.58
  -1  11 -16   11.69    0.59
  -1 -11  16   12.51    0.56
  -1  11 -16   12.52    0.58
   1 -11 -16   11.27    0.60
  -1 -11  16   11.74    0.51
   1 -11 -17    4.29    0.37
  -1 -11  17    4.39    0.31
   1 -11 -17    4.14    0.33
  -1 -11  17    4.33    0.34
  -1  11 -17    4.54    0.37
  -1  11 -17    4.67    0.37
   1 -11 -18    1.46    0.20
  -1  11 -18    2.16    0.25
  -1 -11  18    1.74    0.21
  -1  11 -18    1.89    0.25
   1 -11 -18    1.60    0.24
  -1  11 -18    1.61    0.22
  -1 -11  19    0.47    0.14
  -1  11 -19    0.76    0.19
   1 -11 -19    0.59    0.15
   1 -11 -19    0.52    0.16
  -1  11 -19    0.68    0.16
  -1  11 -19    0.52    0.16
  -1  11 -19    0.49    0.16
  -1  11 -20    3.92    0.28
   1 -11 -20    3.23    0.27
  -1  11 -20    3.49    0.28
  -1  11 -20    3.54    0.28
   1 -11 -20    3.85    0.26
  -1 -11  20    3.77    0.24
  -1  11 -21    1.47    0.19
   1 -11 -21    1.17    0.15
  -1  11 -21    1.52    0.18
  -1  11 -22    0.25    0.10
   1 -11 -22    0.16    0.07
  -1  11 -22    0.25    0.10
  -1 -11  23    0.05    0.07
   1  12 -22    0.18    0.08
  -1 -12 -21    0.12    0.09
   1  12 -21    0.23    0.12
  -1 -12 -20    0.77    0.14
   1  12 -20    0.66    0.16
   1 -12  20    0.85    0.13
   1  12 -20    0.42    0.10
   1  12 -19    1.23    0.16
   1 -12  19    0.89    0.16
   1  12 -19    1.04    0.19
   1  12 -19    1.17    0.18
  -1 -12 -19    1.15    0.19
   1  12 -18    2.81    0.29
   1 -12  18    2.91    0.26
  -1 -12 -18    2.76    0.28
   1  12 -18    2.39    0.22
   1 -12  18    2.18    0.19
   1  12 -17    9.53    0.43
   1  12 -17    8.66    0.44
   1 -12  17    8.00    0.38
   1  12 -17    8.85    0.48
  -1 -12 -17    7.93    0.49
   1 -12  16    3.06    0.26
   1  12 -16    3.52    0.29
  -1 -12 -16    3.06    0.27
  -1 -12 -16    2.73    0.33
   1  12 -16    3.44    0.28
   1  12 -16    2.87    0.31
   1  12 -15    2.81    0.28
   1  12 -15    2.80    0.32
   1 -12  15    3.16    0.28
  -1 -12 -15    3.09    0.29
  -1 -12 -15    2.59    0.33
   1  12 -14    1.74    0.23
  -1 -12 -14    1.01    0.24
  -1 -12 -14    1.40    0.21
   1 -12  14    1.19    0.19
   1  12 -14    1.19    0.25
   1 -12  14    1.44    0.18
   1  12 -13   12.44    0.55
   1 -12  13   12.91    0.60
  -1 -12 -13   12.95    0.49
  -1 -12 -13   12.17    0.64
   1 -12  13   12.46    0.53
   1 -12  13   13.02    0.49
   1  12 -13   12.45    0.60
  -1 -12 -13   12.76    0.57
   1 -12  12    8.71    0.49
   1  12 -12    8.26    0.48
  -1  12  12    8.94    0.96
   1  12 -12    9.77    0.49
  -1 -12 -12    9.07    0.44
  -1 -12 -12    8.38    0.47
   1  12 -12    9.86    1.04
   1 -12  12    8.96    0.41
  -1 -12 -12    8.85    0.55
   1 -12  11    3.23    0.32
   1  12 -11    4.42    0.69
  -1 -12 -11    3.42    0.29
  -1 -12 -11    3.19    0.31
   1 -12  11    3.47    0.27
  -1  12  11    4.37    0.72
  -1 -12 -11    3.59    0.35
   1  12 -11    3.62    0.31
   1 -12  11    3.77    0.33
  -1 -12 -10   16.31    0.60
   1  12 -10   16.55    1.26
  -1 -12 -10   15.72    0.62
  -1  12  10   16.98    1.28
   1 -12  10   15.43    0.63
  -1 -12 -10   14.69    0.67
   1 -12  10   14.88    0.62
   1  12 -10   15.25    0.56
  -1 -12  -9   16.09    0.60
   1 -12   9   14.39    0.59
  -1  12   9   14.85    1.12
   1 -12   9   15.45    0.57
  -1 -12  -9   14.63    0.64
   1  12  -9   15.60    1.16
   1 -12   9   15.07    0.61
  -1 -12  -8   13.97    0.56
   1 -12   8   13.95    0.57
   1 -12   8   13.46    0.56
   1 -12   8   13.66    0.52
  -1  12   8   15.03    1.11
   1 -12   8   12.37    0.98
   1  12  -8   13.02    1.06
  -1 -12  -8   12.76    0.57
   1 -12   7    3.56    0.31
  -1 -12  -7    4.13    0.32
  -1 -12  -7    4.00    0.33
   1 -12   7    3.70    0.29
   1 -12   7    3.56    0.51
   1 -12   7    3.93    0.29
  -1  12   7    4.33    0.58
   1  12  -7    4.04    0.57
   1 -12   6   10.02    0.89
   1 -12   6   10.54    0.44
  -1 -12  -6   11.50    0.51
   1  12  -6   11.08    0.90
  -1  12   6   11.29    0.92
   1 -12   6   10.07    0.44
   1 -12   6   10.25    0.46
  -1 -12  -6   10.30    0.48
  -1 -12  -5    9.31    0.44
   1  12  -5   10.15    0.86
   1 -12   5    8.52    0.42
   1 -12   5    9.54    0.41
  -1 -12  -5   10.03    0.48
   1 -12   5    9.37    0.85
   1 -12   5    9.74    0.44
   1 -12   5    9.53    0.41
  -1  12   5   10.66    0.88
  -1  12   4    4.29    0.57
   1 -12   4    4.43    0.29
  -1 -12  -4    4.87    0.33
  -1 -12  -4    4.94    0.31
   1 -12   4    4.64    0.29
   1 -12   4    4.08    0.59
   1  12  -4    5.56    0.58
  -1 -12  -3    7.48    0.39
  -1  12   3    8.40    0.75
   1 -12   3    7.67    0.35
   1 -12   3    7.31    0.38
   1  12  -3    6.90    0.63
  -1 -12  -3    7.75    0.41
   1 -12   3    7.01    0.75
  -1  12   2   13.85    0.97
   1 -12   2   14.40    1.06
   1 -12   2   12.72    0.50
  -1 -12  -2   13.65    0.53
   1 -12   1    2.09    0.46
  -1  12   1    2.89    0.46
   1 -12   1    2.36    0.22
  -1 -12  -1    2.10    0.23
   1 -12   0    7.75    0.40
  -1  12   0    8.50    0.75
  -1 -12   0    7.98    0.39
  -1 -12   0    8.62    0.42
   1 -12   0    8.29    0.84
   1 -12  -1    3.24    0.53
  -1 -12   1    2.42    0.23
  -1 -12   1    2.61    0.24
   1 -12  -1    2.88    0.26
   1  12   2   13.92    0.97
  -1 -12   2   13.54    0.49
  -1 -12   2   13.60    0.52
  -1 -12   2   13.75    1.01
   1 -12  -2   12.54    0.52
   1 -12  -2   12.96    1.01
  -1 -12   3    7.18    0.39
  -1 -12   3    6.60    0.70
   1  12   3    7.10    0.70
   1 -12  -3    7.21    0.75
   1 -12  -3    6.50    0.38
  -1 -12   3    6.40    0.35
  -1 -12   4    3.54    0.25
  -1 -12   4    3.69    0.27
  -1  12  -4    3.98    0.49
   1 -12  -4    3.53    0.30
  -1 -12   4    3.37    0.26
  -1 -12   4    4.06    0.30
  -1  12  -4    3.33    0.26
   1  12   4    4.08    0.54
  -1 -12   4    3.25    0.50
  -1 -12   5   10.84    0.44
  -1  12  -5   11.49    0.47
  -1 -12   5   13.18    0.54
   1  12   5   11.69    0.89
  -1 -12   5   11.99    0.44
  -1  12  -5   11.86    0.90
   1 -12  -5   10.79    0.50
  -1 -12   5   11.81    0.46
  -1 -12   5   10.70    0.89
   1  12   6   12.16    0.93
   1 -12  -6   11.87    0.52
  -1 -12   6   12.51    0.49
  -1  12  -6   12.42    0.91
  -1  12  -6   11.59    0.48
  -1 -12   6   12.37    0.48
  -1 -12   6   11.86    0.88
  -1 -12   7    4.73    0.31
   1 -12  -7    4.52    0.34
  -1  12  -7    4.84    0.61
   1 -12  -7    4.80    0.32
   1 -12  -7    4.59    0.34
  -1  12  -7    4.54    0.32
  -1 -12   7    4.30    0.30
   1  12   7    4.09    0.57
   1 -12  -8   13.10    0.58
   1 -12  -8   12.99    0.51
   1 -12  -8   13.44    0.56
  -1 -12   8   13.37    0.53
   1  12   8   13.68    0.96
  -1  12  -8   13.26    0.54
  -1  12  -8   13.69    1.03
  -1 -12   8   13.19    0.54
   1 -12  -9   12.50    0.50
  -1  12  -9   13.27    0.56
   1  12   9   11.54    0.93
   1 -12  -9   11.93    0.56
   1 -12  -9   13.32    0.55
  -1 -12   9   12.14    0.54
  -1 -12   9   12.69    0.50
  -1  12  -9   12.90    1.06
  -1 -12   9   11.60    0.51
  -1 -12  10   15.40    0.62
   1 -12 -10   15.41    0.56
  -1 -12  10   14.68    0.54
   1 -12 -10   15.37    0.60
   1 -12 -10   14.45    0.61
  -1  12 -10   15.25    1.19
   1  12  10   13.14    1.03
   1 -12 -10   14.33    0.63
   1 -12 -11    2.85    0.30
   1 -12 -11    3.29    0.29
  -1 -12  11    3.22    0.29
  -1 -12  11    3.29    0.27
  -1  12 -11    4.20    0.67
   1 -12 -11    3.36    0.33
   1 -12 -11    2.85    0.27
  -1 -12  12    7.07    0.41
   1 -12 -12    7.15    0.46
  -1 -12  12    7.45    0.40
  -1  12 -12    7.69    0.45
   1 -12 -12    7.17    0.47
  -1  12 -12    8.25    0.92
   1 -12 -12    7.98    0.42
  -1 -12  13   12.08    0.53
   1 -12 -13   11.50    0.58
  -1  12 -13   12.30    0.57
  -1  12 -13   11.25    0.58
  -1 -12  13   11.69    0.48
   1 -12 -13   11.72    0.60
   1 -12 -13   13.21    0.50
  -1  12 -14    1.58    0.26
   1 -12 -14    1.30    0.24
   1 -12 -14    1.67    0.25
  -1 -12  14    1.90    0.24
  -1 -12  14    1.43    0.19
  -1  12 -14    1.60    0.25
  -1 -12  15    2.82    0.27
  -1  12 -15    2.73    0.30
   1 -12 -15    2.77    0.30
   1 -12 -15    2.99    0.31
  -1  12 -15    2.80    0.29
  -1 -12  16    4.07    0.31
  -1  12 -16    3.90    0.35
  -1 -12  16    3.65    0.32
   1 -12 -16    3.84    0.32
  -1  12 -16    4.20    0.34
   1 -12 -16    3.48    0.33
  -1  12 -17    8.62    0.49
  -1 -12  17    8.13    0.40
   1 -12 -17    8.43    0.45
  -1  12 -17    8.29    0.45
  -1 -12  17    8.03    0.44
   1 -12 -17    7.88    0.45
  -1  12 -18    2.66    0.26
   1 -12 -18    2.38    0.25
  -1  12 -18    2.37    0.26
   1 -12 -18    2.39    0.22
  -1 -12  18    2.23    0.23
  -1  12 -18    2.46    0.24
  -1  12 -18    2.24    0.25
  -1  12 -19    1.18    0.19
   1 -12 -19    0.92    0.16
  -1 -12  19    0.99    0.16
  -1  12 -19    1.14    0.18
  -1  12 -19    1.14    0.19
  -1  12 -19    1.21    0.20
  -1  12 -20    1.00    0.15
  -1  12 -20    1.08    0.17
  -1 -12  20    0.90    0.13
   1 -12 -20    0.84    0.13
  -1  12 -21    0.07    0.08
  -1  12 -21    0.13    0.09
  -1 -12  22    0.04    0.07
  -1  12 -22    0.13    0.08
   1  13 -21    0.27    0.10
   1 -13  21    0.09    0.08
   1  13 -20    0.45    0.12
  -1 -13 -20    0.26    0.07
   1 -13  20    0.25    0.08
   1  13 -19    4.45    0.30
  -1 -13 -19    3.80    0.27
   1 -13  19    4.29    0.27
  -1 -13 -18    0.87    0.16
   1  13 -18    0.95    0.17
   1 -13  18    0.93    0.17
   1 -13  18    0.75    0.13
  -1 -13 -17    0.27    0.14
   1  13 -17    0.35    0.15
   1 -13  17    0.29    0.12
   1  13 -17    0.46    0.15
   1 -13  17    0.14    0.12
   1 -13  16    0.43    0.13
   1  13 -16    0.64    0.16
  -1 -13 -16    0.31    0.15
   1  13 -16    0.62    0.17
   1 -13  15    4.42    0.32
   1  13 -15    4.02    0.35
  -1 -13 -15    3.91    0.37
   1  13 -15    4.13    0.32
   1 -13  14    4.44    0.33
   1  13 -14    4.68    0.38
   1 -13  14    5.03    0.30
  -1 -13 -14    4.42    0.38
   1  13 -14    5.10    0.36
  -1 -13 -13   10.12    0.44
   1  13 -13   10.85    0.51
   1 -13  13    9.54    0.48
  -1 -13 -13    9.11    0.56
   1 -13  13    9.86    0.43
   1  13 -13    9.82    0.54
  -1 -13 -12   11.44    0.61
   1  13 -12   13.38    0.56
   1  13 -12   12.33    0.58
   1 -13  12   12.08    0.48
   1 -13  12   12.28    0.59
  -1 -13 -12   12.32    0.51
   1 -13  11    0.99    0.17
   1 -13  11    0.75    0.18
   1  13 -11    1.10    0.19
  -1 -13 -11    0.83    0.17
  -1 -13 -11    0.66    0.18
   1 -13  10   14.83    0.55
   1  13 -10   14.01    1.15
  -1 -13 -10   16.39    0.62
  -1  13  10   15.58    1.23
   1  13 -10   15.65    0.58
  -1 -13 -10   14.32    0.66
   1 -13  10   15.75    0.64
   1 -13   9    9.58    0.50
  -1 -13  -9   10.32    0.51
  -1 -13  -9    9.72    0.54
   1 -13   9    9.92    0.48
   1 -13   9    9.82    0.51
  -1  13   9   11.68    1.04
   1  13  -9    8.88    0.89
   1 -13   8    1.60    0.22
  -1 -13  -8    1.70    0.23
   1 -13   8    1.70    0.23
   1 -13   8    1.99    0.24
  -1 -13  -8    1.22    0.23
   1  13  -8    1.46    0.43
  -1  13   8    1.64    0.51
   1 -13   7    1.49    0.38
   1 -13   7    1.81    0.21
  -1 -13  -7    1.63    0.22
  -1 -13  -7    1.69    0.23
  -1  13   7    1.35    0.37
   1  13  -7    1.58    0.38
   1 -13   7    1.40    0.21
   1 -13   7    1.31    0.19
   1 -13   6   19.36    0.62
  -1 -13  -6   20.85    0.72
  -1 -13  -6   18.79    0.67
  -1  13   6   18.90    1.23
   1 -13   6   17.44    1.19
   1  13  -6   19.08    1.16
   1 -13   6   19.18    0.65
   1 -13   6   19.06    0.61
   1 -13   6   19.41    0.67
  -1 -13  -5    6.07    0.37
  -1 -13  -5    5.98    0.39
   1 -13   5    5.80    0.35
  -1  13   5    6.10    0.73
   1 -13   5    5.54    0.69
   1 -13   5    4.67    0.33
   1 -13   5    5.28    0.33
   1  13  -5    5.81    0.68
   1 -13   5    5.50    0.33
   1 -13   4   11.68    0.48
   1 -13   4   13.49    0.51
  -1 -13  -4   13.05    0.53
   1 -13   4   12.23    0.49
  -1 -13  -4   13.55    0.57
   1 -13   4   12.87    0.50
   1 -13   4   11.90    1.00
  -1  13   4   13.30    0.99
  -1 -13  -3    1.29    0.20
   1 -13   3    1.96    0.40
   1 -13   3    1.48    0.18
   1 -13   3    1.34    0.19
  -1 -13  -3    1.43    0.19
  -1  13   3    1.48    0.37
  -1 -13  -2    0.48    0.12
   1 -13   2    0.21    0.27
  -1  13   2    0.38    0.21
  -1 -13  -2    0.54    0.13
   1 -13   2    0.46    0.13
   1 -13   2    0.84    0.17
  -1  13   1    6.08    0.68
  -1 -13  -1    5.30    0.35
  -1 -13  -1    5.65    0.32
   1 -13   1    5.43    0.36
   1 -13   1    4.95    0.68
  -1 -13   0    0.78    0.17
  -1  13   0    0.51    0.22
   1 -13   0    0.59    0.17
   1 -13   0    0.55    0.31
  -1 -13   1    6.87    0.39
  -1 -13   1    6.30    0.38
   1 -13  -1    6.50    0.80
  -1 -13   1    6.78    0.33
  -1  13  -1    6.43    0.70
   1 -13  -1    6.31    0.39
   1  13   1    7.05    0.71
   1  13   2    0.37    0.24
  -1 -13   2    0.52    0.17
   1 -13  -2    0.38    0.29
  -1 -13   2    0.29    0.13
   1 -13  -2    0.62    0.14
   1 -13  -3    1.15    0.19
  -1 -13   3    0.76    0.15
  -1 -13   3    1.45    0.21
   1  13   3    1.38    0.33
  -1  13  -3    1.14    0.16
  -1 -13   3    0.98    0.16
  -1 -13   4   13.68    0.52
   1  13   4   12.64    0.98
  -1  13  -4   13.45    0.51
  -1 -13   4   13.31    0.50
  -1 -13   4   12.99    0.47
  -1 -13   4   14.48    0.59
   1 -13  -4   13.06    0.58
  -1  13  -5    4.40    0.30
  -1 -13   5    4.35    0.30
   1 -13  -5    3.95    0.33
  -1 -13   5    4.27    0.34
   1  13   5    4.96    0.64
  -1 -13   5    4.61    0.30
  -1 -13   5    4.23    0.31
  -1 -13   6   18.35    0.70
  -1  13  -6   18.28    1.18
  -1 -13   6   18.39    0.62
   1  13   6   18.31    1.16
  -1 -13   6   18.00    0.61
   1 -13  -6   17.89    0.67
  -1  13  -6   17.82    0.62
  -1 -13   7    1.71    0.25
  -1  13  -7    1.04    0.38
  -1 -13   7    1.85    0.22
  -1  13  -7    2.09    0.23
   1  13   7    2.24    0.41
  -1 -13   7    1.99    0.24
   1 -13  -7    2.25    0.27
  -1  13  -8    2.26    0.25
  -1 -13   8    2.10    0.23
  -1 -13   8    2.03    0.24
   1  13   8    2.58    0.52
  -1 -13   8    2.36    0.26
   1 -13  -8    1.99    0.25
  -1  13  -8    2.48    0.52
  -1 -13   9    8.36    0.47
  -1 -13   9    8.51    0.43
  -1  13  -9    9.58    0.89
   1 -13  -9    8.14    0.45
  -1 -13   9    8.62    0.45
   1  13   9    7.13    0.76
  -1  13  -9    9.02    0.49
   1 -13 -10   16.26    0.62
  -1  13 -10   17.62    1.24
  -1 -13  10   15.17    0.57
   1  13  10   15.71    1.20
   1 -13 -10   15.31    0.67
  -1 -13  11    1.32    0.20
   1 -13 -11    1.45    0.24
   1 -13 -11    1.23    0.21
  -1 -13  11    1.22    0.21
  -1 -13  11    1.34    0.18
  -1 -13  12   11.34    0.49
   1 -13 -12   11.00    0.55
   1 -13 -12   12.13    0.51
  -1  13 -12   11.65    0.55
  -1 -13  12   12.26    0.54
   1 -13 -12   11.43    0.59
  -1 -13  13    9.59    0.49
  -1  13 -13    9.65    0.51
   1 -13 -13    9.46    0.54
   1 -13 -13    9.67    0.44
   1 -13 -13    9.55    0.52
  -1 -13  13   10.15    0.46
  -1  13 -13    9.63    0.54
  -1 -13  14    6.46    0.43
   1 -13 -14    5.70    0.41
   1 -13 -14    5.32    0.38
  -1 -13  14    6.74    0.36
  -1 -13  14    6.00    0.39
  -1  13 -14    6.65    0.42
  -1  13 -14    6.32    0.44
  -1  13 -15    3.73    0.34
  -1  13 -15    4.28    0.35
   1 -13 -15    3.41    0.30
  -1 -13  15    3.75    0.33
   1 -13 -15    3.79    0.35
  -1 -13  15    3.90    0.31
   1 -13 -16    0.34    0.15
  -1  13 -16    0.49    0.17
  -1 -13  16    0.51    0.17
  -1 -13  16    0.46    0.15
  -1  13 -16    0.47    0.18
   1 -13 -17    0.15    0.10
  -1  13 -17    0.20    0.12
  -1 -13  17    0.23    0.12
  -1  13 -17    0.09    0.14
  -1 -13  17    0.06    0.11
  -1  13 -17    0.39    0.14
   1 -13 -18    0.73    0.15
  -1  13 -18    1.08    0.19
  -1  13 -18    1.07    0.19
  -1  13 -18    0.87    0.17
  -1 -13  18    1.05    0.16
  -1  13 -18    0.96    0.15
  -1 -13  19    4.50    0.26
  -1  13 -19    4.18    0.29
  -1  13 -19    4.39    0.25
  -1  13 -19    3.66    0.27
  -1  13 -20    0.30    0.08
  -1  13 -20    0.10    0.09
  -1 -13  20    0.26    0.12
  -1 -13  20    0.25    0.09
  -1  13 -21    0.29    0.08
  -1 -13  21    0.03    0.07
   1 -14  20    0.14    0.08
   1  14 -20    0.32    0.09
   1 -14  19    1.07    0.17
   1  14 -19    2.11    0.20
   1 -14  19    1.73    0.16
  -1 -14 -19    1.27    0.14
  -1 -14 -18    0.44    0.10
   1  14 -18    0.12    0.11
   1 -14  18    0.02    0.11
   1 -14  18    0.10    0.11
   1 -14  17    3.59    0.29
  -1 -14 -17    3.15    0.26
   1  14 -17    4.05    0.30
   1 -14  17    3.27    0.24
  -1 -14 -16    1.04    0.20
   1 -14  16    1.00    0.20
   1 -14  16    1.07    0.17
   1  14 -16    1.18    0.16
   1  14 -16    1.17    0.20
  -1 -14 -15    5.25    0.38
   1 -14  15    5.50    0.34
   1  14 -15    5.59    0.39
   1  14 -15    5.73    0.34
   1 -14  14    2.95    0.27
   1  14 -14    2.61    0.25
   1 -14  14    2.59    0.22
   1  14 -14    3.01    0.32
  -1 -14 -14    2.34    0.27
   1 -14  13    5.68    0.37
   1  14 -13    5.48    0.40
  -1 -14 -13    5.58    0.41
   1  14 -13    5.90    0.36
  -1 -14 -13    6.13    0.35
   1 -14  13    5.35    0.32
   1 -14  12    3.71    0.31
   1  14 -12    3.86    0.35
  -1 -14 -12    3.71    0.36
   1 -14  12    3.56    0.28
  -1 -14 -12    3.73    0.30
   1  14 -12    4.11    0.30
  -1 -14 -11   10.97    0.51
  -1 -14 -11    8.97    0.53
   1  14 -11   10.21    0.53
   1 -14  11   10.85    0.55
   1 -14  11   10.29    0.47
   1  14 -11   11.27    0.49
  -1 -14 -10    0.55    0.18
  -1 -14 -10    0.43    0.16
   1 -14  10    0.38    0.17
   1 -14  10    0.32    0.14
   1 -14  10    0.44    0.16
  -1 -14  -9   22.22    0.74
   1 -14   9   21.97    0.76
   1 -14   9   21.66    0.80
   1 -14   9   20.85    0.70
  -1 -14  -9   21.24    0.78
  -1 -14  -8   15.81    0.64
  -1  14   8   18.53    1.32
   1 -14   8   16.75    0.62
   1 -14   8   16.34    0.67
   1 -14   8   16.20    0.64
  -1 -14  -8   17.23    0.69
  -1 -14  -7    4.28    0.35
   1 -14   7    4.26    0.35
  -1  14   7    3.89    0.63
  -1 -14  -7    4.24    0.36
   1 -14   7    4.43    0.33
   1 -14   7    3.98    0.33
   1 -14   6   20.75    0.72
  -1 -14  -6   20.05    0.74
   1 -14   6   17.66    1.22
  -1  14   6   19.53    1.33
  -1 -14  -6   20.48    0.72
   1 -14   6   20.60    0.69
   1 -14   6   20.72    0.67
  -1 -14  -5    1.10    0.23
   1 -14   5    1.47    0.21
   1 -14   5    1.45    0.20
   1 -14   5    1.34    0.39
   1 -14   5    1.38    0.21
   1 -14   5    1.50    0.20
  -1  14   5    1.92    0.46
  -1 -14  -5    1.32    0.19
   1 -14   4    5.72    0.35
  -1  14   4    5.41    0.68
   1 -14   4    5.04    0.70
  -1 -14  -4    5.70    0.41
  -1 -14  -4    5.73    0.37
   1 -14   4    5.69    0.34
   1 -14   4    5.64    0.36
   1 -14   3   37.40    0.84
   1 -14   3   36.80    0.90
  -1  14   3   39.79    1.77
  -1 -14  -3   37.99    0.98
  -1 -14  -3   38.00    0.90
   1 -14   2    9.54    0.48
   1 -14   2    7.87    0.89
  -1 -14  -2    9.32    0.49
  -1  14   2    9.76    0.91
  -1  14   1    3.86    0.62
   1 -14   1    4.29    0.34
   1 -14   1    4.01    0.62
  -1 -14  -1    4.42    0.35
   1 -14   0    0.42    0.26
  -1 -14   0    0.95    0.20
  -1  14   0    0.21    0.17
   1  14   0    0.68    0.35
   1 -14   0    1.04    0.20
  -1 -14   1    4.06    0.33
   1 -14  -1    3.94    0.34
   1  14   1    3.93    0.62
  -1 -14   1    4.04    0.28
  -1 -14   1    4.15    0.29
  -1  14  -1    5.06    0.66
  -1 -14   2    8.74    0.46
  -1 -14   2    9.70    0.48
  -1  14  -2    8.95    0.84
   1  14   2    9.09    0.86
  -1 -14   2    8.88    0.42
   1 -14  -2    9.08    0.50
  -1  14  -3   35.99    0.83
  -1  14  -3   34.47    1.64
   1 -14  -3   36.65    0.99
  -1 -14   3   35.72    0.87
  -1 -14   3   36.50    0.85
  -1 -14   3   38.50    0.97
  -1 -14   3   37.51    0.90
   1  14   3   37.24    1.69
  -1  14  -4    5.91    0.36
   1  14   4    6.44    0.70
  -1 -14   4    5.86    0.35
   1 -14  -4    5.93    0.42
  -1 -14   4    5.80    0.37
  -1 -14   4    6.41    0.42
  -1 -14   4    6.07    0.37
  -1 -14   5    0.85    0.20
  -1 -14   5    0.95    0.17
   1  14   5    0.94    0.34
  -1  14  -5    0.95    0.17
  -1 -14   5    0.90    0.18
   1 -14  -5    0.89    0.21
  -1 -14   5    1.14    0.17
  -1 -14   6   17.94    0.63
  -1 -14   6   19.76    0.74
  -1 -14   6   18.51    0.62
  -1  14  -6   18.84    0.65
   1 -14  -6   17.89    0.70
   1  14   6   19.31    1.26
   1 -14  -7    4.26    0.36
   1  14   7    3.38    0.58
  -1  14  -7    4.25    0.33
  -1 -14   7    4.03    0.36
  -1 -14   7    4.31    0.32
  -1 -14   7    4.45    0.34
   1 -14  -8   17.69    0.69
   1  14   8   17.51    1.18
  -1 -14   8   17.39    0.64
  -1 -14   8   17.15    0.62
  -1  14  -8   18.35    0.67
  -1 -14   8   17.55    0.64
  -1 -14   8   18.12    0.75
   1 -14  -9   19.00    0.70
  -1 -14   9   19.05    0.65
  -1 -14   9   21.10    0.83
  -1 -14  10    0.49    0.15
  -1 -14  10    0.52    0.19
  -1 -14  10    0.39    0.15
   1 -14 -10    0.28    0.16
  -1 -14  11   11.75    0.65
   1 -14 -11   11.16    0.52
  -1 -14  11   10.95    0.45
  -1 -14  11   11.13    0.50
  -1  14 -11   11.17    0.52
  -1 -14  11   10.63    0.51
   1 -14 -12    4.36    0.32
  -1  14 -12    4.30    0.34
  -1 -14  12    4.33    0.32
  -1 -14  12    4.65    0.42
  -1 -14  12    4.41    0.35
  -1 -14  12    4.38    0.36
   1 -14 -13    6.21    0.35
  -1 -14  13    5.92    0.38
  -1 -14  13    5.76    0.41
  -1  14 -13    5.87    0.39
  -1 -14  13    6.16    0.36
  -1  14 -13    6.18    0.42
  -1  14 -14    3.22    0.32
  -1 -14  14    3.09    0.30
  -1 -14  14    3.21    0.27
  -1  14 -14    3.86    0.32
  -1 -14  14    3.22    0.29
  -1  14 -15    5.93    0.41
  -1 -14  15    5.98    0.36
  -1 -14  15    5.95    0.39
  -1  14 -15    6.53    0.38
  -1 -14  15    5.72    0.45
  -1 -14  16    0.97    0.17
  -1 -14  16    1.01    0.18
  -1  14 -16    0.88    0.18
  -1  14 -16    0.97    0.18
  -1  14 -16    1.13    0.18
  -1 -14  16    0.80    0.19
  -1 -14  17    2.99    0.26
  -1 -14  17    2.78    0.30
  -1  14 -17    2.81    0.21
  -1  14 -17    2.72    0.26
  -1 -14  17    2.90    0.23
  -1  14 -17    2.73    0.24
  -1  14 -18    0.18    0.10
  -1  14 -18    0.11    0.13
  -1 -14  18    0.15    0.09
  -1  14 -18    0.27    0.12
  -1 -14  18    0.28    0.15
  -1 -14  19    1.45    0.15
  -1 -14  19    1.05    0.17
  -1  14 -19    0.86    0.13
  -1  14 -19    1.79    0.18
  -1  14 -20   -0.05    0.06
  -1 -14  20    0.39    0.11
   1  15 -19    0.45    0.10
   1 -15  19    0.53    0.10
   1  15 -18    1.55    0.17
   1 -15  18    1.75    0.17
   1  15 -17    4.24    0.28
   1 -15  17    4.21    0.28
   1 -15  17    4.16    0.24
  -1 -15 -16    2.22    0.20
   1 -15  16    2.45    0.24
   1 -15  16    2.34    0.25
   1  15 -16    2.91    0.25
   1 -15  16    2.33    0.21
   1 -15  15    2.39    0.25
   1  15 -15    2.80    0.27
   1 -15  15    2.46    0.23
   1 -15  15    2.62    0.29
  -1 -15 -15    1.98    0.22
   1 -15  14    6.99    0.39
   1 -15  14    6.95    0.33
   1 -15  14    6.90    0.45
   1  15 -14    6.78    0.41
   1 -15  14    6.85    0.42
  -1 -15 -14    6.23    0.39
   1 -15  13    0.74    0.20
  -1 -15 -13    0.75    0.16
  -1 -15 -13    0.49    0.16
   1 -15  13    0.71    0.14
   1  15 -13    0.71    0.18
   1 -15  13    0.70    0.17
  -1 -15 -12    0.88    0.19
   1 -15  12    1.12    0.20
  -1 -15 -12    1.09    0.19
   1 -15  12    1.29    0.25
   1  15 -12    1.01    0.20
   1 -15  12    0.78    0.16
  -1 -15 -11    0.36    0.17
   1 -15  11    0.26    0.16
  -1 -15 -11    0.08    0.13
   1 -15  11    0.22    0.13
   1  15 -11    0.26    0.16
   1 -15  11    0.56    0.16
  -1 -15 -10    5.99    0.42
  -1 -15 -10    6.34    0.41
   1 -15  10    5.89    0.41
   1 -15  10    6.67    0.45
   1 -15  10    6.47    0.39
  -1 -15  -9    2.75    0.30
  -1 -15  -9    2.63    0.29
   1 -15   9    3.04    0.30
   1 -15   9    3.27    0.33
   1 -15   9    2.51    0.26
   1 -15   8    0.42    0.15
   1 -15   8    0.35    0.15
   1 -15   8    0.29    0.15
  -1 -15  -8    0.22    0.16
  -1 -15  -8    0.34    0.15
   1 -15   7    4.59    0.35
  -1 -15  -7    4.20    0.36
   1 -15   7    4.63    0.36
   1 -15   7    4.82    0.35
  -1 -15  -7    4.60    0.35
  -1 -15  -6    0.21    0.12
   1 -15   6    0.65    0.18
   1 -15   6    1.04    0.20
  -1 -15  -6    0.50    0.17
   1 -15   6    0.79    0.16
   1 -15   5    6.80    0.41
   1 -15   5    6.90    0.39
  -1 -15  -5    6.95    0.46
  -1  15   5    7.26    0.80
   1 -15   5    7.06    0.40
  -1 -15  -4   34.73    0.98
   1 -15   4   35.50    0.85
   1 -15   4   36.42    0.90
   1 -15   4   35.11    0.89
  -1  15   4   34.31    1.69
   1 -15   3    1.92    0.25
  -1  15   3    1.67    0.45
   1 -15   3    1.78    0.22
  -1 -15  -3    1.75    0.27
   1 -15   3    1.74    0.24
   1 -15   2   18.08    0.67
  -1 -15  -2   17.90    0.70
   1  15  -2   16.87    1.20
  -1  15   2   16.57    1.18
   1  15  -1   15.02    1.15
  -1  15   1   17.02    1.19
  -1 -15  -1   16.65    0.67
   1 -15   1   16.90    0.66
  -1  15   0   31.16    1.58
  -1 -15   0   34.47    0.94
   1  15   0   34.58    1.69
   1 -15   0   33.65    0.94
   1 -15  -1   17.83    0.70
  -1 -15   1   18.28    0.68
   1  15   1   15.86    1.16
  -1 -15   1   17.50    0.59
  -1  15  -1   15.62    1.14
   1 -15  -2   18.78    0.73
  -1 -15   2   18.99    0.68
  -1 -15   2   19.35    0.61
  -1  15  -2   17.00    1.17
   1  15   2   19.89    1.28
  -1 -15   2   18.10    0.65
  -1 -15   3    2.18    0.26
  -1 -15   3    1.61    0.20
  -1  15  -3    1.16    0.31
  -1 -15   3    1.94    0.24
   1  15   3    2.21    0.50
   1 -15  -3    1.97    0.27
  -1 -15   3    1.74    0.23
  -1 -15   4   32.04    0.83
   1 -15  -4   30.54    0.93
  -1 -15   4   30.88    0.82
  -1 -15   4   33.33    0.93
  -1  15  -4   29.12    1.56
  -1 -15   4   31.87    0.86
   1  15   4   31.06    1.59
  -1 -15   5    8.29    0.49
   1 -15  -5    7.68    0.48
  -1 -15   5    8.43    0.42
  -1  15  -5    7.60    0.41
  -1 -15   5    8.06    0.45
  -1 -15   5    7.71    0.43
  -1  15  -5    7.50    0.78
   1  15   5    7.49    0.84
  -1 -15   6    0.78    0.18
  -1 -15   6    0.70    0.18
   1 -15  -6    0.70    0.19
  -1 -15   6    0.77    0.20
  -1  15  -6    0.97    0.18
  -1 -15   7    3.64    0.31
   1 -15  -7    3.40    0.33
  -1 -15   7    3.48    0.35
  -1  15  -7    3.67    0.30
  -1 -15   7    3.34    0.30
  -1 -15   7    3.07    0.31
  -1 -15   8    0.29    0.15
  -1 -15   8    0.41    0.15
   1 -15  -8    0.48    0.18
  -1 -15   8    0.31    0.15
  -1 -15   8    0.51    0.17
  -1 -15   9    2.94    0.28
   1 -15  -9    3.25    0.32
  -1 -15   9    3.11    0.30
  -1 -15   9    3.57    0.37
  -1 -15   9    3.00    0.30
   1 -15 -10    6.94    0.42
  -1 -15  10    6.25    0.43
  -1 -15  10    6.53    0.35
  -1 -15  10    6.50    0.39
  -1 -15  10    6.59    0.41
  -1 -15  10    7.23    0.50
  -1 -15  11    0.15    0.15
   1 -15 -11    0.25    0.14
  -1 -15  11    0.28    0.14
  -1 -15  11    0.21    0.12
  -1 -15  11    0.03    0.15
  -1  15 -11    0.21    0.13
  -1 -15  11    0.01    0.08
  -1 -15  12    1.26    0.21
   1 -15 -12    1.21    0.20
  -1 -15  12    1.18    0.19
  -1 -15  12    1.33    0.26
  -1  15 -12    1.11    0.22
  -1 -15  12    1.05    0.21
  -1  15 -12    0.84    0.16
  -1 -15  13    1.16    0.24
  -1  15 -13    0.61    0.19
  -1  15 -13    0.77    0.17
   1 -15 -13    0.74    0.16
  -1 -15  13    0.69    0.19
  -1 -15  13    0.64    0.17
  -1 -15  13    0.85    0.17
  -1 -15  14    7.15    0.48
  -1 -15  14    6.26    0.40
  -1  15 -14    6.82    0.42
  -1  15 -14    7.33    0.39
  -1 -15  14    6.72    0.38
  -1  15 -15    2.36    0.26
  -1 -15  15    2.19    0.23
  -1 -15  15    2.05    0.23
  -1 -15  15    2.26    0.29
  -1  15 -15    2.06    0.21
  -1 -15  16    2.32    0.22
  -1  15 -16    2.53    0.25
  -1  15 -16    2.58    0.22
  -1 -15  16    2.38    0.27
  -1 -15  16    2.68    0.25
  -1  15 -17    4.10    0.28
  -1  15 -17    3.92    0.23
  -1 -15  17    3.62    0.30
  -1 -15  17    4.21    0.28
  -1 -15  18    0.90    0.16
  -1 -15  18    1.46    0.16
  -1  15 -18    1.54    0.17
  -1  15 -18    0.58    0.11
  -1 -15  19    0.72    0.11
  -1 -15  19    0.41    0.10
   1 -16  18    0.05    0.07
   1 -16  17    1.81    0.17
   1  16 -17    1.22    0.15
   1 -16  16    4.72    0.25
   1  16 -16    5.08    0.28
   1 -16  16    5.00    0.30
   1 -16  15    0.93    0.16
   1  16 -15    0.58    0.15
   1 -16  15    0.36    0.15
   1 -16  15    0.75    0.13
   1 -16  14    2.49    0.23
   1 -16  14    2.30    0.20
   1 -16  14    2.42    0.25
   1  16 -14    2.23    0.23
   1 -16  14    2.03    0.24
   1 -16  13    0.28    0.15
   1 -16  13    0.30    0.11
   1  16 -13    0.35    0.16
   1 -16  13    0.34    0.14
   1 -16  13    0.24    0.13
   1  16 -12    0.02    0.13
   1 -16  12    0.26    0.15
   1 -16  12    0.08    0.10
  -1 -16 -12    0.12    0.12
   1 -16  12    0.12    0.13
   1 -16  12    0.27    0.14
   1 -16  11    2.67    0.25
   1 -16  11    2.96    0.30
   1  16 -11    2.78    0.28
   1 -16  11    2.96    0.28
  -1 -16 -11    2.82    0.26
   1 -16  11    2.86    0.31
   1 -16  10    9.52    0.45
   1  16 -10    9.06    0.47
   1 -16  10    9.78    0.51
  -1 -16 -10   10.05    0.49
   1 -16   9    1.90    0.26
   1 -16   9    1.79    0.23
  -1 -16  -9    2.09    0.27
   1 -16   8    0.30    0.16
   1 -16   8    0.11    0.12
  -1 -16  -8    0.26    0.16
   1 -16   8    0.05    0.13
   1 -16   8    0.20    0.16
   1 -16   7    7.40    0.43
   1 -16   7    6.92    0.41
  -1 -16  -7    7.46    0.47
   1 -16   6    2.97    0.27
   1 -16   6    3.05    0.30
  -1 -16  -6    2.44    0.30
   1 -16   5    1.96    0.23
  -1 -16  -5    1.60    0.26
   1 -16   5    1.80    0.23
   1 -16   5    2.23    0.22
   1 -16   4    5.59    0.36
   1 -16   4    5.96    0.39
  -1 -16  -4    5.13    0.40
   1 -16   4    5.86    0.38
   1 -16   4    5.77    0.35
   1 -16   3    4.71    0.36
   1 -16   3    5.34    0.34
  -1 -16  -3    4.82    0.38
   1 -16   3    4.83    0.36
   1 -16   2    2.39    0.27
  -1 -16  -2    2.30    0.29
   1 -16   2    2.33    0.27
  -1 -16  -1    1.62    0.23
  -1 -16  -1    1.62    0.25
   1 -16   1    1.60    0.26
  -1 -16   0    0.11    0.13
  -1 -16   0    0.21    0.17
   1 -16   0    0.05    0.17
  -1 -16   1    1.55    0.24
   1 -16  -1    1.41    0.24
  -1 -16   1    1.45    0.22
  -1 -16   2    2.50    0.24
   1 -16  -2    2.71    0.32
  -1 -16   2    2.37    0.27
  -1 -16   2    2.22    0.26
  -1 -16   3    4.82    0.35
  -1 -16   3    5.13    0.37
  -1 -16   3    4.61    0.32
   1 -16  -3    4.85    0.40
  -1 -16   4    6.35    0.43
  -1 -16   4    5.70    0.38
  -1 -16   4    5.49    0.37
   1 -16  -4    5.34    0.42
  -1 -16   4    4.92    0.34
  -1 -16   5    2.03    0.24
  -1 -16   5    2.56    0.28
  -1 -16   5    2.06    0.26
  -1 -16   5    1.79    0.21
  -1 -16   5    1.96    0.25
   1 -16  -5    2.01    0.28
  -1 -16   6    2.22    0.27
  -1 -16   6    1.98    0.25
  -1 -16   6    2.15    0.27
  -1 -16   6    2.21    0.26
   1 -16  -6    2.41    0.29
   1 -16  -7    6.98    0.46
  -1 -16   7    7.08    0.43
  -1 -16   7    8.16    0.50
  -1 -16   7    7.06    0.44
  -1 -16   7    7.36    0.43
  -1 -16   8    0.16    0.15
  -1 -16   8    0.42    0.17
  -1 -16   8    0.31    0.14
   1 -16  -8    0.08    0.15
  -1 -16   8    0.19    0.16
  -1 -16   8    0.35    0.15
  -1 -16   9    1.68    0.21
  -1 -16   9    1.94    0.26
   1 -16  -9    1.46    0.25
  -1 -16   9    1.67    0.25
  -1 -16   9    1.76    0.25
  -1 -16   9    1.84    0.23
  -1  16  -9    1.97    0.21
  -1 -16  10    8.96    0.49
  -1  16 -10   10.40    0.45
   1 -16 -10    9.90    0.49
  -1 -16  10    9.52    0.42
  -1 -16  10    9.69    0.49
  -1 -16  10   10.31    0.58
  -1 -16  10    9.86    0.47
  -1 -16  11    2.75    0.23
  -1  16 -11    2.70    0.24
  -1 -16  11    3.02    0.27
  -1 -16  11    2.92    0.29
  -1 -16  11    3.23    0.33
   1 -16 -11    2.89    0.28
  -1 -16  11    2.89    0.28
  -1  16 -12    0.19    0.11
  -1 -16  12    0.20    0.14
  -1 -16  12    0.04    0.14
   1 -16 -12    0.14    0.12
  -1 -16  12    0.16    0.12
  -1  16 -12   -0.17    0.14
  -1 -16  12    0.01    0.11
  -1 -16  13    0.33    0.16
  -1  16 -13    0.34    0.10
  -1 -16  13    0.39    0.16
  -1 -16  13    0.48    0.15
   1 -16 -13    0.24    0.11
  -1 -16  13    0.28    0.11
  -1  16 -13    0.46    0.15
  -1  16 -14    1.99    0.23
  -1 -16  14    1.62    0.24
  -1 -16  14    1.68    0.22
  -1  16 -14    1.88    0.18
  -1 -16  14    1.94    0.21
  -1  16 -15    0.92    0.14
  -1 -16  15    0.89    0.17
  -1 -16  15    0.65    0.17
  -1 -16  15    0.72    0.15
  -1  16 -15    0.75    0.16
  -1  16 -16    5.90    0.32
  -1 -16  16    5.33    0.31
  -1  16 -16    4.70    0.24
  -1 -16  16    4.32    0.31
  -1 -16  16    5.25    0.28
  -1  16 -17    0.57    0.11
  -1 -16  17    0.82    0.14
  -1 -16  17    1.98    0.18
  -1  16 -17    1.85    0.18
  -1 -16  18    0.14    0.08
   1 -17  16    1.33    0.13
   1 -17  16    1.55    0.17
   1 -17  15    2.16    0.18
   1  17 -15    2.09    0.18
   1 -17  15    2.34    0.21
   1 -17  14    0.63    0.16
   1  17 -14    0.41    0.12
   1 -17  14    0.68    0.14
   1 -17  13    4.13    0.24
   1  17 -13    4.45    0.28
   1 -17  13    4.35    0.31
   1 -17  13    4.52    0.29
   1 -17  12    1.72    0.21
   1 -17  12    1.57    0.21
   1  17 -12    1.68    0.22
   1 -17  12    1.54    0.18
   1 -17  11    2.47    0.23
   1 -17  11    2.70    0.26
   1 -17  11    2.72    0.27
   1  17 -11    2.60    0.24
  -1 -17 -11    2.71    0.25
  -1 -17 -10    1.50    0.21
   1 -17  10    1.54    0.21
   1 -17  10    1.65    0.23
   1  17 -10    1.47    0.21
   1 -17  10    1.61    0.22
   1 -17   9    1.57    0.23
   1  17  -9    1.26    0.20
   1 -17   9    0.95    0.18
   1 -17   9    1.20    0.19
  -1 -17  -9    1.19    0.19
   1 -17   8    7.60    0.44
  -1 -17  -8    7.96    0.46
   1 -17   8    7.58    0.41
  -1 -17  -7    0.32    0.18
   1 -17   7    0.35    0.16
   1 -17   7    0.26    0.15
   1 -17   7    0.52    0.16
   1 -17   6    5.14    0.36
   1 -17   6    5.02    0.35
  -1 -17  -6    5.14    0.40
  -1 -17  -5    2.83    0.31
   1 -17   5    2.64    0.24
   1 -17   5    3.10    0.30
   1 -17   5    2.90    0.27
  -1 -17  -4    7.04    0.46
   1 -17   4    7.10    0.40
   1 -17   4    7.92    0.44
   1 -17   4    7.23    0.40
  -1 -17  -3    2.78    0.32
   1 -17   3    2.82    0.29
   1 -17   3    2.18    0.27
   1 -17   2    0.83    0.18
  -1 -17  -2    0.73    0.21
   1 -17   2    0.61    0.18
  -1 -17  -2    0.61    0.16
   1 -17   1   18.07    0.66
  -1 -17  -1   18.28    0.71
   1 -17   1   17.72    0.68
  -1 -17  -1   17.29    0.66
  -1 -17  -1   17.99    0.63
  -1 -17   0    0.88    0.19
  -1 -17   0    0.85    0.19
   1 -17   0    0.90    0.24
  -1 -17   1   16.84    0.66
   1 -17  -1   17.06    0.70
  -1 -17   1   16.76    0.64
  -1 -17   2    1.04    0.20
   1 -17  -2    1.23    0.25
  -1 -17   2    0.96    0.20
  -1 -17   3    3.59    0.28
  -1 -17   3    3.37    0.31
   1 -17  -3    3.20    0.33
  -1 -17   3    3.20    0.30
  -1 -17   3    3.30    0.30
  -1 -17   4    6.73    0.42
  -1 -17   4    7.60    0.42
  -1 -17   4    6.82    0.41
   1 -17  -4    7.45    0.48
  -1 -17   4    7.27    0.40
  -1 -17   5    3.02    0.28
  -1 -17   5    3.68    0.33
   1 -17  -5    3.16    0.34
  -1 -17   5    3.08    0.30
  -1 -17   5    3.30    0.27
  -1 -17   6    4.92    0.37
  -1 -17   6    4.66    0.34
   1 -17  -6    5.25    0.40
  -1 -17   6    4.92    0.36
  -1 -17   6    5.18    0.36
  -1 -17   6    4.59    0.34
  -1 -17   7    0.38    0.15
  -1 -17   7    0.49    0.16
  -1 -17   7    0.41    0.16
  -1 -17   7    0.51    0.15
   1 -17  -7    0.45    0.18
  -1 -17   7    0.49    0.18
  -1 -17   8    7.12    0.41
  -1 -17   8    7.46    0.45
   1 -17  -8    7.59    0.45
  -1 -17   8    7.18    0.43
  -1 -17   8    7.30    0.42
  -1 -17   9    1.37    0.23
  -1 -17   9    1.53    0.22
  -1 -17   9    1.42    0.20
  -1 -17   9    1.37    0.21
   1 -17  -9    1.29    0.21
  -1 -17   9    1.19    0.20
   1 -17 -10    1.47    0.22
  -1 -17  10    1.51    0.21
  -1 -17  10    1.20    0.21
  -1 -17  10    1.53    0.24
  -1 -17  10    1.48    0.17
  -1 -17  10    1.13    0.18
  -1 -17  11    2.66    0.26
   1 -17 -11    2.54    0.24
  -1 -17  11    2.60    0.24
  -1  17 -11    2.09    0.24
  -1 -17  11    2.61    0.27
  -1 -17  11    2.23    0.27
  -1 -17  11    2.46    0.20
   1 -17 -12    1.41    0.18
  -1 -17  12    1.44    0.20
  -1  17 -12    1.68    0.22
  -1 -17  12    1.39    0.22
  -1 -17  12    1.10    0.19
  -1 -17  12    1.50    0.18
  -1 -17  13    4.79    0.32
  -1 -17  13    4.92    0.30
  -1  17 -13    4.98    0.32
  -1 -17  13    4.69    0.34
   1 -17 -13    4.19    0.24
  -1  17 -14    0.42    0.13
  -1 -17  14    0.40    0.14
  -1 -17  14    0.50    0.14
  -1 -17  14    0.47    0.14
  -1 -17  15    2.27    0.20
  -1  17 -15    2.10    0.19
  -1 -17  15    2.22    0.19
  -1 -17  16    2.11    0.18
  -1  17 -16    2.00    0.17
   1 -18  15    0.62    0.11
   1 -18  15    0.50    0.09
   1 -18  14    0.00    0.08
   1 -18  14    0.24    0.09
   1 -18  13    3.94    0.26
   1 -18  13    3.98    0.25
   1 -18  12    0.27    0.14
   1  18 -12    0.35    0.10
   1 -18  12    0.18    0.10
   1 -18  12    0.28    0.13
   1  18 -11    2.11    0.19
   1 -18  11    2.29    0.23
   1 -18  11    2.05    0.20
   1 -18  11    2.46    0.23
   1 -18  10    4.34    0.31
   1 -18  10    4.20    0.29
  -1 -18 -10    4.34    0.30
   1 -18  10    4.01    0.28
   1  18 -10    3.90    0.25
   1 -18   9    5.27    0.33
   1 -18   9    4.74    0.33
   1 -18   9    4.66    0.26
  -1 -18  -9    5.22    0.34
   1  18  -9    4.46    0.28
   1 -18   9    4.78    0.33
   1  18  -8    0.47    0.13
   1 -18   8    0.55    0.16
   1 -18   8    0.55    0.16
  -1 -18  -8    0.47    0.16
   1 -18   8    0.45    0.15
   1  18  -7    1.41    0.18
  -1 -18  -7    1.58    0.24
   1 -18   7    1.60    0.21
   1 -18   7    1.69    0.21
   1 -18   6    8.16    0.41
  -1 -18  -6    8.08    0.46
   1 -18   6    7.93    0.42
   1 -18   6    7.98    0.43
   1 -18   5    4.00    0.31
   1 -18   5    4.39    0.33
  -1 -18  -5    3.87    0.34
   1 -18   5    4.30    0.30
  -1 -18  -4    1.19    0.21
   1 -18   4    1.29    0.21
  -1 -18  -4    1.04    0.21
  -1 -18  -4    1.05    0.15
   1 -18   4    1.10    0.20
  -1 -18  -3    4.68    0.34
  -1 -18  -3    4.88    0.38
  -1 -18  -3    4.59    0.35
  -1 -18  -3    4.92    0.30
   1 -18   3    5.16    0.36
   1 -18   3    4.55    0.34
  -1 -18  -2    3.69    0.28
   1 -18   2    4.06    0.32
  -1 -18  -2    3.47    0.29
   1 -18   2    3.70    0.31
  -1 -18  -2    3.41    0.32
  -1 -18  -2    3.62    0.32
   1 -18   1   15.15    0.62
  -1 -18  -1   15.19    0.54
  -1 -18  -1   14.69    0.63
   1 -18   1   14.71    0.60
  -1 -18  -1   15.74    0.62
  -1 -18   0    0.19    0.13
  -1 -18   0    0.07    0.14
  -1 -18   0    0.26    0.18
  -1 -18   0    0.02    0.07
   1 -18   0   -0.04    0.16
   1 -18   0    0.11    0.13
   1 -18  -1   14.59    0.60
  -1 -18   1   14.89    0.61
   1 -18  -1   14.82    0.63
  -1 -18   1   14.87    0.56
  -1 -18   1   15.67    0.62
  -1 -18   1   14.66    0.51
   1 -18  -2    3.47    0.34
  -1 -18   2    3.56    0.26
  -1 -18   2    3.78    0.30
  -1 -18   2    3.61    0.32
  -1 -18   2    3.49    0.31
   1 -18  -3    5.17    0.40
  -1 -18   3    5.24    0.35
  -1 -18   3    5.60    0.34
  -1 -18   3    5.40    0.36
  -1 -18   3    5.87    0.39
  -1 -18   4    1.03    0.19
  -1 -18   4    0.96    0.17
   1 -18  -4    0.69    0.23
  -1 -18   4    1.21    0.17
  -1 -18   4    1.04    0.20
  -1 -18   4    0.88    0.18
  -1 -18   5    4.04    0.33
  -1 -18   5    3.81    0.30
  -1 -18   5    4.17    0.29
  -1 -18   5    4.18    0.32
   1 -18  -5    4.23    0.36
  -1 -18   6    7.62    0.42
   1 -18  -6    8.32    0.47
  -1 -18   6    8.02    0.42
  -1 -18   6    8.62    0.45
  -1 -18   6    8.27    0.42
   1 -18  -7    1.43    0.22
  -1 -18   7    1.27    0.19
  -1 -18   7    1.33    0.20
  -1 -18   7    1.57    0.21
   1 -18  -8    0.35    0.17
  -1 -18   8    0.44    0.14
  -1 -18   8    0.50    0.14
  -1 -18   8    0.43    0.15
  -1 -18   8    0.40    0.15
  -1  18  -9    4.15    0.29
  -1 -18   9    4.87    0.33
  -1 -18   9    4.68    0.29
  -1 -18   9    4.27    0.31
  -1 -18   9    4.56    0.32
   1 -18  -9    5.03    0.34
  -1  18 -10    3.74    0.28
  -1 -18  10    4.18    0.30
  -1 -18  10    4.61    0.30
  -1 -18  10    4.15    0.30
  -1 -18  10    3.95    0.24
   1 -18 -10    3.95    0.29
  -1  18 -11    2.31    0.22
  -1 -18  11    2.02    0.21
  -1 -18  11    2.14    0.23
  -1 -18  11    2.67    0.24
   1 -18 -11    2.50    0.23
  -1  18 -12    0.28    0.11
  -1 -18  12    0.38    0.12
  -1 -18  12    0.33    0.12
   1 -18 -12    0.33    0.10
  -1  18 -13    3.35    0.23
  -1 -18  13    3.64    0.24
  -1 -18  13    3.66    0.25
  -1 -18  14    0.06    0.08
  -1  18 -14    0.16    0.08
  -1 -18  14    0.10    0.08
  -1 -18  15    0.80    0.11
  -1 -19 -13    0.38    0.10
   1 -19  13    0.37    0.10
   1 -19  13    0.25    0.08
  -1 -19 -12    0.93    0.10
  -1 -19 -12    1.02    0.14
   1 -19  12    1.08    0.15
   1 -19  12    1.17    0.15
   1 -19  11    0.39    0.11
   1 -19  11    0.36    0.09
   1 -19  11    0.26    0.10
  -1 -19 -11    0.16    0.10
  -1 -19 -10    0.47    0.14
   1 -19  10    0.51    0.12
   1 -19  10    0.57    0.13
   1 -19  10    0.64    0.13
   1 -19   9   10.73    0.43
   1 -19   9    8.96    0.32
   1 -19   9   10.81    0.42
  -1 -19  -9    9.53    0.42
   1 -19   9   10.73    0.41
  -1 -19  -8    1.13    0.18
   1 -19   8    1.49    0.18
  -1 -19  -8    1.35    0.19
   1 -19   8    1.18    0.18
   1 -19   8    1.24    0.18
   1 -19   8    1.33    0.16
   1 -19   7    0.72    0.16
   1 -19   7    0.66    0.15
   1 -19   7    0.61    0.13
  -1 -19  -7    0.34    0.14
  -1 -19  -7    0.90    0.17
   1 -19   6    0.16    0.08
  -1 -19  -6    0.68    0.18
  -1 -19  -6    0.26    0.13
  -1 -19  -6    0.37    0.13
   1 -19   6    0.59    0.14
   1 -19   6    0.49    0.15
  -1 -19  -5    2.23    0.23
   1 -19   5    2.25    0.23
  -1 -19  -5    2.03    0.22
   1 -19   5    2.49    0.24
   1 -19   5    2.22    0.22
  -1 -19  -5    2.01    0.25
   1 -19   4    2.04    0.21
   1 -19   4    2.71    0.25
  -1 -19  -4    2.53    0.25
  -1 -19  -4    2.94    0.29
  -1 -19  -4    2.12    0.22
   1 -19   4    2.49    0.25
   1 -19   3    5.21    0.34
  -1 -19  -3    5.25    0.37
  -1 -19  -3    4.89    0.31
   1 -19   3    5.71    0.36
  -1 -19  -3    5.48    0.29
  -1 -19  -3    5.19    0.35
   1 -19   3    5.19    0.32
  -1 -19  -2    4.69    0.34
  -1 -19  -2    5.06    0.36
   1 -19   2    4.44    0.32
  -1 -19  -2    5.00    0.29
   1 -19   2    4.91    0.34
   1 -19   2    4.75    0.32
  -1 -19  -1    8.01    0.38
   1 -19   1    8.13    0.44
  -1 -19  -1    8.96    0.47
  -1 -19  -1    8.30    0.43
   1 -19   1    8.59    0.44
   1 -19   0    7.53    0.42
  -1 -19   0    8.35    0.39
   1 -19   0    7.80    0.42
  -1 -19   0    8.00    0.43
  -1 -19   0    8.51    0.45
  -1 -19   1    8.44    0.44
   1 -19  -1    7.69    0.44
   1 -19  -1    8.06    0.43
  -1 -19   1    7.94    0.43
  -1 -19   1    7.95    0.39
  -1 -19   1    8.24    0.35
  -1 -19   2    4.38    0.27
  -1 -19   2    4.34    0.32
   1 -19  -2    4.63    0.36
  -1 -19   2    4.53    0.31
  -1 -19   2    4.56    0.32
   1 -19  -2    4.39    0.33
  -1 -19   3    5.76    0.37
   1 -19  -3    5.77    0.38
  -1 -19   3    5.54    0.31
   1 -19  -3    5.94    0.40
  -1 -19   3    5.72    0.35
   1 -19  -4    2.04    0.24
  -1 -19   4    2.30    0.24
   1 -19  -4    2.47    0.27
  -1 -19   4    2.60    0.26
  -1 -19   4    2.70    0.23
   1 -19  -5    1.81    0.25
  -1 -19   5    2.00    0.21
  -1 -19   5    2.05    0.23
  -1 -19   5    0.15    0.07
  -1 -19   5    2.01    0.22
  -1 -19   6    0.49    0.13
   1 -19  -6    0.49    0.18
   1 -19  -6    0.51    0.12
  -1 -19   6    0.48    0.14
  -1 -19   6    0.49    0.13
  -1 -19   6    0.45    0.14
  -1 -19   7    0.67    0.15
  -1 -19   7    0.43    0.13
  -1 -19   7    0.77    0.16
   1 -19  -7    0.46    0.13
  -1 -19   7    0.66    0.15
   1 -19  -7    0.65    0.17
   1 -19  -8    1.40    0.20
  -1 -19   8    1.35    0.18
  -1 -19   8    1.41    0.18
  -1 -19   8    1.30    0.17
  -1  19  -8    1.55    0.17
  -1 -19   8    1.45    0.18
  -1 -19   9   10.42    0.42
  -1 -19   9   11.11    0.43
  -1 -19   9   10.21    0.42
  -1 -19   9    9.48    0.35
  -1  19  -9    9.37    0.37
   1 -19  -9   10.85    0.43
  -1 -19  10    0.58    0.10
   1 -19 -10    0.52    0.12
  -1 -19  10    0.69    0.14
  -1 -19  10    0.61    0.14
  -1  19 -10    0.53    0.12
  -1 -19  10    0.62    0.14
  -1  19 -11    0.37    0.10
  -1 -19  11    0.42    0.12
  -1 -19  11    0.42    0.12
  -1  19 -12    0.92    0.11
  -1 -19  12    1.10    0.13
  -1 -19  12    1.17    0.15
  -1 -19  13    0.41    0.11
  -1 -19  13    0.26    0.08
   1 -20  11    0.87    0.12
  -1 -20 -10    1.46    0.12
   1 -20  10    1.56    0.15
   1 -20  10    1.73    0.15
   1 -20   9    3.32    0.21
   1 -20   9    3.27    0.22
  -1 -20  -9    3.09    0.20
   1 -20   8    0.88    0.11
   1 -20   8    1.25    0.16
  -1 -20  -8    0.76    0.13
  -1 -20  -8    1.11    0.15
   1 -20   8    1.06    0.15
   1 -20   7    0.58    0.11
  -1 -20  -7    0.24    0.10
   1 -20   7    0.50    0.12
   1 -20   7    0.58    0.13
  -1 -20  -7    0.70    0.13
   1 -20   6    2.97    0.23
  -1 -20  -6    2.55    0.21
   1 -20   6    2.81    0.22
   1 -20   6    2.38    0.19
  -1 -20  -5    2.40    0.19
  -1 -20  -5    2.62    0.23
   1 -20   5    3.21    0.25
   1 -20   5    2.81    0.22
   1 -20   4    0.99    0.16
   1 -20   4    0.79    0.14
  -1 -20  -4    0.89    0.18
  -1 -20  -4    0.83    0.16
   1 -20   4    0.96    0.16
  -1 -20  -3    0.55    0.17
   1 -20   3    0.55    0.16
   1 -20   3    0.67    0.15
  -1 -20  -3    0.64    0.15
   1 -20   3    0.60    0.13
   1 -20   2    0.32    0.12
  -1 -20  -2    0.23    0.12
  -1 -20  -2    0.38    0.14
   1 -20   2    0.43    0.13
   1 -20   2    0.30    0.13
  -1 -20  -2    0.19    0.10
   1 -20   2    0.39    0.11
  -1 -20  -1    1.54    0.20
   1 -20   1    1.35    0.18
   1 -20   1    1.27    0.19
  -1 -20  -1    1.46    0.17
   1 -20   1    1.63    0.20
   1 -20   0    0.08    0.10
  -1 -20   0    0.23    0.11
   1 -20   0    0.13    0.14
   1 -20   0    0.09    0.12
  -1 -20   0    0.14    0.12
   1 -20  -1    1.73    0.22
   1 -20  -1    1.83    0.19
  -1 -20   1    1.87    0.22
  -1 -20   1    1.95    0.20
   1 -20  -1    1.62    0.21
   1 -20  -2    0.49    0.16
  -1 -20   2    0.30    0.13
   1 -20  -2    0.38    0.11
   1 -20  -2    0.43    0.13
  -1 -20   2    0.01    0.03
  -1 -20   2    0.39    0.15
  -1 -20   3    0.84    0.15
   1 -20  -3    0.34    0.14
  -1 -20   3    0.68    0.15
   1 -20  -3    0.56    0.14
  -1 -20   3    0.57    0.11
   1 -20  -3    0.61    0.12
   1 -20  -4    0.56    0.15
  -1 -20   4    0.91    0.16
   1 -20  -4    0.64    0.16
  -1 -20   4    0.86    0.13
  -1 -20   5    2.28    0.21
   1 -20  -5    2.64    0.25
  -1 -20   5    2.28    0.21
   1 -20  -5    2.61    0.24
  -1 -20   5    2.40    0.19
   1 -20  -6    2.04    0.20
  -1 -20   6    2.32    0.20
  -1 -20   6    2.31    0.20
  -1 -20   6    2.46    0.21
   1 -20  -6    2.20    0.23
  -1  20  -7    0.46    0.11
   1 -20  -7    0.78    0.16
   1 -20  -7    0.78    0.15
  -1 -20   7    0.81    0.15
  -1 -20   7    0.63    0.13
  -1 -20   7    0.87    0.13
  -1  20  -8    0.76    0.11
  -1 -20   8    1.18    0.15
  -1 -20   8    1.03    0.14
   1 -20  -8    1.05    0.14
   1 -20  -8    1.24    0.16
  -1 -20   8    1.24    0.13
   1 -20  -9    3.11    0.21
  -1 -20   9    3.03    0.20
  -1 -20   9    3.30    0.21
  -1 -20  10    1.49    0.14
   1 -20 -10    1.62    0.15
  -1 -20  11    0.93    0.11
   1 -21   7    2.18    0.17
  -1 -21  -7    1.95    0.15
   1 -21   6    0.54    0.11
   1 -21   6    0.32    0.09
   1 -21   6    0.62    0.10
  -1 -21  -6    0.63    0.11
   1 -21   5    3.63    0.20
   1 -21   5    3.85    0.23
  -1 -21  -5    3.38    0.21
   1 -21   5    3.18    0.20
   1 -21   4    1.11    0.12
   1 -21   4    1.45    0.16
  -1 -21  -4    1.43    0.16
   1 -21   4    1.00    0.13
   1 -21   3   -0.01    0.05
  -1 -21  -3    0.05    0.10
   1 -21   3    0.05    0.08
   1 -21   2    0.04    0.09
   1 -21   2    0.07    0.08
  -1 -21  -2    0.05    0.08
   1 -21   1    1.36    0.17
   1 -21   1    1.36    0.15
  -1 -21  -1    1.17    0.13
  -1 -21  -1    1.27    0.17
  -1 -21   0   -0.03    0.08
   1 -21   0    0.22    0.10
   1 -21   0    0.08    0.08
  -1 -21   0   -0.06    0.10
  -1 -21   1    1.12    0.14
  -1 -21   1    1.17    0.16
   1 -21  -1    1.16    0.14
  -1 -21   1    1.04    0.16
   1 -21  -1    1.31    0.16
  -1 -21   2    0.02    0.09
  -1 -21   2    0.10    0.10
   1 -21  -2    0.19    0.08
  -1 -21   2    0.04    0.08
   1 -21  -2    0.11    0.11
   1 -21  -2    0.20    0.10
   1 -21  -3    0.01    0.10
  -1 -21   3    0.00    0.09
   1 -21  -3    0.27    0.10
  -1 -21   3    0.22    0.09
  -1 -21   4    1.30    0.15
   1 -21  -4    1.32    0.16
   1 -21  -4    1.48    0.17
  -1 -21   4    1.22    0.14
  -1 -21   5    3.03    0.20
  -1 -21   5    3.36    0.22
   1 -21  -5    3.15    0.21
   1 -21  -6    0.47    0.11
  -1 -21   6    0.55    0.11
  -1 -21   6    0.46    0.10
  -1 -21   7    2.26    0.17
   1 -21  -7    1.78    0.16
   1 -22   0    3.98    0.21
  -2   0   0    6.59    0.25
  -2   0   0    6.33    0.30
  -2   0  -1  118.60    1.06
  -2   0  -1  121.93    0.84
   2   0  -2    8.97    0.30
  -2   0   2    8.37    0.49
   2   0  -3  101.34    1.09
  -2   0   3   96.55    1.79
  -2   0   4   51.87    1.41
   2   0  -4   52.95    0.84
  -2   0   5  509.05    4.61
   2   0  -5  472.85    2.76
  -2   0   6   31.30    1.19
   2   0  -6   30.02    0.76
  -2   0   7  149.70    2.65
   2   0  -7  138.16    1.73
   2   0  -8   36.93    1.21
   2   0   8   34.98    0.68
   2   0  -8   37.24    0.97
   2   0  -9    4.81    0.50
  -2   0   9    5.21    0.53
   2   0  -9    5.26    0.39
   2   0   9    5.01    0.28
   2   0 -10    0.38    0.23
   2   0 -10    0.13    0.13
  -2   0  10    0.35    0.24
   2   0 -11   20.10    1.10
   2   0 -11   20.06    0.84
  -2   0  11   20.29    1.05
   2   0 -12    1.64    0.40
  -2   0  12    2.21    0.39
   2   0 -12    1.74    0.28
   2   0 -13   20.13    1.24
   2   0 -13   21.95    0.96
  -2   0  13   23.35    1.14
  -2   0 -14    4.80    0.30
   2   0 -14    4.96    0.37
  -2   0  14    5.43    0.58
  -2   0 -14    4.70    0.36
   2   0 -14    4.93    0.63
   2   0 -14    4.86    0.34
   2   0 -14    4.63    0.50
   2   0 -14    5.18    0.32
  -2   0 -14    4.99    0.33
  -2   0 -14    4.35    0.29
   2   0 -15   27.91    1.57
  -2   0 -15   27.10    0.75
  -2   0 -15   27.77    0.87
   2   0 -15   28.20    0.80
  -2   0 -15   27.34    0.72
  -2   0 -15   29.31    0.81
   2   0 -15   30.07    0.78
  -2   0  15   29.30    1.29
  -2   0 -15   27.70    0.73
   2   0 -16   68.60    1.29
   2   0 -16   70.84    1.25
  -2   0 -16   68.57    1.43
  -2   0 -16   70.28    1.26
  -2   0 -16   67.04    1.22
  -2   0 -16   71.94    1.31
   2   0 -17    0.13    0.15
   2   0 -17    0.08    0.16
  -2   0 -17   -0.05    0.15
  -2   0 -17    0.23    0.14
   2   0 -17    0.14    0.12
  -2   0 -17    0.03    0.13
  -2   0 -17    0.00    0.18
  -2   0 -18    1.81    0.27
  -2   0 -18    1.77    0.24
   2   0 -18    1.68    0.21
   2   0 -18    1.49    0.24
   2   0 -18    1.53    0.24
  -2   0 -18    1.24    0.26
   2   0 -19   -0.04    0.10
  -2   0 -19    0.11    0.14
   2   0 -19    0.19    0.16
  -2   0 -19   -0.01    0.18
   2   0 -19   -0.14    0.14
  -2   0 -19    0.14    0.15
  -2   0 -20    0.37    0.20
  -2   0 -20    0.46    0.17
   2   0 -20    0.24    0.17
   2   0 -20    0.30    0.13
   2   0 -20    0.38    0.16
  -2   0 -21   -0.07    0.15
   2   0 -21    0.03    0.12
   2   0 -21   -0.01    0.14
   2   0 -22    0.34    0.14
  -2   0 -22    0.36    0.14
   2   0 -22    0.13    0.15
   2   0 -23    6.87    0.42
  -2   0 -23    6.52    0.39
   2   0 -24    0.04    0.11
  -2   0 -24   -0.11    0.11
   2   0 -25    1.60    0.19
  -2   0 -25    1.50    0.17
  -2   0 -26    0.36    0.09
  -2   0 -26    0.26    0.08
   2   1 -26    1.29    0.15
  -2  -1 -26    1.46    0.15
  -2  -1 -25    0.15    0.11
  -2  -1 -25    0.20    0.10
   2   1 -25    0.09    0.10
  -2  -1 -24    0.05    0.10
   2   1 -24    0.10    0.13
   2   1 -23    0.98    0.20
  -2  -1 -23    1.17    0.17
   2   1 -22    1.45    0.18
  -2  -1 -22    1.06    0.20
   2   1 -22    1.06    0.22
   2   1 -21    4.60    0.32
   2   1 -21    4.77    0.38
   2   1 -21    4.91    0.40
  -2  -1 -21    4.26    0.35
   2   1 -20    0.96    0.23
  -2  -1 -20    0.81    0.19
  -2  -1 -20    0.90    0.22
   2   1 -20    1.19    0.21
   2   1 -20    0.98    0.18
  -2  -1 -20    1.05    0.16
  -2  -1 -19    2.45    0.28
   2   1 -19    2.19    0.29
   2   1 -19    2.60    0.25
  -2  -1 -19    1.98    0.32
   2   1 -19    2.35    0.28
  -2  -1 -19    2.68    0.25
  -2  -1 -18    2.19    0.26
  -2  -1 -18    1.64    0.25
  -2  -1 -18    2.06    0.32
   2   1 -18    2.06    0.28
   2   1 -18    2.34    0.25
   2   1 -18    1.68    0.24
  -2  -1 -17    4.13    0.33
  -2  -1 -17    4.34    0.35
  -2  -1 -17    4.01    0.34
   2   1 -17    4.46    0.37
   2   1 -17    4.04    0.33
  -2  -1 -17    3.72    0.38
  -2  -1 -16   13.10    0.64
   2   1 -16   14.19    0.57
   2   1 -16   11.45    1.03
  -2  -1 -16   12.70    0.56
  -2  -1 -16   12.76    0.54
   2   1 -16   13.05    0.58
  -2  -1 -16   13.63    0.59
  -2   1  15    6.40    0.63
   2   1 -15    7.16    0.65
   2   1 -15    6.53    0.76
   2   1 -15    7.21    0.40
   2   1 -15    6.95    0.41
  -2  -1 -15    6.79    0.40
  -2  -1 -15    6.67    0.38
  -2  -1 -15    6.47    0.44
  -2  -1 -15    6.69    0.39
   2   1 -14   20.01    1.02
   2   1 -14   20.43    0.65
  -2  -1 -14   19.81    0.60
  -2  -1 -14   19.65    0.63
   2   1 -14   19.30    0.70
  -2  -1 -14   19.10    0.59
   2   1 -14   18.60    1.21
  -2  -1 -14   20.67    0.66
  -2   1  14   20.20    1.11
  -2  -1 -14   20.15    0.70
  -2   1  13    0.43    0.29
   2   1 -13    0.00    0.15
   2   1 -13   -0.14    0.22
   2   1 -12   15.33    1.01
   2   1 -12   16.38    0.86
  -2   1  12   17.89    1.04
   2   1 -11    0.98    0.23
   2   1 -11    0.91    0.28
  -2   1  11    0.70    0.31
  -2   1  10   37.69    1.50
   2   1 -10   35.53    1.33
   2   1 -10   35.26    1.13
  -2   1   9   67.80    2.02
   2   1  -9   66.91    1.47
   2   1  -9   64.82    1.67
   2   1  -8    9.48    0.53
  -2   1   8   11.09    0.83
  -2   1   7  151.67    2.93
   2   1  -7  155.95    1.99
   2  -1   7  153.21    1.07
   2  -1   6   44.60    0.62
  -2   1   6   42.39    1.48
   2   1  -6   43.85    0.99
   2   1  -5  194.93    1.94
  -2   1   5  186.10    2.85
   2   1  -4   43.24    0.85
  -2   1   4   43.46    1.25
  -2   1   3   70.23    1.36
   2   1  -3   68.65    0.99
  -2   1   2    2.74    0.23
   2   1  -2    2.38    0.18
  -2   1   1   55.94    0.82
  -2  -1  -1   57.63    0.83
   2   1  -1   54.99    0.78
  -2  -1   0  122.27    0.95
  -2  -1   0  120.19    1.16
  -2  -1   1   49.40    0.74
  -2  -1   1   50.73    0.77
  -2   1  -1   50.90    0.50
  -2   1  -2    2.96    0.15
  -2   1  -2    3.07    0.11
  -2  -1   2    3.30    0.23
  -2  -1   3   73.75    1.24
   2   1   3   74.33    0.52
   2   1   4   48.04    0.57
  -2   1  -4   44.86    0.91
   2  -1  -4   47.79    0.72
  -2  -1   4   45.52    1.08
   2  -1  -4   48.14    0.59
  -2  -1   5  194.62    2.42
   2   1   5  187.37    1.64
  -2   1  -5  192.28    2.02
   2  -1  -5  190.95    1.57
   2  -1  -6   43.26    0.82
   2  -1  -6   44.85    0.61
  -2  -1   6   43.04    1.21
  -2   1  -6   42.38    1.02
  -2  -1   7  155.29    2.41
   2  -1  -7  155.52    1.07
  -2   1  -7  152.76    2.07
   2  -1  -7  157.16    1.70
  -2  -1   8   12.94    0.73
   2   1   8   13.41    0.52
  -2   1  -8   12.94    0.65
   2  -1  -8   12.48    0.52
   2  -1  -8   13.49    0.76
   2  -1  -9   67.45    1.28
   2   1   9   69.70    1.17
   2  -1  -9   65.95    1.80
  -2  -1   9   67.51    1.72
  -2   1  -9   68.66    1.57
   2  -1 -10   29.99    1.30
  -2  -1  10   32.02    1.22
   2  -1 -10   31.16    0.93
   2   1  10   31.58    0.80
   2  -1 -11    0.30    0.10
  -2  -1  11    0.46    0.25
   2  -1 -11    0.16    0.25
  -2  -1  12   17.06    0.95
   2  -1 -12   18.13    1.14
   2  -1 -12   17.56    0.77
   2  -1 -13    0.39    0.27
   2  -1 -13    0.28    0.13
  -2   1 -14   14.69    0.49
   2  -1 -14   15.11    0.55
  -2   1 -14   15.32    0.53
   2  -1 -14   15.73    0.63
   2  -1 -14   15.45    1.15
  -2   1 -14   15.85    0.57
   2  -1 -14   16.19    0.55
  -2   1 -14   16.27    0.64
  -2   1 -15    8.60    0.40
  -2   1 -15    8.24    0.37
   2  -1 -15    8.50    0.45
  -2   1 -15    8.46    0.40
   2  -1 -15    8.68    0.43
  -2   1 -15    8.50    0.39
   2  -1 -15    6.88    0.78
  -2   1 -15    9.04    0.46
  -2   1 -15    8.07    0.41
  -2   1 -15    8.60    0.50
   2  -1 -16   13.50    0.55
  -2   1 -16   13.14    0.64
  -2   1 -16   13.07    0.54
   2  -1 -16   14.59    0.56
   2  -1 -16   13.57    0.58
  -2   1 -16   12.95    0.53
  -2   1 -16   13.06    0.57
   2  -1 -17    5.31    0.37
  -2   1 -17    4.87    0.38
   2  -1 -17    4.99    0.35
  -2   1 -17    4.58    0.41
  -2   1 -17    4.79    0.37
   2  -1 -17    4.86    0.37
   2  -1 -18    1.85    0.25
  -2   1 -18    1.42    0.25
   2  -1 -18    1.79    0.21
   2  -1 -18    1.73    0.26
  -2   1 -18    1.92    0.26
  -2   1 -18    1.55    0.24
  -2   1 -19    2.37    0.33
   2  -1 -19    2.19    0.29
  -2   1 -19    2.50    0.30
   2  -1 -19    2.29    0.25
   2  -1 -19    2.27    0.27
  -2   1 -19    2.32    0.28
  -2   1 -20    0.62    0.19
  -2   1 -20    0.84    0.23
   2  -1 -20    0.61    0.16
  -2   1 -20    0.57    0.20
   2  -1 -20    0.37    0.17
  -2   1 -21    5.33    0.40
   2  -1 -21    5.36    0.35
   2  -1 -21    4.89    0.39
   2  -1 -22    1.34    0.18
  -2   1 -22    1.56    0.23
   2  -1 -22    1.29    0.22
   2  -1 -23    0.85    0.20
  -2   1 -23    0.99    0.19
  -2   1 -24    0.03    0.13
   2  -1 -24    0.37    0.16
   2  -1 -25    0.04    0.09
  -2   1 -25    0.01    0.08
   2  -1 -25    0.13    0.10
  -2   1 -26    1.66    0.15
  -2   1 -26    1.64    0.16
   2   2 -26    0.96    0.13
  -2  -2 -26    0.84    0.11
   2   2 -25    0.26    0.11
  -2  -2 -25    0.17    0.12
  -2  -2 -25    0.36    0.09
   2   2 -24    0.54    0.16
  -2  -2 -24    0.45    0.13
  -2  -2 -24    0.63    0.15
  -2  -2 -23    0.04    0.12
   2   2 -23    0.10    0.12
   2   2 -22    1.79    0.26
   2   2 -22    2.02    0.25
   2   2 -22    1.99    0.21
  -2  -2 -22    1.98    0.23
  -2  -2 -21    7.22    0.38
   2   2 -21    6.78    0.45
   2   2 -21    7.30    0.45
  -2  -2 -21    7.15    0.42
   2   2 -21    7.06    0.39
  -2  -2 -20    7.69    0.45
   2   2 -20    8.41    0.43
   2   2 -20    7.78    0.49
  -2  -2 -20    7.72    0.54
  -2  -2 -20    7.85    0.42
   2   2 -20    9.30    0.50
   2   2 -19    4.85    0.38
  -2  -2 -19    4.65    0.34
   2   2 -19    5.19    0.35
   2   2 -19    4.66    0.39
  -2  -2 -19    4.21    0.41
  -2  -2 -19    5.42    0.35
  -2  -2 -18    0.47    0.14
  -2  -2 -18    0.37    0.15
   2   2 -18    0.52    0.17
   2   2 -18    0.23    0.15
  -2  -2 -18    0.21    0.15
  -2  -2 -18    0.33    0.17
   2   2 -17    0.94    0.20
  -2  -2 -17    0.20    0.16
   2   2 -17    0.44    0.18
  -2  -2 -17    0.41    0.17
  -2  -2 -17    0.36    0.20
   2   2 -16   13.61    0.92
   2   2 -16   13.73    0.59
  -2  -2 -16   12.95    0.58
  -2  -2 -16   13.82    0.60
  -2  -2 -16   13.38    0.64
  -2  -2 -16   13.18    0.54
   2   2 -16   14.63    0.59
   2   2 -16   14.03    1.13
  -2  -2 -15   27.56    0.81
   2   2 -15   26.61    1.27
  -2   2  15   28.50    1.34
  -2  -2 -15   25.15    0.71
   2   2 -15   25.74    1.45
  -2  -2 -15   26.22    0.78
  -2  -2 -15   26.23    0.85
   2   2 -15   27.15    0.79
   2  -2  15   24.80    0.66
  -2  -2 -14    6.58    0.41
   2   2 -14    6.25    0.36
   2   2 -14    6.89    0.63
  -2  -2 -14    6.60    0.39
  -2  -2 -14    6.18    0.34
  -2  -2 -14    6.50    0.38
  -2   2  14    7.02    0.67
   2   2 -14    6.31    0.41
   2   2 -14    6.43    0.36
   2   2 -14    7.35    0.40
   2   2 -14    6.83    0.73
   2   2 -13   36.44    1.39
  -2   2  13   38.23    1.61
   2   2 -13   35.68    1.55
  -2   2  12   46.04    1.78
   2   2 -12   44.38    1.47
   2   2 -12   45.10    1.65
   2   2 -11   54.16    1.55
  -2   2  11   57.39    2.01
   2   2 -11   53.57    1.72
   2   2 -10   31.84    1.23
  -2   2  10   32.49    1.54
   2   2 -10   30.58    1.11
   2   2  -9   90.30    1.81
  -2   2   9   86.91    2.45
   2   2  -8  190.99    2.49
  -2   2   8  174.50    3.34
  -2   2   7   27.60    1.24
   2   2  -7   30.38    0.94
   2   2  -6   64.87    1.30
   2  -2   6   64.36    0.87
  -2   2   6   64.20    1.69
   2   2  -5  192.62    2.09
   2  -2   5  194.73    1.53
   2   2  -4   82.42    1.28
   2  -2   4   82.05    1.01
   2  -2   4   81.74    0.83
  -2   2   3  432.07    2.85
   2   2  -3  428.97    2.71
  -2   2   2   29.36    0.65
   2   2  -2   29.33    0.67
   2   2  -1  191.21    1.60
  -2   2   1  185.56    1.45
  -2   2   0    0.68    0.09
  -2  -2   0    0.53    0.10
  -2  -2   1  210.95    1.62
  -2  -2   1  212.08    1.67
  -2   2  -2   28.66    0.65
  -2  -2   2   29.72    0.66
  -2  -2   2   29.31    0.64
   2  -2  -3  424.50    2.29
  -2  -2   3  422.49    2.73
  -2   2  -3  429.58    2.74
   2   2   4   86.41    0.85
  -2  -2   4   87.71    1.38
  -2   2  -4   87.09    1.34
   2  -2  -4   89.96    0.84
   2  -2  -4   89.41    1.04
   2  -2  -4   91.86    1.06
  -2   2  -5  183.99    2.10
   2  -2  -5  189.62    1.36
   2  -2  -5  192.44    1.53
   2  -2  -5  192.45    1.53
   2   2   5  178.60    1.37
  -2  -2   5  178.26    2.13
   2  -2  -5  181.13    2.28
  -2   2  -6   57.19    1.26
   2  -2  -6   61.42    0.85
  -2  -2   6   55.74    1.29
   2  -2  -6   55.33    1.37
   2  -2  -6   57.58    0.83
   2   2   6   62.14    0.99
  -2  -2   7   27.17    0.96
  -2   2  -7   28.74    0.95
   2   2   7   27.15    0.82
   2  -2  -7   28.31    0.64
   2  -2  -7   27.28    1.05
   2  -2  -8  192.04    1.80
   2  -2  -8  181.98    2.91
  -2   2  -8  191.20    2.59
  -2  -2   8  185.44    2.63
  -2  -2   9  100.12    2.02
  -2   2  -9   96.93    1.96
   2  -2  -9   98.93    2.27
   2  -2  -9   98.68    1.41
   2   2   9   97.73    1.77
  -2   2 -10   31.42    1.18
  -2  -2  10   32.17    1.20
   2   2  10   31.89    0.97
   2  -2 -10   32.24    0.86
   2  -2 -10   32.12    1.38
  -2   2 -11   50.72    1.56
   2  -2 -11   50.95    1.15
   2  -2 -11   51.72    1.86
   2  -2 -12   45.36    1.83
   2  -2 -13   37.25    1.73
  -2   2 -14    6.98    0.43
  -2   2 -14    7.39    0.39
  -2   2 -14    6.50    0.35
   2  -2 -14    6.80    0.36
   2  -2 -14    6.33    0.79
   2  -2 -14    6.84    0.36
  -2   2 -14    7.49    0.40
   2  -2 -14    6.58    0.38
   2  -2 -15   24.95    0.75
  -2   2 -15   24.89    0.65
   2  -2 -15   27.10    0.73
  -2   2 -15   25.87    0.86
   2  -2 -15   25.94    0.73
  -2   2 -15   25.40    0.69
  -2   2 -15   25.69    0.63
  -2   2 -15   26.58    0.77
  -2   2 -15   25.94    0.74
  -2   2 -16   13.73    0.66
  -2   2 -16   13.57    0.52
  -2   2 -16   13.25    0.47
   2  -2 -16   13.90    0.59
   2  -2 -16   13.84    0.56
  -2   2 -16   14.25    0.60
  -2   2 -16   13.47    0.50
  -2   2 -16   13.34    0.56
   2  -2 -16   14.52    0.56
  -2   2 -17    0.45    0.15
   2  -2 -17    0.56    0.17
   2  -2 -17    0.47    0.16
   2  -2 -17    0.50    0.14
  -2   2 -17    0.61    0.19
  -2   2 -17    0.53    0.18
   2  -2 -18    0.37    0.16
  -2   2 -18    0.21    0.14
  -2   2 -18    0.30    0.19
   2  -2 -18    0.32    0.14
   2  -2 -18    0.19    0.13
  -2   2 -18    0.24    0.16
   2  -2 -19    4.72    0.39
  -2   2 -19    5.18    0.40
   2  -2 -19    5.12    0.36
  -2   2 -19    4.81    0.39
  -2   2 -19    5.33    0.46
   2  -2 -20    7.38    0.48
  -2   2 -20    7.44    0.48
  -2   2 -20    7.30    0.53
   2  -2 -20    8.04    0.43
  -2   2 -20    7.24    0.47
   2  -2 -21    6.99    0.45
  -2   2 -21    6.91    0.46
  -2   2 -21    6.95    0.44
   2  -2 -21    7.79    0.41
   2  -2 -22    1.77    0.20
  -2   2 -22    1.72    0.24
   2  -2 -22    1.92    0.27
   2  -2 -23    0.14    0.14
   2  -2 -23    0.11    0.05
  -2   2 -23    0.06    0.13
   2  -2 -24    1.20    0.19
   2  -2 -24    1.02    0.13
  -2   2 -24    0.98    0.17
   2  -2 -25    0.26    0.09
  -2   2 -25    0.26    0.10
  -2   2 -26    0.96    0.13
  -2   2 -26    0.86    0.12
  -2  -3 -26    0.84    0.11
   2   3 -26    1.18    0.13
  -2  -3 -26    1.03    0.13
   2   3 -25   -0.07    0.10
  -2  -3 -25    0.13    0.08
  -2  -3 -24    0.98    0.16
  -2  -3 -24    1.00    0.17
   2   3 -24    0.83    0.18
   2   3 -23    5.84    0.38
  -2  -3 -23    6.08    0.34
  -2  -3 -23    6.54    0.40
  -2  -3 -22    2.87    0.23
   2   3 -22    2.63    0.29
   2   3 -22    2.27    0.26
   2   3 -22    2.52    0.23
  -2  -3 -22    2.21    0.25
   2   3 -21    9.90    0.44
  -2  -3 -21    8.55    0.45
   2   3 -21    9.11    0.50
  -2  -3 -21    9.82    0.44
   2   3 -21    9.28    0.51
   2   3 -20    2.08    0.22
   2   3 -20    1.84    0.27
  -2  -3 -20    1.85    0.24
  -2  -3 -20    1.52    0.20
   2   3 -20    1.51    0.25
  -2  -3 -19    3.46    0.29
   2   3 -19    3.47    0.36
   2   3 -19    3.43    0.34
  -2  -3 -19    3.68    0.39
  -2  -3 -19    3.02    0.28
  -2  -3 -18   17.58    0.65
   2   3 -18   18.46    0.71
  -2  -3 -18   17.50    0.78
  -2  -3 -18   18.93    0.66
   2   3 -18   18.45    0.72
  -2  -3 -18   16.74    0.71
  -2  -3 -17   22.61    0.71
  -2  -3 -17   20.60    0.77
   2   3 -17   22.29    0.77
  -2  -3 -17   20.24    0.68
   2   3 -17   20.39    0.74
  -2  -3 -17   21.26    0.83
  -2  -3 -16    1.29    0.21
   2   3 -16    0.88    0.30
   2   3 -16    1.40    0.22
   2   3 -16    0.83    0.35
  -2  -3 -16    1.11    0.17
  -2  -3 -16    1.18    0.21
   2  -3  15    5.88    0.34
   2   3 -15    6.31    0.65
  -2   3  15    6.68    0.72
   2   3 -15    6.93    0.41
   2   3 -15    6.78    0.40
   2   3 -15    6.00    0.67
  -2  -3 -15    5.79    0.36
   2   3 -15    6.34    0.38
  -2  -3 -15    6.55    0.45
  -2  -3 -15    5.90    0.39
   2   3 -14    0.70    0.16
   2   3 -14    0.54    0.19
  -2  -3 -14    0.48    0.17
  -2  -3 -14    0.71    0.15
   2   3 -14    0.58    0.16
   2   3 -14    0.57    0.34
  -2  -3 -14    0.38    0.14
  -2   3  14    0.66    0.32
   2  -3  14    0.78    0.15
   2   3 -14    0.96    0.17
  -2  -3 -13   67.25    1.16
   2  -3  13   68.15    1.77
   2   3 -13   66.77    1.10
   2   3 -13   64.28    1.92
   2   3 -13   64.69    1.09
  -2   3  13   66.76    2.27
  -2  -3 -13   65.75    1.15
   2   3 -13   66.12    2.07
   2   3 -12   61.31    1.89
  -2   3  12   60.97    2.20
   2   3 -12   61.07    1.80
   2   3 -11   36.14    1.33
   2   3 -11   35.40    1.36
  -2   3  11   36.10    1.72
   2   3 -10  126.74    2.40
   2   3 -10  127.25    2.38
  -2   3  10  120.38    3.06
  -2   3   9   62.24    2.09
   2   3  -9   67.04    1.65
   2   3  -8   42.05    1.24
  -2   3   8   42.23    1.59
   2   3  -7   49.88    1.28
   2  -3   7   50.85    1.00
  -2   3   7   52.01    1.57
   2  -3   6  178.93    1.71
   2   3  -6  182.50    2.31
   2  -3   5   60.51    0.89
   2   3  -5   57.18    1.22
  -2   3   5   58.64    1.29
   2  -3   5   58.98    0.98
   2  -3   4  104.83    1.30
   2   3  -4   99.82    1.52
  -2   3   4  102.49    1.53
  -2   3   3   52.83    1.00
   2   3  -3   53.39    1.05
   2  -3   3   53.91    0.94
  -2   3   2   17.58    0.54
   2   3  -2   17.36    0.57
   2  -3   2   17.35    0.54
  -2   3   1  159.82    1.51
   2  -3   1  155.50    1.60
   2   3  -1  154.35    1.58
   2  -3   0    0.80    0.14
  -2   3   0    0.94    0.13
   2   3   0    0.90    0.13
   2  -3   0    1.04    0.11
  -2   3  -1  153.45    1.46
  -2  -3   1  163.41    1.57
   2   3   1  152.01    1.43
   2  -3  -1  154.53    1.58
  -2  -3   1  165.41    1.64
   2  -3  -1  161.24    1.44
   2  -3  -2   14.13    0.48
  -2   3  -2   15.51    0.26
   2  -3  -2   14.71    0.51
  -2   3  -2   14.52    0.51
  -2  -3   2   15.08    0.48
  -2  -3   2   15.68    0.53
   2  -3  -3   53.98    1.10
   2  -3  -3   54.01    0.97
  -2  -3   3   54.76    1.05
   2  -3  -3   55.97    0.52
  -2  -3   3   55.42    0.94
  -2   3  -3   53.41    1.04
   2  -3  -3   53.29    0.93
   2  -3  -4  102.34    0.68
  -2  -3   4  101.02    1.33
   2  -3  -4  101.73    1.65
   2   3   4   98.83    1.10
  -2  -3   4   99.75    1.02
   2  -3  -4  102.52    1.34
  -2  -3   4   98.16    1.51
  -2   3  -4   98.34    1.51
   2  -3  -4  104.46    1.30
  -2  -3   5   64.06    0.76
   2  -3  -5   68.80    1.06
   2   3   5   62.09    0.91
  -2   3  -5   66.15    1.34
   2  -3  -5   65.75    0.60
   2  -3  -5   66.34    1.08
   2  -3  -5   65.73    1.45
  -2   3  -6  176.90    2.32
   2  -3  -6  181.18    1.15
   2  -3  -6  180.25    2.60
   2   3   6  180.46    1.68
   2  -3  -7   53.18    0.71
   2  -3  -7   53.73    1.53
  -2   3  -7   52.26    1.34
   2   3   7   53.75    1.06
   2   3   8   53.18    1.25
  -2   3  -8   51.12    1.41
   2  -3  -8   50.52    1.59
   2  -3  -8   53.60    0.81
  -2   3  -9   77.87    1.83
   2   3   9   77.00    1.72
   2  -3  -9   80.16    1.08
   2  -3  -9   77.33    2.09
   2  -3 -10  126.39    2.82
  -2   3 -10  128.68    2.47
   2  -3 -11   32.89    1.53
  -2   3 -11   32.86    1.32
  -2   3 -12   58.05    1.83
   2  -3 -12   57.99    2.12
   2  -3 -13   64.10    2.33
   2  -3 -13   65.42    1.10
  -2   3 -13   66.64    1.09
  -2   3 -14    1.24    0.19
   2  -3 -14    1.21    0.17
   2  -3 -14    0.99    0.18
  -2   3 -14    1.29    0.19
  -2   3 -14    1.09    0.22
   2  -3 -14    1.06    0.17
  -2   3 -15    6.65    0.40
  -2   3 -15    6.99    0.41
  -2   3 -15    6.69    0.38
  -2   3 -15    6.84    0.32
  -2   3 -15    6.65    0.45
   2  -3 -15    6.30    0.39
   2  -3 -15    6.93    0.39
   2  -3 -15    6.16    0.36
  -2   3 -16    1.20    0.24
  -2   3 -16    1.49    0.24
   2  -3 -16    1.14    0.19
  -2   3 -16    1.28    0.20
  -2   3 -16    1.57    0.22
   2  -3 -16    1.43    0.22
   2  -3 -16    1.68    0.22
  -2   3 -17   21.93    0.86
  -2   3 -17   21.77    0.74
  -2  -3  17   22.28    1.39
   2  -3 -17   22.13    0.76
  -2   3 -17   22.38    0.77
  -2   3 -17   22.46    0.71
   2  -3 -17   23.98    0.74
  -2   3 -18   20.12    0.75
  -2   3 -18   19.28    0.74
   2  -3 -18   19.89    0.69
  -2   3 -18   18.55    0.70
  -2  -3  18   18.29    1.27
  -2   3 -18   18.20    0.81
   2  -3 -18   17.72    0.70
  -2   3 -19    3.11    0.33
  -2   3 -19    2.93    0.35
   2  -3 -19    2.88    0.31
  -2   3 -19    3.54    0.34
   2  -3 -19    3.62    0.30
  -2   3 -20    1.48    0.27
   2  -3 -20    1.19    0.23
   2  -3 -20    1.27    0.20
  -2   3 -20    1.32    0.28
  -2   3 -20    1.44    0.26
   2  -3 -21    8.71    0.43
  -2   3 -21    8.80    0.50
  -2   3 -21    8.26    0.49
   2  -3 -21    7.67    0.47
  -2   3 -22    2.69    0.29
  -2   3 -22    2.92    0.31
   2  -3 -22    2.67    0.29
   2  -3 -22    2.83    0.24
   2  -3 -23    5.58    0.36
  -2   3 -23    6.21    0.39
   2  -3 -23    5.67    0.33
  -2   3 -24    0.81    0.16
   2  -3 -24    0.79    0.14
   2  -3 -25   -0.02    0.02
  -2   3 -25    0.07    0.10
  -2   3 -26    1.22    0.13
  -2  -4 -26    2.46    0.18
   2   4 -26    2.83    0.18
   2   4 -25   -0.10    0.09
  -2  -4 -25    0.05    0.06
   2   4 -24    2.93    0.26
  -2  -4 -24    2.82    0.24
   2   4 -23    1.11    0.19
  -2  -4 -23    1.23    0.17
  -2  -4 -23    1.45    0.20
   2   4 -23    1.15    0.21
   2   4 -22    7.20    0.43
  -2  -4 -22    7.02    0.44
  -2  -4 -22    7.13    0.38
   2   4 -22    6.83    0.42
  -2  -4 -22    7.26    0.36
   2   4 -22    7.81    0.37
   2   4 -21    9.78    0.52
   2   4 -21    9.10    0.51
   2   4 -21   10.79    0.46
  -2  -4 -21    9.87    0.46
  -2  -4 -21   10.52    0.47
   2   4 -20    0.92    0.23
  -2  -4 -20    0.83    0.18
  -2  -4 -20    1.04    0.17
   2   4 -20    1.05    0.24
  -2  -4 -19    9.31    0.58
   2   4 -19   10.49    0.56
   2   4 -19    9.51    0.53
  -2  -4 -19    9.19    0.47
  -2  -4 -19   10.00    0.49
  -2  -4 -18    7.61    0.43
  -2  -4 -18    7.78    0.53
   2   4 -18    8.51    0.50
  -2  -4 -18    7.54    0.43
   2   4 -18    7.54    0.48
  -2  -4 -18    8.08    0.52
   2   4 -17    1.86    0.25
  -2  -4 -17    1.99    0.24
  -2  -4 -17    1.59    0.26
   2   4 -17    1.57    0.40
  -2  -4 -17    1.35    0.27
  -2  -4 -17    1.70    0.21
   2   4 -16    3.53    0.32
   2   4 -16    3.16    0.30
   2   4 -16    2.74    0.29
   2   4 -16    3.44    0.53
  -2  -4 -16    2.74    0.30
  -2  -4 -16    2.96    0.27
  -2  -4 -16    3.07    0.34
   2  -4  16    3.32    0.29
  -2  -4 -16    3.30    0.28
  -2   4  15   12.80    1.03
   2   4 -15   11.47    0.91
   2   4 -15   11.30    0.52
  -2  -4 -15   10.93    0.47
  -2  -4 -15   12.68    0.60
   2   4 -15   12.07    0.54
   2   4 -15   11.68    0.92
   2  -4  15   11.14    0.49
   2   4 -15   12.17    0.54
  -2  -4 -15   10.66    0.54
   2  -4  14    9.13    0.39
   2   4 -14    8.97    0.44
   2  -4  14    8.93    0.42
   2   4 -14    9.56    0.84
   2   4 -14    9.96    0.84
   2   4 -14    9.62    0.46
  -2  -4 -14    8.51    0.39
  -2  -4 -14    9.79    0.51
  -2   4  14    9.92    0.92
  -2  -4 -14    9.91    0.49
  -2  -4 -13   35.92    0.89
   2   4 -13   36.08    0.82
   2   4 -13   36.33    0.84
  -2   4  13   33.75    1.75
   2  -4  13   34.89    0.79
   2   4 -13   36.38    1.51
   2   4 -13   35.96    1.48
  -2  -4 -13   35.58    0.88
   2   4 -12   27.57    1.27
  -2   4  12   26.40    1.56
   2  -4  12   30.38    1.10
   2   4 -12   27.02    1.24
   2   4 -11   83.88    2.04
   2   4 -11   80.84    2.07
   2  -4  10   24.96    0.90
   2   4 -10   23.48    1.08
  -2   4  10   23.35    1.37
   2  -4   9   82.44    1.54
   2   4  -9   79.32    1.88
  -2   4   9   77.23    2.27
   2   4  -8    0.31    0.15
   2  -4   8    0.39    0.14
   2   4  -7   14.02    0.73
  -2   4   7   14.85    0.81
   2  -4   7   14.66    0.56
  -2   4   6    9.68    0.59
   2   4  -6    9.65    0.57
   2  -4   6   10.38    0.44
   2   4  -5   81.33    1.57
  -2   4   5   84.04    1.54
  -2   4   4    3.01    0.29
   2   4  -4    3.28    0.31
   2   4  -3   69.98    1.31
  -2   4   3   68.79    1.21
   2  -4   3   72.78    1.23
  -2   4   2  184.42    1.87
   2  -4   2  188.60    1.99
   2  -4   1   57.11    1.10
   2   4  -1   59.35    1.07
  -2   4   1   58.49    1.03
   2   4   0   67.82    1.08
   2  -4   0   67.98    1.19
   2  -4  -1   65.71    1.00
  -2   4  -1   63.59    1.02
   2  -4  -1   64.79    1.16
   2   4   1   64.49    1.00
   2   4   2  174.55    1.60
  -2  -4   2  181.68    1.98
  -2   4  -2  175.04    1.85
   2  -4  -2  172.93    1.88
  -2  -4   2  171.15    1.75
  -2  -4   2  183.65    1.76
   2  -4  -2  176.77    1.91
  -2   4  -3   69.89    1.26
   2  -4  -3   71.93    1.28
   2  -4  -3   73.54    1.24
  -2  -4   3   69.48    1.27
  -2  -4   3   73.36    1.10
   2  -4  -3   69.95    1.33
  -2  -4   3   69.54    1.08
  -2  -4   4    4.13    0.26
   2  -4  -4    4.28    0.32
  -2  -4   4    4.36    0.28
  -2  -4   4    4.09    0.34
  -2   4  -4    3.65    0.33
   2  -4  -4    4.45    0.39
  -2  -4   5   80.00    1.53
   2  -4  -5   80.99    1.70
   2  -4  -5   82.84    1.38
   2   4   5   83.18    1.18
  -2  -4   5   80.49    1.08
  -2   4  -5   80.97    1.56
  -2  -4   5   84.28    1.27
   2  -4  -6   11.14    0.52
  -2   4  -6   10.64    0.61
   2   4   6    9.92    0.43
  -2  -4   6   10.88    0.38
   2  -4  -6    9.84    0.65
  -2  -4   6   10.59    0.48
  -2  -4   6   10.89    0.62
   2   4   7   14.59    0.57
  -2  -4   7   15.52    0.62
  -2   4  -7   16.18    0.79
   2  -4  -7   14.83    0.86
  -2  -4   7   14.48    0.40
  -2  -4   7   14.96    0.77
   2   4   8    0.66    0.16
  -2   4  -8    0.50    0.20
  -2  -4   8    1.07    0.26
   2  -4  -8    0.80    0.23
  -2   4  -9   81.95    1.95
   2   4   9   84.13    1.77
  -2   4 -10   24.29    1.13
   2   4  10   27.09    1.13
   2  -4 -10   25.70    1.33
   2  -4 -11   83.49    2.49
  -2   4 -11   85.67    2.20
   2   4  11   78.52    2.00
  -2   4 -12   25.78    1.26
   2  -4 -12   23.92    1.41
  -2   4 -13   37.06    0.82
  -2   4 -13   37.26    0.92
   2  -4 -13   37.15    0.84
   2  -4 -13   37.48    0.85
  -2   4 -13   36.87    1.56
  -2  -4  13   37.03    1.65
  -2   4 -13   35.64    0.82
  -2   4 -14   10.47    0.46
   2  -4 -14   10.81    0.48
  -2   4 -14   10.30    0.48
   2  -4 -14   10.14    0.47
  -2  -4  14   11.20    0.96
  -2   4 -14   10.67    0.53
  -2  -4  15    8.69    0.89
  -2   4 -15    9.37    0.47
   2  -4 -15    9.58    0.47
  -2   4 -15    8.99    0.51
  -2   4 -15    8.66    0.44
   2  -4 -15    8.71    0.46
  -2   4 -16    1.99    0.28
   2  -4 -16    1.91    0.23
   2  -4 -16    2.14    0.25
  -2   4 -16    1.98    0.25
  -2   4 -16    2.41    0.29
  -2   4 -16    2.05    0.25
  -2  -4  17    1.65    0.38
  -2   4 -17    1.53    0.24
  -2   4 -17    1.38    0.24
   2  -4 -17    1.56    0.23
  -2   4 -17    1.47    0.25
   2  -4 -17    1.46    0.23
  -2   4 -17    1.55    0.23
   2  -4 -18    8.37    0.46
  -2   4 -18    7.44    0.46
  -2   4 -18    7.75    0.54
   2  -4 -18    7.84    0.47
  -2   4 -18    7.23    0.43
  -2   4 -18    8.26    0.49
  -2   4 -19   10.21    0.55
   2  -4 -19    9.16    0.52
  -2   4 -19    9.21    0.51
  -2   4 -19    9.46    0.54
  -2   4 -19    9.29    0.58
   2  -4 -19   10.30    0.50
  -2   4 -20    1.11    0.22
   2  -4 -20    0.89    0.20
   2  -4 -20    1.14    0.20
  -2   4 -20    1.27    0.23
   2  -4 -21   10.01    0.52
  -2   4 -21   10.92    0.55
   2  -4 -21   11.03    0.48
  -2   4 -21   11.11    0.56
   2  -4 -22    7.24    0.39
   2  -4 -22    7.73    0.43
  -2   4 -22    7.94    0.46
  -2   4 -22    7.28    0.44
   2  -4 -22    7.43    0.36
   2  -4 -23    1.76    0.19
  -2   4 -23    1.57    0.23
   2  -4 -23    1.47    0.17
   2  -4 -24    3.46    0.23
  -2   4 -24    3.13    0.26
  -2   4 -25   -0.04    0.08
   2  -4 -25    0.05    0.04
  -2   4 -26    2.95    0.18
  -2  -5 -25    1.61    0.15
   2   5 -25    1.84    0.17
  -2  -5 -25    1.89    0.19
  -2  -5 -24    5.62    0.32
   2   5 -24    5.68    0.32
   2   5 -23    0.51    0.15
  -2  -5 -23    0.58    0.15
   2   5 -23    0.39    0.14
  -2  -5 -22    4.84    0.36
   2   5 -22    5.41    0.30
   2   5 -22    4.71    0.35
  -2  -5 -22    4.85    0.30
  -2  -5 -22    4.72    0.30
   2   5 -22    4.75    0.35
   2   5 -21    6.86    0.36
   2   5 -21    6.45    0.42
  -2  -5 -21    6.79    0.45
  -2  -5 -21    6.50    0.37
   2   5 -21    5.91    0.40
  -2  -5 -21    6.04    0.35
  -2  -5 -20    1.68    0.21
   2   5 -20    1.49    0.24
  -2  -5 -20    1.90    0.25
  -2  -5 -20    1.92    0.24
   2   5 -20    1.76    0.25
   2   5 -19    4.37    0.38
  -2  -5 -19    4.73    0.36
   2   5 -19    5.09    0.41
  -2  -5 -19    4.34    0.32
  -2  -5 -18    3.76    0.38
  -2  -5 -18    3.78    0.32
  -2  -5 -18    4.36    0.35
   2   5 -18    4.04    0.36
   2   5 -17   12.07    0.58
  -2  -5 -17   11.37    0.60
  -2  -5 -17   11.66    0.54
   2   5 -17   11.16    0.93
  -2  -5 -17   12.01    0.52
   2   5 -17   11.76    0.56
  -2  -5 -17   11.94    0.62
   2   5 -16    1.10    0.22
   2   5 -16    0.37    0.24
  -2  -5 -16    0.84    0.21
   2  -5  16    1.03    0.20
  -2  -5 -16    1.15    0.23
  -2  -5 -16    1.28    0.19
  -2  -5 -16    1.13    0.18
   2   5 -16    1.17    0.24
   2   5 -16    1.33    0.21
  -2  -5 -15    0.59    0.15
   2   5 -15    0.94    0.19
  -2  -5 -15    0.74    0.19
  -2  -5 -15    1.21    0.16
   2   5 -15    0.88    0.19
   2   5 -15    1.23    0.20
   2  -5  15    0.85    0.15
  -2   5  15    1.54    0.42
   2  -5  15    1.12    0.19
  -2  -5 -15    1.02    0.19
   2   5 -15    0.75    0.33
   2  -5  14   29.37    0.73
  -2  -5 -14   29.49    0.78
   2   5 -14   29.74    1.47
  -2  -5 -14   29.78    0.86
   2  -5  14   28.00    0.77
  -2  -5 -14   29.39    0.86
  -2  -5 -14   28.44    0.71
   2   5 -14   30.85    0.83
   2   5 -14   28.91    0.79
  -2   5  14   29.46    1.70
   2   5 -13   32.14    1.48
   2  -5  13   31.77    0.74
   2   5 -13   34.27    1.43
  -2  -5 -13   33.22    0.85
  -2  -5 -13   34.45    0.82
   2  -5  13   33.15    0.80
  -2   5  13   31.83    1.83
   2   5 -13   33.60    0.81
  -2  -5 -13   32.54    0.87
   2   5 -13   34.63    0.84
   2   5 -12    2.58    0.43
   2   5 -12    2.22    0.22
  -2   5  12    1.59    0.48
  -2  -5 -12    2.40    0.24
   2   5 -12    2.12    0.39
   2  -5  11   68.57    1.58
   2   5 -11   61.81    1.91
   2   5 -11   66.28    1.78
  -2   5  11   58.36    2.27
  -2   5  10   23.91    1.37
   2  -5  10   26.40    0.95
   2   5 -10   23.63    1.13
   2  -5   9    9.08    0.54
   2   5  -9    7.16    0.61
  -2   5   9    8.47    0.75
   2  -5   8   15.48    0.66
  -2   5   8   15.34    0.90
   2   5  -8   14.62    0.82
  -2   5   7    1.92    0.31
   2   5  -7    2.09    0.32
   2   5  -6   49.88    1.37
  -2   5   6   50.56    1.34
  -2   5   5    3.87    0.36
   2   5  -5    3.89    0.38
   2   5  -4   26.41    0.90
  -2   5   4   25.10    0.83
   2   5  -3   39.48    1.05
  -2   5   3   39.42    0.99
  -2   5   2   30.08    0.84
   2   5  -2   29.55    0.86
   2   5  -1    3.41    0.29
  -2   5   1    3.08    0.28
   2   5   0   23.10    0.69
  -2   5   0   21.98    0.59
   2   5   1    4.68    0.30
  -2   5  -1    4.51    0.30
  -2  -5   1    4.57    0.34
  -2  -5   2   34.23    0.88
  -2   5  -2   34.30    0.88
   2  -5  -2   32.95    0.96
   2   5   2   34.23    0.76
   2  -5  -3   40.00    1.07
  -2  -5   3   39.26    0.93
   2   5   3   37.83    0.78
  -2  -5   3   40.50    0.87
  -2   5  -3   39.91    1.02
   2  -5  -3   39.28    1.06
   2  -5  -4   27.01    0.88
  -2   5  -4   25.28    0.87
   2   5   4   24.79    0.61
   2  -5  -4   26.92    0.95
  -2  -5   4   26.79    0.70
  -2  -5   4   25.94    0.87
  -2  -5   4   25.02    0.72
  -2  -5   5    3.05    0.33
   2   5   5    2.93    0.22
   2  -5  -5    3.37    0.39
   2  -5  -5    3.19    0.31
   2   5   5    3.15    0.27
  -2   5  -5    2.96    0.34
  -2  -5   5    3.25    0.26
  -2  -5   5    3.19    0.25
  -2  -5   6   61.82    1.12
  -2   5  -6   58.00    1.49
  -2  -5   6   57.80    1.03
   2  -5  -6   58.78    1.31
   2  -5  -6   57.25    1.61
  -2  -5   6   55.07    1.42
   2   5   6   56.94    1.13
  -2   5  -7    1.85    0.31
  -2  -5   7    2.37    0.24
  -2  -5   7    1.90    0.19
   2  -5  -7    2.06    0.38
   2   5   7    2.19    0.24
  -2  -5   7    1.62    0.29
   2   5   8   12.69    0.60
  -2   5  -8   12.95    0.79
  -2  -5   8   12.87    0.58
  -2  -5   8   11.49    0.73
   2  -5  -8   11.60    0.84
  -2  -5   9    8.08    0.67
  -2  -5   9    8.65    0.51
  -2   5  -9    8.37    0.66
   2  -5  -9    7.83    0.72
   2   5   9    9.37    0.59
   2   5  10   29.02    1.15
  -2  -5  10   24.62    1.21
  -2   5 -10   26.67    1.23
   2  -5 -10   24.87    1.34
  -2  -5  11   62.59    2.01
  -2   5 -11   63.68    1.98
   2   5  11   65.62    1.92
  -2  -5  12    1.53    0.40
  -2   5 -12    1.21    0.35
  -2   5 -12    1.54    0.18
   2  -5 -13   35.85    0.86
  -2   5 -13   33.96    0.88
   2  -5 -13   30.61    0.79
  -2   5 -13   32.40    0.79
  -2  -5  13   33.30    1.58
  -2   5 -13   33.34    1.55
  -2  -5  13   29.98    0.66
  -2   5 -13   32.16    0.80
   2  -5 -14   28.05    0.70
  -2   5 -14   28.75    0.78
  -2   5 -14   28.05    0.85
  -2   5 -14   27.74    0.78
   2  -5 -14   29.57    0.80
   2  -5 -14   31.49    0.83
  -2  -5  14   29.91    1.54
  -2  -5  14   26.25    0.64
  -2   5 -15    1.16    0.21
  -2  -5  15    1.25    0.41
  -2   5 -15    1.35    0.22
   2  -5 -15    1.16    0.19
  -2   5 -15    1.13    0.20
   2  -5 -15    1.21    0.17
  -2  -5  15    1.11    0.16
   2  -5 -15    1.26    0.20
   2  -5 -16    0.84    0.19
  -2  -5  16    0.78    0.35
  -2   5 -16    0.83    0.20
  -2   5 -16    0.70    0.20
   2  -5 -16    0.67    0.18
  -2   5 -16    0.87    0.22
   2  -5 -16    0.76    0.14
  -2   5 -16    0.66    0.18
  -2   5 -17   12.13    0.64
   2  -5 -17   13.13    0.58
  -2   5 -17   12.18    0.56
   2  -5 -17   11.65    0.48
  -2   5 -17   12.40    0.60
  -2  -5  17   11.13    0.98
  -2   5 -17   12.29    0.59
   2  -5 -17   11.40    0.55
   2  -5 -18    3.78    0.34
   2  -5 -18    4.25    0.34
  -2   5 -18    4.48    0.36
  -2   5 -18    4.35    0.37
  -2   5 -18    3.85    0.35
  -2   5 -18    4.23    0.39
  -2   5 -19    3.74    0.35
   2  -5 -19    3.78    0.33
  -2   5 -19    3.92    0.34
  -2   5 -19    3.95    0.36
  -2   5 -19    3.82    0.38
  -2   5 -19    3.78    0.33
   2  -5 -19    3.28    0.32
   2  -5 -20    2.04    0.24
  -2   5 -20    1.78    0.26
  -2   5 -20    1.76    0.27
   2  -5 -20    1.73    0.24
   2  -5 -20    1.83    0.25
   2  -5 -21    6.64    0.39
   2  -5 -21    6.20    0.40
  -2   5 -21    6.10    0.42
   2  -5 -21    6.57    0.37
  -2   5 -21    6.77    0.45
   2  -5 -22    6.28    0.33
   2  -5 -22    5.36    0.31
  -2   5 -22    5.64    0.39
  -2   5 -22    5.75    0.39
   2  -5 -22    5.23    0.32
  -2   5 -23    0.36    0.15
   2  -5 -23    0.59    0.11
  -2   5 -23    0.48    0.16
   2  -5 -24    5.77    0.28
  -2   5 -24    5.41    0.32
  -2   5 -25    2.14    0.19
  -2  -6 -25    0.76    0.12
   2   6 -25    0.78    0.12
  -2  -6 -24    3.35    0.24
   2   6 -24    3.16    0.23
  -2  -6 -24    3.14    0.25
   2   6 -23    0.50    0.16
  -2  -6 -23    0.86    0.17
   2   6 -23    0.76    0.17
   2   6 -22    2.24    0.26
   2   6 -22    2.49    0.27
  -2  -6 -22    2.70    0.27
   2   6 -21    3.61    0.32
   2   6 -21    3.68    0.33
  -2  -6 -21    4.02    0.34
  -2  -6 -21    3.35    0.28
   2   6 -20    1.05    0.21
  -2  -6 -20    0.93    0.22
  -2  -6 -20    0.78    0.18
   2   6 -20    0.98    0.21
  -2  -6 -19    6.65    0.47
  -2  -6 -19    7.03    0.36
   2   6 -19    6.83    0.47
   2   6 -19    6.79    0.45
  -2  -6 -19    7.13    0.44
  -2  -6 -19    7.16    0.40
   2   6 -18    0.35    0.17
  -2  -6 -18    0.19    0.12
  -2  -6 -18    0.22    0.11
  -2  -6 -18    0.26    0.16
  -2  -6 -18    0.08    0.12
  -2  -6 -17   11.35    0.59
  -2  -6 -17   12.42    0.63
  -2  -6 -17   12.02    0.56
   2   6 -17   11.21    0.56
   2   6 -17   11.03    0.54
   2   6 -17   11.47    1.03
  -2  -6 -17   11.01    0.60
  -2  -6 -17   11.02    0.49
   2   6 -17   11.06    0.56
   2   6 -16    5.93    0.41
  -2  -6 -16    6.26    0.45
   2  -6  16    5.71    0.40
   2   6 -16    5.72    0.76
  -2  -6 -16    5.88    0.36
  -2  -6 -16    5.86    0.43
   2   6 -16    6.14    0.41
  -2  -6 -16    6.18    0.40
   2   6 -16    6.29    0.42
  -2  -6 -16    5.96    0.45
  -2  -6 -15   12.31    0.60
   2  -6  15   12.70    0.56
   2   6 -15   13.26    0.59
  -2  -6 -15   13.15    0.60
   2  -6  15   13.24    0.53
  -2   6  15   11.34    1.10
  -2  -6 -15   13.01    0.56
   2   6 -15   12.93    0.56
   2   6 -15   12.35    1.00
   2   6 -14   15.71    0.59
  -2  -6 -14   14.72    0.61
   2   6 -14   15.61    0.61
  -2  -6 -14   14.89    0.64
  -2   6  14   15.18    1.24
   2   6 -14   14.55    1.09
   2  -6  14   15.50    0.60
   2  -6  14   14.53    0.54
  -2  -6 -14   15.71    0.60
   2  -6  13   23.01    0.66
  -2   6  13   21.44    1.56
   2  -6  13   23.05    0.71
  -2  -6 -13   24.85    0.72
  -2  -6 -13   23.79    0.72
  -2  -6 -13   23.78    0.77
   2   6 -13   23.72    0.72
   2   6 -13   24.84    1.36
   2   6 -13   23.94    0.70
   2   6 -12   14.67    0.54
   2  -6  12   14.26    0.53
  -2  -6 -12   14.19    0.53
   2   6 -12   14.94    0.52
   2  -6  12   14.65    0.50
  -2  -6 -12   15.16    0.58
  -2   6  12   12.33    1.15
   2   6 -12   14.11    0.97
  -2   6  11   14.20    1.16
   2   6 -11   16.65    1.05
   2   6 -11   16.66    0.87
   2   6 -10    4.47    0.52
  -2   6  10    4.47    0.60
  -2   6   9   55.60    1.84
   2   6  -9   51.33    1.67
  -2   6   8   18.57    0.98
   2   6  -8   16.25    0.91
   2   6  -7  107.89    2.22
  -2   6   7  107.93    2.16
  -2   6   6   16.49    0.80
   2   6  -6   17.28    0.86
  -2   6   5    6.46    0.48
   2   6  -5    6.76    0.52
   2   6  -4   12.86    0.68
  -2   6   4   13.76    0.66
  -2   6   3   64.67    1.37
   2   6  -3   67.98    1.47
   2   6  -2   61.17    1.33
  -2   6   2   60.15    1.30
   2   6  -1  175.29    2.12
  -2   6   1  172.46    2.17
  -2   6   0   77.98    1.20
   2   6   0   76.84    1.35
  -2  -6   0   79.41    1.56
   2   6   1  176.51    1.92
  -2   6  -1  177.42    1.97
  -2  -6   1  174.86    2.28
  -2  -6   2   61.62    1.34
   2   6   2   60.59    1.07
  -2   6  -2   64.10    1.29
   2  -6  -2   62.34    1.47
  -2  -6   3   68.70    1.37
   2   6   3   68.15    1.06
   2  -6  -3   68.31    1.53
  -2   6  -3   68.27    1.42
   2   6   4   10.35    0.40
  -2  -6   4   10.99    0.54
   2  -6  -4   10.91    0.62
  -2   6  -4   11.32    0.62
   2   6   5    8.13    0.33
   2  -6  -5    8.13    0.54
  -2  -6   5    7.74    0.54
  -2   6  -5    7.72    0.55
   2   6   5    8.19    0.47
  -2  -6   5    8.41    0.47
  -2  -6   6   17.30    0.58
  -2   6  -6   17.29    0.86
   2  -6  -6   16.53    0.77
   2   6   6   17.19    0.68
  -2  -6   6   16.65    0.64
  -2  -6   6   15.52    0.79
  -2  -6   7  121.85    1.65
  -2   6  -7  121.81    2.37
  -2  -6   7  117.54    2.27
   2   6   7  123.60    1.87
   2   6   8   16.59    0.73
  -2  -6   8   14.95    0.87
  -2   6  -8   16.88    0.94
  -2   6  -9   47.89    1.64
  -2  -6   9   48.61    1.62
  -2   6 -10    5.93    0.62
  -2  -6  10    5.95    0.62
   2   6  10    6.66    0.56
   2   6  11   18.14    1.01
  -2   6 -11   15.83    1.02
  -2  -6  11   17.01    1.07
  -2  -6  12   15.24    0.48
  -2  -6  12   16.47    1.10
   2  -6 -12   15.63    0.55
  -2   6 -12   16.81    1.11
   2  -6 -12   17.17    0.60
  -2   6 -13   24.43    0.71
  -2  -6  13   26.66    1.43
   2  -6 -13   26.74    0.77
   2  -6 -13   23.98    0.65
   2  -6 -13   24.13    0.71
  -2   6 -13   24.24    0.74
  -2  -6  13   23.96    0.61
  -2   6 -13   25.18    0.73
  -2   6 -13   25.65    1.40
  -2  -6  14   14.94    0.51
  -2   6 -14   15.23    0.62
  -2  -6  14   15.57    1.15
   2  -6 -14   17.31    0.65
   2  -6 -14   15.73    0.54
  -2   6 -14   15.48    0.60
  -2   6 -14   15.36    0.60
   2  -6 -14   14.54    0.58
   2  -6 -15   14.88    0.61
  -2   6 -15   13.63    0.58
  -2  -6  15   12.90    0.49
  -2  -6  15   12.61    1.07
  -2   6 -15   12.81    0.60
  -2   6 -15   13.22    0.58
   2  -6 -15   13.67    0.52
   2  -6 -15   13.43    0.58
   2  -6 -16    6.22    0.37
  -2   6 -16    5.65    0.41
  -2  -6  16    5.80    0.33
   2  -6 -16    5.41    0.38
  -2  -6  16    6.38    0.81
   2  -6 -16    6.39    0.41
  -2   6 -16    6.05    0.41
  -2   6 -16    5.96    0.41
  -2   6 -17   10.29    0.58
  -2   6 -17   10.10    0.54
   2  -6 -17   10.70    0.52
  -2   6 -17   10.63    0.54
  -2   6 -17   11.66    0.58
   2  -6 -17   10.12    0.53
   2  -6 -17   11.53    0.55
   2  -6 -18    0.39    0.16
  -2   6 -18    0.36    0.17
  -2   6 -18    0.30    0.16
  -2   6 -18    0.16    0.14
   2  -6 -18    0.36    0.17
  -2   6 -18    0.32    0.15
   2  -6 -18    0.29    0.11
  -2   6 -19    9.10    0.49
   2  -6 -19    8.01    0.46
  -2   6 -19    9.11    0.52
   2  -6 -19    8.52    0.46
   2  -6 -19    9.03    0.47
  -2   6 -19    8.99    0.52
  -2   6 -20    0.97    0.22
  -2   6 -20    0.97    0.22
   2  -6 -20    1.03    0.19
   2  -6 -20    0.97    0.17
   2  -6 -20    1.20    0.18
  -2   6 -20    0.84    0.20
  -2   6 -21    3.42    0.32
   2  -6 -21    3.88    0.28
  -2   6 -21    3.76    0.33
   2  -6 -21    3.03    0.25
   2  -6 -22    1.88    0.19
   2  -6 -22    2.18    0.22
  -2   6 -22    2.28    0.25
  -2   6 -22    2.31    0.26
   2  -6 -23    1.00    0.15
  -2   6 -23    0.93    0.17
  -2   6 -23    1.08    0.19
  -2   6 -24    2.96    0.23
   2  -6 -24    2.69    0.18
   2  -6 -25    0.71    0.10
  -2   6 -25    0.73    0.11
  -2  -7 -25    0.37    0.09
   2   7 -24    0.58    0.13
  -2  -7 -24    0.94    0.15
   2   7 -24    1.05    0.14
  -2  -7 -24    0.89    0.12
   2   7 -23    4.57    0.31
  -2  -7 -23    4.80    0.30
  -2  -7 -23    4.92    0.33
   2   7 -23    5.47    0.31
   2   7 -22    8.76    0.43
  -2  -7 -22    7.63    0.41
   2   7 -22    7.90    0.42
  -2  -7 -21    1.50    0.19
  -2  -7 -21    1.55    0.23
   2   7 -21    1.86    0.23
   2   7 -21    1.64    0.25
  -2  -7 -20    1.13    0.19
   2   7 -20    1.50    0.26
   2   7 -20    1.33    0.22
  -2  -7 -20    1.22    0.21
   2   7 -19    2.20    0.27
  -2  -7 -19    1.84    0.24
  -2  -7 -19    1.97    0.27
  -2  -7 -19    1.82    0.20
   2   7 -19    2.51    0.30
  -2  -7 -18   35.65    0.95
   2   7 -18   35.08    0.96
  -2  -7 -18   35.33    1.05
  -2  -7 -18   36.31    0.83
   2   7 -18   36.10    0.97
   2   7 -17    0.87    0.19
  -2  -7 -17    0.74    0.20
   2   7 -17    0.72    0.18
  -2  -7 -17    0.70    0.20
  -2  -7 -17    0.52    0.20
   2   7 -17    0.88    0.22
  -2  -7 -17    1.01    0.16
   2  -7  16    0.78    0.16
   2   7 -16    1.66    0.46
  -2  -7 -16    0.94    0.22
  -2  -7 -16    0.70    0.20
  -2  -7 -16    1.19    0.23
  -2  -7 -16    0.81    0.15
   2   7 -16    1.14    0.19
  -2  -7 -16    1.00    0.21
   2   7 -16    1.27    0.20
   2   7 -16    1.06    0.23
   2  -7  15    4.73    0.34
  -2  -7 -15    4.74    0.32
  -2  -7 -15    5.23    0.38
   2  -7  15    4.51    0.36
   2   7 -15    4.53    0.66
   2   7 -15    4.68    0.36
   2   7 -15    4.56    0.36
  -2  -7 -15    4.60    0.39
  -2   7  15    5.00    0.77
  -2  -7 -15    4.98    0.37
  -2  -7 -15    4.51    0.40
  -2  -7 -14   26.17    0.87
   2  -7  14   24.51    0.78
   2   7 -14   25.07    0.75
  -2  -7 -14   24.12    0.84
   2   7 -14   25.70    0.80
   2  -7  14   24.29    0.73
  -2  -7 -14   24.65    0.67
   2   7 -14   25.97    1.47
  -2  -7 -14   25.45    0.78
  -2   7  14   22.20    1.61
  -2  -7 -13    0.20    0.13
   2  -7  13    0.29    0.14
   2   7 -13    0.20    0.15
  -2  -7 -13    0.21    0.09
  -2  -7 -13    0.15    0.11
   2  -7  13    0.15    0.11
  -2  -7 -13    0.05    0.12
   2   7 -13    0.25    0.25
  -2  -7 -13    0.00    0.07
   2   7 -13    0.16    0.12
   2   7 -12    6.94    0.37
  -2  -7 -12    6.90    0.39
   2   7 -12    6.46    0.38
  -2  -7 -12    6.96    0.43
  -2  -7 -12    6.67    0.42
   2   7 -12    7.30    0.75
   2  -7  12    6.68    0.37
  -2   7  12    5.13    0.80
  -2  -7 -12    6.64    0.33
   2  -7  12    6.45    0.38
   2   7 -11    6.87    0.71
   2  -7  11    7.14    0.36
  -2   7  11    7.74    0.88
   2  -7  11    6.53    0.37
   2   7 -11    6.79    0.37
  -2  -7 -11    7.74    0.41
  -2  -7 -11    6.63    0.40
  -2  -7 -11    7.32    0.38
   2   7 -10   37.89    1.57
  -2   7  10   40.53    1.74
  -2   7   9   22.74    1.21
   2   7  -9   21.11    1.14
   2   7  -8   37.57    1.44
  -2   7   8   37.76    1.42
   2   7  -7    5.43    0.55
  -2   7   7    5.35    0.50
  -2   7   6   23.96    1.00
   2   7  -6   24.74    1.09
  -2   7   5   36.33    1.18
   2   7  -5   36.70    1.26
  -2   7   4   51.88    1.36
   2   7  -4   53.61    1.46
   2   7  -3    8.60    0.57
  -2   7   3    9.14    0.57
   2   7  -2   51.21    1.30
  -2   7   2   50.43    1.30
  -2   7   1    7.17    0.50
   2   7  -1    6.25    0.44
  -2  -7   0   92.92    1.85
   2  -7   0   91.51    1.94
   2   7   0   91.63    1.57
  -2  -7   1    5.46    0.46
   2   7   1    6.24    0.40
   2  -7  -1    6.01    0.50
  -2   7  -1    6.23    0.41
   2   7   2   43.99    0.98
  -2  -7   2   48.47    1.30
   2  -7  -2   45.10    1.37
  -2   7  -2   47.22    1.18
   2   7   3    8.56    0.39
  -2  -7   3    7.78    0.51
  -2   7  -3    8.52    0.54
   2  -7  -3    7.91    0.59
   2   7   4   50.47    0.86
  -2  -7   4   50.81    1.28
   2  -7  -4   49.85    1.43
  -2   7  -4   51.67    1.40
  -2  -7   5   36.50    1.07
  -2   7  -5   38.05    1.26
   2  -7  -5   36.09    1.22
   2   7   5   37.10    1.09
   2  -7  -6   25.11    1.03
  -2  -7   6   23.69    0.84
   2   7   6   24.91    0.90
  -2   7  -6   25.25    1.09
   2   7   7    4.78    0.40
  -2  -7   7    5.16    0.39
  -2   7  -7    4.90    0.52
   2   7   8   32.88    1.07
  -2   7  -8   34.56    1.40
  -2  -7   8   31.82    1.30
  -2   7  -9   21.98    1.17
  -2  -7   9   21.31    1.12
   2   7   9   22.85    0.96
  -2   7 -10   35.96    1.54
  -2  -7  10   34.99    1.50
   2   7  10   38.33    1.35
  -2  -7  11    6.60    0.32
   2  -7 -11    6.50    0.34
  -2   7 -11    6.23    0.40
   2  -7 -11    6.23    0.38
  -2   7 -11    5.90    0.67
  -2  -7  11    6.55    0.72
   2   7  11    7.25    0.66
   2  -7 -12    6.58    0.36
  -2  -7  12    6.17    0.33
   2  -7 -12    6.21    0.39
  -2  -7  12    6.33    0.31
  -2   7 -12    6.53    0.73
  -2  -7  12    7.24    0.76
   2  -7 -12    6.30    0.37
  -2  -7  13    0.06    0.10
   2  -7 -13   -0.01    0.10
  -2   7 -13    0.14    0.12
  -2   7 -13    0.14    0.06
  -2   7 -13    0.32    0.24
   2  -7 -13    0.15    0.09
   2  -7 -13    0.01    0.11
   2  -7 -14   25.47    0.72
  -2  -7  14   24.97    0.68
  -2   7 -14   24.56    0.76
  -2   7 -14   24.50    0.76
   2  -7 -14   27.34    0.83
   2  -7 -14   24.91    0.77
  -2   7 -14   24.18    0.76
  -2  -7  14   25.23    1.44
   2  -7 -15    4.35    0.34
   2  -7 -15    5.21    0.38
  -2  -7  15    4.16    0.61
  -2   7 -15    4.58    0.37
  -2  -7  15    4.45    0.31
   2  -7 -15    4.89    0.34
  -2   7 -15    3.95    0.33
   2  -7 -15    4.56    0.32
  -2   7 -15    4.83    0.37
  -2   7 -16    0.59    0.20
   2  -7 -16    0.66    0.17
  -2   7 -16    0.44    0.17
   2  -7 -16    0.56    0.16
  -2  -7  16    0.62    0.16
  -2   7 -16    0.40    0.16
   2  -7 -17    0.82    0.19
  -2   7 -17    0.86    0.21
  -2  -7  17    0.74    0.16
  -2   7 -17    0.68    0.19
  -2   7 -17    0.59    0.20
  -2   7 -17    1.03    0.23
   2  -7 -17    0.96    0.18
   2  -7 -17    0.77    0.17
   2  -7 -18   37.26    0.97
  -2   7 -18   36.42    1.00
  -2   7 -18   36.20    0.97
   2  -7 -18   34.39    0.89
  -2   7 -18   35.13    0.99
   2  -7 -18   34.34    0.89
  -2   7 -19    1.49    0.25
   2  -7 -19    1.48    0.22
   2  -7 -19    1.84    0.22
  -2   7 -19    1.51    0.22
  -2   7 -19    1.23    0.23
  -2   7 -20    2.07    0.27
   2  -7 -20    1.87    0.21
  -2   7 -20    1.90    0.25
   2  -7 -20    2.17    0.23
   2  -7 -20    2.25    0.25
  -2   7 -20    1.84    0.26
   2  -7 -21    1.36    0.19
  -2   7 -21    1.49    0.24
   2  -7 -21    0.66    0.13
  -2   7 -21    1.38    0.23
   2  -7 -21    1.41    0.18
   2  -7 -22    7.36    0.36
   2  -7 -22    7.21    0.33
  -2   7 -22    7.65    0.41
  -2   7 -22    8.05    0.43
  -2   7 -23    5.15    0.31
   2  -7 -23    5.04    0.27
  -2   7 -23    4.85    0.32
  -2   7 -24    0.91    0.14
   2  -7 -24    0.64    0.10
   2  -7 -24    1.07    0.15
  -2   7 -25    0.44    0.10
   2   8 -24    0.63    0.11
  -2  -8 -24    0.72    0.12
   2   8 -23    8.24    0.35
  -2  -8 -23    7.68    0.38
  -2  -8 -23    7.70    0.33
  -2  -8 -22    1.79    0.22
   2   8 -22    1.77    0.21
  -2  -8 -22    1.80    0.20
   2   8 -22    1.86    0.21
   2   8 -21    0.19    0.14
  -2  -8 -21    0.09    0.12
   2   8 -21    0.03    0.13
  -2  -8 -21    0.14    0.13
   2   8 -20    2.24    0.25
  -2  -8 -20    2.10    0.25
  -2  -8 -20    2.15    0.26
   2   8 -20    2.60    0.30
  -2  -8 -19    4.97    0.36
  -2  -8 -19    4.99    0.40
   2   8 -19    5.26    0.38
   2   8 -18    2.15    0.25
  -2  -8 -18    2.23    0.30
   2   8 -18    2.18    0.27
  -2  -8 -18    2.12    0.25
  -2  -8 -18    2.04    0.20
   2   8 -17   16.97    0.66
  -2  -8 -17   15.71    0.56
  -2  -8 -17   16.13    0.73
  -2  -8 -17   15.79    0.66
   2   8 -17   16.55    0.66
   2   8 -17   15.22    0.65
   2   8 -16   48.57    1.14
  -2  -8 -16   49.54    1.26
   2  -8  16   47.60    1.15
  -2  -8 -16   47.45    1.24
   2   8 -16   49.99    1.11
  -2  -8 -16   49.95    1.15
   2   8 -16   50.37    1.12
  -2  -8 -16   50.48    1.01
   2   8 -16   45.37    2.05
   2   8 -15   13.64    0.58
  -2  -8 -15   14.00    0.54
  -2  -8 -15   15.30    0.70
   2  -8  15   14.23    0.63
  -2  -8 -15   14.17    0.67
   2   8 -15   14.05    0.61
   2  -8  15   14.57    0.49
  -2  -8 -15   13.61    0.60
   2   8 -15   14.67    1.15
   2  -8  15   14.52    0.60
  -2  -8 -14    8.16    0.51
  -2  -8 -14    8.75    0.52
   2  -8  14    8.43    0.45
   2  -8  14    8.79    0.38
  -2  -8 -14    8.62    0.41
   2   8 -14    8.27    0.86
  -2  -8 -14    8.32    0.41
  -2   8  14    6.76    0.96
  -2  -8 -14    8.85    0.48
   2  -8  14    8.54    0.48
   2   8 -14    9.20    0.47
   2   8 -14    9.02    0.49
  -2  -8 -13   13.97    0.52
   2  -8  13   13.32    0.58
   2   8 -13   13.41    0.54
  -2  -8 -13   14.31    0.63
  -2  -8 -13   12.87    0.56
   2  -8  13   12.80    0.54
   2   8 -13   12.49    0.55
  -2  -8 -13   12.51    0.47
  -2  -8 -13   12.48    0.61
   2   8 -13   12.75    1.05
  -2  -8 -12    1.88    0.24
   2   8 -12    1.41    0.34
   2   8 -12    1.89    0.24
  -2  -8 -12    1.61    0.24
   2  -8  12    2.01    0.24
  -2  -8 -12    1.78    0.23
   2   8 -12    1.59    0.20
  -2  -8 -12    1.61    0.18
  -2  -8 -12    1.75    0.19
   2  -8  12    1.69    0.20
  -2   8  11   12.50    1.08
   2  -8  11   12.12    0.52
   2   8 -11   11.61    0.49
  -2  -8 -11   12.51    0.55
  -2  -8 -11   11.55    0.44
   2   8 -11   11.95    0.94
   2   8 -11   11.74    0.46
  -2  -8 -11   11.67    0.54
   2  -8  11   11.81    0.48
  -2  -8 -11   12.88    0.52
  -2  -8 -11   10.81    0.42
  -2  -8 -10   35.08    0.86
  -2   8  10   37.28    1.70
  -2  -8 -10   35.01    0.83
   2  -8  10   34.19    0.82
   2  -8  10   34.98    0.80
   2   8 -10   34.07    1.55
  -2  -8 -10   34.58    0.88
   2   8  -9    0.20    0.23
  -2   8   9    0.69    0.28
  -2   8   8   25.77    1.22
   2   8  -8   24.31    1.23
  -2   8   7   32.48    1.29
   2   8  -7   33.51    1.38
   2   8  -6   41.77    1.48
  -2   8   6   42.33    1.40
   2   8  -5    2.23    0.34
  -2   8   5    2.33    0.33
  -2   8   4   11.12    0.69
   2   8  -4   11.46    0.73
  -2   8   3    3.02    0.37
   2   8  -3    3.51    0.40
  -2   8   2   21.79    0.93
   2  -8   2   22.16    1.04
   2   8  -2   22.43    0.92
   2   8  -1   25.55    0.93
   2  -8   1   24.44    1.09
  -2   8   1   25.65    1.01
   2  -8   0    0.09    0.18
  -2   8   0    0.00    0.11
   2   8   0    0.02    0.09
   2   8   1   22.71    0.79
  -2   8  -1   22.97    0.82
  -2  -8   1   22.72    0.99
   2   8   2   21.93    0.72
  -2   8  -2   21.22    0.84
   2  -8  -2   20.86    1.00
  -2  -8   2   21.36    0.94
   2   8   3    2.06    0.21
   2  -8  -3    1.66    0.32
  -2   8  -3    1.74    0.29
  -2  -8   3    2.16    0.31
  -2   8  -4   11.88    0.70
  -2  -8   4   10.85    0.66
   2  -8  -4    9.95    0.70
   2  -8  -5    1.78    0.32
   2   8   5    2.29    0.33
  -2   8  -5    2.04    0.35
  -2  -8   5    2.36    0.33
   2   8   6   39.88    1.23
   2  -8  -6   40.54    1.41
  -2  -8   6   39.10    1.19
  -2   8  -6   38.12    1.41
  -2  -8   7   32.03    1.05
  -2   8  -7   30.90    1.32
   2   8   7   30.71    1.09
  -2   8  -8   22.50    1.19
   2   8   8   20.60    0.92
   2   8   9    0.56    0.16
  -2   8  -9    0.11    0.19
  -2   8 -10   37.79    1.64
  -2   8 -10   37.02    0.85
   2  -8 -10   38.00    0.89
  -2   8 -10   38.77    0.98
  -2  -8  10   37.76    0.77
   2   8  10   39.71    1.40
  -2  -8  10   37.47    0.83
   2   8  11   12.87    0.93
  -2  -8  11   12.10    0.45
  -2  -8  11   12.26    0.43
  -2   8 -11   11.60    0.95
   2  -8 -11   12.28    0.53
   2  -8 -11   11.08    0.48
   2  -8 -12    1.45    0.21
  -2   8 -12    1.55    0.40
   2  -8 -12    1.54    0.21
  -2  -8  12    1.75    0.21
  -2  -8  12    1.48    0.16
  -2  -8  13   11.69    0.48
   2  -8 -13   11.53    0.52
  -2   8 -13   13.37    1.09
  -2   8 -13   11.38    0.52
  -2  -8  13   11.90    0.44
   2  -8 -13   12.68    0.58
  -2   8 -14    8.16    0.46
   2  -8 -14    8.00    0.45
   2  -8 -14    8.40    0.48
  -2  -8  14    8.07    0.41
  -2   8 -14    7.78    0.45
  -2   8 -15   15.00    0.63
   2  -8 -15   16.54    0.68
  -2   8 -15   15.38    0.64
   2  -8 -15   14.82    0.61
  -2  -8  15   15.39    0.57
  -2   8 -16   50.58    1.17
   2  -8 -16   51.48    1.11
  -2  -8  16   51.63    1.06
  -2   8 -16   50.77    1.17
  -2  -8  16   52.03    1.03
   2  -8 -16   54.46    1.21
  -2   8 -17   16.55    0.68
   2  -8 -17   17.10    0.68
   2  -8 -17   16.84    0.63
   2  -8 -17   15.74    0.67
  -2  -8  17   16.12    0.58
  -2   8 -17   16.52    0.68
  -2   8 -18    1.96    0.26
   2  -8 -18    2.19    0.25
   2  -8 -18    2.13    0.26
  -2   8 -18    2.21    0.27
  -2  -8  18    2.15    0.23
   2  -8 -18    2.02    0.24
  -2   8 -18    2.00    0.27
  -2   8 -19    4.83    0.37
  -2   8 -19    5.13    0.40
  -2   8 -19    4.97    0.38
   2  -8 -19    4.17    0.30
   2  -8 -19    4.71    0.35
   2  -8 -19    4.33    0.33
   2  -8 -20    2.09    0.20
  -2   8 -20    1.91    0.26
   2  -8 -20    1.95    0.23
  -2   8 -20    1.93    0.26
   2  -8 -20    2.25    0.25
  -2   8 -20    2.00    0.25
  -2   8 -20    1.91    0.24
   2  -8 -21    0.48    0.13
   2  -8 -21    0.27    0.10
  -2   8 -21    0.35    0.15
  -2   8 -21    0.41    0.17
   2  -8 -22    1.61    0.18
  -2   8 -22    1.84    0.22
  -2   8 -22    1.87    0.21
   2  -8 -23    8.11    0.31
  -2   8 -23    8.69    0.38
   2  -8 -23    7.46    0.35
  -2   8 -23    7.60    0.36
  -2   8 -24    1.21    0.14
   2  -8 -24    0.82    0.12
  -2  -9 -24    0.44    0.10
   2   9 -24    0.20    0.08
   2   9 -23    1.59    0.15
   2   9 -23    1.33    0.17
  -2  -9 -23    1.44    0.17
  -2  -9 -22    4.83    0.29
   2   9 -22    4.47    0.30
   2   9 -22    5.17    0.29
  -2  -9 -22    5.05    0.33
  -2  -9 -21    1.16    0.21
   2   9 -21    1.11    0.17
  -2  -9 -21    1.35    0.20
   2   9 -21    1.58    0.22
   2   9 -20   10.77    0.52
  -2  -9 -20   10.10    0.49
   2   9 -20   10.24    0.47
   2  -9  20    9.65    0.39
  -2  -9 -20    9.60    0.54
  -2  -9 -19    0.90    0.19
   2   9 -19    1.31    0.20
  -2  -9 -19    0.91    0.20
  -2  -9 -18    3.87    0.27
  -2  -9 -18    3.90    0.39
  -2  -9 -18    3.71    0.34
  -2  -9 -18    3.13    0.32
   2   9 -18    3.79    0.34
   2   9 -18    3.78    0.32
  -2  -9 -17    1.78    0.25
   2   9 -17    2.53    0.27
   2   9 -17    2.37    0.28
   2   9 -17    2.21    0.28
  -2  -9 -17    2.26    0.23
  -2  -9 -17    2.14    0.30
   2  -9  16    8.00    0.38
  -2  -9 -16    7.39    0.49
  -2  -9 -16    8.11    0.48
  -2  -9 -16    7.75    0.41
   2   9 -16    7.64    0.45
   2   9 -16    7.06    0.44
   2   9 -16    7.69    0.47
  -2  -9 -15    2.26    0.28
   2  -9  15    2.38    0.27
   2  -9  15    2.22    0.21
   2   9 -15    2.14    0.27
   2   9 -15    2.69    0.64
   2  -9  15    2.29    0.28
   2   9 -15    2.22    0.26
  -2  -9 -15    1.77    0.21
  -2  -9 -15    1.95    0.30
  -2  -9 -15    2.31    0.31
   2   9 -14   11.11    0.55
  -2  -9 -14   10.10    0.57
   2   9 -14   11.31    1.05
   2  -9  14   10.57    0.52
   2  -9  14   10.84    0.45
   2  -9  14   10.61    0.55
  -2  -9 -14   11.04    0.49
  -2  -9 -14   10.79    0.58
  -2  -9 -14   10.32    0.53
   2   9 -14   10.66    0.51
  -2  -9 -13    2.42    0.24
   2   9 -13    2.71    0.28
  -2   9  13    1.85    0.65
  -2  -9 -13    2.90    0.31
   2   9 -13    2.50    0.45
   2   9 -13    2.58    0.28
   2  -9  13    2.60    0.27
  -2  -9 -13    2.58    0.29
   2  -9  13    2.67    0.29
  -2  -9 -13    2.63    0.30
   2   9 -12    0.16    0.12
   2   9 -12    0.09    0.13
  -2   9  12   -0.09    0.13
  -2  -9 -12    0.14    0.09
  -2  -9 -12    0.02    0.10
   2  -9  12    0.13    0.12
  -2  -9 -12    0.08    0.13
  -2  -9 -12   -0.02    0.14
   2  -9  12    0.08    0.10
   2   9 -12   -0.02    0.26
   2  -9  11   16.88    0.63
  -2  -9 -11   16.86    0.63
   2  -9  11   18.08    0.62
   2   9 -11   17.24    1.20
  -2  -9 -11   18.12    0.67
  -2   9  11   17.99    1.31
   2   9 -11   16.84    0.56
   2   9 -11   16.23    0.59
  -2  -9 -11   17.22    0.56
  -2  -9 -11   17.45    0.68
  -2  -9 -10    3.89    0.27
  -2  -9 -10    3.90    0.26
   2   9 -10    4.75    0.65
  -2  -9 -10    4.38    0.32
   2  -9  10    3.82    0.29
   2  -9  10    4.56    0.33
  -2  -9 -10    3.77    0.31
  -2  -9 -10    4.06    0.31
  -2   9  10    4.67    0.66
   2  -9  10    3.54    0.45
   2   9 -10    3.87    0.27
  -2  -9  -9    8.50    0.42
   2   9  -9    9.13    0.82
  -2  -9  -9    7.92    0.36
   2  -9   9    8.60    0.42
  -2  -9  -9    8.32    0.45
  -2   9   9    9.69    0.84
  -2  -9  -9    8.00    0.41
   2  -9   9    9.08    0.42
   2  -9   9    8.07    0.34
  -2  -9  -9    8.55    0.45
   2  -9   9    8.18    0.71
  -2   9   8    3.12    0.47
   2  -9   8    3.57    0.26
   2  -9   8    3.83    0.47
   2  -9   8    3.72    0.26
  -2  -9  -8    3.42    0.27
   2   9  -8    3.35    0.49
  -2   9   7   14.40    0.93
   2   9  -7   14.66    0.97
   2  -9   7   13.24    0.89
   2   9  -6    6.54    0.64
   2  -9   6    6.12    0.62
  -2   9   6    6.62    0.61
  -2   9   5   29.47    1.21
   2  -9   5   26.81    1.25
   2   9  -4   18.77    0.97
  -2   9   4   18.07    0.94
   2  -9   4   17.33    1.00
  -2   9   3   46.86    1.47
   2  -9   3   42.77    1.56
   2   9  -3   45.50    1.44
   2  -9   2   24.91    1.20
   2   9  -2   26.34    1.05
  -2   9   2   26.17    1.10
   2   9  -1    4.07    0.41
   2  -9   1    3.94    0.48
  -2   9   1    4.05    0.45
   2   9   0    4.15    0.39
   2  -9   0    3.94    0.51
   2  -9  -1    4.72    0.52
  -2   9  -1    4.75    0.41
   2   9   1    4.61    0.38
  -2  -9   2   22.93    1.06
  -2   9  -2   23.35    0.93
   2  -9  -2   21.82    1.11
   2   9   2   23.20    0.76
  -2   9  -3   47.19    1.41
   2  -9  -3   44.26    1.56
  -2  -9   3   43.83    1.44
   2  -9  -4   17.19    0.98
  -2   9  -4   18.94    0.95
  -2  -9   4   16.95    0.90
  -2   9  -5   32.25    1.30
   2  -9  -5   29.49    1.29
  -2  -9   5   29.52    1.16
   2   9   5   33.26    1.22
  -2   9  -6    6.06    0.61
   2   9   6    6.78    0.56
   2  -9  -6    6.93    0.64
  -2  -9   6    6.88    0.57
  -2  -9   7   15.45    0.79
   2   9   7   16.36    0.86
  -2   9  -7   16.16    1.00
   2  -9  -8    3.20    0.27
   2   9   8    3.23    0.39
  -2   9  -8    2.56    0.42
  -2  -9   8    3.17    0.24
  -2  -9   8    3.04    0.23
   2  -9  -8    2.62    0.22
   2   9   9    7.51    0.62
   2  -9  -9    7.63    0.39
  -2   9  -9    8.29    0.46
   2  -9  -9    8.27    0.43
  -2  -9   9    8.14    0.36
  -2  -9   9    8.46    0.40
  -2   9  -9    8.19    0.40
   2  -9  -9    7.11    0.35
   2  -9  -9    7.88    0.42
  -2   9  -9    8.91    0.81
  -2   9 -10    4.55    0.32
  -2  -9  10    4.47    0.31
   2   9  10    5.01    0.53
   2  -9 -10    4.71    0.34
   2  -9 -10    4.05    0.30
  -2   9 -10    5.05    0.63
  -2   9 -10    4.73    0.37
   2  -9 -10    4.62    0.29
  -2  -9  10    4.93    0.31
   2  -9 -10    4.64    0.34
  -2  -9  10    4.90    0.29
  -2  -9  11   18.19    0.59
  -2  -9  11   18.88    0.55
   2  -9 -11   18.83    0.69
   2  -9 -11   19.36    0.69
  -2   9 -11   20.11    1.26
   2  -9 -11   18.32    0.54
  -2  -9  12    0.36    0.13
  -2   9 -12    0.46    0.22
   2  -9 -12    0.42    0.16
   2  -9 -12    0.30    0.14
   2  -9 -12    0.15    0.12
  -2  -9  12    0.43    0.12
   2  -9 -13    3.29    0.32
  -2  -9  13    3.12    0.27
  -2   9 -13    3.15    0.29
   2  -9 -13    2.63    0.27
   2  -9 -13    2.66    0.30
  -2  -9  13    3.03    0.24
  -2   9 -13    3.00    0.59
  -2  -9  14   11.78    0.46
  -2  -9  14   11.16    0.50
  -2   9 -14   10.76    0.54
  -2   9 -14   11.28    0.54
   2  -9 -14   12.38    0.59
   2  -9 -14   10.96    0.57
   2  -9 -14   11.54    0.53
  -2   9 -15    2.70    0.30
   2  -9 -15    2.69    0.27
   2  -9 -15    2.98    0.31
  -2   9 -15    2.43    0.29
  -2  -9  15    3.26    0.29
   2  -9 -15    2.27    0.29
  -2   9 -16    7.29    0.46
  -2  -9  16    7.98    0.44
   2  -9 -16    8.34    0.48
  -2  -9  16    8.47    0.44
   2  -9 -16    7.81    0.49
   2  -9 -16    7.70    0.44
  -2   9 -16    7.41    0.47
   2  -9 -17    2.33    0.28
  -2   9 -17    2.22    0.27
  -2  -9  17    2.17    0.23
  -2   9 -17    2.28    0.28
   2  -9 -17    2.08    0.26
  -2  -9  17    2.28    0.25
   2  -9 -17    2.43    0.28
   2  -9 -18    3.37    0.30
  -2   9 -18    3.77    0.34
  -2   9 -18    3.60    0.33
   2  -9 -18    3.93    0.30
  -2  -9  18    3.36    0.28
  -2   9 -18    3.39    0.33
   2  -9 -18    3.64    0.33
  -2   9 -19    1.08    0.21
  -2   9 -19    1.24    0.21
   2  -9 -19    1.16    0.19
  -2   9 -19    1.18    0.22
   2  -9 -19    1.55    0.21
  -2  -9  19    1.42    0.17
  -2   9 -20   10.07    0.49
  -2   9 -20   10.29    0.48
   2  -9 -20   10.06    0.46
   2  -9 -20   10.10    0.45
  -2   9 -20   10.50    0.50
  -2   9 -20    9.97    0.49
  -2   9 -21    1.17    0.19
   2  -9 -21    1.15    0.17
  -2   9 -21    1.24    0.20
   2  -9 -21    1.21    0.18
  -2   9 -22    4.84    0.30
   2  -9 -22    3.96    0.27
  -2   9 -22    4.29    0.29
   2  -9 -22    4.48    0.26
   2  -9 -23    1.56    0.14
   2  -9 -23    1.23    0.14
  -2   9 -23    1.39    0.16
  -2   9 -24    0.49    0.10
   2  10 -23    0.50    0.11
  -2 -10 -23    0.56    0.11
   2  10 -22    2.89    0.21
   2  10 -22    2.62    0.23
  -2 -10 -22    2.64    0.22
   2  10 -21    0.68    0.14
  -2 -10 -21    0.52    0.16
   2  10 -21    0.42    0.16
   2 -10  20    2.09    0.19
  -2 -10 -20    1.82    0.24
   2  10 -20    2.06    0.22
  -2 -10 -20    1.84    0.22
   2  10 -20    1.79    0.24
  -2 -10 -19    1.15    0.23
  -2 -10 -19    1.08    0.20
   2  10 -19    1.44    0.20
   2  10 -18    1.55    0.22
  -2 -10 -18    1.16    0.21
  -2 -10 -18    1.13    0.15
  -2 -10 -18    1.23    0.25
   2  10 -18    1.41    0.22
  -2 -10 -17    0.77    0.20
  -2 -10 -17    0.55    0.19
   2  10 -17    0.66    0.17
  -2 -10 -17    0.81    0.15
   2  10 -17    0.81    0.18
   2  10 -17    0.67    0.21
   2  10 -16    4.22    0.35
  -2 -10 -16    4.25    0.39
   2  10 -16    4.17    0.37
   2 -10  16    4.64    0.30
  -2 -10 -16    4.54    0.38
  -2 -10 -16    4.34    0.42
   2  10 -16    4.59    0.34
  -2 -10 -16    4.52    0.32
  -2 -10 -15    3.73    0.36
   2  10 -15    4.27    0.34
   2  10 -15    3.94    0.36
   2 -10  15    4.28    0.35
   2  10 -15    4.37    0.33
  -2 -10 -15    3.97    0.30
   2 -10  15    4.32    0.29
   2 -10  15    4.08    0.36
  -2 -10 -15    4.04    0.35
  -2 -10 -15    4.24    0.41
   2  10 -14    2.63    0.30
  -2 -10 -14    2.48    0.24
  -2 -10 -14    2.10    0.28
   2 -10  14    2.93    0.26
  -2  10  14    4.18    0.78
   2  10 -14    0.82    0.44
   2 -10  14    2.31    0.27
   2 -10  14    2.68    0.30
   2  10 -14    2.52    0.27
  -2 -10 -14    2.34    0.32
  -2 -10 -14    2.42    0.30
  -2 -10 -14    2.60    0.30
  -2 -10 -13   16.69    0.69
   2 -10  13   15.61    0.63
  -2 -10 -13   16.26    0.67
  -2  10  13   13.93    1.30
   2  10 -13   16.31    0.65
   2 -10  13   16.26    0.68
   2  10 -13   17.66    1.32
   2  10 -13   16.10    0.60
  -2 -10 -13   14.33    0.67
  -2 -10 -13   15.08    0.72
  -2 -10 -13   15.78    0.58
  -2 -10 -12    6.47    0.46
   2 -10  12    6.09    0.41
   2  10 -12    6.33    0.42
  -2  10  12    6.51    0.89
  -2 -10 -12    6.28    0.43
  -2 -10 -12    7.08    0.45
  -2 -10 -12    5.85    0.37
   2  10 -12    6.87    0.79
   2  10 -12    6.42    0.37
  -2 -10 -12    5.79    0.44
   2 -10  12    6.39    0.40
   2  10 -11    0.38    0.14
  -2 -10 -11    0.12    0.13
  -2 -10 -11    0.37    0.14
  -2  10  11    0.64    0.42
  -2 -10 -11    0.48    0.15
  -2 -10 -11    0.33    0.11
   2 -10  11    0.46    0.15
   2  10 -11    0.51    0.14
   2 -10  11    0.39    0.14
   2  10 -11    0.20    0.29
  -2 -10 -11    0.51    0.16
  -2 -10 -11    0.33    0.15
  -2 -10 -10   13.83    0.58
  -2 -10 -10   12.94    0.50
   2  10 -10   14.46    1.10
  -2 -10 -10   14.37    0.59
  -2  10  10   14.72    1.13
   2  10 -10   13.62    0.49
  -2 -10 -10   14.26    0.63
  -2 -10 -10   13.87    0.61
  -2 -10 -10   14.15    0.51
   2 -10  10   13.81    0.57
   2 -10  10   13.91    0.56
  -2 -10  -9    2.10    0.26
   2  10  -9    2.00    0.41
  -2 -10  -9    1.91    0.22
   2 -10   9    2.50    0.25
  -2 -10  -9    2.58    0.23
  -2 -10  -9    2.68    0.24
  -2 -10  -9    2.36    0.25
   2  10  -9    2.37    0.22
   2 -10   9    2.38    0.25
  -2 -10  -9    2.85    0.28
  -2  10   9    2.53    0.48
   2 -10   9    2.86    0.49
   2 -10   9    2.41    0.22
   2 -10   8    2.83    0.25
  -2 -10  -8    2.81    0.26
   2 -10   8    2.71    0.25
  -2 -10  -8    2.94    0.27
   2  10  -8    2.90    0.50
  -2 -10  -8    2.51    0.23
   2 -10   8    2.69    0.22
  -2 -10  -8    2.41    0.22
   2 -10   8    3.21    0.48
  -2 -10  -8    2.63    0.27
  -2  10   8    3.29    0.49
  -2 -10  -7    3.91    0.27
   2 -10   7    3.39    0.26
  -2 -10  -7    3.64    0.28
   2 -10   7    3.62    0.27
   2 -10   7    4.07    0.57
   2  10  -7    4.27    0.56
  -2  10   7    4.33    0.52
  -2 -10  -7    3.97    0.28
  -2 -10  -7    3.67    0.29
   2 -10   7    3.69    0.23
  -2  10   6   12.47    0.86
   2  10  -6   12.28    0.89
   2 -10   6   12.36    0.46
  -2 -10  -6   12.97    0.47
   2 -10   6   12.18    0.90
  -2 -10  -6   12.48    0.47
   2  10  -5   14.96    0.93
  -2  10   5   15.59    0.95
   2 -10   5   13.52    0.95
   2 -10   4   31.92    1.45
   2  10  -4   34.03    1.36
  -2  10   4   33.61    1.36
  -2  10   3    6.27    0.60
   2 -10   3    5.01    0.61
   2  10  -3    6.38    0.57
  -2  10   2   10.53    0.74
   2 -10   2    9.07    0.78
   2  10  -2    9.99    0.70
   2  10  -1   43.70    1.34
   2 -10   1   40.95    1.61
  -2  10   1   46.28    1.56
  -2  10   0   64.42    1.83
   2  10   0   64.13    1.52
   2 -10   0   60.31    1.96
   2  10   1   46.46    1.20
   2 -10  -1   46.06    1.70
  -2  10  -2    8.33    0.60
   2 -10  -2    7.86    0.72
  -2  10  -3    5.03    0.50
   2 -10  -3    4.71    0.57
  -2  10  -4   37.28    1.38
   2 -10  -4   34.94    1.49
  -2 -10   4   35.97    1.39
   2  10   4   36.50    1.38
  -2  10  -5   11.94    0.83
   2 -10  -5   10.22    0.83
  -2 -10   5   12.28    0.80
   2  10   5   12.44    0.82
   2 -10  -6   11.47    0.46
   2 -10  -6   10.93    0.45
  -2  10  -6   11.76    0.85
  -2 -10   6   10.96    0.41
   2 -10  -6   10.71    0.84
   2  10   6   10.69    0.76
   2 -10  -7    3.75    0.28
  -2  10  -7    3.45    0.26
   2  10   7    3.71    0.45
   2 -10  -7    3.30    0.25
   2 -10  -7    3.99    0.30
  -2 -10   7    3.67    0.25
  -2 -10   7    3.69    0.27
   2 -10  -7    4.15    0.30
  -2  10  -7    4.60    0.57
   2 -10  -8    3.21    0.28
  -2  10  -8    3.50    0.53
  -2  10  -8    3.27    0.28
   2 -10  -8    3.06    0.27
  -2 -10   8    2.93    0.25
  -2 -10   8    3.25    0.26
   2 -10  -8    2.93    0.26
   2  10   8    3.30    0.46
   2 -10  -8    2.69    0.24
  -2 -10   8    3.18    0.24
  -2  10  -8    2.77    0.26
  -2 -10   9    2.63    0.23
   2 -10  -9    2.68    0.25
  -2 -10   9    2.92    0.26
  -2  10  -9    2.67    0.46
   2  10   9    3.41    0.43
   2 -10  -9    3.36    0.26
   2 -10  -9    2.77    0.27
  -2 -10   9    2.64    0.25
   2 -10  -9    2.48    0.27
  -2  10  -9    2.76    0.26
  -2  10  -9    2.92    0.29
   2 -10 -10   12.58    0.57
  -2  10 -10   12.78    0.55
   2 -10 -10   12.55    0.49
   2 -10 -10   11.31    0.53
  -2 -10  10   12.44    0.50
   2  10  10   12.56    0.88
   2 -10 -10   11.74    0.51
  -2  10 -10   11.08    1.00
  -2 -10  10   11.42    0.41
  -2 -10  10   11.94    0.46
  -2 -10  11    0.60    0.14
   2 -10 -11    0.38    0.16
   2 -10 -11    0.58    0.15
   2 -10 -11    0.45    0.13
  -2  10 -11    0.63    0.27
  -2 -10  11    0.47    0.15
   2 -10 -11    0.55    0.15
  -2 -10  12    6.15    0.38
   2 -10 -12    7.13    0.45
   2 -10 -12    6.85    0.40
   2 -10 -12    6.96    0.36
   2 -10 -12    6.84    0.45
  -2  10 -12    6.92    0.80
  -2 -10  12    6.83    0.36
   2 -10 -13   14.94    0.66
  -2 -10  13   14.68    0.52
   2 -10 -13   13.04    0.62
  -2 -10  13   15.20    0.58
  -2  10 -13   14.03    0.60
   2 -10 -13   13.95    0.58
   2 -10 -14    2.36    0.30
  -2  10 -14    2.16    0.27
  -2 -10  14    2.46    0.26
  -2 -10  14    2.11    0.21
   2 -10 -14    2.42    0.30
   2 -10 -14    2.46    0.26
  -2  10 -14    2.07    0.27
  -2 -10  15    4.48    0.33
  -2  10 -15    3.90    0.36
   2 -10 -15    3.91    0.33
  -2  10 -15    4.40    0.37
   2 -10 -15    3.81    0.36
   2 -10 -15    4.46    0.38
  -2 -10  16    5.25    0.37
  -2  10 -16    5.15    0.40
   2 -10 -16    5.56    0.41
   2 -10 -16    5.41    0.36
   2 -10 -16    5.13    0.39
  -2  10 -16    5.97    0.42
  -2 -10  16    5.71    0.38
  -2  10 -17    0.46    0.20
  -2 -10  17    0.29    0.13
   2 -10 -17    0.67    0.17
   2 -10 -17    0.31    0.15
   2 -10 -17    0.45    0.15
   2 -10 -17    0.28    0.14
  -2  10 -17    0.30    0.18
  -2 -10  17    0.35    0.13
  -2  10 -18    1.40    0.23
   2 -10 -18    1.33    0.23
   2 -10 -18    1.32    0.20
  -2  10 -18    1.73    0.25
   2 -10 -18    1.52    0.22
  -2  10 -18    1.60    0.24
  -2 -10  18    1.16    0.18
  -2 -10  19    1.19    0.18
  -2  10 -19    1.34    0.21
  -2  10 -19    1.25    0.22
   2 -10 -19    1.21    0.20
   2 -10 -19    1.06    0.19
  -2  10 -19    1.37    0.22
  -2  10 -19    1.12    0.20
   2 -10 -20    1.30    0.19
  -2  10 -20    1.86    0.23
   2 -10 -20    1.76    0.21
  -2  10 -20    1.94    0.23
  -2  10 -20    1.58    0.22
  -2  10 -20    1.72    0.22
  -2  10 -21    0.62    0.15
  -2  10 -21    0.34    0.14
   2 -10 -21    0.28    0.12
   2 -10 -21    0.66    0.13
   2 -10 -22    2.94    0.20
  -2  10 -22    2.96    0.23
  -2  10 -22    2.62    0.22
   2 -10 -22    2.19    0.18
  -2  10 -23    0.40    0.10
  -2  10 -23    0.67    0.12
   2  11 -23    0.62    0.11
  -2 -11 -22    1.21    0.15
   2  11 -22    0.98    0.14
   2  11 -21    0.37    0.10
   2  11 -21    0.16    0.11
  -2 -11 -21    0.13    0.10
   2 -11  20    5.41    0.29
  -2 -11 -20    5.81    0.37
   2  11 -20    6.59    0.39
   2  11 -20    5.64    0.30
  -2 -11 -19    0.35    0.17
   2  11 -19    0.58    0.12
   2  11 -18    4.48    0.31
   2  11 -18    4.38    0.34
  -2 -11 -18    4.14    0.37
   2 -11  17    2.48    0.22
   2  11 -17    2.70    0.25
   2  11 -17    3.11    0.31
  -2 -11 -17    2.13    0.28
   2  11 -17    2.66    0.26
  -2 -11 -17    2.36    0.30
  -2 -11 -17    2.44    0.23
  -2 -11 -16    4.35    0.31
  -2 -11 -16    3.84    0.35
   2  11 -16    5.10    0.34
  -2 -11 -16    4.27    0.41
   2  11 -16    4.40    0.34
   2 -11  16    4.38    0.30
   2  11 -16    4.05    0.35
  -2 -11 -15    2.21    0.24
  -2 -11 -15    1.58    0.26
   2  11 -15    2.37    0.25
   2 -11  15    2.53    0.25
   2  11 -15    2.14    0.27
   2  11 -15    2.21    0.25
  -2 -11 -15    2.35    0.32
  -2 -11 -14    3.06    0.34
   2 -11  14    2.98    0.26
  -2 -11 -14    3.22    0.28
  -2 -11 -14    2.44    0.32
   2  11 -14    2.94    0.32
   2 -11  14    2.90    0.31
   2 -11  14    3.29    0.32
   2  11 -14    3.32    0.30
   2 -11  13   11.04    0.55
  -2 -11 -13   10.90    0.59
  -2 -11 -13   11.27    0.51
   2  11 -13   11.29    0.55
   2  11 -13   10.78    1.07
   2 -11  13   11.37    0.59
  -2  11  13    8.83    1.05
  -2 -11 -13   10.63    0.62
   2  11 -13   12.01    0.54
  -2 -11 -12   14.18    0.62
  -2 -11 -12   13.09    0.67
   2  11 -12   14.65    0.57
  -2 -11 -12   15.20    0.54
   2 -11  12   14.31    0.62
  -2  11  12   12.40    1.19
   2 -11  12   14.31    0.64
   2  11 -12   14.39    0.62
  -2 -11 -12   12.61    0.63
   2 -11  12   13.34    0.47
   2  11 -12   13.30    1.14
  -2 -11 -12   14.36    0.57
  -2 -11 -11    1.00    0.18
   2  11 -11    0.70    0.18
   2  11 -11    0.81    0.17
  -2 -11 -11    0.87    0.17
   2 -11  11    0.80    0.18
  -2 -11 -11    0.87    0.18
  -2  11  11    0.77    0.36
  -2 -11 -11    0.97    0.21
   2  11 -11    0.78    0.39
  -2 -11 -11    0.63    0.18
   2 -11  11    0.93    0.19
  -2 -11 -11    0.78    0.18
  -2 -11 -10    0.83    0.19
  -2 -11 -10    0.58    0.20
   2 -11  10    0.82    0.17
   2  11 -10    0.22    0.31
  -2 -11 -10    0.69    0.17
   2 -11  10    0.56    0.15
  -2 -11 -10    0.77    0.14
   2  11 -10    0.56    0.17
  -2  11  10    0.30    0.27
  -2 -11  -9   28.34    0.76
   2 -11   9   28.83    0.81
  -2 -11  -9   27.76    0.77
   2 -11   9   26.90    0.69
   2 -11   9   28.79    0.83
  -2 -11  -9   31.23    0.79
   2  11  -9   28.04    0.70
  -2  11   9   29.06    1.57
   2 -11   9   26.63    1.35
  -2 -11  -9   26.70    0.86
   2  11  -9   27.92    1.53
  -2 -11  -8    6.03    0.41
  -2  11   8    7.84    0.79
  -2 -11  -8    6.52    0.37
   2 -11   8    6.90    0.72
   2  11  -8    5.93    0.71
   2 -11   8    6.38    0.37
   2 -11   8    6.49    0.34
   2 -11   8    6.36    0.38
   2 -11   7    4.32    0.28
   2 -11   7    4.73    0.32
  -2 -11  -7    4.73    0.32
  -2 -11  -7    4.94    0.35
   2 -11   7    4.60    0.60
  -2  11   7    4.50    0.59
   2 -11   7    4.49    0.31
   2  11  -7    4.73    0.60
  -2 -11  -6   68.24    1.22
   2 -11   6   67.73    1.01
   2 -11   6   69.83    1.15
   2  11  -6   71.02    2.21
  -2 -11  -6   70.30    1.17
   2 -11   6   68.03    1.11
  -2  11   6   70.38    2.17
  -2 -11  -5   33.92    0.81
   2 -11   5   31.75    1.53
   2 -11   5   33.34    0.77
   2  11  -5   33.33    1.46
  -2 -11  -5   32.44    0.81
  -2  11   5   35.27    1.52
   2 -11   5   31.14    0.68
   2 -11   4   13.24    0.99
   2 -11   4   12.99    0.47
   2  11  -4   12.69    0.89
  -2  11   4   13.21    0.92
  -2 -11  -4   13.65    0.51
   2  11  -3   11.17    0.79
  -2  11   3   12.12    0.87
   2 -11   3   10.16    0.89
  -2 -11  -3   12.82    0.49
   2  11  -2   24.15    1.08
  -2  11   2   25.16    1.23
   2 -11   2   24.72    1.35
  -2 -11  -2   25.89    0.68
   2 -11   1    8.60    0.80
  -2  11   1    9.54    0.77
   2  11  -1    8.92    0.62
  -2  11   0    0.83    0.28
   2 -11   0    1.03    0.33
   2 -11  -1    7.27    0.73
  -2  11  -1    7.54    0.67
   2 -11  -2   22.86    0.66
   2 -11  -2   23.49    1.31
   2 -11  -3   11.73    0.48
   2 -11  -3   11.39    0.92
  -2  11  -3   13.26    0.82
   2 -11  -4   14.88    1.03
  -2  11  -4   16.20    0.95
   2 -11  -4   15.45    0.51
  -2 -11   4   16.36    0.58
   2 -11  -4   15.27    0.55
  -2 -11   4   15.56    0.49
   2  11   4   14.70    0.94
  -2 -11   5   31.91    0.70
   2 -11  -5   31.75    1.51
   2  11   5   33.55    1.40
   2 -11  -5   31.57    0.80
  -2  11  -5   32.01    0.76
   2 -11  -5   32.93    0.80
  -2  11  -5   34.01    1.43
   2 -11  -5   30.69    0.73
  -2 -11   5   31.63    0.71
  -2  11  -6   64.84    1.11
  -2 -11   6   64.20    1.03
   2 -11  -6   63.69    1.14
   2 -11  -6   63.83    1.07
   2 -11  -6   65.58    1.16
  -2  11  -6   67.71    2.10
   2  11   6   68.14    1.98
  -2 -11   6   64.40    1.03
   2  11   7    4.77    0.57
  -2  11  -7    4.06    0.32
   2 -11  -7    4.74    0.31
   2 -11  -7    4.43    0.32
  -2 -11   7    4.37    0.29
  -2  11  -7    4.53    0.31
  -2  11  -7    3.84    0.56
  -2 -11   7    4.71    0.31
   2 -11  -7    4.44    0.31
  -2  11  -8    6.26    0.71
  -2  11  -8    6.23    0.38
   2  11   8    5.67    0.58
  -2 -11   8    5.76    0.32
   2 -11  -8    6.10    0.37
   2 -11  -8    6.00    0.38
   2 -11  -8    5.66    0.34
  -2 -11   8    5.65    0.34
  -2  11  -8    5.48    0.36
  -2 -11   8    5.98    0.35
  -2 -11   9   28.78    0.79
   2 -11  -9   27.20    0.75
  -2  11  -9   29.50    1.55
   2 -11  -9   28.96    0.79
   2 -11  -9   28.60    0.85
  -2 -11   9   28.42    0.77
   2  11   9   29.32    1.33
  -2 -11   9   28.50    0.72
  -2  11  -9   30.23    0.83
   2 -11 -10    1.35    0.21
  -2  11 -10    1.51    0.22
   2 -11 -10    1.09    0.20
   2 -11 -10    1.33    0.20
  -2 -11  10    1.44    0.17
  -2 -11  10    1.48    0.21
   2 -11 -10    1.17    0.20
  -2  11 -10    2.13    0.50
  -2 -11  10    1.62    0.20
   2  11  10    1.00    0.34
   2 -11 -11    0.44    0.15
   2 -11 -11    0.48    0.18
  -2 -11  11    0.31    0.14
  -2 -11  11    0.50    0.13
   2 -11 -11    0.68    0.16
   2 -11 -11    0.44    0.17
  -2 -11  11    0.50    0.13
   2 -11 -12   14.33    0.52
   2 -11 -12   13.14    0.63
   2 -11 -12   12.58    0.54
   2 -11 -12   11.95    0.60
  -2 -11  12   13.08    0.51
   2 -11 -12   12.13    0.58
  -2 -11  12   14.29    0.57
   2 -11 -13   10.82    0.57
   2 -11 -13   10.59    0.55
  -2  11 -13   10.81    0.54
  -2 -11  13   11.37    0.48
  -2 -11  13   11.13    0.52
   2 -11 -13   11.01    0.51
   2 -11 -13    9.92    0.56
   2 -11 -14    3.05    0.33
   2 -11 -14    3.33    0.30
  -2  11 -14    3.38    0.32
  -2 -11  14    3.37    0.30
   2 -11 -14    2.75    0.32
   2 -11 -14    2.97    0.31
  -2 -11  14    3.21    0.26
  -2  11 -14    3.74    0.35
   2 -11 -15    1.64    0.24
   2 -11 -15    1.96    0.23
   2 -11 -15    1.76    0.26
  -2 -11  15    2.29    0.27
  -2  11 -15    1.97    0.27
  -2  11 -15    1.74    0.27
  -2 -11  15    2.01    0.25
  -2  11 -16    4.22    0.36
   2 -11 -16    4.50    0.32
   2 -11 -16    3.70    0.34
  -2 -11  16    4.38    0.32
   2 -11 -16    4.27    0.37
  -2 -11  16    4.48    0.35
  -2  11 -16    4.06    0.36
   2 -11 -17    3.39    0.31
  -2  11 -17    2.97    0.31
  -2 -11  17    2.64    0.25
  -2 -11  17    2.69    0.26
   2 -11 -17    2.98    0.31
  -2  11 -17    2.67    0.28
  -2 -11  18    4.21    0.31
  -2  11 -18    3.33    0.31
  -2  11 -18    3.60    0.32
  -2  11 -18    3.84    0.33
   2 -11 -18    3.26    0.29
   2 -11 -18    3.74    0.31
   2 -11 -19    0.52    0.15
  -2  11 -19    0.42    0.16
   2 -11 -19    0.49    0.11
  -2  11 -19    0.48    0.17
  -2  11 -19    0.55    0.15
  -2 -11  19    0.46    0.13
  -2  11 -19    0.41    0.16
  -2  11 -20    5.05    0.32
   2 -11 -20    5.28    0.31
  -2  11 -20    6.00    0.35
  -2  11 -20    6.16    0.35
  -2 -11  20    5.71    0.28
  -2  11 -20    5.47    0.33
   2 -11 -20    5.00    0.30
   2 -11 -21    0.05    0.10
   2 -11 -21    0.23    0.09
  -2  11 -21    0.22    0.10
  -2  11 -21    0.15    0.11
  -2  11 -22    1.25    0.15
  -2  11 -22    0.85    0.13
  -2 -11  23    0.36    0.10
   2  12 -22    0.33    0.09
   2  12 -21    0.48    0.12
  -2 -12 -21    0.35    0.11
   2  12 -20    2.03    0.22
  -2 -12 -20    1.63    0.20
   2 -12  20    1.88    0.17
  -2 -12 -19    8.69    0.46
   2 -12  19    9.26    0.40
  -2 -12 -18   -0.08    0.13
   2  12 -18    0.09    0.15
   2 -12  17    2.74    0.22
  -2 -12 -17    2.31    0.28
   2  12 -17    2.74    0.27
   2 -12  16    3.76    0.28
   2  12 -16    3.33    0.32
  -2 -12 -16    3.12    0.34
   2  12 -16    3.46    0.29
   2  12 -15    6.95    0.45
   2 -12  15    6.88    0.38
   2  12 -15    7.08    0.41
  -2 -12 -15    6.29    0.48
   2  12 -14    3.28    0.29
   2 -12  14    3.20    0.28
   2  12 -14    3.74    0.35
   2 -12  14    3.44    0.33
  -2 -12 -14    3.37    0.37
   2 -12  13    5.27    0.41
   2 -12  13    5.52    0.40
   2 -12  13    5.79    0.32
   2  12 -13    5.12    0.35
  -2 -12 -13    4.67    0.42
  -2 -12 -13    4.81    0.32
   2  12 -13    5.09    0.40
   2 -12  12   28.94    0.71
   2 -12  12   28.73    0.92
   2  12 -12   28.41    0.86
  -2 -12 -12   27.96    0.98
   2  12 -12   31.78    0.83
   2 -12  12   29.05    0.89
  -2 -12 -12   31.83    0.79
   2 -12  11    5.83    0.42
  -2 -12 -11    6.23    0.38
   2  12 -11    5.69    0.85
   2  12 -11    5.56    0.40
  -2  12  11    5.60    0.79
  -2 -12 -11    5.69    0.45
   2 -12  11    5.93    0.41
   2  12 -11    6.73    0.38
  -2  12  10    2.78    0.53
   2 -12  10    2.08    0.25
   2 -12  10    2.50    0.27
  -2 -12 -10    2.12    0.28
  -2 -12 -10    2.58    0.26
   2  12 -10    2.42    0.59
   2  12 -10    2.08    0.22
  -2  12   9    3.33    0.61
  -2 -12  -9    4.13    0.32
  -2 -12  -9    3.86    0.36
   2 -12   9    4.29    0.35
   2 -12   9    4.69    0.36
   2 -12   9    4.57    0.32
   2  12  -9    4.63    0.66
   2 -12   8    2.85    0.28
   2 -12   8    2.40    0.25
  -2 -12  -8    2.63    0.29
   2 -12   8    1.89    0.48
   2 -12   8    2.90    0.26
  -2 -12  -8    2.64    0.27
   2  12  -8    3.47    0.59
  -2  12   8    3.15    0.53
   2  12  -7   22.65    1.36
  -2  12   7   25.38    1.42
   2 -12   7   23.59    0.72
   2 -12   7   22.59    0.71
   2 -12   7   23.59    0.65
  -2 -12  -7   24.33    0.74
  -2 -12  -7   22.60    0.76
   2 -12   7   22.92    1.34
  -2 -12  -6    1.34    0.21
   2 -12   6    0.78    0.36
   2  12  -6    1.42    0.41
   2 -12   6    1.43    0.18
  -2  12   6    1.46    0.39
   2 -12   6    1.31    0.19
   2 -12   6    1.23    0.19
  -2 -12  -6    1.17    0.19
   2 -12   5    3.73    0.26
  -2 -12  -5    3.92    0.31
   2 -12   5    3.89    0.58
   2 -12   5    3.76    0.27
   2 -12   5    4.11    0.30
  -2 -12  -5    4.07    0.33
   2  12  -5    3.36    0.52
  -2  12   5    3.98    0.56
  -2 -12  -4    0.19    0.10
   2 -12   4    0.50    0.29
   2  12  -4    0.84    0.28
  -2 -12  -4    0.38    0.16
   2 -12   4    0.49    0.12
   2 -12   4    0.40    0.13
  -2  12   4    0.30    0.22
   2 -12   3    6.08    0.34
  -2 -12  -3    5.71    0.35
   2  12  -3    5.89    0.62
   2 -12   3    5.28    0.31
  -2 -12  -3    5.82    0.37
   2 -12   3    5.13    0.67
  -2  12   3    6.21    0.65
   2 -12   2    4.46    0.30
  -2 -12  -2    4.81    0.32
  -2 -12  -2    4.88    0.34
   2 -12   2    4.52    0.27
   2 -12   2    4.70    0.64
  -2  12   2    4.38    0.55
  -2  12   1    8.49    0.75
  -2 -12  -1    7.82    0.39
   2 -12   1    7.72    0.80
  -2 -12  -1    7.80    0.40
   2 -12   1    7.68    0.40
  -2 -12   0   25.66    0.71
   2 -12   0   23.12    1.37
   2 -12   0   22.89    0.69
  -2  12   0   25.58    1.30
  -2 -12   0   23.48    0.66
  -2 -12   0   23.03    0.67
  -2 -12   1    8.56    0.41
  -2  12  -1    7.76    0.74
   2 -12  -1    8.27    0.42
  -2 -12   1    9.27    0.44
   2 -12  -1    7.75    0.83
  -2 -12   1    7.58    0.38
  -2 -12   1    8.09    0.35
  -2 -12   2    3.97    0.27
   2 -12  -2    4.37    0.32
  -2 -12   2    3.94    0.26
   2 -12  -2    3.85    0.60
  -2  12  -2    3.55    0.53
  -2 -12   2    4.14    0.31
  -2 -12   2    5.22    0.32
  -2 -12   3    5.23    0.31
   2  12   3    6.05    0.65
   2 -12  -3    5.00    0.64
  -2 -12   3    5.30    0.35
   2 -12  -3    4.85    0.33
  -2 -12   3    5.05    0.29
  -2 -12   3    5.02    0.30
  -2 -12   4    0.51    0.09
  -2 -12   4    0.66    0.14
  -2 -12   4    0.45    0.14
   2  12   4    0.19    0.15
   2 -12  -4    0.06    0.10
   2 -12  -4    0.50    0.16
  -2 -12   4    0.36    0.12
  -2 -12   5    5.03    0.36
  -2  12  -5    5.29    0.58
   2 -12  -5    3.91    0.32
  -2 -12   5    4.43    0.28
   2  12   5    4.94    0.56
  -2  12  -5    4.09    0.30
  -2 -12   5    4.51    0.30
  -2 -12   5    4.25    0.27
   2 -12  -6    1.50    0.22
  -2 -12   6    2.09    0.26
  -2 -12   6    1.39    0.20
  -2  12  -6    1.70    0.21
  -2 -12   6    1.65    0.18
  -2  12  -6    1.21    0.32
   2  12   6    1.78    0.39
   2 -12  -6    1.59    0.23
   2 -12  -6    1.54    0.19
  -2 -12   7   21.57    0.66
   2 -12  -7   22.64    0.73
  -2  12  -7   21.09    0.69
   2 -12  -7   21.54    0.73
  -2 -12   7   21.27    0.64
   2  12   7   21.18    1.17
   2 -12  -7   21.07    0.66
  -2 -12   7   21.37    0.65
  -2  12  -7   21.66    1.26
   2 -12  -8    3.34    0.30
  -2  12  -8    2.94    0.47
   2  12   8    3.16    0.49
  -2 -12   8    2.93    0.25
  -2 -12   8    2.93    0.27
   2 -12  -8    3.09    0.29
  -2 -12   8    2.83    0.27
  -2  12  -8    3.08    0.29
   2 -12  -8    2.88    0.29
  -2 -12   9    4.16    0.33
   2  12   9    3.47    0.54
  -2 -12   9    3.64    0.29
   2 -12  -9    4.00    0.32
  -2  12  -9    4.05    0.33
   2 -12  -9    3.65    0.33
   2 -12  -9    3.72    0.30
  -2 -12  10    2.08    0.23
   2 -12 -10    2.04    0.26
   2 -12 -10    1.90    0.23
  -2  12 -10    2.18    0.27
  -2 -12  10    2.01    0.24
  -2 -12  10    2.02    0.20
   2 -12 -10    2.41    0.26
  -2 -12  11    5.14    0.31
   2 -12 -11    4.92    0.39
   2 -12 -11    5.15    0.36
  -2 -12  11    5.01    0.36
   2 -12 -11    5.41    0.37
  -2 -12  11    5.47    0.35
   2 -12 -12   29.77    0.78
   2 -12 -12   26.50    0.90
  -2 -12  12   28.79    0.77
  -2 -12  12   29.47    0.83
   2 -12 -12   29.40    0.82
  -2 -12  13    4.09    0.31
   2 -12 -13    3.91    0.29
  -2 -12  13    4.21    0.33
   2 -12 -13    3.83    0.37
  -2 -12  13    3.74    0.34
  -2  12 -13    4.36    0.36
   2 -12 -13    3.96    0.32
   2 -12 -14    3.69    0.31
  -2 -12  14    3.69    0.28
  -2 -12  14    3.42    0.33
  -2  12 -14    3.77    0.35
  -2  12 -14    3.82    0.34
  -2 -12  14    3.75    0.32
   2 -12 -14    3.48    0.33
   2 -12 -15    7.30    0.47
   2 -12 -15    6.60    0.43
  -2  12 -15    6.99    0.46
  -2 -12  15    7.31    0.45
  -2 -12  15    7.04    0.41
  -2  12 -15    7.11    0.45
  -2 -12  16    2.70    0.25
   2 -12 -16    2.48    0.25
  -2  12 -16    2.96    0.32
   2 -12 -16    2.91    0.30
  -2  12 -16    2.85    0.30
  -2 -12  16    2.75    0.29
  -2  12 -17    2.30    0.28
  -2 -12  17    2.18    0.23
   2 -12 -17    2.10    0.25
  -2  12 -17    2.09    0.25
  -2 -12  17    1.92    0.23
   2 -12 -17    1.99    0.21
  -2  12 -18    0.04    0.14
  -2  12 -18    0.22    0.14
  -2 -12  18   -0.12    0.11
   2 -12 -18    0.00    0.11
  -2  12 -18    0.13    0.13
  -2  12 -19    9.45    0.44
  -2  12 -19    9.95    0.43
  -2 -12  19    9.25    0.39
   2 -12 -19    9.79    0.43
  -2  12 -19    9.26    0.43
  -2  12 -20    1.77    0.20
  -2 -12  20    1.62    0.16
  -2  12 -20    1.71    0.19
  -2 -12  21    0.20    0.12
  -2  12 -21    0.43    0.10
  -2  12 -21    0.12    0.09
  -2 -12  22    0.26    0.10
   2  13 -21    2.03    0.17
   2 -13  20    1.49    0.15
  -2 -13 -20    1.39    0.14
   2  13 -20    1.51    0.18
  -2 -13 -19    0.21    0.10
   2  13 -19    0.06    0.12
   2 -13  19    0.04    0.10
   2 -13  18    0.53    0.14
   2  13 -18    0.51    0.16
  -2 -13 -18    0.61    0.14
   2  13 -17    2.07    0.24
  -2 -13 -17    2.31    0.27
   2 -13  17    2.32    0.21
   2 -13  16    0.14    0.10
   2  13 -16    0.15    0.11
   2  13 -16    0.09    0.13
  -2 -13 -16    0.07    0.13
   2  13 -15    0.26    0.12
   2 -13  15    0.18    0.12
  -2 -13 -15    0.25    0.16
   2  13 -15    0.31    0.15
   2  13 -14    1.60    0.23
   2  13 -14    1.14    0.18
  -2 -13 -14    1.35    0.25
   2 -13  14    1.21    0.19
  -2 -13 -13   -0.19    0.15
   2  13 -13    0.36    0.18
  -2 -13 -13    0.25    0.11
   2 -13  13    0.14    0.10
   2 -13  13    0.14    0.12
   2  13 -13    0.22    0.13
   2 -13  13    0.27    0.14
   2 -13  12   20.99    0.62
   2  13 -12   21.30    0.75
   2 -13  12   20.11    0.75
   2  13 -12   21.88    0.67
  -2 -13 -12   21.69    0.67
  -2 -13 -12   20.19    0.83
   2  13 -11    0.44    0.16
   2 -13  11    0.45    0.15
  -2 -13 -11    0.38    0.16
   2 -13  11    0.54    0.16
  -2 -13 -11    0.60    0.20
   2 -13  11    0.39    0.18
   2  13 -10   12.80    1.07
  -2 -13 -10   15.06    0.60
  -2 -13 -10   12.72    0.65
   2 -13  10   13.47    0.62
   2 -13  10   13.89    0.62
  -2  13  10   16.31    1.30
   2 -13   9   14.77    0.56
  -2 -13  -9   14.46    0.67
   2 -13   9   14.71    0.62
   2  13  -9   13.83    1.18
  -2 -13  -9   14.92    0.60
  -2  13   9   13.83    1.18
   2 -13   9   13.98    0.61
   2 -13   8    6.82    0.38
   2 -13   8    6.23    0.41
  -2  13   8    7.83    0.87
   2 -13   8    6.26    0.40
   2 -13   8    6.00    0.72
  -2 -13  -8    6.48    0.41
  -2 -13  -8    6.48    0.44
   2  13  -8    6.26    0.70
  -2 -13  -7   13.28    0.59
   2 -13   7   10.57    1.00
  -2 -13  -7   11.61    0.57
  -2  13   7   13.74    1.11
   2 -13   7   12.33    0.55
   2 -13   7   12.63    0.51
   2  13  -7   11.73    1.04
   2 -13   7   12.61    0.55
   2 -13   6   19.62    0.67
   2 -13   6   18.95    0.61
   2 -13   6   16.84    1.23
  -2 -13  -6   19.95    0.71
  -2  13   6   20.20    1.30
   2 -13   6   17.80    0.61
  -2 -13  -6   18.94    0.70
   2  13  -6   21.04    1.25
   2 -13   5   10.47    0.45
  -2 -13  -5   11.20    0.54
   2 -13   5   10.73    0.46
  -2 -13  -5   10.60    0.52
   2 -13   5    9.53    0.94
   2 -13   5   10.16    0.44
   2  13  -5   10.61    0.89
   2 -13   5   11.20    0.50
  -2  13   5   11.17    0.96
  -2  13   4   13.15    1.02
  -2 -13  -4   11.47    0.52
   2 -13   4   12.35    0.50
   2 -13   4   11.53    0.48
  -2 -13  -4   11.98    0.54
   2 -13   4   11.06    0.99
   2 -13   4   12.21    0.49
   2 -13   3    3.21    0.53
  -2 -13  -3    2.75    0.26
  -2  13   3    3.04    0.48
   2 -13   3    2.98    0.27
   2 -13   3    2.85    0.24
  -2 -13  -3    2.85    0.29
   2 -13   2    2.30    0.52
  -2 -13  -2    1.84    0.24
   2 -13   2    2.29    0.21
   2 -13   2    1.73    0.22
  -2  13   2    2.12    0.41
  -2 -13  -2    1.73    0.22
  -2 -13  -1    4.86    0.33
  -2 -13  -1    4.31    0.33
  -2  13   1    4.07    0.58
   2 -13   1    3.81    0.60
   2 -13   1    4.57    0.33
  -2  13   0   14.08    1.00
   2 -13   0   13.30    1.11
  -2 -13   0   13.79    0.54
  -2 -13   0   12.74    0.54
   2 -13   0   12.80    0.55
   2 -13  -1    5.00    0.71
  -2 -13   1    6.00    0.38
   2 -13  -1    4.83    0.35
  -2  13  -1    5.90    0.68
  -2 -13   1    5.25    0.34
  -2 -13   1    5.09    0.30
   2  13   2    2.74    0.48
   2 -13  -2    2.91    0.28
  -2 -13   2    2.74    0.26
  -2 -13   2    2.75    0.25
  -2 -13   2    2.25    0.22
  -2  13  -2    2.19    0.44
   2 -13  -2    2.50    0.50
  -2 -13   2    3.03    0.29
  -2 -13   3    3.40    0.28
  -2 -13   3    3.54    0.31
  -2  13  -3    2.61    0.47
  -2 -13   3    3.16    0.25
   2  13   3    3.17    0.49
  -2 -13   3    3.46    0.28
   2 -13  -3    2.76    0.53
   2 -13  -3    3.40    0.30
  -2 -13   3    3.06    0.25
  -2  13  -4   12.09    0.51
  -2 -13   4   12.90    0.46
  -2 -13   4   12.27    0.50
   2  13   4   12.72    0.97
  -2 -13   4   12.29    0.49
  -2  13  -4   12.18    0.92
  -2 -13   4   12.96    0.57
   2 -13  -4   11.76    0.56
  -2 -13   4   13.12    0.52
  -2 -13   5   10.65    0.47
  -2 -13   5   10.98    0.45
  -2 -13   5   10.29    0.44
   2 -13  -5   10.47    0.53
  -2 -13   5    9.83    0.52
  -2  13  -5   10.11    0.47
   2  13   5   10.15    0.88
  -2  13  -6   18.05    0.64
  -2 -13   6   18.66    0.61
   2 -13  -6   17.84    0.68
  -2 -13   6   17.40    0.60
   2  13   6   19.14    1.15
  -2 -13   6   19.57    0.74
  -2 -13   7   12.25    0.51
   2  13   7   11.15    0.93
  -2 -13   7   13.61    0.64
   2 -13  -7   12.66    0.58
  -2  13  -7   12.23    0.54
  -2 -13   7   12.02    0.52
  -2 -13   8    8.71    0.44
  -2 -13   8    8.98    0.46
  -2  13  -8    9.50    0.49
  -2 -13   8    9.54    0.55
   2  13   8    8.98    0.77
   2 -13  -8    9.39    0.50
   2  13   9   12.73    0.93
  -2 -13   9   14.04    0.57
   2 -13  -9   14.94    0.67
   2 -13  -9   15.58    0.60
  -2  13  -9   14.34    0.62
  -2 -13   9   14.92    0.57
   2 -13  -9   15.32    0.62
   2 -13 -10   12.45    0.62
  -2 -13  10   12.63    0.55
   2 -13 -10   13.32    0.56
  -2 -13  10   12.64    0.49
  -2 -13  10   13.34    0.55
   2 -13 -10   13.41    0.58
  -2 -13  11    0.53    0.12
  -2 -13  11    0.44    0.18
  -2 -13  11    0.56    0.17
   2 -13 -11    0.38    0.15
  -2 -13  11    0.28    0.16
   2 -13 -11    0.57    0.18
   2 -13 -11    0.27    0.16
   2 -13 -12   19.53    0.78
   2 -13 -12   20.01    0.67
  -2 -13  12   19.94    0.69
  -2 -13  12   20.39    0.76
   2 -13 -12   20.91    0.67
  -2 -13  12   19.95    0.66
   2 -13 -13    0.14    0.11
  -2 -13  13    0.28    0.14
   2 -13 -13    0.10    0.14
  -2 -13  13    0.26    0.17
  -2 -13  13    0.18    0.12
  -2  13 -13    0.18    0.15
   2 -13 -13    0.25    0.14
  -2 -13  14    1.31    0.23
  -2  13 -14    1.51    0.24
  -2 -13  14    1.22    0.18
  -2 -13  14    1.35    0.20
  -2  13 -14    1.17    0.20
   2 -13 -14    1.05    0.22
  -2 -13  15    0.41    0.15
  -2  13 -15    0.41    0.18
   2 -13 -15    0.43    0.18
  -2  13 -15    0.30    0.14
  -2 -13  15    0.45    0.17
  -2 -13  16    0.25    0.14
  -2 -13  16    0.32    0.15
  -2  13 -16    0.27    0.16
   2 -13 -16    0.21    0.13
  -2  13 -16    0.44    0.16
  -2  13 -17    2.24    0.25
  -2  13 -17    2.07    0.25
  -2  13 -17    1.85    0.23
  -2 -13  17    2.07    0.23
  -2  13 -18    0.36    0.15
  -2  13 -18    0.30    0.12
  -2  13 -18    0.67    0.14
  -2 -13  18    0.32    0.13
  -2  13 -18    0.41    0.14
  -2 -13  19   -0.03    0.12
  -2  13 -19    0.05    0.12
  -2 -13  19    0.19    0.10
  -2  13 -19    0.12    0.11
  -2  13 -19    0.15    0.10
  -2  13 -19    0.11    0.11
  -2  13 -20    1.60    0.15
  -2 -13  20    1.28    0.18
  -2 -13  20    1.43    0.14
  -2 -13  21    1.76    0.17
   2  14 -20    0.28    0.09
  -2 -14 -19    1.44    0.16
   2  14 -19    1.89    0.20
   2 -14  19    1.55    0.15
  -2 -14 -18    1.90    0.20
   2 -14  18    1.86    0.21
   2 -14  17    0.49    0.15
   2 -14  17    0.61    0.13
   2  14 -17    0.45    0.14
  -2 -14 -17    0.64    0.14
   2  14 -16    1.44    0.22
   2 -14  16    1.34    0.17
  -2 -14 -16    1.39    0.20
   2 -14  15    0.27    0.12
  -2 -14 -15    0.19    0.15
   2  14 -15    0.28    0.15
   2 -14  14    2.07    0.22
  -2 -14 -14    1.84    0.25
   2  14 -14    2.49    0.27
   2  14 -13    0.63    0.19
   2 -14  13    0.48    0.15
  -2 -14 -13    0.41    0.12
   2 -14  13    0.55    0.14
  -2 -14 -13    0.55    0.17
   2 -14  12    9.35    0.51
   2  14 -12    9.36    0.50
   2 -14  12    9.20    0.42
  -2 -14 -12    8.59    0.53
  -2 -14 -12    9.04    0.44
  -2 -14 -11   11.14    0.60
   2  14 -11   10.88    0.54
   2 -14  11   10.46    0.46
   2 -14  11   10.24    0.54
  -2 -14 -11   11.77    0.53
  -2 -14 -10    0.77    0.18
   2  14 -10    0.89    0.19
   2 -14  10    0.88    0.19
  -2 -14 -10    0.67    0.19
   2 -14   9    5.89    0.40
   2 -14   9    5.61    0.41
  -2 -14  -9    5.97    0.40
  -2 -14  -9    5.91    0.43
   2 -14   9    5.61    0.40
   2 -14   9    5.96    0.38
   2 -14   8   17.88    0.67
   2 -14   8   18.02    0.67
  -2  14   8   18.73    1.34
   2 -14   8   17.09    0.67
  -2 -14  -8   18.73    0.70
   2 -14   8   18.11    0.63
  -2 -14  -8   18.37    0.74
   2 -14   7   17.22    0.66
   2 -14   7   16.71    0.60
   2 -14   7   14.22    1.08
   2 -14   7   17.49    0.64
  -2 -14  -7   16.64    0.66
  -2 -14  -7   17.16    0.69
  -2  14   7   17.91    1.33
  -2  14   6   -0.45    0.25
   2 -14   6    0.46    0.33
  -2 -14  -6   -0.35    0.17
   2 -14   6    0.31    0.12
  -2 -14  -6    0.25    0.16
   2 -14   6    0.17    0.13
   2 -14   6    0.08    0.11
   2 -14   5   27.02    0.75
  -2 -14  -5   27.12    0.84
   2 -14   5   27.31    0.74
   2 -14   5   26.93    0.78
  -2 -14  -5   26.80    0.84
  -2  14   5   27.48    1.54
  -2 -14  -4   19.23    0.69
   2 -14   4   18.39    0.62
  -2 -14  -4   18.71    0.70
   2 -14   4   18.50    0.63
   2 -14   4   19.07    0.64
   2 -14   4   16.68    1.27
  -2  14   4   18.99    1.25
  -2 -14  -3    2.71    0.30
   2 -14   3    2.25    0.22
   2 -14   3    2.00    0.53
   2 -14   3    2.44    0.25
  -2  14   3    2.51    0.49
  -2 -14  -3    2.52    0.26
   2 -14   2    0.68    0.42
  -2  14   2    0.84    0.40
   2 -14   2    1.26    0.19
  -2 -14  -2    1.71    0.25
  -2 -14  -2    1.58    0.22
   2 -14   2    1.15    0.19
  -2 -14  -1    7.33    0.44
  -2  14   1    6.48    0.76
   2 -14   1    7.22    0.43
  -2 -14  -1    7.61    0.41
   2 -14   1    6.48    0.81
   2 -14   0    0.69    0.18
  -2 -14   0    0.67    0.18
  -2  14   0    0.46    0.23
   2 -14   0    0.31    0.28
  -2  14  -1    6.81    0.74
  -2 -14   1    5.99    0.36
  -2 -14   1    6.14    0.39
   2  14   1    5.42    0.69
   2 -14  -1    5.37    0.77
   2 -14  -1    5.73    0.39
  -2 -14   1    5.18    0.32
  -2  14  -2    1.28    0.35
  -2 -14   2    1.63    0.19
  -2 -14   2    1.39    0.21
   2 -14  -2    1.10    0.43
  -2 -14   2    1.65    0.23
   2 -14  -2    1.29    0.22
  -2 -14   2    1.72    0.22
   2  14   2    1.14    0.32
  -2 -14   2    1.61    0.22
   2  14   3    2.80    0.51
   2 -14  -3    3.09    0.32
  -2  14  -3    3.44    0.57
  -2 -14   3    3.45    0.28
  -2 -14   3    3.30    0.32
  -2  14  -3    2.85    0.26
  -2 -14   3    2.96    0.27
  -2 -14   3    3.14    0.28
  -2 -14   3    3.00    0.26
  -2  14  -4   17.15    0.61
  -2 -14   4   17.04    0.61
  -2 -14   4   18.87    0.72
  -2 -14   4   17.42    0.60
  -2  14  -4   17.11    1.14
   2 -14  -4   16.83    0.69
   2  14   4   17.68    1.15
  -2 -14   4   17.75    0.63
  -2 -14   5   26.80    0.76
   2 -14  -5   25.66    0.84
  -2  14  -5   25.92    0.77
   2  14   5   25.98    1.41
  -2 -14   5   29.09    0.90
  -2 -14   5   26.02    0.78
  -2 -14   5   26.68    0.72
  -2  14  -5   26.89    1.44
   2  14   6    0.84    0.38
  -2  14  -6    0.39    0.25
  -2 -14   6    0.35    0.15
  -2  14  -6    0.37    0.15
  -2 -14   6    0.49    0.16
  -2 -14   6    0.33    0.17
   2 -14  -6    0.29    0.16
  -2 -14   6    0.40    0.15
   2 -14  -7   16.94    0.69
  -2  14  -7   16.49    1.13
  -2 -14   7   16.69    0.66
  -2 -14   7   16.92    0.62
   2  14   7   14.99    1.07
  -2 -14   7   17.10    0.64
  -2 -14   7   17.46    0.74
  -2  14  -7   17.26    0.65
  -2  14  -8   17.76    0.68
  -2 -14   8   17.33    0.63
   2 -14  -8   17.71    0.69
  -2 -14   8   17.16    0.64
  -2 -14   8   17.83    0.76
  -2 -14   8   17.62    0.68
   2  14   8   15.57    1.10
  -2 -14   8   18.88    0.68
  -2 -14   9    6.78    0.51
  -2 -14   9    6.14    0.40
  -2 -14   9    6.24    0.43
  -2 -14   9    6.39    0.40
   2 -14  -9    6.07    0.42
  -2  14  -9    6.40    0.42
  -2 -14  10    0.97    0.18
   2 -14 -10    0.98    0.19
  -2 -14  10    1.18    0.24
  -2 -14  10    0.72    0.16
  -2 -14  10    0.91    0.20
  -2 -14  10    0.80    0.18
  -2 -14  11   10.67    0.56
  -2 -14  11   11.00    0.53
  -2 -14  11   10.50    0.49
  -2 -14  11   10.16    0.45
   2 -14 -11   10.89    0.51
  -2 -14  11   10.99    0.64
   2 -14 -12    9.46    0.45
  -2 -14  12    9.25    0.48
  -2 -14  12    8.86    0.50
  -2 -14  12    9.86    0.60
  -2 -14  12    9.15    0.45
  -2  14 -12    9.85    0.50
  -2 -14  13    0.69    0.17
   2 -14 -13    0.44    0.13
  -2 -14  13    0.44    0.16
  -2 -14  13    0.45    0.14
  -2  14 -13    0.61    0.18
  -2 -14  13    0.50    0.19
  -2  14 -13    0.45    0.16
  -2 -14  14    1.63    0.27
  -2  14 -14    1.97    0.26
  -2  14 -14    2.15    0.25
  -2 -14  14    1.73    0.26
  -2 -14  14    1.77    0.22
  -2  14 -15    0.45    0.16
  -2 -14  15    0.43    0.14
  -2  14 -15    0.37    0.16
  -2 -14  15   -0.12    0.16
  -2 -14  15    0.26    0.14
  -2 -14  16    1.54    0.20
  -2  14 -16    1.70    0.22
  -2 -14  16    1.72    0.22
  -2  14 -16    1.86    0.24
  -2 -14  16    1.44    0.24
  -2  14 -17    0.60    0.13
  -2 -14  17    0.48    0.19
  -2  14 -17    0.77    0.16
  -2 -14  17    0.71    0.15
  -2  14 -17    0.58    0.15
  -2  14 -17    0.70    0.17
  -2  14 -18    1.97    0.18
  -2 -14  18    2.28    0.20
  -2  14 -18    2.04    0.21
  -2 -14  18    1.68    0.21
  -2  14 -18    1.95    0.19
  -2  14 -19    2.28    0.19
  -2  14 -19    1.66    0.14
  -2 -14  19    2.50    0.19
  -2 -14  19    1.54    0.19
  -2 -14  20    0.01    0.10
   2 -15  19    0.25    0.07
   2  15 -19    0.05    0.08
   2 -15  18    0.10    0.05
  -2 -15 -18    0.27    0.07
   2 -15  18    0.27    0.11
   2 -15  17    2.41    0.22
  -2 -15 -17    1.88    0.19
   2 -15  17    2.36    0.18
  -2 -15 -16    1.53    0.19
   2 -15  16    1.51    0.21
   2  15 -16    1.96    0.21
   2 -15  16    1.83    0.22
   2 -15  16    1.60    0.17
   2 -15  15    7.09    0.36
   2  15 -15    7.07    0.38
   2 -15  15    6.66    0.41
  -2 -15 -15    6.26    0.38
   2 -15  15    7.13    0.41
  -2 -15 -14    5.11    0.37
   2 -15  14    5.90    0.29
   2 -15  14    6.02    0.35
   2 -15  14    5.93    0.41
   2  15 -14    6.07    0.38
   2 -15  13    1.09    0.19
   2  15 -13    0.95    0.19
  -2 -15 -13    0.77    0.20
   2 -15  13    1.08    0.16
   2 -15  13    0.77    0.18
  -2 -15 -12    1.17    0.18
  -2 -15 -12    0.90    0.21
   2  15 -12    0.97    0.19
   2 -15  12    1.08    0.23
   2 -15  12    1.11    0.18
   2 -15  12    1.16    0.20
   2 -15  11    2.75    0.25
  -2 -15 -11    2.99    0.27
   2 -15  11    2.63    0.30
  -2 -15 -11    2.66    0.29
   2 -15  11    2.73    0.30
   2  15 -11    2.98    0.30
  -2 -15 -10    2.84    0.32
   2 -15  10    2.79    0.29
   2 -15  10    3.14    0.28
   2 -15  10    3.11    0.30
  -2 -15 -10    3.15    0.30
   2  15 -10    3.13    0.30
   2 -15   9    3.93    0.34
   2  15  -9    3.70    0.33
  -2 -15  -9    3.90    0.36
   2 -15   9    3.60    0.34
  -2 -15  -9    3.86    0.34
  -2 -15  -8    3.57    0.35
  -2 -15  -8    4.51    0.37
   2 -15   8    3.90    0.33
   2 -15   8    4.39    0.32
   2 -15   7    0.27    0.15
  -2 -15  -7    0.20    0.19
  -2 -15  -7    0.44    0.16
   2 -15   7    0.28    0.14
  -2 -15  -6   16.86    0.68
   2 -15   6   16.99    0.65
  -2 -15  -6   17.48    0.70
   2 -15   6   17.73    0.63
   2 -15   5    0.42    0.17
  -2 -15  -5    0.52    0.16
   2 -15   5    0.30    0.16
   2 -15   5    0.62    0.41
  -2 -15  -5    0.30    0.18
   2 -15   5    0.49    0.13
   2 -15   4    1.31    0.55
   2 -15   4    2.21    0.25
  -2 -15  -4    2.57    0.28
   2 -15   4    2.14    0.23
  -2  15   4    1.42    0.44
  -2 -15  -4    2.05    0.28
   2 -15   4    1.83    0.24
  -2 -15  -3    2.53    0.30
   2 -15   3    2.76    0.27
  -2  15   3    3.26    0.60
   2 -15   3    3.95    0.62
   2 -15   3    2.76    0.28
  -2 -15  -3    3.46    0.31
   2 -15   3    2.71    0.26
  -2 -15  -2    7.46    0.46
   2 -15   2    7.13    0.85
   2 -15   2    7.64    0.45
  -2  15   2    6.59    0.75
   2 -15   1   -0.07    0.25
   2  15  -1    0.90    0.36
  -2 -15  -1    0.66    0.19
   2 -15   1    0.56    0.16
  -2  15   1    0.72    0.37
  -2  15   0   16.95    1.18
  -2 -15   0   18.37    0.69
  -2 -15   0   18.19    0.65
   2  15   0   17.22    1.22
   2 -15   0   17.99    1.34
   2 -15   0   18.49    0.71
  -2  15  -1    0.86    0.39
   2  15   1    0.41    0.25
  -2 -15   1    0.57    0.18
  -2 -15   1    0.29    0.14
   2 -15  -1    0.67    0.21
  -2 -15   1    0.40    0.13
  -2 -15   1    0.36    0.15
  -2  15  -2    6.44    0.38
   2 -15  -2    6.32    0.44
  -2 -15   2    6.20    0.41
   2  15   2    6.79    0.80
  -2 -15   2    6.40    0.38
  -2 -15   2    6.18    0.36
  -2  15  -2    6.40    0.76
  -2 -15   2    6.27    0.39
  -2  15  -3    3.26    0.57
   2 -15  -3    3.02    0.32
   2  15   3    2.52    0.55
  -2 -15   3    3.10    0.31
  -2 -15   3    2.75    0.26
  -2  15  -3    3.66    0.28
  -2 -15   3    3.05    0.29
  -2 -15   3    2.88    0.29
  -2 -15   4    1.98    0.25
   2 -15  -4    2.13    0.28
  -2 -15   4    1.76    0.25
  -2 -15   4    2.31    0.26
  -2  15  -4    2.05    0.23
  -2 -15   4    2.34    0.25
  -2  15  -4    1.31    0.42
   2  15   4    1.64    0.36
  -2 -15   5    0.31    0.17
  -2 -15   5    0.41    0.16
  -2 -15   5    0.34    0.14
  -2  15  -5    0.61    0.16
  -2 -15   5    0.37    0.16
  -2 -15   5    0.35    0.15
   2 -15  -5    0.35    0.18
  -2  15  -6   17.43    0.64
  -2 -15   6   17.26    0.73
   2 -15  -6   17.10    0.71
  -2 -15   6   16.55    0.63
  -2 -15   6   16.89    0.65
  -2 -15   6   16.93    0.64
  -2 -15   7    0.49    0.17
  -2 -15   7    0.37    0.19
  -2 -15   7    0.44    0.16
  -2 -15   7    0.62    0.17
   2 -15  -7    0.49    0.19
  -2 -15   7    0.53    0.16
  -2  15  -7    0.49    0.17
  -2 -15   8    3.29    0.31
  -2  15  -8    3.20    0.30
  -2 -15   8    3.63    0.32
  -2 -15   8    3.26    0.34
  -2 -15   8    3.35    0.32
   2 -15  -8    3.49    0.33
  -2 -15   8    3.48    0.32
  -2 -15   9    3.58    0.32
  -2 -15   9    3.75    0.29
  -2 -15   9    3.78    0.32
  -2 -15   9    3.63    0.33
  -2 -15   9    3.73    0.38
   2 -15  -9    3.60    0.33
  -2 -15  10    3.11    0.27
  -2 -15  10    3.19    0.29
  -2 -15  10    3.25    0.30
   2 -15 -10    2.84    0.29
  -2 -15  10    3.27    0.32
  -2 -15  10    3.06    0.35
  -2 -15  11    2.33    0.22
  -2 -15  11    2.37    0.27
  -2 -15  11    2.51    0.27
   2 -15 -11    1.81    0.24
  -2 -15  11    2.48    0.33
  -2 -15  11    2.28    0.28
  -2  15 -11    2.35    0.25
  -2 -15  12    0.91    0.18
   2 -15 -12    0.69    0.16
  -2  15 -12    0.95    0.18
  -2 -15  12    1.12    0.22
  -2 -15  12    0.73    0.17
  -2 -15  12    1.08    0.21
  -2 -15  13    1.05    0.19
  -2 -15  13    1.28    0.20
  -2 -15  13    0.86    0.19
  -2 -15  13    1.25    0.18
  -2  15 -13    1.16    0.21
   2 -15 -13    0.99    0.16
  -2  15 -13    1.57    0.22
  -2  15 -14    6.49    0.38
  -2 -15  14    6.09    0.37
  -2  15 -14    6.36    0.41
  -2 -15  14    6.34    0.40
  -2 -15  14    6.26    0.46
  -2  15 -15    6.92    0.41
  -2 -15  15    6.29    0.44
  -2  15 -15    7.16    0.37
  -2 -15  15    6.91    0.40
  -2 -15  15    6.95    0.37
  -2 -15  16    1.58    0.19
  -2  15 -16    1.63    0.18
  -2  15 -16    0.96    0.15
  -2 -15  16    1.66    0.20
  -2  15 -16    1.78    0.21
  -2 -15  16    1.63    0.23
  -2 -15  17    1.81    0.20
  -2 -15  17    1.80    0.22
  -2  15 -17    1.91    0.20
  -2  15 -17    2.15    0.20
  -2 -15  18    0.41    0.11
  -2 -15  18    0.11    0.11
  -2  15 -18    0.12    0.05
  -2  15 -18    0.22    0.11
  -2 -15  19    0.09    0.08
   2 -16  18    0.46    0.09
   2 -16  17    0.19    0.10
   2 -16  16    2.48    0.22
   2  16 -16    2.10    0.18
   2 -16  16    2.06    0.17
   2 -16  15    0.09    0.09
   2  16 -15    0.06    0.10
   2 -16  15   -0.11    0.09
   2 -16  15    0.22    0.11
  -2 -16 -15    0.03    0.09
  -2 -16 -14    2.36    0.23
   2 -16  14    2.96    0.27
   2 -16  14    2.91    0.25
   2  16 -14    2.78    0.24
   2 -16  13    0.14    0.10
   2  16 -13    0.25    0.12
  -2 -16 -13    0.35    0.12
   2 -16  13   -0.08    0.07
   2 -16  13   -0.04    0.13
   2 -16  13    0.37    0.13
   2 -16  12    0.09    0.11
   2 -16  12    0.13    0.12
  -2 -16 -12    0.21    0.12
   2 -16  12    0.21    0.11
   2  16 -12    0.10    0.12
  -2 -16 -11    4.15    0.31
   2  16 -11    4.27    0.33
  -2 -16 -11    4.23    0.33
   2 -16  11    3.99    0.29
   2 -16  11    4.35    0.33
  -2 -16 -10    9.07    0.49
  -2 -16 -10    9.99    0.48
   2 -16  10   10.16    0.46
   2 -16  10    9.37    0.49
   2  16 -10    9.93    0.47
   2 -16   9    0.11    0.12
   2 -16   9   -0.02    0.11
  -2 -16  -9    0.09    0.15
  -2 -16  -9   -0.05    0.12
   2  16  -9   -0.08    0.10
  -2 -16  -8    1.20    0.20
  -2 -16  -8    1.32    0.24
   2 -16   8    1.17    0.19
   2 -16   8    1.45    0.22
  -2 -16  -7    6.49    0.43
  -2 -16  -7    6.69    0.42
   2 -16   7    6.69    0.42
   2 -16   7    7.04    0.42
  -2 -16  -6   11.48    0.58
  -2 -16  -6   11.39    0.55
   2 -16   6   11.71    0.53
   2 -16   6   11.45    0.52
  -2 -16  -5   13.92    0.63
  -2 -16  -5   13.80    0.59
   2 -16   5   14.12    0.56
   2 -16   5   13.85    0.54
   2 -16   5   13.86    0.57
  -2 -16  -4    8.49    0.46
   2 -16   4    8.23    0.43
   2 -16   4    8.56    0.45
  -2 -16  -4    8.58    0.50
   2 -16   4    8.75    0.46
  -2 -16  -3    2.54    0.30
   2 -16   3    2.21    0.25
   2 -16   3    2.77    0.25
   2 -16   3    2.56    0.27
  -2 -16  -2    5.81    0.42
   2 -16   2    4.88    0.35
   2 -16   2    5.19    0.38
  -2 -16  -1   12.42    0.59
  -2 -16  -1   11.98    0.55
   2 -16   1   11.88    0.57
   2 -16   0    2.00    0.27
  -2 -16   0    1.88    0.25
  -2 -16   0    1.92    0.26
  -2 -16   0    1.84    0.24
  -2 -16   1   12.59    0.53
  -2 -16   1   12.86    0.58
  -2 -16   1   12.09    0.54
   2 -16  -1   12.69    0.62
  -2 -16   2    6.57    0.42
   2 -16  -2    5.65    0.43
  -2 -16   2    6.26    0.36
  -2 -16   2    6.17    0.40
   2 -16  -3    2.96    0.32
  -2 -16   3    3.23    0.30
  -2 -16   3    2.96    0.29
  -2 -16   3    3.23    0.27
  -2  16  -3    3.01    0.27
  -2 -16   3    3.22    0.29
   2 -16  -4    8.89    0.53
  -2 -16   4    8.30    0.45
  -2 -16   4    8.86    0.46
  -2  16  -4    9.12    0.44
  -2 -16   4    8.68    0.45
  -2 -16   4    9.36    0.48
  -2 -16   4    9.64    0.53
  -2  16  -5   13.83    0.55
  -2 -16   5   13.77    0.58
  -2 -16   5   13.73    0.57
  -2 -16   5   13.85    0.56
   2 -16  -5   13.43    0.64
  -2 -16   5   14.11    0.65
  -2 -16   5   14.15    0.54
  -2 -16   5   13.40    0.58
  -2 -16   6   10.71    0.58
  -2  16  -6   10.69    0.49
  -2 -16   6   10.56    0.52
  -2 -16   6   10.23    0.51
   2 -16  -6   10.63    0.56
  -2 -16   6   10.24    0.50
  -2 -16   6   10.15    0.50
  -2 -16   7    6.54    0.40
   2 -16  -7    6.36    0.44
  -2 -16   7    6.80    0.43
  -2 -16   7    6.25    0.41
  -2  16  -7    5.91    0.38
  -2 -16   7    7.04    0.48
  -2 -16   7    6.28    0.40
  -2 -16   8    1.06    0.20
  -2 -16   8    1.05    0.19
  -2 -16   8    1.15    0.20
  -2 -16   8    1.40    0.24
   2 -16  -8    1.04    0.21
  -2 -16   9   -0.09    0.13
  -2 -16   9    0.07    0.13
  -2 -16   9    0.00    0.15
  -2 -16   9   -0.17    0.14
  -2 -16   9    0.07    0.13
   2 -16  -9    0.00    0.15
  -2  16 -10   10.87    0.48
  -2 -16  10   10.82    0.46
  -2 -16  10   10.16    0.58
  -2 -16  10    9.73    0.51
  -2 -16  10   10.22    0.48
   2 -16 -10   10.49    0.51
  -2 -16  10   10.54    0.51
  -2 -16  11    4.91    0.35
  -2  16 -11    4.82    0.33
  -2 -16  11    5.01    0.42
  -2 -16  11    4.83    0.34
  -2 -16  11    4.60    0.36
  -2 -16  11    4.96    0.30
   2 -16 -11    4.29    0.32
  -2  16 -12    0.05    0.11
   2 -16 -12    0.09    0.11
  -2  16 -12    0.00    0.14
  -2 -16  12    0.07    0.14
  -2 -16  12    0.03    0.14
  -2 -16  12   -0.01    0.14
  -2 -16  12    0.07    0.12
  -2  16 -13    0.26    0.16
   2 -16 -13    0.41    0.11
  -2 -16  13   -0.02    0.12
  -2 -16  13    0.19    0.14
  -2 -16  13    0.26    0.14
  -2  16 -13    0.23    0.13
  -2 -16  14    3.25    0.26
  -2  16 -14    3.07    0.28
  -2 -16  14    2.66    0.31
  -2  16 -14    2.83    0.23
  -2 -16  14    3.25    0.27
  -2  16 -15    0.24    0.10
  -2  16 -15   -0.03    0.12
  -2  16 -15    0.06    0.06
  -2 -16  15    0.01    0.10
  -2 -16  15   -0.01    0.10
  -2 -16  15   -0.08    0.10
  -2 -16  16    2.06    0.20
  -2  16 -16    1.56    0.15
  -2 -16  16    1.71    0.21
  -2  16 -16    2.23    0.21
  -2 -16  17    0.50    0.12
  -2  16 -17    0.29    0.10
  -2 -16  17    0.22    0.09
  -2  16 -18    0.62    0.09
   2 -17  16    0.56    0.09
   2 -17  16    0.92    0.13
   2  17 -15    1.15    0.13
   2 -17  15    1.26    0.14
   2 -17  15    1.26    0.16
   2 -17  14    2.93    0.25
   2 -17  14    2.63    0.21
   2  17 -14    2.41    0.19
   2  17 -13    1.31    0.17
   2 -17  13    1.19    0.14
   2 -17  13    1.46    0.20
   2 -17  13    1.60    0.19
   2  17 -12    1.35    0.17
   2 -17  12    1.88    0.19
   2 -17  12    1.62    0.21
   2 -17  12    1.63    0.20
   2 -17  11    0.83    0.16
   2 -17  11    0.85    0.17
   2  17 -11    0.81    0.17
   2 -17  11    0.56    0.16
   2 -17  10    0.15    0.14
  -2 -17 -10    0.27    0.15
   2 -17  10    0.11    0.10
   2  17 -10   -0.02    0.09
   2 -17  10    0.07    0.13
   2  17  -9    3.35    0.27
   2 -17   9    3.05    0.27
   2 -17   9    2.88    0.29
  -2 -17  -9    3.46    0.30
   2 -17   8    1.89    0.22
   2  17  -8    1.82    0.22
   2 -17   8    1.81    0.22
  -2 -17  -8    2.08    0.26
   2 -17   8    1.99    0.23
   2 -17   7    0.87    0.18
  -2 -17  -7    0.81    0.21
   2 -17   7    0.88    0.19
   2 -17   7    0.69    0.14
   2  17  -7    0.69    0.16
   2 -17   6    1.01    0.17
  -2 -17  -6    0.93    0.22
   2 -17   6    1.40    0.21
   2 -17   6    1.35    0.21
   2 -17   5    3.33    0.29
  -2 -17  -5    2.79    0.31
   2 -17   5    3.44    0.30
   2 -17   5    3.14    0.27
  -2 -17  -4   14.18    0.63
   2 -17   4   14.16    0.56
   2 -17   4   14.72    0.55
  -2 -17  -4   14.54    0.49
   2 -17   4   14.43    0.58
   2 -17   3    5.01    0.36
  -2 -17  -3    5.05    0.38
  -2 -17  -3    5.47    0.32
  -2 -17  -3    5.35    0.41
   2 -17   3    5.95    0.39
  -2 -17  -2    4.16    0.30
  -2 -17  -2    4.51    0.35
  -2 -17  -2    4.15    0.34
   2 -17   2    3.97    0.34
  -2 -17  -2    4.09    0.36
   2 -17   2    3.94    0.33
  -2 -17  -1    7.62    0.43
  -2 -17  -1    7.21    0.46
  -2 -17  -1    7.34    0.39
   2 -17   1    7.67    0.44
   2 -17   1    7.57    0.46
  -2 -17  -1    7.80    0.45
  -2 -17   0    0.33    0.16
   2 -17   0    0.38    0.18
  -2 -17   0    0.34    0.14
  -2 -17   0    0.52    0.12
  -2 -17   0    0.40    0.18
  -2 -17   0    0.43    0.17
  -2 -17   1    6.53    0.39
  -2 -17   1    7.15    0.44
  -2 -17   1    6.93    0.36
  -2 -17   1    6.67    0.42
  -2 -17   1    6.85    0.38
   2 -17  -1    6.51    0.46
  -2 -17   2    3.92    0.33
  -2 -17   2    3.59    0.30
   2 -17  -2    3.44    0.35
  -2 -17   2    3.46    0.27
  -2 -17   2    3.64    0.32
  -2 -17   3    6.08    0.39
  -2 -17   3    5.67    0.35
   2 -17  -3    5.75    0.43
  -2 -17   3    5.85    0.39
  -2 -17   3    6.61    0.40
  -2 -17   3    6.36    0.37
  -2 -17   4   14.72    0.59
  -2 -17   4   14.70    0.60
  -2 -17   4   14.87    0.56
  -2 -17   4   14.92    0.56
  -2 -17   4   14.24    0.55
   2 -17  -4   14.23    0.66
  -2 -17   5    3.70    0.31
  -2 -17   5    3.66    0.31
  -2 -17   5    3.62    0.30
  -2 -17   5    3.19    0.29
   2 -17  -5    3.46    0.35
  -2 -17   6    1.21    0.21
  -2  17  -6    1.03    0.16
   2 -17  -6    1.01    0.23
  -2 -17   6    1.04    0.20
  -2 -17   6    1.26    0.23
  -2 -17   6    0.90    0.20
  -2 -17   7    0.65    0.19
   2 -17  -7    0.44    0.18
  -2 -17   7    0.77    0.19
  -2 -17   7    0.50    0.15
  -2 -17   7    0.42    0.16
  -2 -17   8    1.68    0.23
  -2 -17   8    1.73    0.22
   2 -17  -8    1.62    0.25
  -2 -17   8    1.55    0.22
  -2 -17   8    2.13    0.24
  -2 -17   8    1.82    0.26
  -2  17  -9    3.29    0.26
  -2 -17   9    3.53    0.27
  -2 -17   9    3.71    0.30
  -2 -17   9    3.60    0.31
  -2 -17   9    3.43    0.30
  -2 -17   9    3.66    0.34
   2 -17  -9    3.28    0.31
  -2 -17  10    0.24    0.14
  -2 -17  10    0.14    0.14
  -2 -17  10    0.20    0.14
   2 -17 -10    0.01    0.13
  -2  17 -10    0.15    0.11
  -2 -17  10    0.29    0.13
  -2 -17  10    0.17    0.11
  -2 -17  11    0.83    0.20
  -2 -17  11    0.96    0.15
  -2  17 -11    0.62    0.12
  -2 -17  11    0.70    0.17
  -2  17 -11    0.84    0.18
  -2 -17  11    0.79    0.16
   2 -17 -11    0.64    0.16
  -2 -17  11    0.64    0.16
   2 -17 -12    1.83    0.20
  -2 -17  12    2.04    0.22
  -2  17 -12    1.77    0.18
  -2 -17  12    1.60    0.24
  -2 -17  12    1.86    0.20
  -2 -17  12    2.09    0.23
  -2  17 -12    2.02    0.23
  -2  17 -13    1.24    0.16
  -2 -17  13    1.36    0.18
   2 -17 -13    1.18    0.14
  -2  17 -13    1.20    0.18
  -2 -17  13    1.10    0.21
  -2 -17  13    1.37    0.20
  -2  17 -14    2.49    0.22
  -2 -17  14    2.52    0.21
  -2 -17  14    1.89    0.22
  -2  17 -14    2.06    0.16
  -2 -17  14    2.40    0.23
  -2  17 -15    1.24    0.16
  -2 -17  15    0.78    0.14
  -2 -17  15    1.34    0.18
  -2 -17  16    0.29    0.09
  -2  17 -16    0.44    0.10
  -2 -18 -15    1.06    0.12
   2 -18  15    1.26    0.14
   2 -18  14    0.60    0.11
   2 -18  14    0.70    0.11
   2 -18  13    3.10    0.24
   2 -18  13    2.97    0.22
   2 -18  12    0.40    0.12
   2 -18  12    0.49    0.12
   2 -18  12    0.27    0.10
   2 -18  11    0.43    0.12
   2 -18  11    0.60    0.14
   2 -18  11    0.50    0.13
   2 -18  10    2.10    0.22
   2 -18  10    1.85    0.21
   2 -18  10    2.06    0.22
   2 -18   9    0.97    0.17
   2 -18   9    1.04    0.19
   2 -18   9    0.96    0.13
   2 -18   9    1.07    0.17
  -2 -18  -8    0.67    0.18
   2 -18   8    0.49    0.15
   2 -18   8    0.59    0.16
  -2 -18  -7    0.84    0.18
   2 -18   7    0.63    0.17
   2 -18   7    0.61    0.15
   2 -18   6    1.92    0.23
  -2 -18  -6    1.83    0.26
  -2 -18  -6    1.73    0.24
   2 -18   6    1.88    0.23
   2 -18   6    2.04    0.23
   2 -18   5    1.36    0.20
  -2 -18  -5    1.31    0.22
   2 -18   5    1.02    0.18
  -2 -18  -5    1.00    0.20
  -2 -18  -4    0.06    0.14
  -2 -18  -4    0.08    0.15
   2 -18   4    0.15    0.13
  -2 -18  -4    0.14    0.09
  -2 -18  -4    0.15    0.16
   2 -18   4    0.11    0.11
   2 -18   3    7.17    0.41
  -2 -18  -3    6.34    0.43
  -2 -18  -3    6.76    0.34
   2 -18   3    7.01    0.40
  -2 -18  -3    6.95    0.41
  -2 -18  -3    6.69    0.40
  -2 -18  -2   -0.05    0.13
  -2 -18  -2    0.13    0.13
   2 -18   2    0.20    0.15
  -2 -18  -2    0.10    0.14
   2 -18   2   -0.04    0.13
  -2 -18  -2    0.08    0.11
  -2 -18  -1    0.69    0.20
   2 -18   1    0.66    0.19
  -2 -18  -1    0.58    0.16
  -2 -18  -1    0.49    0.15
   2 -18   1    0.65    0.16
  -2 -18  -1    0.74    0.18
   2 -18   0    1.83    0.25
  -2 -18   0    2.01    0.22
  -2 -18   0    2.09    0.25
  -2 -18   0    1.96    0.25
  -2 -18   0    2.01    0.23
   2 -18   0    1.79    0.24
  -2 -18   1    0.61    0.17
   2 -18  -1    0.59    0.20
  -2 -18   1    0.63    0.13
  -2 -18   1    0.56    0.16
  -2 -18   1    0.59    0.17
   2 -18  -1    0.57    0.17
  -2 -18   2    0.15    0.14
  -2 -18   2    0.02    0.09
   2 -18  -2    0.01    0.15
  -2 -18   2    0.08    0.12
  -2 -18   2    0.15    0.15
  -2 -18   3    6.41    0.38
   2 -18  -3    6.32    0.44
  -2 -18   3    6.63    0.36
  -2 -18   3    6.40    0.40
  -2 -18   4    0.28    0.13
  -2 -18   4    0.19    0.13
   2 -18  -4    0.11    0.16
  -2 -18   4    0.23    0.17
  -2 -18   4    0.16    0.14
  -2 -18   5    1.50    0.19
  -2 -18   5    1.56    0.19
  -2 -18   5    1.68    0.24
  -2 -18   5    1.58    0.22
   2 -18  -5    1.25    0.23
  -2 -18   6    2.04    0.24
   2 -18  -6    1.69    0.25
  -2 -18   6    1.77    0.21
  -2 -18   6    1.95    0.24
  -2 -18   6    1.93    0.24
  -2 -18   7    0.57    0.15
  -2 -18   7    0.74    0.17
  -2 -18   7    0.59    0.16
   2 -18  -7    0.69    0.19
  -2 -18   7    0.78    0.17
  -2 -18   8    0.47    0.15
   2 -18  -8    0.43    0.17
  -2 -18   8    0.56    0.14
  -2 -18   8    0.61    0.16
  -2 -18   8    0.65    0.16
  -2 -18   9    1.15    0.19
   2 -18  -9    0.97    0.19
  -2 -18   9    1.05    0.17
  -2 -18   9    0.73    0.17
  -2 -18   9    0.93    0.17
  -2 -18  10    1.87    0.19
  -2 -18  10    2.21    0.22
  -2 -18  10    2.05    0.22
  -2  18 -10    1.82    0.22
   2 -18 -10    2.17    0.22
  -2 -18  10    1.80    0.21
  -2 -18  11    0.32    0.12
  -2 -18  11    0.14    0.09
   2 -18 -11    0.25    0.12
  -2 -18  11    0.34    0.13
  -2 -18  11    0.26    0.12
  -2  18 -11    0.17    0.12
   2 -18 -12    0.27    0.10
  -2  18 -12    0.44    0.14
  -2 -18  12    0.33    0.12
  -2 -18  12    0.44    0.13
  -2 -18  13    3.01    0.22
  -2 -18  13    3.43    0.25
  -2  18 -13    3.25    0.23
  -2 -18  14    0.44    0.10
  -2  18 -14    0.81    0.13
  -2 -18  15    1.10    0.13
  -2 -19 -13    0.48    0.10
   2 -19  13    0.78    0.11
   2 -19  12    0.57    0.12
   2 -19  12    0.49    0.11
  -2 -19 -12    0.41    0.10
   2 -19  11    2.22    0.16
  -2 -19 -11    2.00    0.16
   2 -19  11    2.20    0.19
  -2 -19 -11    1.88    0.19
   2 -19  11    2.30    0.19
   2 -19  10    0.14    0.11
   2 -19  10    0.16    0.11
  -2 -19 -10    0.04    0.07
  -2 -19 -10   -0.05    0.10
   2 -19  10    0.10    0.09
   2 -19   9    2.62    0.22
  -2 -19  -9    2.33    0.24
  -2 -19  -9    2.97    0.21
   2 -19   9    2.80    0.22
   2 -19   9    2.82    0.23
   2 -19   8    1.26    0.18
   2 -19   8    1.20    0.16
   2 -19   8    1.26    0.15
   2 -19   8    1.23    0.16
  -2 -19  -8    0.91    0.19
  -2 -19  -8    1.26    0.16
   2 -19   7    0.53    0.14
   2 -19   7    0.33    0.14
  -2 -19  -7    0.33    0.13
   2 -19   7    0.38    0.11
  -2 -19  -7    0.21    0.14
  -2 -19  -6    1.58    0.22
  -2 -19  -6    1.27    0.17
  -2 -19  -6    1.27    0.19
   2 -19   6    1.28    0.19
  -2 -19  -5   -0.07    0.13
   2 -19   5    0.14    0.13
  -2 -19  -5    0.12    0.12
  -2 -19  -5    0.17    0.11
   2 -19   5   -0.01    0.11
  -2 -19  -4    0.26    0.12
   2 -19   4    0.25    0.14
  -2 -19  -4    0.34    0.14
  -2 -19  -4    0.44    0.17
   2 -19   4    0.33    0.11
   2 -19   4    0.45    0.15
  -2 -19  -3    0.78    0.19
   2 -19   3    0.79    0.16
  -2 -19  -3    0.55    0.16
  -2 -19  -3    0.66    0.13
  -2 -19  -3    0.82    0.16
   2 -19   3    0.76    0.17
   2 -19   2    1.41    0.21
  -2 -19  -2    1.49    0.17
  -2 -19  -2    1.78    0.25
  -2 -19  -2    1.37    0.19
  -2 -19  -2    1.39    0.21
   2 -19   2    1.70    0.22
  -2 -19  -1    1.25    0.20
  -2 -19  -1    1.00    0.15
   2 -19   1    1.11    0.19
   2 -19   1    1.11    0.20
  -2 -19  -1    1.33    0.21
  -2 -19   0    0.92    0.19
  -2 -19   0    0.81    0.15
   2 -19   0    1.08    0.21
   2 -19   0    1.13    0.20
  -2 -19   1    1.31    0.18
   2 -19  -1    1.49    0.23
   2 -19  -1    1.31    0.21
  -2 -19   1    1.65    0.22
   2 -19  -2    1.33    0.23
  -2 -19   2    1.31    0.19
  -2 -19   2    1.41    0.17
  -2 -19   2    1.60    0.22
   2 -19  -2    1.29    0.21
  -2 -19   3    0.70    0.15
   2 -19  -3    0.92    0.19
  -2 -19   3    0.79    0.14
   2 -19  -3    0.62    0.18
  -2 -19   3    0.67    0.18
   2 -19  -4    0.46    0.17
  -2 -19   4    0.48    0.13
  -2 -19   4    0.36    0.14
  -2 -19   4    0.48    0.17
  -2 -19   5    0.11    0.13
   2 -19  -5    0.22    0.14
  -2 -19   5    0.07    0.12
  -2 -19   5    0.14    0.11
  -2 -19   5    0.10    0.05
   2 -19  -6    1.43    0.22
  -2 -19   6    1.38    0.20
  -2 -19   6    1.44    0.18
  -2 -19   6    1.07    0.17
  -2 -19   6    1.13    0.18
  -2 -19   7    0.38    0.13
   2 -19  -7    0.27    0.13
  -2 -19   7    0.40    0.14
  -2 -19   7    0.39    0.11
  -2 -19   7    0.33    0.13
  -2 -19   8    1.48    0.19
  -2 -19   8    1.60    0.20
  -2 -19   8    1.46    0.18
  -2 -19   8    1.43    0.17
   2 -19  -8    1.37    0.20
   2 -19  -9    2.89    0.24
  -2 -19   9    2.87    0.23
  -2  19  -9    2.51    0.20
  -2 -19   9    2.94    0.23
  -2 -19   9    2.70    0.23
  -2 -19   9    2.53    0.20
   2 -19 -10    0.30    0.11
  -2 -19  10    0.13    0.08
  -2  19 -10    0.23    0.10
  -2 -19  10    0.11    0.09
  -2 -19  10    0.20    0.10
  -2  19 -11    2.13    0.19
  -2 -19  11    2.36    0.19
   2 -19 -11    2.03    0.17
  -2 -19  11    2.08    0.19
  -2  19 -12    0.83    0.12
  -2 -19  12    0.69    0.12
  -2 -19  12    0.74    0.11
  -2 -19  13    0.70    0.11
  -2 -20 -10   -0.04    0.07
   2 -20  10   -0.07    0.07
   2 -20  10   -0.09    0.08
  -2 -20  -9    0.39    0.08
   2 -20   9    0.22    0.09
  -2 -20  -9    0.20    0.08
   2 -20   9    0.30    0.10
  -2 -20  -8    0.28    0.11
   2 -20   8    0.19    0.10
   2 -20   8    0.34    0.11
  -2 -20  -8    0.21    0.09
   2 -20   7    2.33    0.20
  -2 -20  -7    1.80    0.19
  -2 -20  -7    2.26    0.19
   2 -20   7    2.36    0.20
   2 -20   7    1.85    0.16
  -2 -20  -6    0.64    0.13
   2 -20   6    0.67    0.13
  -2 -20  -6    0.53    0.12
   2 -20   6    0.57    0.14
  -2 -20  -5    0.68    0.13
   2 -20   5    0.54    0.14
   2 -20   5    0.77    0.15
  -2 -20  -5    0.62    0.13
  -2 -20  -4    0.47    0.13
   2 -20   4    0.47    0.13
  -2 -20  -4    0.43    0.11
   2 -20   4    0.55    0.14
   2 -20   4    0.53    0.15
   2 -20   3    1.37    0.16
   2 -20   3    1.40    0.16
   2 -20   3    1.22    0.18
   2 -20   3    1.35    0.18
  -2 -20  -3    1.23    0.17
   2 -20   2    2.81    0.24
   2 -20   2    3.03    0.23
  -2 -20  -2    3.20    0.25
   2 -20   2    2.94    0.24
   2 -20   2    2.97    0.22
   2 -20   1    3.60    0.26
   2 -20   1    3.71    0.27
   2 -20   1    3.92    0.24
   2 -20   1    3.10    0.25
  -2 -20  -1    3.69    0.23
  -2 -20  -1    3.73    0.27
   2 -20   0    0.70    0.15
   2 -20   0    0.78    0.16
  -2 -20   0    0.72    0.13
   2 -20   0    0.89    0.17
  -2 -20   0    0.77    0.16
   2 -20  -1    3.14    0.27
   2 -20  -1    2.90    0.23
   2 -20  -1    2.79    0.24
  -2 -20   1    3.22    0.23
  -2 -20   1    3.59    0.27
   2 -20  -2    3.34    0.26
   2 -20  -2    3.39    0.24
  -2 -20   2    3.29    0.24
   2 -20  -2    3.59    0.28
  -2 -20   2    3.60    0.27
   2 -20  -3    1.23    0.19
   2 -20  -3    1.27    0.15
  -2 -20   3    1.10    0.17
  -2 -20   3    1.27    0.18
  -2 -20   3    1.52    0.18
   2 -20  -3    1.14    0.17
  -2 -20   4    0.33    0.11
  -2 -20   4    0.38    0.12
   2 -20  -4    0.43    0.12
   2 -20  -4    0.48    0.15
  -2 -20   4    0.42    0.13
   2 -20  -4    0.34    0.14
   2 -20  -5    0.52    0.15
  -2 -20   5    0.63    0.13
  -2 -20   5    0.51    0.12
   2 -20  -5    0.54    0.14
  -2 -20   5    0.64    0.15
  -2 -20   6    0.78    0.14
  -2 -20   6    0.93    0.13
   2 -20  -6    0.80    0.16
  -2 -20   6    0.87    0.15
   2 -20  -6    0.73    0.15
   2 -20  -7    2.11    0.21
  -2 -20   7    1.91    0.17
  -2 -20   7    1.91    0.19
  -2  20  -7    1.37    0.15
  -2 -20   7    1.95    0.18
   2 -20  -7    1.99    0.20
  -2  20  -8    0.17    0.10
  -2 -20   8    0.20    0.08
  -2 -20   8   -0.05    0.02
   2 -20  -8    0.23    0.10
  -2 -20   8    0.15    0.09
  -2 -20   8    0.22    0.09
   2 -20  -8    0.36    0.12
  -2 -20   9    0.36    0.09
   2 -20  -9    0.21    0.09
   2 -20  -9    0.27    0.10
  -2  20  -9    0.15    0.08
  -2 -20   9    0.38    0.10
  -2 -20  10   -0.09    0.06
   2 -20 -10   -0.16    0.08
   2 -21   7    1.39    0.14
   2 -21   6    1.07    0.13
   2 -21   6    1.22    0.14
  -2 -21  -6    1.01    0.11
   2 -21   5    1.00    0.13
  -2 -21  -5    0.76    0.11
   2 -21   5    0.88    0.12
   2 -21   5    0.88    0.13
  -2 -21  -5    0.94    0.12
  -2 -21  -4    0.28    0.09
   2 -21   4    0.41    0.10
   2 -21   4    0.30    0.08
  -2 -21  -4    0.31    0.10
   2 -21   3    0.12    0.08
  -2 -21  -3    0.27    0.10
  -2 -21  -3    0.07    0.09
   2 -21   3    0.27    0.10
  -2 -21  -2    0.84    0.14
  -2 -21  -2    0.94    0.14
   2 -21   2    0.82    0.13
   2 -21   2    0.79    0.13
   2 -21   1    1.32    0.15
  -2 -21  -1    1.31    0.16
  -2 -21  -1    1.32    0.16
   2 -21   1    1.34    0.16
  -2 -21   0    0.49    0.10
  -2 -21   0    0.51    0.13
   2 -21   0    0.37    0.09
   2 -21   0    0.42    0.11
  -2 -21   0    0.62    0.13
   2 -21   0    0.41    0.11
   2 -21  -1    1.46    0.16
  -2 -21   1    1.09    0.14
   2 -21  -1    1.22    0.14
   2 -21  -1    1.21    0.14
  -2 -21   1    1.17    0.15
  -2 -21   1    1.29    0.16
  -2 -21   2    0.97    0.15
   2 -21  -2    0.81    0.15
   2 -21  -2    0.99    0.12
  -2 -21   2    1.06    0.13
   2 -21  -2    0.90    0.14
   2 -21  -3    0.09    0.09
   2 -21  -3    0.09    0.04
   2 -21  -3    0.16    0.09
  -2 -21   3    0.10    0.09
  -2 -21   3    0.26    0.09
  -2 -21   4    0.27    0.09
   2 -21  -4    0.28    0.11
  -2 -21   4    0.23    0.10
   2 -21  -4    0.32    0.11
   2 -21  -5    0.82    0.14
  -2 -21   5    0.76    0.13
  -2 -21   5    0.81    0.13
   2 -21  -5    0.53    0.11
   2 -21  -6    1.15    0.14
   2 -21  -6    0.99    0.13
  -2 -21   6    1.10    0.13
   2 -21  -7    1.24    0.13
  -3   0   0    0.13    0.08
  -3   0   0    0.97    0.15
  -3   0   1    1.62    0.24
  -3   0  -1    1.50    0.09
  -3   0  -1    1.41    0.13
  -3   0  -1    1.48    0.16
  -3   0  -2    0.29    0.09
  -3   0  -2    0.35    0.04
  -3   0   2    0.32    0.21
   3   0  -3  374.06    2.39
  -3   0   3  394.47    3.91
  -3   0   4  279.98    3.49
   3   0  -4  268.67    2.12
   3   0  -5    7.60    0.38
  -3   0   5    7.78    0.65
  -3   0   6   88.46    2.13
   3   0  -6   78.34    1.29
   3   0  -7    1.40    0.20
  -3   0   7    1.43    0.34
   3   0  -8    2.86    0.28
  -3   0   8    3.50    0.49
  -3   0   9   28.48    1.28
   3   0  -9   25.54    0.88
  -3   0  10   21.03    1.11
   3   0 -10   19.46    0.80
   3   0 -10   20.01    1.05
   3   0 -11   58.75    1.45
   3   0 -11   59.46    1.91
  -3   0  12   15.83    0.99
   3   0 -12   13.60    0.99
   3   0 -12   14.27    0.76
   3   0 -13   25.61    1.04
  -3   0  13   26.44    1.29
   3   0 -13   24.13    1.38
  -3   0 -14    0.32    0.12
   3   0 -14    0.23    0.14
  -3   0 -14    0.35    0.12
  -3   0 -14    0.34    0.11
   3   0 -14    0.48    0.13
  -3   0  14    0.65    0.30
  -3   0 -14    0.41    0.11
  -3   0 -14    0.30    0.13
   3   0 -14    0.12    0.32
   3   0 -14    0.04    0.11
  -3   0  15    4.57    0.56
  -3   0 -15    4.78    0.32
   3   0 -15    3.94    0.63
  -3   0 -15    5.06    0.31
   3   0 -15    4.85    0.32
  -3   0 -15    4.84    0.38
   3   0 -15    5.00    0.36
  -3   0 -15    4.77    0.35
  -3   0 -15    4.91    0.32
  -3   0 -15    4.71    0.33
  -3   0 -16   -0.06    0.13
   3   0 -16    0.01    0.13
  -3   0 -16   -0.02    0.11
  -3   0 -16    0.06    0.15
   3   0 -16    0.07    0.27
  -3   0 -16    0.23    0.17
   3   0 -16    0.07    0.12
  -3   0 -16   -0.23    0.11
  -3   0 -16   -0.09    0.13
  -3   0 -17    0.11    0.12
  -3   0 -17    0.06    0.18
   3   0 -17   -0.19    0.14
[truncated: 1,587,362 more chars]
