# Supplementary material for: Biosynthesis of ilamycins featuring unusual building blocks and engineered production of enhanced anti-tuberculosis agents
Source: Nat Commun. 2017 Aug 30;8:391. doi: 10.1038/s41467-017-00419-5 (PMC5577134; doi:10.1038/s41467-017-00419-5)
Supplement: Supplementary file 4 — Supplementary Data 3 [file 41467_2017_419_MOESM4_ESM.cif]

data_zx_16f_120305_sq
_audit_creation_date              2015-08-26
_audit_creation_method
;
Olex2 1.2
(compiled 2015.01.26 svn.r3150 for OlexSys, GUI svn.r4998)
;
_publ_contact_author_address     'CAS Key Laboratory of Tropical Marine Bio-resources and Ecology, Guangdong Key Laboratory of Marine Materia Medica, RNAM Center for Marine Microbiology, South China Sea Institute of Oceanology, Chinese Academy of Sciences, Guangzhou 510301, China'
_publ_contact_author_email        'jju@scsio.ac.cn'
_publ_contact_author_name         'jianhua Ju'
_publ_contact_author_phone        (86)20-89023028
_publ_section_references
;
Dolomanov, O.V., Bourhis, L.J., Gildea, R.J, Howard, J.A.K. & Puschmann, H.
 (2009), J. Appl. Cryst. 42, 339-341.

Sheldrick, G.M. (2008). Acta Cryst. A64, 112-122.
;
_chemical_name_common             'ilamycin D'
_chemical_name_systematic         ?
_chemical_formula_moiety          'C54 H75 N9 O13'
_chemical_formula_sum             'C54 H75 N9 O13'
_chemical_formula_weight          1058.23
_chemical_absolute_configuration  ?
_chemical_melting_point           ?
loop_
  _atom_type_symbol
  _atom_type_description
  _atom_type_scat_dispersion_real
  _atom_type_scat_dispersion_imag
  _atom_type_scat_source
 'C' 'C' 0.0181 0.0091 'International Tables Vol C Tables 4.2.6.8 and 6.1.1.4'
 'H' 'H' 0.0000 0.0000 'International Tables Vol C Tables 4.2.6.8 and 6.1.1.4'
 'N' 'N' 0.0311 0.0180 'International Tables Vol C Tables 4.2.6.8 and 6.1.1.4'
 'O' 'O' 0.0492 0.0322 'International Tables Vol C Tables 4.2.6.8 and 6.1.1.4'

_shelx_space_group_comment
;
The symmetry employed for this shelxl refinement is uniquely defined
by the following loop, which should always be used as a source of
symmetry information in preference to the above space-group names.
They are only intended as comments.
;
_space_group_crystal_system       'orthorhombic'
_space_group_IT_number            19
_space_group_name_H-M_alt         'P 21 21 21'
_space_group_name_Hall            'P 2ac 2ab'
loop_
  _space_group_symop_operation_xyz
 'x, y, z'
 '-x+1/2, -y, z+1/2'
 'x+1/2, -y+1/2, -z'
 '-x, y+1/2, -z+1/2'

_cell_length_a                    15.8709(2)
_cell_length_b                    18.8030(3)
_cell_length_c                    22.3506(3)
_cell_angle_alpha                 90
_cell_angle_beta                  90
_cell_angle_gamma                 90
_cell_volume                      6669.88(16)
_cell_formula_units_Z             4
_cell_measurement_reflns_used     6986
_cell_measurement_temperature     150.00(14)
_cell_measurement_theta_max       65.054
_cell_measurement_theta_min       5.452
_shelx_estimated_absorpt_T_max    0.885
_shelx_estimated_absorpt_T_min    0.835
_exptl_absorpt_coefficient_mu     0.624
_exptl_absorpt_correction_T_max   ?
_exptl_absorpt_correction_T_min   ?
_exptl_absorpt_correction_type    'multi-scan'
_exptl_absorpt_process_details
;
CrysAlisPro, Agilent Technologies,
Version 1.171.35.15 (release 03-08-2011 CrysAlis171 .NET)
(compiled Aug  3 2011,13:03:54)
Empirical absorption correction using spherical harmonics,
 implemented in SCALE3 ABSPACK scaling algorithm.
;
_exptl_absorpt_special_details    ?
_exptl_crystal_colour             'yellow'
_exptl_crystal_density_diffrn     1.054
_exptl_crystal_density_meas       ?
_exptl_crystal_density_method     ?
_exptl_crystal_description        'block'
_exptl_crystal_F_000              2264
_exptl_crystal_size_max           0.3
_exptl_crystal_size_mid           0.2
_exptl_crystal_size_min           0.2
_exptl_transmission_factor_max   1.000
_exptl_transmission_factor_min    0.8040
_diffrn_reflns_av_R_equivalents   0.0323
_diffrn_reflns_av_unetI/netI      0.0415
_diffrn_reflns_Laue_measured_fraction_full 0.999
_diffrn_reflns_Laue_measured_fraction_max 0.999
_diffrn_reflns_limit_h_max        11
_diffrn_reflns_limit_h_min        -18
_diffrn_reflns_limit_k_max        22
_diffrn_reflns_limit_k_min        -21
_diffrn_reflns_limit_l_max        26
_diffrn_reflns_limit_l_min        -26
_diffrn_reflns_number             18906
_diffrn_reflns_point_group_measured_fraction_full 0.927
_diffrn_reflns_point_group_measured_fraction_max 0.927
_diffrn_reflns_theta_full         67.078
_diffrn_reflns_theta_max          67.078
_diffrn_reflns_theta_min          3.071
_diffrn_ambient_temperature       150.00(14)
_diffrn_detector_area_resol_mean  8.2417
_diffrn_measured_fraction_theta_full 0.999
_diffrn_measured_fraction_theta_max 0.999
_diffrn_measurement_details
;
#__ type_ start__ end____ width___ exp.time_
  1 omega   -2.00   24.00   1.0000    3.0000
omega____ theta____ kappa____ phi______ frames
    -      -44.4959   19.0000 -120.0000 26

#__ type_ start__ end____ width___ exp.time_
  2 omega  -52.00  -14.00   1.0000    3.0000
omega____ theta____ kappa____ phi______ frames
    -      -44.4959   19.0000 -120.0000 38

#__ type_ start__ end____ width___ exp.time_
  3 omega   18.00  105.00   1.0000    3.0000
omega____ theta____ kappa____ phi______ frames
    -       44.4959   77.0000   90.0000 87

#__ type_ start__ end____ width___ exp.time_
  4 omega   30.00   68.00   1.0000   30.0000
omega____ theta____ kappa____ phi______ frames
    -       98.9784  -30.0000 -120.0000 38

#__ type_ start__ end____ width___ exp.time_
  5 omega   32.00   57.00   1.0000   30.0000
omega____ theta____ kappa____ phi______ frames
    -       98.9784  -30.0000  -90.0000 25

#__ type_ start__ end____ width___ exp.time_
  6 omega   46.00   75.00   1.0000   30.0000
omega____ theta____ kappa____ phi______ frames
    -       98.9784  -45.0000  150.0000 29

#__ type_ start__ end____ width___ exp.time_
  7 omega   30.00   59.00   1.0000   30.0000
omega____ theta____ kappa____ phi______ frames
    -       98.9784  -30.0000 -180.0000 29

#__ type_ start__ end____ width___ exp.time_
  8 omega   28.00   67.00   1.0000   30.0000
omega____ theta____ kappa____ phi______ frames
    -       98.9784  -30.0000 -150.0000 39

#__ type_ start__ end____ width___ exp.time_
  9 omega   89.00  164.00   1.0000   30.0000
omega____ theta____ kappa____ phi______ frames
    -       98.9784  125.0000  -60.0000 75

#__ type_ start__ end____ width___ exp.time_
 10 omega   30.00   64.00   1.0000   30.0000
omega____ theta____ kappa____ phi______ frames
    -       98.9784  -30.0000    0.0000 34
;
_diffrn_measurement_device_type   'Xcalibur, Onyx, Nova'
_diffrn_measurement_method        '\w scans'
_diffrn_orient_matrix_UB_11       0.0484517000
_diffrn_orient_matrix_UB_12       0.0295835000
_diffrn_orient_matrix_UB_13       0.0542377000
_diffrn_orient_matrix_UB_21       0.0074990000
_diffrn_orient_matrix_UB_22       0.0726692000
_diffrn_orient_matrix_UB_23       -0.0314368000
_diffrn_orient_matrix_UB_31       -0.0837816000
_diffrn_orient_matrix_UB_32       0.0236058000
_diffrn_orient_matrix_UB_33       0.0286393000
_diffrn_radiation_monochromator   mirror
_diffrn_radiation_type            'CuK\a'
_diffrn_radiation_wavelength      1.54184
_diffrn_source                    'Nova (Cu) X-ray Source'
_reflns_Friedel_coverage          0.691
_reflns_Friedel_fraction_full     0.840
_reflns_Friedel_fraction_max      0.840
_reflns_number_gt                 7668
_reflns_number_total              11046
_reflns_odcompleteness_completeness 100.00
_reflns_odcompleteness_iscentric  1
_reflns_odcompleteness_theta      64.99
_reflns_special_details
;
 Reflections were merged by SHELXL according to the crystal
 class for the calculation of statistics and refinement.
 
 Structure factors included contributions from the .fab file.
 
 _reflns_Friedel_fraction is defined as the number of unique
 Friedel pairs measured divided by the number that would be
 possible theoretically, ignoring centric projections and
 systematic absences.
;
_reflns_threshold_expression      'I > 2\s(I)'
_computing_cell_refinement
;
CrysAlisPro, Agilent Technologies,
Version 1.171.35.15 (release 03-08-2011 CrysAlis171 .NET)
(compiled Aug  3 2011,13:03:54)
;
_computing_data_collection
;
CrysAlisPro, Agilent Technologies,
Version 1.171.35.15 (release 03-08-2011 CrysAlis171 .NET)
(compiled Aug  3 2011,13:03:54)
;
_computing_data_reduction
;
CrysAlisPro, Agilent Technologies,
Version 1.171.35.15 (release 03-08-2011 CrysAlis171 .NET)
(compiled Aug  3 2011,13:03:54)
;
_computing_molecular_graphics     'Olex2 (Dolomanov et al., 2009)'
_computing_publication_material   'Olex2 (Dolomanov et al., 2009)'
_computing_structure_refinement   'ShelXL (Sheldrick, 2008)'
_computing_structure_solution     ?
_refine_diff_density_max          0.542
_refine_diff_density_min          -0.266
_refine_diff_density_rms          0.050
_refine_ls_abs_structure_details
;
 Classical Flack method preferred over Parsons because s.u. lower.
;
_refine_ls_abs_structure_Flack    0.1(4)
_refine_ls_extinction_coef        0.0006(2)
_refine_ls_extinction_expression  'Fc^*^=kFc[1+0.001xFc^2^\l^3^/sin(2\q)]^-1/4^'
_refine_ls_extinction_method      'SHELXL-2014/7 (Sheldrick 2014)'
_refine_ls_goodness_of_fit_ref    1.108
_refine_ls_hydrogen_treatment     constr
_refine_ls_matrix_type            full
_refine_ls_number_parameters      729
_refine_ls_number_reflns          11046
_refine_ls_number_restraints      2
_refine_ls_R_factor_all           0.0916
_refine_ls_R_factor_gt            0.0699
_refine_ls_restrained_S_all       9.830
_refine_ls_shift/su_max           0.000
_refine_ls_shift/su_mean          0.000
_refine_ls_structure_factor_coef  Fsqd
_refine_ls_weighting_details
'w=1/[\s^2^(Fo^2^)+(0.1406P)^2^+0.4065P] where P=(Fo^2^+2Fc^2^)/3'
_refine_ls_weighting_scheme       calc
_refine_ls_wR_factor_gt           0.2046
_refine_ls_wR_factor_ref          0.2390
_refine_special_details           ?
_olex2_refinement_description
;
1. Fixed Uiso
 At 1.2 times of:
  All C(H) groups, All C(H,H) groups, All N(H) groups
 At 1.5 times of:
  All C(H,H,H) groups, All O(H) groups
2. Restrained distances
 O4-C3
 1.2 with sigma of 0.01
 C24-C3
 1.54 with sigma of 0.01
3. Others
 Sof(O6B)=Sof(O7B)=Sof(H7B)=1-FVAR(1)
 Sof(O7A)=Sof(H7A)=Sof(O6A)=FVAR(1)
 Sof(H32A)=Sof(C34B)=1-FVAR(2)
 Sof(H32)=Sof(C34A)=FVAR(2)
4.a Ternary CH refined with riding coordinates:
 C18(H18), C39(H39), C36(H36), C2(H2A), C24(H24), C32(H32), C32(H32A),
 C30(H30), C48(H48), C13(H13), C26(H26), C50(H50)
4.b Secondary CH2 refined with riding coordinates:
 C40(H40A,H40B), C19(H19A,H19B), C3(H3A,H3B), C31(H31A,H31B), C25(H25A,H25B),
 C49(H49A,H49B), C14(H14A,H14B)
4.c Aromatic/amide H refined with riding coordinates:
 N2(H2), N3(H3), N6(H6), N8(H8), N4(H4), C20(H20), C4(H4A), C7(H7), C9(H9),
 C21(H21), C10(H10), C8(H8A), C46(H46), C42(H42), C45(H45)
4.d Idealised Me refined as rotating group:
 C54(H54A,H54B,H54C), C37(H37A,H37B,H37C), C16(H16A,H16B,H16C), C33(H33A,H33B,
 H33C), C53(H53A,H53B,H53C), C22(H22A,H22B,H22C), C15(H15A,H15B,H15C), C27(H27A,
 H27B,H27C), C28(H28A,H28B,H28C), C51(H51A,H51B,H51C), C52(H52A,H52B,H52C)
4.e Idealised tetrahedral OH refined as rotating group:
 O12(H12), O7A(H7A), O7B(H7B)
;
_atom_sites_solution_hydrogens    geom
_atom_sites_solution_primary      ?
_atom_sites_solution_secondary    ?
loop_
  _atom_site_label
  _atom_site_type_symbol
  _atom_site_fract_x
  _atom_site_fract_y
  _atom_site_fract_z
  _atom_site_U_iso_or_equiv
  _atom_site_adp_type
  _atom_site_occupancy
  _atom_site_site_symmetry_order
  _atom_site_calc_flag
  _atom_site_refinement_flags_posn
  _atom_site_refinement_flags_adp
  _atom_site_refinement_flags_occupancy
  _atom_site_disorder_assembly
  _atom_site_disorder_group
 O3 O -0.4029(2) -0.1479(2) -0.26229(19) 0.0699(10) Uani 1 1 d . . . . .
 O9 O -0.5261(3) -0.0131(2) -0.22892(19) 0.0737(10) Uani 1 1 d . . . . .
 O8 O -0.5748(3) 0.1229(2) -0.1335(2) 0.0872(13) Uani 1 1 d . . . . .
 N2 N -0.3662(3) -0.2457(3) -0.3154(2) 0.0709(12) Uani 1 1 d . . . . .
 H2 H -0.3819 -0.2879 -0.3283 0.085 Uiso 1 1 calc R . . . .
 N3 N -0.5612(3) -0.1822(2) -0.25105(19) 0.0614(10) Uani 1 1 d . . . . .
 H3 H -0.5379 -0.1418 -0.2398 0.074 Uiso 1 1 calc R . . . .
 O4 O -0.6723(3) -0.2556(2) -0.2414(2) 0.0855(12) Uani 1 1 d D . . . .
 N6 N -0.4351(3) 0.0551(3) -0.1781(2) 0.0722(12) Uani 1 1 d . . . . .
 H6 H -0.3947 0.0872 -0.1798 0.087 Uiso 1 1 calc R . . . .
 N8 N -0.3544(3) -0.0103(3) -0.2935(2) 0.0721(12) Uani 1 1 d . . . . .
 H8 H -0.3604 -0.0508 -0.2743 0.087 Uiso 1 1 calc R . . . .
 N1 N -0.0029(3) -0.2381(3) -0.3811(2) 0.0762(13) Uani 1 1 d . . . . .
 O5 O -0.7189(3) -0.1349(3) -0.0827(2) 0.0951(14) Uani 1 1 d . . . . .
 N4 N -0.6451(3) -0.0928(3) -0.1635(2) 0.0671(11) Uani 1 1 d . . . . .
 H4 H -0.6046 -0.0642 -0.1756 0.081 Uiso 1 1 calc R . . . .
 C18 C -0.5135(3) -0.2300(3) -0.2885(2) 0.0627(12) Uani 1 1 d . . . . .
 H18 H -0.5161 -0.2789 -0.2710 0.075 Uiso 1 1 calc R . . . .
 N7 N -0.5424(4) 0.2946(5) -0.3839(3) 0.0984(19) Uani 1 1 d . . . . .
 C39 C -0.4177(3) 0.0457(3) -0.2857(3) 0.0660(13) Uani 1 1 d . . . . .
 H39 H -0.3888 0.0926 -0.2806 0.079 Uiso 1 1 calc R . . . .
 N5 N -0.6167(3) 0.0254(3) -0.0838(3) 0.0779(14) Uani 1 1 d . . . . .
 C36 C -0.4683(4) 0.0332(3) -0.1207(3) 0.0725(14) Uani 1 1 d . . . . .
 H36 H -0.4691 -0.0199 -0.1181 0.087 Uiso 1 1 calc R . . . .
 C2 C -0.2778(3) -0.2217(4) -0.3252(3) 0.0724(15) Uani 1 1 d . . . . .
 H2A H -0.2581 -0.1908 -0.2916 0.087 Uiso 1 1 calc R . . . .
 C6 C -0.0700(4) -0.2566(3) -0.2922(3) 0.0704(14) Uani 1 1 d . . . . .
 C40 C -0.4763(4) 0.0492(3) -0.3397(3) 0.0757(15) Uani 1 1 d . . . . .
 H40A H -0.4416 0.0518 -0.3765 0.091 Uiso 1 1 calc R . . . .
 H40B H -0.5095 0.0047 -0.3415 0.091 Uiso 1 1 calc R . . . .
 C38 C -0.4652(3) 0.0271(3) -0.2285(3) 0.0675(14) Uani 1 1 d . . . . .
 O12 O -0.7115(4) 0.2764(4) -0.3364(3) 0.122(2) Uani 1 1 d . . . . .
 H12 H -0.6964 0.3097 -0.3590 0.183 Uiso 1 1 calc GR . . . .
 N9 N -0.2626(4) -0.1094(4) -0.3864(3) 0.0925(17) Uani 1 1 d . . . . .
 C19 C -0.5477(3) -0.2322(3) -0.3526(2) 0.0677(14) Uani 1 1 d . . . . .
 H19A H -0.5153 -0.2680 -0.3756 0.081 Uiso 1 1 calc R . . . .
 H19B H -0.6071 -0.2483 -0.3514 0.081 Uiso 1 1 calc R . . . .
 C43 C -0.5774(5) 0.2300(3) -0.3589(3) 0.0765(16) Uani 1 1 d . . . . .
 O11 O -0.5856(6) 0.3487(3) -0.3860(3) 0.133(2) Uani 1 1 d . . . . .
 C23 C -0.6402(3) -0.1969(3) -0.2326(3) 0.0684(14) Uani 1 1 d . . . . .
 O1 O -0.2989(4) -0.2132(4) -0.4296(2) 0.121(2) Uani 1 1 d . . . . .
 C20 C -0.5438(4) -0.1616(4) -0.3855(3) 0.0748(15) Uani 1 1 d . . . . .
 H20 H -0.4901 -0.1411 -0.3929 0.090 Uiso 1 1 calc R . . . .
 C35 C -0.5586(4) 0.0626(3) -0.1139(3) 0.0714(14) Uani 1 1 d . . . . .
 C29 C -0.6637(4) -0.0964(3) -0.1042(3) 0.0703(14) Uani 1 1 d . . . . .
 O10 O -0.4702(4) 0.3028(4) -0.4020(3) 0.1195(19) Uani 1 1 d . . . . .
 C17 C -0.4222(4) -0.2042(3) -0.2872(2) 0.0650(13) Uani 1 1 d . . . . .
 C4 C -0.0863(4) -0.2540(4) -0.3920(3) 0.0764(15) Uani 1 1 d . . . . .
 H4A H -0.1108 -0.2564 -0.4307 0.092 Uiso 1 1 calc R . . . .
 O13 O -0.2740(3) 0.0544(3) -0.3549(3) 0.116(2) Uani 1 1 d . . . . .
 C24 C -0.6909(3) -0.1354(4) -0.2080(3) 0.0723(15) Uani 1 1 d D . . . .
 H24 H -0.7413 -0.1560 -0.1874 0.087 Uiso 1 1 calc R . . . .
 C11 C 0.0083(3) -0.2397(4) -0.3192(2) 0.0703(14) Uani 1 1 d . . . . .
 C12 C 0.0617(4) -0.2185(4) -0.4259(3) 0.0801(17) Uani 1 1 d . . . . .
 C32 C -0.6002(6) -0.1266(5) 0.0264(3) 0.103(3) Uani 1 1 d . . . . .
 H32 H -0.6273 -0.1618 -0.0011 0.124 Uiso 0.51(11) 1 calc R . P A 1
 H32A H -0.6103 -0.1658 -0.0030 0.124 Uiso 0.49(11) 1 calc R . P A 2
 C30 C -0.6094(4) -0.0477(3) -0.0645(3) 0.0686(13) Uani 1 1 d . . . . .
 H30 H -0.5494 -0.0621 -0.0704 0.082 Uiso 1 1 calc R . . . .
 C7 C -0.0755(5) -0.2623(4) -0.2310(3) 0.0888(19) Uani 1 1 d . . . . .
 H7 H -0.1278 -0.2731 -0.2125 0.107 Uiso 1 1 calc R . . . .
 C54 C -0.7010(5) 0.0573(4) -0.0784(4) 0.099(2) Uani 1 1 d . . . . .
 H54A H -0.7012 0.1042 -0.0976 0.149 Uiso 1 1 calc GR . . . .
 H54B H -0.7154 0.0626 -0.0360 0.149 Uiso 1 1 calc GR . . . .
 H54C H -0.7425 0.0265 -0.0980 0.149 Uiso 1 1 calc GR . . . .
 C47 C -0.2876(4) -0.0010(4) -0.3294(4) 0.0872(19) Uani 1 1 d . . . . .
 C5 C -0.1292(4) -0.2659(4) -0.3399(3) 0.0769(16) Uani 1 1 d . . . . .
 C3 C -0.2235(4) -0.2850(4) -0.3317(4) 0.0881(19) Uani 1 1 d D . . . .
 H3A H -0.2426 -0.3129 -0.3667 0.106 Uiso 1 1 calc R . . . .
 H3B H -0.2297 -0.3153 -0.2958 0.106 Uiso 1 1 calc R . . . .
 C1 C -0.2798(4) -0.1803(5) -0.3842(3) 0.0870(19) Uani 1 1 d . . . . .
 C9 C 0.0727(5) -0.2360(5) -0.2244(3) 0.099(2) Uani 1 1 d . . . . .
 H9 H 0.1212 -0.2305 -0.2000 0.119 Uiso 1 1 calc R . . . .
 C21 C -0.6100(5) -0.1281(4) -0.4040(3) 0.0891(19) Uani 1 1 d . . . . .
 H21 H -0.6636 -0.1482 -0.3954 0.107 Uiso 1 1 calc R . . . .
 C48 C -0.2308(4) -0.0663(4) -0.3365(3) 0.0837(18) Uani 1 1 d . . . . .
 H48 H -0.2351 -0.0953 -0.2991 0.100 Uiso 1 1 calc R . . . .
 C10 C 0.0798(4) -0.2280(4) -0.2846(3) 0.0858(19) Uani 1 1 d . . . . .
 H10 H 0.1319 -0.2150 -0.3024 0.103 Uiso 1 1 calc R . . . .
 C31 C -0.6298(5) -0.0581(4) 0.0018(3) 0.0831(17) Uani 1 1 d . . . . .
 H31A H -0.6037 -0.0189 0.0249 0.100 Uiso 1 1 calc R . . . .
 H31B H -0.6915 -0.0548 0.0073 0.100 Uiso 1 1 calc R . . . .
 C8 C -0.0054(5) -0.2523(5) -0.1973(3) 0.103(3) Uani 1 1 d . . . . .
 H8A H -0.0089 -0.2562 -0.1550 0.124 Uiso 1 1 calc R . . . .
 C25 C -0.7231(4) -0.0890(4) -0.2582(4) 0.0875(18) Uani 1 1 d . . . . .
 H25A H -0.6742 -0.0718 -0.2815 0.105 Uiso 1 1 calc R . . . .
 H25B H -0.7577 -0.1188 -0.2852 0.105 Uiso 1 1 calc R . . . .
 C37 C -0.4154(5) 0.0637(5) -0.0701(3) 0.098(2) Uani 1 1 d . . . . .
 H37A H -0.3576 0.0457 -0.0732 0.146 Uiso 1 1 calc GR . . . .
 H37B H -0.4396 0.0495 -0.0316 0.146 Uiso 1 1 calc GR . . . .
 H37C H -0.4148 0.1157 -0.0729 0.146 Uiso 1 1 calc GR . . . .
 C44 C -0.6555(6) 0.2271(5) -0.3370(4) 0.099(2) Uani 1 1 d . . . . .
 C16 C 0.0307(5) -0.2358(6) -0.4887(3) 0.114(3) Uani 1 1 d . . . . .
 H16A H 0.0766 -0.2285 -0.5174 0.171 Uiso 1 1 calc GR . . . .
 H16B H -0.0165 -0.2045 -0.4989 0.171 Uiso 1 1 calc GR . . . .
 H16C H 0.0121 -0.2854 -0.4903 0.171 Uiso 1 1 calc GR . . . .
 C13 C 0.1397(4) -0.2607(6) -0.4156(3) 0.101(2) Uani 1 1 d . . . . .
 H13 H 0.1281 -0.3114 -0.4047 0.122 Uiso 1 1 calc R . . . .
 C46 C -0.6183(5) 0.1012(4) -0.3134(4) 0.0901(19) Uani 1 1 d . . . . .
 H46 H -0.6340 0.0567 -0.2966 0.108 Uiso 1 1 calc R . . . .
 C42 C -0.5121(5) 0.1735(6) -0.3594(3) 0.105(3) Uani 1 1 d . . . . .
 H42 H -0.4566 0.1818 -0.3737 0.126 Uiso 1 1 calc R . . . .
 C41 C -0.5361(6) 0.1114(4) -0.3389(3) 0.093(2) Uani 1 1 d . . . . .
 C26 C -0.7749(5) -0.0257(5) -0.2395(4) 0.111(3) Uani 1 1 d . . . . .
 H26 H -0.7360 0.0092 -0.2200 0.133 Uiso 1 1 calc R . . . .
 C33 C -0.6428(8) -0.1446(7) 0.0878(4) 0.131(4) Uani 1 1 d . . . . .
 H33A H -0.6218 -0.1905 0.1023 0.197 Uiso 1 1 calc GR . . . .
 H33B H -0.7041 -0.1472 0.0825 0.197 Uiso 1 1 calc GR . . . .
 H33C H -0.6293 -0.1074 0.1169 0.197 Uiso 1 1 calc GR . . . .
 C49 C -0.1403(5) -0.0454(6) -0.3449(5) 0.108(3) Uani 1 1 d . . . . .
 H49A H -0.1059 -0.0886 -0.3518 0.130 Uiso 1 1 calc R . . . .
 H49B H -0.1352 -0.0146 -0.3807 0.130 Uiso 1 1 calc R . . . .
 C14 C 0.2203(5) -0.2510(7) -0.4461(4) 0.119(3) Uani 1 1 d . . . . .
 H14A H 0.2541 -0.2940 -0.4551 0.143 Uiso 1 1 calc R . . . .
 H14B H 0.2246 -0.2124 -0.4760 0.143 Uiso 1 1 calc R . . . .
 C53 C -0.2693(7) -0.0738(7) -0.4455(4) 0.137(4) Uani 1 1 d . . . . .
 H53A H -0.2224 -0.0889 -0.4710 0.205 Uiso 1 1 calc GR . . . .
 H53B H -0.2670 -0.0221 -0.4400 0.205 Uiso 1 1 calc GR . . . .
 H53C H -0.3228 -0.0868 -0.4644 0.205 Uiso 1 1 calc GR . . . .
 C22 C -0.6076(9) -0.0575(6) -0.4393(5) 0.141(4) Uani 1 1 d . . . . .
 H22A H -0.6462 -0.0605 -0.4734 0.211 Uiso 1 1 calc GR . . . .
 H22B H -0.5502 -0.0489 -0.4537 0.211 Uiso 1 1 calc GR . . . .
 H22C H -0.6249 -0.0184 -0.4131 0.211 Uiso 1 1 calc GR . . . .
 C45 C -0.6755(5) 0.1592(5) -0.3139(4) 0.102(2) Uani 1 1 d . . . . .
 H45 H -0.7302 0.1519 -0.2978 0.122 Uiso 1 1 calc R . . . .
 C15 C 0.0812(7) -0.1372(5) -0.4204(4) 0.119(3) Uani 1 1 d . . . . .
 H15A H 0.0298 -0.1099 -0.4284 0.179 Uiso 1 1 calc GR . . . .
 H15B H 0.1247 -0.1241 -0.4494 0.179 Uiso 1 1 calc GR . . . .
 H15C H 0.1012 -0.1268 -0.3798 0.179 Uiso 1 1 calc GR . . . .
 C50 C -0.1082(6) -0.0077(5) -0.2930(6) 0.122(3) Uani 1 1 d . . . . .
 H50 H -0.1544 0.0239 -0.2783 0.146 Uiso 1 1 calc R . . . .
 C27 C -0.8448(6) -0.0407(7) -0.1967(6) 0.138(4) Uani 1 1 d . . . . .
 H27A H -0.8791 0.0022 -0.1915 0.206 Uiso 1 1 calc GR . . . .
 H27B H -0.8212 -0.0550 -0.1580 0.206 Uiso 1 1 calc GR . . . .
 H27C H -0.8801 -0.0791 -0.2125 0.206 Uiso 1 1 calc GR . . . .
 C28 C -0.8123(8) 0.0095(7) -0.2935(6) 0.153(5) Uani 1 1 d . . . . .
 H28A H -0.7672 0.0309 -0.3175 0.230 Uiso 1 1 calc GR . . . .
 H28B H -0.8517 0.0467 -0.2807 0.230 Uiso 1 1 calc GR . . . .
 H28C H -0.8423 -0.0259 -0.3175 0.230 Uiso 1 1 calc GR . . . .
 C51 C -0.0322(8) 0.0397(8) -0.3067(11) 0.217(10) Uani 1 1 d . . . . .
 H51A H -0.0479 0.0752 -0.3368 0.325 Uiso 1 1 calc GR . . . .
 H51B H 0.0141 0.0105 -0.3221 0.325 Uiso 1 1 calc GR . . . .
 H51C H -0.0141 0.0639 -0.2700 0.325 Uiso 1 1 calc GR . . . .
 C52 C -0.0862(9) -0.0602(7) -0.2414(7) 0.164(5) Uani 1 1 d . . . . .
 H52A H -0.0399 -0.0913 -0.2539 0.247 Uiso 1 1 calc GR . . . .
 H52B H -0.1358 -0.0892 -0.2319 0.247 Uiso 1 1 calc GR . . . .
 H52C H -0.0692 -0.0332 -0.2059 0.247 Uiso 1 1 calc GR . . . .
 O2 O 0.2097(3) -0.2313(5) -0.3841(3) 0.143(3) Uani 1 1 d . . . . .
 O7A O -0.4679(11) -0.0958(13) 0.0279(8) 0.081(6) Uani 0.51(3) 1 d . . P A 1
 H7A H -0.4195 -0.1070 0.0160 0.121 Uiso 0.51(3) 1 calc GR . P A 1
 O6A O -0.4909(10) -0.2128(10) 0.0367(6) 0.099(6) Uani 0.51(3) 1 d . . P A 1
 C34A C -0.515(2) -0.152(4) 0.0291(8) 0.083(12) Uani 0.51(11) 1 d . . P A 1
 O6B O -0.4572(12) -0.1687(12) 0.0512(7) 0.105(7) Uani 0.49(3) 1 d . . P A 2
 O7B O -0.4571(10) -0.0543(16) 0.0282(8) 0.112(6) Uani 0.49(3) 1 d . . P A 2
 H7B H -0.4123 -0.0622 0.0093 0.167 Uiso 0.49(3) 1 calc GR . P A 2
 C34B C -0.497(2) -0.116(3) 0.0381(15) 0.076(12) Uani 0.49(11) 1 d . . P A 2

loop_
  _atom_site_aniso_label
  _atom_site_aniso_U_11
  _atom_site_aniso_U_22
  _atom_site_aniso_U_33
  _atom_site_aniso_U_23
  _atom_site_aniso_U_13
  _atom_site_aniso_U_12
 O3 0.0579(19) 0.074(2) 0.078(2) 0.000(2) -0.0003(18) -0.0133(18)
 O9 0.069(2) 0.079(2) 0.074(2) 0.011(2) 0.0012(19) -0.012(2)
 O8 0.080(3) 0.075(3) 0.107(3) 0.002(2) -0.001(3) 0.009(2)
 N2 0.046(2) 0.086(3) 0.081(3) -0.008(3) 0.000(2) -0.006(2)
 N3 0.059(2) 0.068(2) 0.057(2) -0.002(2) -0.0049(19) -0.009(2)
 O4 0.074(2) 0.091(3) 0.092(3) -0.011(2) 0.013(2) -0.031(2)
 N6 0.064(3) 0.082(3) 0.072(3) -0.001(2) -0.005(2) -0.006(2)
 N8 0.054(2) 0.076(3) 0.086(3) 0.017(3) 0.010(2) -0.002(2)
 N1 0.055(2) 0.113(4) 0.060(2) -0.010(3) 0.000(2) -0.011(3)
 O5 0.093(3) 0.111(3) 0.081(3) 0.002(3) 0.016(3) -0.035(3)
 N4 0.057(2) 0.081(3) 0.063(2) 0.007(2) -0.003(2) -0.008(2)
 C18 0.059(3) 0.070(3) 0.059(3) 0.000(3) -0.007(2) -0.006(2)
 N7 0.084(4) 0.140(6) 0.072(3) -0.011(4) -0.002(3) -0.017(4)
 C39 0.054(3) 0.065(3) 0.079(3) 0.011(3) -0.001(3) -0.006(2)
 N5 0.065(3) 0.080(3) 0.089(3) -0.004(3) 0.010(3) 0.011(2)
 C36 0.062(3) 0.079(3) 0.076(3) 0.003(3) -0.004(3) 0.008(3)
 C2 0.045(3) 0.094(4) 0.078(3) 0.000(3) -0.003(3) -0.013(3)
 C6 0.059(3) 0.092(4) 0.060(3) 0.003(3) -0.005(2) -0.009(3)
 C40 0.073(3) 0.076(3) 0.078(3) 0.002(3) 0.006(3) -0.001(3)
 C38 0.055(3) 0.071(3) 0.077(3) 0.006(3) -0.002(3) 0.000(3)
 O12 0.085(3) 0.149(5) 0.132(5) -0.040(4) -0.019(3) 0.011(4)
 N9 0.081(3) 0.121(5) 0.075(3) 0.017(3) -0.003(3) -0.007(3)
 C19 0.053(3) 0.087(4) 0.063(3) 0.000(3) -0.005(2) -0.012(3)
 C43 0.097(5) 0.065(3) 0.067(3) -0.003(3) -0.012(3) 0.001(3)
 O11 0.191(7) 0.072(3) 0.137(5) 0.018(3) -0.038(5) -0.005(4)
 C23 0.056(3) 0.082(3) 0.067(3) 0.004(3) 0.003(3) -0.016(3)
 O1 0.115(4) 0.178(6) 0.071(3) -0.004(3) -0.006(3) -0.046(4)
 C20 0.073(3) 0.087(4) 0.064(3) 0.000(3) -0.012(3) -0.010(3)
 C35 0.065(3) 0.068(3) 0.081(3) -0.005(3) -0.002(3) 0.007(3)
 C29 0.064(3) 0.079(3) 0.069(3) -0.002(3) 0.002(3) 0.004(3)
 O10 0.119(5) 0.136(5) 0.104(4) 0.006(3) 0.015(4) -0.031(4)
 C17 0.065(3) 0.079(3) 0.051(2) 0.013(3) -0.007(2) -0.006(3)
 C4 0.058(3) 0.099(4) 0.072(3) -0.010(3) -0.007(3) -0.005(3)
 O13 0.081(3) 0.110(4) 0.157(5) 0.060(4) 0.029(3) 0.003(3)
 C24 0.046(3) 0.098(4) 0.073(3) -0.004(3) 0.000(2) -0.006(3)
 C11 0.054(3) 0.097(4) 0.060(3) 0.010(3) -0.005(2) -0.005(3)
 C12 0.055(3) 0.123(5) 0.062(3) 0.006(3) 0.001(3) -0.003(3)
 C32 0.114(6) 0.137(6) 0.059(3) 0.014(4) 0.014(4) 0.044(5)
 C30 0.058(3) 0.079(3) 0.069(3) -0.002(3) 0.003(2) 0.001(3)
 C7 0.076(4) 0.115(5) 0.075(4) 0.022(4) 0.005(3) -0.017(4)
 C54 0.075(4) 0.093(5) 0.130(6) -0.002(5) 0.008(4) 0.033(4)
 C47 0.060(3) 0.091(4) 0.110(5) 0.036(4) 0.010(3) -0.013(3)
 C5 0.058(3) 0.095(4) 0.078(4) -0.009(3) -0.008(3) -0.014(3)
 C3 0.051(3) 0.099(4) 0.114(5) -0.017(4) -0.005(3) -0.007(3)
 C1 0.052(3) 0.131(6) 0.078(4) 0.006(4) -0.005(3) -0.019(3)
 C9 0.069(4) 0.152(7) 0.077(4) 0.009(4) -0.013(3) -0.026(4)
 C21 0.095(5) 0.095(4) 0.078(4) 0.005(4) -0.027(4) 0.002(4)
 C48 0.055(3) 0.097(4) 0.099(5) 0.023(4) 0.015(3) 0.006(3)
 C10 0.062(3) 0.126(5) 0.069(3) 0.015(4) -0.007(3) -0.029(4)
 C31 0.085(4) 0.094(4) 0.070(3) -0.010(3) 0.006(3) 0.012(4)
 C8 0.085(4) 0.155(7) 0.069(4) 0.014(4) -0.010(3) -0.033(5)
 C25 0.065(3) 0.102(4) 0.096(4) -0.003(4) -0.012(3) -0.001(3)
 C37 0.072(4) 0.146(7) 0.075(4) -0.011(4) -0.004(3) 0.006(4)
 C44 0.097(5) 0.113(6) 0.087(4) -0.025(4) 0.015(4) -0.030(5)
 C16 0.079(4) 0.203(10) 0.059(3) -0.015(5) 0.002(3) 0.019(5)
 C13 0.065(4) 0.156(7) 0.083(4) 0.005(5) -0.002(3) 0.000(4)
 C46 0.081(4) 0.096(4) 0.093(4) -0.006(4) 0.019(4) -0.006(4)
 C42 0.084(5) 0.157(8) 0.075(4) -0.006(5) 0.004(4) -0.050(5)
 C41 0.114(6) 0.098(5) 0.067(3) -0.012(4) -0.020(4) -0.005(4)
 C26 0.087(5) 0.131(6) 0.115(6) -0.011(5) -0.037(5) 0.026(5)
 C33 0.149(8) 0.179(10) 0.066(4) 0.022(5) 0.004(5) 0.035(8)
 C49 0.069(4) 0.129(6) 0.125(6) 0.006(6) 0.011(4) -0.012(4)
 C14 0.072(4) 0.197(10) 0.089(5) 0.001(6) 0.000(4) 0.002(5)
 C53 0.140(8) 0.185(10) 0.086(5) 0.058(6) 0.002(5) -0.017(8)
 C22 0.192(11) 0.128(7) 0.103(6) 0.029(6) -0.074(7) 0.013(7)
 C45 0.091(5) 0.104(5) 0.110(5) 0.006(5) 0.021(4) -0.006(4)
 C15 0.153(8) 0.112(6) 0.092(5) 0.011(5) 0.045(6) -0.017(6)
 C50 0.090(5) 0.113(6) 0.163(9) 0.015(7) -0.014(6) -0.010(5)
 C27 0.077(5) 0.172(10) 0.164(9) -0.039(8) -0.017(6) 0.031(6)
 C28 0.149(9) 0.134(8) 0.176(11) 0.015(8) -0.080(9) 0.014(7)
 C51 0.113(8) 0.169(11) 0.37(3) 0.014(15) -0.062(12) -0.053(8)
 C52 0.158(10) 0.144(9) 0.192(12) -0.044(9) -0.092(10) -0.013(8)
 O2 0.059(3) 0.287(10) 0.084(3) -0.003(5) 0.003(2) -0.023(4)
 O7A 0.083(9) 0.062(14) 0.098(9) 0.019(8) -0.007(7) -0.016(8)
 O6A 0.119(9) 0.073(10) 0.105(8) 0.010(6) -0.020(7) 0.013(8)
 C34A 0.101(14) 0.09(3) 0.057(8) -0.010(9) -0.012(7) -0.014(16)
 O6B 0.107(10) 0.092(13) 0.118(9) 0.022(8) -0.011(8) 0.026(9)
 O7B 0.107(9) 0.100(13) 0.128(11) 0.043(10) -0.031(8) -0.024(9)
 C34B 0.094(17) 0.07(3) 0.066(11) 0.007(13) -0.013(12) -0.026(16)

_geom_special_details
;
 All esds (except the esd in the dihedral angle between two l.s. planes)
 are estimated using the full covariance matrix.  The cell esds are taken
 into account individually in the estimation of esds in distances, angles
 and torsion angles; correlations between esds in cell parameters are only
 used when they are defined by crystal symmetry.  An approximate (isotropic)
 treatment of cell esds is used for estimating esds involving l.s. planes.
;
loop_
  _geom_bond_atom_site_label_1
  _geom_bond_atom_site_label_2
  _geom_bond_distance
  _geom_bond_site_symmetry_2
  _geom_bond_publ_flag
 O3 C17 1.235(7) . ?
 O9 C38 1.227(7) . ?
 O8 C35 1.242(7) . ?
 N2 H2 0.8800 . ?
 N2 C2 1.491(7) . ?
 N2 C17 1.340(8) . ?
 N3 H3 0.8800 . ?
 N3 C18 1.443(7) . ?
 N3 C23 1.348(7) . ?
 O4 C23 1.232(7) . ?
 N6 H6 0.8800 . ?
 N6 C36 1.447(8) . ?
 N6 C38 1.332(8) . ?
 N8 H8 0.8800 . ?
 N8 C39 1.466(8) . ?
 N8 C47 1.342(8) . ?
 N1 C4 1.379(7) . ?
 N1 C11 1.395(8) . ?
 N1 C12 1.479(8) . ?
 O5 C29 1.234(8) . ?
 N4 H4 0.8800 . ?
 N4 C29 1.360(8) . ?
 N4 C24 1.469(8) . ?
 C18 H18 1.0000 . ?
 C18 C19 1.534(8) . ?
 C18 C17 1.527(8) . ?
 N7 C43 1.448(10) . ?
 N7 O11 1.228(10) . ?
 N7 O10 1.225(9) . ?
 C39 H39 1.0000 . ?
 C39 C40 1.524(9) . ?
 C39 C38 1.525(9) . ?
 N5 C35 1.338(8) . ?
 N5 C30 1.445(8) . ?
 N5 C54 1.471(8) . ?
 C36 H36 1.0000 . ?
 C36 C35 1.544(8) . ?
 C36 C37 1.522(10) . ?
 C2 H2A 1.0000 . ?
 C2 C3 1.477(10) . ?
 C2 C1 1.531(10) . ?
 C6 C11 1.418(8) . ?
 C6 C7 1.373(9) . ?
 C6 C5 1.433(8) . ?
 C40 H40A 0.9900 . ?
 C40 H40B 0.9900 . ?
 C40 C41 1.506(10) . ?
 O12 H12 0.8400 . ?
 O12 C44 1.284(11) . ?
 N9 C1 1.361(10) . ?
 N9 C48 1.469(10) . ?
 N9 C53 1.484(10) . ?
 C19 H19A 0.9900 . ?
 C19 H19B 0.9900 . ?
 C19 C20 1.519(9) . ?
 C43 C44 1.333(11) . ?
 C43 C42 1.485(12) . ?
 C23 C24 1.513(9) . ?
 O1 C1 1.228(9) . ?
 C20 H20 0.9500 . ?
 C20 C21 1.294(10) . ?
 C29 C30 1.539(9) . ?
 C4 H4A 0.9500 . ?
 C4 C5 1.366(9) . ?
 O13 C47 1.206(8) . ?
 C24 H24 1.0000 . ?
 C24 C25 1.510(10) . ?
 C11 C10 1.391(8) . ?
 C12 C16 1.522(9) . ?
 C12 C13 1.489(11) . ?
 C12 C15 1.565(12) . ?
 C32 H32 1.0000 . ?
 C32 H32A 1.0000 . ?
 C32 C31 1.478(11) . ?
 C32 C33 1.566(11) . ?
 C32 C34A 1.43(2) . ?
 C32 C34B 1.67(4) . ?
 C30 H30 1.0000 . ?
 C30 C31 1.529(9) . ?
 C7 H7 0.9500 . ?
 C7 C8 1.357(10) . ?
 C54 H54A 0.9800 . ?
 C54 H54B 0.9800 . ?
 C54 H54C 0.9800 . ?
 C47 C48 1.531(10) . ?
 C5 C3 1.550(8) . ?
 C3 H3A 0.9900 . ?
 C3 H3B 0.9900 . ?
 C9 H9 0.9500 . ?
 C9 C10 1.359(10) . ?
 C9 C8 1.413(11) . ?
 C21 H21 0.9500 . ?
 C21 C22 1.544(12) . ?
 C48 H48 1.0000 . ?
 C48 C49 1.502(10) . ?
 C10 H10 0.9500 . ?
 C31 H31A 0.9900 . ?
 C31 H31B 0.9900 . ?
 C8 H8A 0.9500 . ?
 C25 H25A 0.9900 . ?
 C25 H25B 0.9900 . ?
 C25 C26 1.506(11) . ?
 C37 H37A 0.9800 . ?
 C37 H37B 0.9800 . ?
 C37 H37C 0.9800 . ?
 C44 C45 1.414(12) . ?
 C16 H16A 0.9800 . ?
 C16 H16B 0.9800 . ?
 C16 H16C 0.9800 . ?
 C13 H13 1.0000 . ?
 C13 C14 1.461(11) . ?
 C13 O2 1.427(10) . ?
 C46 H46 0.9500 . ?
 C46 C41 1.437(12) . ?
 C46 C45 1.418(12) . ?
 C42 H42 0.9500 . ?
 C42 C41 1.310(12) . ?
 C26 H26 1.0000 . ?
 C26 C27 1.492(15) . ?
 C26 C28 1.499(14) . ?
 C33 H33A 0.9800 . ?
 C33 H33B 0.9800 . ?
 C33 H33C 0.9800 . ?
 C49 H49A 0.9900 . ?
 C49 H49B 0.9900 . ?
 C49 C50 1.451(15) . ?
 C14 H14A 0.9900 . ?
 C14 H14B 0.9900 . ?
 C14 O2 1.444(11) . ?
 C53 H53A 0.9800 . ?
 C53 H53B 0.9800 . ?
 C53 H53C 0.9800 . ?
 C22 H22A 0.9800 . ?
 C22 H22B 0.9800 . ?
 C22 H22C 0.9800 . ?
 C45 H45 0.9500 . ?
 C15 H15A 0.9800 . ?
 C15 H15B 0.9800 . ?
 C15 H15C 0.9800 . ?
 C50 H50 1.0000 . ?
 C50 C51 1.532(16) . ?
 C50 C52 1.558(17) . ?
 C27 H27A 0.9800 . ?
 C27 H27B 0.9800 . ?
 C27 H27C 0.9800 . ?
 C28 H28A 0.9800 . ?
 C28 H28B 0.9800 . ?
 C28 H28C 0.9800 . ?
 C51 H51A 0.9800 . ?
 C51 H51B 0.9800 . ?
 C51 H51C 0.9800 . ?
 C52 H52A 0.9800 . ?
 C52 H52B 0.9800 . ?
 C52 H52C 0.9800 . ?
 O7A H7A 0.8400 . ?
 O7A C34A 1.30(7) . ?
 O6A C34A 1.22(6) . ?
 O6B C34B 1.21(3) . ?
 O7B H7B 0.8400 . ?
 O7B C34B 1.34(6) . ?

loop_
  _geom_angle_atom_site_label_1
  _geom_angle_atom_site_label_2
  _geom_angle_atom_site_label_3
  _geom_angle
  _geom_angle_site_symmetry_1
  _geom_angle_site_symmetry_3
  _geom_angle_publ_flag
 C2 N2 H2 119.4 . . ?
 C17 N2 H2 119.4 . . ?
 C17 N2 C2 121.2(5) . . ?
 C18 N3 H3 118.7 . . ?
 C23 N3 H3 118.7 . . ?
 C23 N3 C18 122.5(5) . . ?
 C36 N6 H6 119.8 . . ?
 C38 N6 H6 119.8 . . ?
 C38 N6 C36 120.4(5) . . ?
 C39 N8 H8 119.4 . . ?
 C47 N8 H8 119.4 . . ?
 C47 N8 C39 121.3(5) . . ?
 C4 N1 C11 107.0(5) . . ?
 C4 N1 C12 126.8(5) . . ?
 C11 N1 C12 126.1(5) . . ?
 C29 N4 H4 119.1 . . ?
 C29 N4 C24 121.7(5) . . ?
 C24 N4 H4 119.1 . . ?
 N3 C18 H18 108.9 . . ?
 N3 C18 C19 111.9(5) . . ?
 N3 C18 C17 106.9(4) . . ?
 C19 C18 H18 108.9 . . ?
 C17 C18 H18 108.9 . . ?
 C17 C18 C19 111.3(4) . . ?
 O11 N7 C43 119.6(7) . . ?
 O10 N7 C43 126.3(8) . . ?
 O10 N7 O11 114.0(8) . . ?
 N8 C39 H39 109.4 . . ?
 N8 C39 C40 110.8(5) . . ?
 N8 C39 C38 105.9(4) . . ?
 C40 C39 H39 109.4 . . ?
 C40 C39 C38 111.9(5) . . ?
 C38 C39 H39 109.4 . . ?
 C35 N5 C30 126.3(5) . . ?
 C35 N5 C54 117.0(6) . . ?
 C30 N5 C54 115.8(5) . . ?
 N6 C36 H36 109.9 . . ?
 N6 C36 C35 108.9(5) . . ?
 N6 C36 C37 110.5(5) . . ?
 C35 C36 H36 109.9 . . ?
 C37 C36 H36 109.9 . . ?
 C37 C36 C35 107.7(5) . . ?
 N2 C2 H2A 111.0 . . ?
 N2 C2 C1 105.2(5) . . ?
 C3 C2 N2 108.6(5) . . ?
 C3 C2 H2A 111.0 . . ?
 C3 C2 C1 109.7(6) . . ?
 C1 C2 H2A 111.0 . . ?
 C11 C6 C5 106.5(5) . . ?
 C7 C6 C11 119.8(6) . . ?
 C7 C6 C5 133.7(6) . . ?
 C39 C40 H40A 108.7 . . ?
 C39 C40 H40B 108.7 . . ?
 H40A C40 H40B 107.6 . . ?
 C41 C40 C39 114.1(5) . . ?
 C41 C40 H40A 108.7 . . ?
 C41 C40 H40B 108.7 . . ?
 O9 C38 N6 122.2(6) . . ?
 O9 C38 C39 121.6(5) . . ?
 N6 C38 C39 116.2(5) . . ?
 C44 O12 H12 109.5 . . ?
 C1 N9 C48 125.5(6) . . ?
 C1 N9 C53 117.4(8) . . ?
 C48 N9 C53 116.9(7) . . ?
 C18 C19 H19A 108.6 . . ?
 C18 C19 H19B 108.7 . . ?
 H19A C19 H19B 107.6 . . ?
 C20 C19 C18 114.4(5) . . ?
 C20 C19 H19A 108.6 . . ?
 C20 C19 H19B 108.6 . . ?
 N7 C43 C42 109.2(6) . . ?
 C44 C43 N7 122.3(7) . . ?
 C44 C43 C42 128.5(7) . . ?
 N3 C23 C24 116.7(5) . . ?
 O4 C23 N3 121.4(6) . . ?
 O4 C23 C24 121.5(5) . . ?
 C19 C20 H20 118.4 . . ?
 C21 C20 C19 123.2(6) . . ?
 C21 C20 H20 118.4 . . ?
 O8 C35 N5 120.8(5) . . ?
 O8 C35 C36 118.9(6) . . ?
 N5 C35 C36 120.1(5) . . ?
 O5 C29 N4 124.2(6) . . ?
 O5 C29 C30 121.5(5) . . ?
 N4 C29 C30 114.4(5) . . ?
 O3 C17 N2 123.1(5) . . ?
 O3 C17 C18 121.0(5) . . ?
 N2 C17 C18 115.8(5) . . ?
 N1 C4 H4A 124.4 . . ?
 C5 C4 N1 111.3(5) . . ?
 C5 C4 H4A 124.4 . . ?
 N4 C24 C23 113.5(5) . . ?
 N4 C24 H24 107.2 . . ?
 N4 C24 C25 110.9(5) . . ?
 C23 C24 H24 107.2 . . ?
 C25 C24 C23 110.5(5) . . ?
 C25 C24 H24 107.2 . . ?
 N1 C11 C6 108.4(5) . . ?
 C10 C11 N1 130.6(5) . . ?
 C10 C11 C6 121.0(5) . . ?
 N1 C12 C16 110.4(6) . . ?
 N1 C12 C13 109.8(6) . . ?
 N1 C12 C15 109.1(6) . . ?
 C16 C12 C15 110.2(7) . . ?
 C13 C12 C16 107.3(6) . . ?
 C13 C12 C15 110.1(7) . . ?
 C31 C32 H32 102.2 . . ?
 C31 C32 H32A 110.3 . . ?
 C31 C32 C33 112.1(7) . . ?
 C31 C32 C34B 105.3(17) . . ?
 C33 C32 H32 102.2 . . ?
 C33 C32 H32A 110.3 . . ?
 C33 C32 C34B 108.2(11) . . ?
 C34A C32 H32 102.2 . . ?
 C34A C32 C31 127(3) . . ?
 C34A C32 C33 107.3(13) . . ?
 C34B C32 H32A 110.3 . . ?
 N5 C30 C29 110.4(5) . . ?
 N5 C30 H30 107.1 . . ?
 N5 C30 C31 113.3(5) . . ?
 C29 C30 H30 107.1 . . ?
 C31 C30 C29 111.4(5) . . ?
 C31 C30 H30 107.1 . . ?
 C6 C7 H7 120.3 . . ?
 C8 C7 C6 119.4(6) . . ?
 C8 C7 H7 120.3 . . ?
 N5 C54 H54A 109.5 . . ?
 N5 C54 H54B 109.5 . . ?
 N5 C54 H54C 109.5 . . ?
 H54A C54 H54B 109.5 . . ?
 H54A C54 H54C 109.5 . . ?
 H54B C54 H54C 109.5 . . ?
 N8 C47 C48 114.9(6) . . ?
 O13 C47 N8 122.4(7) . . ?
 O13 C47 C48 122.6(6) . . ?
 C6 C5 C3 124.9(6) . . ?
 C4 C5 C6 106.8(5) . . ?
 C4 C5 C3 128.3(6) . . ?
 C2 C3 C5 112.9(6) . . ?
 C2 C3 H3A 109.0 . . ?
 C2 C3 H3B 109.0 . . ?
 C5 C3 H3A 109.0 . . ?
 C5 C3 H3B 109.0 . . ?
 H3A C3 H3B 107.8 . . ?
 N9 C1 C2 121.7(6) . . ?
 O1 C1 C2 117.4(7) . . ?
 O1 C1 N9 120.9(7) . . ?
 C10 C9 H9 119.3 . . ?
 C10 C9 C8 121.4(6) . . ?
 C8 C9 H9 119.3 . . ?
 C20 C21 H21 117.9 . . ?
 C20 C21 C22 124.2(9) . . ?
 C22 C21 H21 117.9 . . ?
 N9 C48 C47 108.6(6) . . ?
 N9 C48 H48 108.2 . . ?
 N9 C48 C49 112.2(7) . . ?
 C47 C48 H48 108.2 . . ?
 C49 C48 C47 111.4(7) . . ?
 C49 C48 H48 108.2 . . ?
 C11 C10 H10 121.2 . . ?
 C9 C10 C11 117.7(6) . . ?
 C9 C10 H10 121.2 . . ?
 C32 C31 C30 113.9(5) . . ?
 C32 C31 H31A 108.8 . . ?
 C32 C31 H31B 108.8 . . ?
 C30 C31 H31A 108.8 . . ?
 C30 C31 H31B 108.8 . . ?
 H31A C31 H31B 107.7 . . ?
 C7 C8 C9 120.7(6) . . ?
 C7 C8 H8A 119.6 . . ?
 C9 C8 H8A 119.6 . . ?
 C24 C25 H25A 108.3 . . ?
 C24 C25 H25B 108.3 . . ?
 H25A C25 H25B 107.4 . . ?
 C26 C25 C24 115.8(7) . . ?
 C26 C25 H25A 108.3 . . ?
 C26 C25 H25B 108.3 . . ?
 C36 C37 H37A 109.5 . . ?
 C36 C37 H37B 109.5 . . ?
 C36 C37 H37C 109.5 . . ?
 H37A C37 H37B 109.5 . . ?
 H37A C37 H37C 109.5 . . ?
 H37B C37 H37C 109.5 . . ?
 O12 C44 C43 128.1(8) . . ?
 O12 C44 C45 119.5(8) . . ?
 C43 C44 C45 112.3(9) . . ?
 C12 C16 H16A 109.5 . . ?
 C12 C16 H16B 109.5 . . ?
 C12 C16 H16C 109.5 . . ?
 H16A C16 H16B 109.5 . . ?
 H16A C16 H16C 109.5 . . ?
 H16B C16 H16C 109.5 . . ?
 C12 C13 H13 113.1 . . ?
 C14 C13 C12 126.1(8) . . ?
 C14 C13 H13 113.1 . . ?
 O2 C13 C12 121.1(9) . . ?
 O2 C13 H13 113.1 . . ?
 O2 C13 C14 60.0(5) . . ?
 C41 C46 H46 120.8 . . ?
 C45 C46 H46 120.8 . . ?
 C45 C46 C41 118.4(7) . . ?
 C43 C42 H42 122.2 . . ?
 C41 C42 C43 115.6(7) . . ?
 C41 C42 H42 122.2 . . ?
 C46 C41 C40 118.3(7) . . ?
 C42 C41 C40 120.3(8) . . ?
 C42 C41 C46 121.4(8) . . ?
 C25 C26 H26 107.7 . . ?
 C27 C26 C25 115.7(9) . . ?
 C27 C26 H26 107.7 . . ?
 C27 C26 C28 107.8(9) . . ?
 C28 C26 C25 110.0(9) . . ?
 C28 C26 H26 107.7 . . ?
 C32 C33 H33A 109.5 . . ?
 C32 C33 H33B 109.5 . . ?
 C32 C33 H33C 109.5 . . ?
 H33A C33 H33B 109.5 . . ?
 H33A C33 H33C 109.5 . . ?
 H33B C33 H33C 109.5 . . ?
 C48 C49 H49A 109.4 . . ?
 C48 C49 H49B 109.4 . . ?
 H49A C49 H49B 108.0 . . ?
 C50 C49 C48 111.3(8) . . ?
 C50 C49 H49A 109.4 . . ?
 C50 C49 H49B 109.4 . . ?
 C13 C14 H14A 117.9 . . ?
 C13 C14 H14B 117.9 . . ?
 H14A C14 H14B 115.0 . . ?
 O2 C14 C13 58.8(5) . . ?
 O2 C14 H14A 117.9 . . ?
 O2 C14 H14B 117.9 . . ?
 N9 C53 H53A 109.5 . . ?
 N9 C53 H53B 109.5 . . ?
 N9 C53 H53C 109.5 . . ?
 H53A C53 H53B 109.5 . . ?
 H53A C53 H53C 109.5 . . ?
 H53B C53 H53C 109.5 . . ?
 C21 C22 H22A 109.5 . . ?
 C21 C22 H22B 109.5 . . ?
 C21 C22 H22C 109.5 . . ?
 H22A C22 H22B 109.5 . . ?
 H22A C22 H22C 109.5 . . ?
 H22B C22 H22C 109.5 . . ?
 C44 C45 C46 123.6(8) . . ?
 C44 C45 H45 118.2 . . ?
 C46 C45 H45 118.2 . . ?
 C12 C15 H15A 109.5 . . ?
 C12 C15 H15B 109.5 . . ?
 C12 C15 H15C 109.5 . . ?
 H15A C15 H15B 109.5 . . ?
 H15A C15 H15C 109.5 . . ?
 H15B C15 H15C 109.5 . . ?
 C49 C50 H50 107.3 . . ?
 C49 C50 C51 113.6(12) . . ?
 C49 C50 C52 111.2(8) . . ?
 C51 C50 H50 107.3 . . ?
 C51 C50 C52 109.9(10) . . ?
 C52 C50 H50 107.3 . . ?
 C26 C27 H27A 109.5 . . ?
 C26 C27 H27B 109.5 . . ?
 C26 C27 H27C 109.5 . . ?
 H27A C27 H27B 109.5 . . ?
 H27A C27 H27C 109.5 . . ?
 H27B C27 H27C 109.5 . . ?
 C26 C28 H28A 109.5 . . ?
 C26 C28 H28B 109.5 . . ?
 C26 C28 H28C 109.5 . . ?
 H28A C28 H28B 109.5 . . ?
 H28A C28 H28C 109.5 . . ?
 H28B C28 H28C 109.5 . . ?
 C50 C51 H51A 109.5 . . ?
 C50 C51 H51B 109.5 . . ?
 C50 C51 H51C 109.5 . . ?
 H51A C51 H51B 109.5 . . ?
 H51A C51 H51C 109.5 . . ?
 H51B C51 H51C 109.5 . . ?
 C50 C52 H52A 109.5 . . ?
 C50 C52 H52B 109.5 . . ?
 C50 C52 H52C 109.5 . . ?
 H52A C52 H52B 109.5 . . ?
 H52A C52 H52C 109.5 . . ?
 H52B C52 H52C 109.5 . . ?
 C13 O2 C14 61.2(5) . . ?
 C34A O7A H7A 109.5 . . ?
 O7A C34A C32 106(4) . . ?
 O6A C34A C32 128(6) . . ?
 O6A C34A O7A 126(3) . . ?
 C34B O7B H7B 109.5 . . ?
 O6B C34B C32 117(4) . . ?
 O6B C34B O7B 120(3) . . ?
 O7B C34B C32 123(2) . . ?

loop_
  _geom_hbond_atom_site_label_D
  _geom_hbond_atom_site_label_H
  _geom_hbond_atom_site_label_A
  _geom_hbond_distance_DH
  _geom_hbond_distance_HA
  _geom_hbond_distance_DA
  _geom_hbond_angle_DHA
  _geom_hbond_site_symmetry_A
 N2 H2 O8 0.88 2.00 2.878(7) 172.4 4_444
 N8 H8 O3 0.88 1.96 2.788(6) 155.2 .
 N4 H4 O9 0.88 1.97 2.819(6) 160.6 .
 O12 H12 O11 0.84 2.00 2.659(11) 135.0 .

loop_
  _geom_torsion_atom_site_label_1
  _geom_torsion_atom_site_label_2
  _geom_torsion_atom_site_label_3
  _geom_torsion_atom_site_label_4
  _geom_torsion
  _geom_torsion_site_symmetry_1
  _geom_torsion_site_symmetry_2
  _geom_torsion_site_symmetry_3
  _geom_torsion_site_symmetry_4
  _geom_torsion_publ_flag
 N2 C2 C3 C5 -177.9(6) . . . . ?
 N2 C2 C1 N9 115.4(6) . . . . ?
 N2 C2 C1 O1 -63.4(8) . . . . ?
 N3 C18 C19 C20 62.0(6) . . . . ?
 N3 C18 C17 O3 -6.7(7) . . . . ?
 N3 C18 C17 N2 174.4(5) . . . . ?
 N3 C23 C24 N4 -48.3(7) . . . . ?
 N3 C23 C24 C25 77.0(6) . . . . ?
 O4 C23 C24 N4 139.2(6) . . . . ?
 O4 C23 C24 C25 -95.5(7) . . . . ?
 N6 C36 C35 O8 -37.7(8) . . . . ?
 N6 C36 C35 N5 146.5(6) . . . . ?
 N8 C39 C40 C41 -172.5(6) . . . . ?
 N8 C39 C38 O9 -86.7(6) . . . . ?
 N8 C39 C38 N6 91.2(6) . . . . ?
 N8 C47 C48 N9 88.5(8) . . . . ?
 N8 C47 C48 C49 -147.5(7) . . . . ?
 N1 C4 C5 C6 0.5(8) . . . . ?
 N1 C4 C5 C3 179.8(7) . . . . ?
 N1 C11 C10 C9 -177.4(8) . . . . ?
 N1 C12 C13 C14 -172.7(8) . . . . ?
 N1 C12 C13 O2 -99.0(8) . . . . ?
 O5 C29 C30 N5 -123.0(6) . . . . ?
 O5 C29 C30 C31 3.8(8) . . . . ?
 N4 C29 C30 N5 57.0(7) . . . . ?
 N4 C29 C30 C31 -176.3(5) . . . . ?
 N4 C24 C25 C26 -53.2(8) . . . . ?
 C18 N3 C23 O4 8.2(9) . . . . ?
 C18 N3 C23 C24 -164.3(5) . . . . ?
 C18 C19 C20 C21 -117.1(7) . . . . ?
 N7 C43 C44 O12 3.1(12) . . . . ?
 N7 C43 C44 C45 -178.9(6) . . . . ?
 N7 C43 C42 C41 -178.7(6) . . . . ?
 C39 N8 C47 O13 3.3(11) . . . . ?
 C39 N8 C47 C48 -175.6(6) . . . . ?
 C39 C40 C41 C46 -92.9(7) . . . . ?
 C39 C40 C41 C42 85.1(8) . . . . ?
 N5 C30 C31 C32 -163.7(7) . . . . ?
 C36 N6 C38 O9 6.3(9) . . . . ?
 C36 N6 C38 C39 -171.6(5) . . . . ?
 C2 N2 C17 O3 -8.0(8) . . . . ?
 C2 N2 C17 C18 170.9(5) . . . . ?
 C6 C11 C10 C9 2.3(12) . . . . ?
 C6 C7 C8 C9 0.1(14) . . . . ?
 C6 C5 C3 C2 89.1(9) . . . . ?
 C40 C39 C38 O9 34.1(7) . . . . ?
 C40 C39 C38 N6 -148.0(5) . . . . ?
 C38 N6 C36 C35 -70.6(7) . . . . ?
 C38 N6 C36 C37 171.4(6) . . . . ?
 C38 C39 C40 C41 69.6(7) . . . . ?
 O12 C44 C45 C46 179.0(8) . . . . ?
 N9 C48 C49 C50 -175.5(7) . . . . ?
 C19 C18 C17 O3 115.7(6) . . . . ?
 C19 C18 C17 N2 -63.2(7) . . . . ?
 C19 C20 C21 C22 -178.0(7) . . . . ?
 C43 C44 C45 C46 0.9(12) . . . . ?
 C43 C42 C41 C40 177.4(6) . . . . ?
 C43 C42 C41 C46 -4.7(10) . . . . ?
 O11 N7 C43 C44 -0.9(10) . . . . ?
 O11 N7 C43 C42 -177.9(6) . . . . ?
 C23 N3 C18 C19 71.3(6) . . . . ?
 C23 N3 C18 C17 -166.7(5) . . . . ?
 C23 C24 C25 C26 180.0(6) . . . . ?
 C35 N5 C30 C29 -105.4(7) . . . . ?
 C35 N5 C30 C31 128.9(7) . . . . ?
 C29 N4 C24 C23 -106.6(6) . . . . ?
 C29 N4 C24 C25 128.3(6) . . . . ?
 C29 C30 C31 C32 71.2(8) . . . . ?
 O10 N7 C43 C44 175.9(7) . . . . ?
 O10 N7 C43 C42 -1.2(9) . . . . ?
 C17 N2 C2 C3 155.4(6) . . . . ?
 C17 N2 C2 C1 -87.1(7) . . . . ?
 C17 C18 C19 C20 -57.4(7) . . . . ?
 C4 N1 C11 C6 -0.2(8) . . . . ?
 C4 N1 C11 C10 179.5(8) . . . . ?
 C4 N1 C12 C16 -14.2(11) . . . . ?
 C4 N1 C12 C13 -132.4(7) . . . . ?
 C4 N1 C12 C15 106.9(8) . . . . ?
 C4 C5 C3 C2 -90.1(9) . . . . ?
 O13 C47 C48 N9 -90.5(9) . . . . ?
 O13 C47 C48 C49 33.6(12) . . . . ?
 C24 N4 C29 O5 0.3(9) . . . . ?
 C24 N4 C29 C30 -179.7(5) . . . . ?
 C24 C25 C26 C27 -49.9(9) . . . . ?
 C24 C25 C26 C28 -172.3(8) . . . . ?
 C11 N1 C4 C5 -0.2(8) . . . . ?
 C11 N1 C12 C16 170.0(7) . . . . ?
 C11 N1 C12 C13 51.8(10) . . . . ?
 C11 N1 C12 C15 -68.9(9) . . . . ?
 C11 C6 C7 C8 -0.6(12) . . . . ?
 C11 C6 C5 C4 -0.6(8) . . . . ?
 C11 C6 C5 C3 -180.0(7) . . . . ?
 C12 N1 C4 C5 -176.6(7) . . . . ?
 C12 N1 C11 C6 176.3(6) . . . . ?
 C12 N1 C11 C10 -4.0(13) . . . . ?
 C12 C13 C14 O2 108.5(11) . . . . ?
 C12 C13 O2 C14 -116.5(10) . . . . ?
 C30 N5 C35 O8 172.7(6) . . . . ?
 C30 N5 C35 C36 -11.7(10) . . . . ?
 C7 C6 C11 N1 179.2(7) . . . . ?
 C7 C6 C11 C10 -0.6(11) . . . . ?
 C7 C6 C5 C4 -179.0(8) . . . . ?
 C7 C6 C5 C3 1.6(13) . . . . ?
 C54 N5 C35 O8 3.5(10) . . . . ?
 C54 N5 C35 C36 179.1(6) . . . . ?
 C54 N5 C30 C29 64.0(7) . . . . ?
 C54 N5 C30 C31 -61.7(8) . . . . ?
 C47 N8 C39 C40 76.9(7) . . . . ?
 C47 N8 C39 C38 -161.6(6) . . . . ?
 C47 C48 C49 C50 62.5(10) . . . . ?
 C5 C6 C11 N1 0.5(8) . . . . ?
 C5 C6 C11 C10 -179.3(7) . . . . ?
 C5 C6 C7 C8 177.6(8) . . . . ?
 C3 C2 C1 N9 -127.9(7) . . . . ?
 C3 C2 C1 O1 53.4(8) . . . . ?
 C1 C2 C3 C5 67.6(7) . . . . ?
 C1 N9 C48 C47 -128.4(7) . . . . ?
 C1 N9 C48 C49 108.0(8) . . . . ?
 C48 N9 C1 C2 7.9(10) . . . . ?
 C48 N9 C1 O1 -173.3(7) . . . . ?
 C48 C49 C50 C51 -157.0(10) . . . . ?
 C48 C49 C50 C52 78.3(11) . . . . ?
 C10 C9 C8 C7 1.7(15) . . . . ?
 C31 C32 C34A O7A 24(2) . . . . ?
 C31 C32 C34A O6A -162.4(15) . . . . ?
 C31 C32 C34B O6B -171(2) . . . . ?
 C31 C32 C34B O7B 3(4) . . . . ?
 C8 C9 C10 C11 -2.9(14) . . . . ?
 C37 C36 C35 O8 82.1(8) . . . . ?
 C37 C36 C35 N5 -93.6(7) . . . . ?
 C44 C43 C42 C41 4.5(11) . . . . ?
 C16 C12 C13 C14 67.3(12) . . . . ?
 C16 C12 C13 O2 141.0(8) . . . . ?
 C42 C43 C44 O12 179.6(7) . . . . ?
 C42 C43 C44 C45 -2.4(11) . . . . ?
 C41 C46 C45 C44 -1.4(13) . . . . ?
 C33 C32 C31 C30 -164.2(8) . . . . ?
 C33 C32 C34A O7A -113.2(15) . . . . ?
 C33 C32 C34A O6A 60(3) . . . . ?
 C33 C32 C34B O6B 69(3) . . . . ?
 C33 C32 C34B O7B -117(3) . . . . ?
 C53 N9 C1 C2 -177.9(7) . . . . ?
 C53 N9 C1 O1 0.9(11) . . . . ?
 C53 N9 C48 C47 57.3(9) . . . . ?
 C53 N9 C48 C49 -66.3(10) . . . . ?
 C45 C46 C41 C40 -178.5(7) . . . . ?
 C45 C46 C41 C42 3.5(11) . . . . ?
 C15 C12 C13 C14 -52.6(11) . . . . ?
 C15 C12 C13 O2 21.1(9) . . . . ?
 C34A C32 C31 C30 60(2) . . . . ?
 C34B C32 C31 C30 78.4(17) . . . . ?

_shelx_res_file
;
    zx_16f_120305_sq.res created by SHELXL-2014/7

TITL zx_16F_120305
CELL 1.54184 15.8709 18.803 22.3506 90 90 90
ZERR 4 0.0002 0.0003 0.0003 0 0 0
LATT -1
SYMM 0.5-X,-Y,0.5+Z
SYMM 0.5+X,0.5-Y,-Z
SYMM -X,0.5+Y,0.5-Z
SFAC C H N O
UNIT 216 300 36 52
EQIV $1 -1-X,-0.5+Y,-0.5-Z
DFIX 1.2 0.01 O4 C3
DFIX 1.54 0.01 C24 C3

L.S. 10 0 113
PLAN  20
SIZE 0.3 0.2 0.2
TEMP -123.15
HTAB N2 O8_$1
HTAB N8 O3
HTAB N4 O9
HTAB O12 O11
htab
conf
bond $h
MORE -1
ABIN
fmap 2
acta
SHEL 999 0.837
REM <olex2.extras>
REM <HklSrc "%.\\zx_16f_120305_sq.hkl">
REM </olex2.extras>

WGHT    0.140600    0.406500
EXTI    0.000599
FVAR       0.38428   0.50891   0.51317
O3    4   -0.402904   -0.147908   -0.262285    11.00000    0.05792    0.07368 =
         0.07796    0.00026   -0.00034   -0.01325
O9    4   -0.526139   -0.013100   -0.228916    11.00000    0.06870    0.07850 =
         0.07376    0.01143    0.00116   -0.01176
O8    4   -0.574781    0.122895   -0.133542    11.00000    0.07964    0.07537 =
         0.10659    0.00178   -0.00080    0.00875
N2    3   -0.366217   -0.245737   -0.315367    11.00000    0.04568    0.08625 =
         0.08072   -0.00760    0.00028   -0.00615
AFIX  43
H2    2   -0.381905   -0.287926   -0.328265    11.00000   -1.20000
AFIX   0
N3    3   -0.561246   -0.182151   -0.251051    11.00000    0.05857    0.06846 =
         0.05707   -0.00235   -0.00485   -0.00944
AFIX  43
H3    2   -0.537943   -0.141832   -0.239830    11.00000   -1.20000
AFIX   0
O4    4   -0.672316   -0.255641   -0.241371    11.00000    0.07358    0.09087 =
         0.09203   -0.01059    0.01278   -0.03094
N6    3   -0.435082    0.055117   -0.178121    11.00000    0.06354    0.08154 =
         0.07157   -0.00054   -0.00489   -0.00594
AFIX  43
H6    2   -0.394728    0.087155   -0.179751    11.00000   -1.20000
AFIX   0
N8    3   -0.354421   -0.010319   -0.293515    11.00000    0.05376    0.07640 =
         0.08610    0.01729    0.01034   -0.00206
AFIX  43
H8    2   -0.360371   -0.050839   -0.274271    11.00000   -1.20000
AFIX   0
N1    3   -0.002889   -0.238109   -0.381070    11.00000    0.05509    0.11343 =
         0.06005   -0.00970    0.00026   -0.01094
O5    4   -0.718898   -0.134859   -0.082749    11.00000    0.09312    0.11058 =
         0.08146    0.00207    0.01558   -0.03456
N4    3   -0.645120   -0.092805   -0.163546    11.00000    0.05719    0.08077 =
         0.06337    0.00702   -0.00277   -0.00814
AFIX  43
H4    2   -0.604614   -0.064245   -0.175614    11.00000   -1.20000
AFIX   0
C18   1   -0.513453   -0.229966   -0.288466    11.00000    0.05858    0.07019 =
         0.05941    0.00017   -0.00657   -0.00608
AFIX  13
H18   2   -0.516125   -0.278874   -0.270994    11.00000   -1.20000
AFIX   0
N7    3   -0.542385    0.294574   -0.383928    11.00000    0.08355    0.13983 =
         0.07193   -0.01070   -0.00180   -0.01656
C39   1   -0.417721    0.045692   -0.285710    11.00000    0.05382    0.06507 =
         0.07900    0.01061   -0.00106   -0.00599
AFIX  13
H39   2   -0.388814    0.092551   -0.280570    11.00000   -1.20000
AFIX   0
N5    3   -0.616700    0.025412   -0.083818    11.00000    0.06466    0.07964 =
         0.08935   -0.00353    0.00993    0.01132
C36   1   -0.468318    0.033186   -0.120726    11.00000    0.06198    0.07939 =
         0.07612    0.00304   -0.00410    0.00832
AFIX  13
H36   2   -0.469102   -0.019903   -0.118128    11.00000   -1.20000
AFIX   0
C2    1   -0.277792   -0.221695   -0.325249    11.00000    0.04548    0.09403 =
         0.07777   -0.00011   -0.00294   -0.01308
AFIX  13
H2A   2   -0.258095   -0.190848   -0.291593    11.00000   -1.20000
AFIX   0
C6    1   -0.070041   -0.256579   -0.292153    11.00000    0.05894    0.09248 =
         0.05973    0.00255   -0.00541   -0.00943
C40   1   -0.476264    0.049216   -0.339686    11.00000    0.07340    0.07572 =
         0.07809    0.00189    0.00551   -0.00134
AFIX  23
H40A  2   -0.441640    0.051834   -0.376465    11.00000   -1.20000
H40B  2   -0.509485    0.004707   -0.341539    11.00000   -1.20000
AFIX   0
C38   1   -0.465204    0.027101   -0.228485    11.00000    0.05513    0.07062 =
         0.07689    0.00638   -0.00200   -0.00031
O12   4   -0.711530    0.276396   -0.336382    11.00000    0.08517    0.14872 =
         0.13237   -0.03995   -0.01851    0.01144
AFIX 147
H12   2   -0.696398    0.309676   -0.359035    11.00000   -1.50000
AFIX   0
N9    3   -0.262643   -0.109392   -0.386431    11.00000    0.08118    0.12088 =
         0.07547    0.01697   -0.00266   -0.00669
C19   1   -0.547738   -0.232234   -0.352610    11.00000    0.05343    0.08692 =
         0.06274    0.00016   -0.00514   -0.01191
AFIX  23
H19A  2   -0.515316   -0.267953   -0.375610    11.00000   -1.20000
H19B  2   -0.607112   -0.248309   -0.351363    11.00000   -1.20000
AFIX   0
C43   1   -0.577447    0.230042   -0.358851    11.00000    0.09680    0.06525 =
         0.06733   -0.00270   -0.01165    0.00093
O11   4   -0.585636    0.348689   -0.386028    11.00000    0.19139    0.07153 =
         0.13686    0.01841   -0.03830   -0.00469
C23   1   -0.640195   -0.196888   -0.232640    11.00000    0.05595    0.08211 =
         0.06715    0.00436    0.00310   -0.01555
O1    4   -0.298915   -0.213246   -0.429632    11.00000    0.11514    0.17818 =
         0.07065   -0.00358   -0.00631   -0.04618
C20   1   -0.543781   -0.161643   -0.385532    11.00000    0.07318    0.08725 =
         0.06412    0.00023   -0.01199   -0.00968
AFIX  43
H20   2   -0.490070   -0.141131   -0.392895    11.00000   -1.20000
AFIX   0
C35   1   -0.558632    0.062617   -0.113892    11.00000    0.06512    0.06788 =
         0.08108   -0.00509   -0.00196    0.00711
C29   1   -0.663653   -0.096367   -0.104200    11.00000    0.06352    0.07886 =
         0.06852   -0.00230    0.00218    0.00446
O10   4   -0.470150    0.302774   -0.402002    11.00000    0.11881    0.13575 =
         0.10399    0.00630    0.01456   -0.03107
C17   1   -0.422235   -0.204236   -0.287189    11.00000    0.06504    0.07859 =
         0.05144    0.01274   -0.00743   -0.00616
C4    1   -0.086328   -0.254010   -0.392002    11.00000    0.05841    0.09898 =
         0.07186   -0.01013   -0.00710   -0.00453
AFIX  43
H4A   2   -0.110828   -0.256390   -0.430731    11.00000   -1.20000
AFIX   0
O13   4   -0.273993    0.054375   -0.354913    11.00000    0.08135    0.11027 =
         0.15710    0.05983    0.02868    0.00334
C24   1   -0.690937   -0.135374   -0.208009    11.00000    0.04599    0.09753 =
         0.07341   -0.00383   -0.00039   -0.00562
AFIX  13
H24   2   -0.741250   -0.156020   -0.187426    11.00000   -1.20000
AFIX   0
C11   1    0.008257   -0.239666   -0.319166    11.00000    0.05386    0.09688 =
         0.06008    0.00969   -0.00509   -0.00453
C12   1    0.061651   -0.218549   -0.425895    11.00000    0.05538    0.12333 =
         0.06171    0.00635    0.00073   -0.00306
C32   1   -0.600222   -0.126639    0.026406    11.00000    0.11394    0.13698 =
         0.05861    0.01414    0.01368    0.04412
PART 1
AFIX  13
H32   2   -0.627314   -0.161766   -0.001133    31.00000   -1.20000
AFIX  13
PART 0
PART 2
H32A  2   -0.610274   -0.165818   -0.002995   -31.00000   -1.20000
AFIX   0
PART 0
C30   1   -0.609430   -0.047659   -0.064471    11.00000    0.05782    0.07900 =
         0.06889   -0.00175    0.00306    0.00149
AFIX  13
H30   2   -0.549371   -0.062113   -0.070399    11.00000   -1.20000
AFIX   0
C7    1   -0.075477   -0.262264   -0.231029    11.00000    0.07633    0.11497 =
         0.07503    0.02174    0.00545   -0.01667
AFIX  43
H7    2   -0.127816   -0.273110   -0.212532    11.00000   -1.20000
AFIX   0
C54   1   -0.700964    0.057325   -0.078400    11.00000    0.07544    0.09337 =
         0.12955   -0.00167    0.00767    0.03347
AFIX 137
H54A  2   -0.701158    0.104159   -0.097639    11.00000   -1.50000
H54B  2   -0.715412    0.062559   -0.035999    11.00000   -1.50000
H54C  2   -0.742469    0.026520   -0.097953    11.00000   -1.50000
AFIX   0
C47   1   -0.287566   -0.000998   -0.329444    11.00000    0.06021    0.09138 =
         0.10995    0.03588    0.01013   -0.01296
C5    1   -0.129196   -0.265896   -0.339931    11.00000    0.05847    0.09462 =
         0.07771   -0.00857   -0.00770   -0.01353
C3    1   -0.223476   -0.284989   -0.331723    11.00000    0.05088    0.09912 =
         0.11422   -0.01717   -0.00471   -0.00718
AFIX  23
H3A   2   -0.242626   -0.312922   -0.366721    11.00000   -1.20000
H3B   2   -0.229705   -0.315278   -0.295763    11.00000   -1.20000
AFIX   0
C1    1   -0.279774   -0.180278   -0.384184    11.00000    0.05234    0.13068 =
         0.07788    0.00626   -0.00474   -0.01907
C9    1    0.072656   -0.235970   -0.224372    11.00000    0.06936    0.15188 =
         0.07691    0.00924   -0.01347   -0.02556
AFIX  43
H9    2    0.121211   -0.230460   -0.199951    11.00000   -1.20000
AFIX   0
C21   1   -0.610025   -0.128096   -0.404033    11.00000    0.09472    0.09510 =
         0.07754    0.00461   -0.02668    0.00188
AFIX  43
H21   2   -0.663577   -0.148186   -0.395375    11.00000   -1.20000
AFIX   0
C48   1   -0.230845   -0.066308   -0.336461    11.00000    0.05463    0.09710 =
         0.09943    0.02282    0.01488    0.00633
AFIX  13
H48   2   -0.235087   -0.095284   -0.299064    11.00000   -1.20000
AFIX   0
C10   1    0.079828   -0.228018   -0.284577    11.00000    0.06160    0.12645 =
         0.06924    0.01532   -0.00654   -0.02944
AFIX  43
H10   2    0.131897   -0.214959   -0.302435    11.00000   -1.20000
AFIX   0
C31   1   -0.629774   -0.058069    0.001824    11.00000    0.08533    0.09373 =
         0.07033   -0.01036    0.00606    0.01153
AFIX  23
H31A  2   -0.603670   -0.018922    0.024928    11.00000   -1.20000
H31B  2   -0.691546   -0.054811    0.007343    11.00000   -1.20000
AFIX   0
C8    1   -0.005417   -0.252250   -0.197299    11.00000    0.08541    0.15482 =
         0.06934    0.01438   -0.01028   -0.03285
AFIX  43
H8A   2   -0.008900   -0.256231   -0.154999    11.00000   -1.20000
AFIX   0
C25   1   -0.723136   -0.089040   -0.258204    11.00000    0.06478    0.10169 =
         0.09599   -0.00288   -0.01230   -0.00107
AFIX  23
H25A  2   -0.674196   -0.071788   -0.281520    11.00000   -1.20000
H25B  2   -0.757742   -0.118826   -0.285226    11.00000   -1.20000
AFIX   0
C37   1   -0.415370    0.063739   -0.070100    11.00000    0.07237    0.14572 =
         0.07476   -0.01067   -0.00399    0.00570
AFIX 137
H37A  2   -0.357613    0.045671   -0.073181    11.00000   -1.50000
H37B  2   -0.439565    0.049471   -0.031587    11.00000   -1.50000
H37C  2   -0.414838    0.115747   -0.072935    11.00000   -1.50000
AFIX   0
C44   1   -0.655497    0.227119   -0.336965    11.00000    0.09730    0.11278 =
         0.08696   -0.02518    0.01514   -0.03015
C16   1    0.030709   -0.235775   -0.488692    11.00000    0.07907    0.20292 =
         0.05907   -0.01546    0.00218    0.01946
AFIX 137
H16A  2    0.076639   -0.228530   -0.517357    11.00000   -1.50000
H16B  2   -0.016515   -0.204458   -0.498887    11.00000   -1.50000
H16C  2    0.012078   -0.285430   -0.490271    11.00000   -1.50000
AFIX   0
C13   1    0.139683   -0.260730   -0.415575    11.00000    0.06467    0.15572 =
         0.08343    0.00490   -0.00228    0.00018
AFIX  13
H13   2    0.128134   -0.311390   -0.404702    11.00000   -1.20000
AFIX   0
C46   1   -0.618298    0.101236   -0.313411    11.00000    0.08137    0.09584 =
         0.09312   -0.00567    0.01896   -0.00626
AFIX  43
H46   2   -0.633990    0.056745   -0.296632    11.00000   -1.20000
AFIX   0
C42   1   -0.512128    0.173483   -0.359401    11.00000    0.08412    0.15680 =
         0.07497   -0.00577    0.00388   -0.04984
AFIX  43
H42   2   -0.456612    0.181771   -0.373682    11.00000   -1.20000
AFIX   0
C41   1   -0.536083    0.111397   -0.338896    11.00000    0.11377    0.09757 =
         0.06728   -0.01160   -0.02031   -0.00495
C26   1   -0.774861   -0.025674   -0.239471    11.00000    0.08654    0.13092 =
         0.11495   -0.01092   -0.03677    0.02588
AFIX  13
H26   2   -0.736018    0.009245   -0.220028    11.00000   -1.20000
AFIX   0
C33   1   -0.642844   -0.144603    0.087782    11.00000    0.14877    0.17926 =
         0.06631    0.02188    0.00421    0.03503
AFIX 137
H33A  2   -0.621833   -0.190461    0.102328    11.00000   -1.50000
H33B  2   -0.704064   -0.147211    0.082494    11.00000   -1.50000
H33C  2   -0.629302   -0.107377    0.116925    11.00000   -1.50000
AFIX   0
C49   1   -0.140255   -0.045389   -0.344892    11.00000    0.06948    0.12910 =
         0.12546    0.00619    0.01097   -0.01192
AFIX  23
H49A  2   -0.105914   -0.088570   -0.351799    11.00000   -1.20000
H49B  2   -0.135210   -0.014613   -0.380652    11.00000   -1.20000
AFIX   0
C14   1    0.220263   -0.251044   -0.446084    11.00000    0.07200    0.19670 =
         0.08908    0.00144    0.00043    0.00238
AFIX  23
H14A  2    0.254085   -0.293974   -0.455074    11.00000   -1.20000
H14B  2    0.224589   -0.212421   -0.476030    11.00000   -1.20000
AFIX   0
C53   1   -0.269301   -0.073793   -0.445493    11.00000    0.13997    0.18524 =
         0.08570    0.05797    0.00168   -0.01654
AFIX 137
H53A  2   -0.222449   -0.088948   -0.471050    11.00000   -1.50000
H53B  2   -0.267033   -0.022119   -0.440007    11.00000   -1.50000
H53C  2   -0.322819   -0.086802   -0.464429    11.00000   -1.50000
AFIX   0
C22   1   -0.607611   -0.057506   -0.439280    11.00000    0.19188    0.12754 =
         0.10346    0.02895   -0.07370    0.01334
AFIX 137
H22A  2   -0.646171   -0.060454   -0.473436    11.00000   -1.50000
H22B  2   -0.550209   -0.048883   -0.453720    11.00000   -1.50000
H22C  2   -0.624920   -0.018374   -0.413056    11.00000   -1.50000
AFIX   0
C45   1   -0.675481    0.159176   -0.313889    11.00000    0.09063    0.10447 =
         0.10971    0.00588    0.02147   -0.00561
AFIX  43
H45   2   -0.730229    0.151940   -0.297819    11.00000   -1.20000
AFIX   0
C15   1    0.081155   -0.137222   -0.420367    11.00000    0.15254    0.11236 =
         0.09220    0.01053    0.04502   -0.01678
AFIX 137
H15A  2    0.029801   -0.109897   -0.428385    11.00000   -1.50000
H15B  2    0.124707   -0.124092   -0.449421    11.00000   -1.50000
H15C  2    0.101171   -0.126754   -0.379834    11.00000   -1.50000
AFIX   0
C50   1   -0.108190   -0.007746   -0.293019    11.00000    0.08978    0.11260 =
         0.16269    0.01534   -0.01427   -0.00991
AFIX  13
H50   2   -0.154382    0.023890   -0.278267    11.00000   -1.20000
AFIX   0
C27   1   -0.844797   -0.040687   -0.196672    11.00000    0.07712    0.17201 =
         0.16380   -0.03874   -0.01694    0.03149
AFIX 137
H27A  2   -0.879064    0.002224   -0.191452    11.00000   -1.50000
H27B  2   -0.821200   -0.055012   -0.157986    11.00000   -1.50000
H27C  2   -0.880057   -0.079134   -0.212468    11.00000   -1.50000
AFIX   0
C28   1   -0.812268    0.009526   -0.293483    11.00000    0.14880    0.13442 =
         0.17643    0.01539   -0.07992    0.01365
AFIX 137
H28A  2   -0.767235    0.030872   -0.317515    11.00000   -1.50000
H28B  2   -0.851704    0.046659   -0.280735    11.00000   -1.50000
H28C  2   -0.842314   -0.025943   -0.317502    11.00000   -1.50000
AFIX   0
C51   1   -0.032174    0.039732   -0.306710    11.00000    0.11269    0.16883 =
         0.36935    0.01366   -0.06163   -0.05331
AFIX 137
H51A  2   -0.047917    0.075237   -0.336800    11.00000   -1.50000
H51B  2    0.014126    0.010472   -0.322062    11.00000   -1.50000
H51C  2   -0.014096    0.063864   -0.270028    11.00000   -1.50000
AFIX   0
C52   1   -0.086219   -0.060222   -0.241387    11.00000    0.15789    0.14371 =
         0.19172   -0.04362   -0.09194   -0.01273
AFIX 137
H52A  2   -0.039884   -0.091276   -0.253935    11.00000   -1.50000
H52B  2   -0.135772   -0.089182   -0.231856    11.00000   -1.50000
H52C  2   -0.069181   -0.033219   -0.205889    11.00000   -1.50000
AFIX   0
O2    4    0.209652   -0.231270   -0.384092    11.00000    0.05906    0.28664 =
         0.08416   -0.00275    0.00280   -0.02289
PART 1
O7A   4   -0.467908   -0.095792    0.027942    21.00000    0.08276    0.06183 =
         0.09759    0.01857   -0.00669   -0.01578
AFIX 147
H7A   2   -0.419497   -0.107014    0.016041    21.00000   -1.50000
AFIX   0
O6A   4   -0.490945   -0.212783    0.036679    21.00000    0.11851    0.07327 =
         0.10464    0.01003   -0.02032    0.01335
C34A  1   -0.515422   -0.151969    0.029118    31.00000    0.10124    0.09000 =
         0.05699   -0.01012   -0.01185   -0.01410
PART 0
PART 2
O6B   4   -0.457225   -0.168723    0.051230   -21.00000    0.10685    0.09166 =
         0.11780    0.02161   -0.01067    0.02612
O7B   4   -0.457065   -0.054312    0.028229   -21.00000    0.10658    0.10043 =
         0.12752    0.04348   -0.03050   -0.02436
AFIX 147
H7B   2   -0.412280   -0.062177    0.009326   -21.00000   -1.50000
AFIX   0
C34B  1   -0.497359   -0.116011    0.038078   -31.00000    0.09426    0.06668 =
         0.06558    0.00707   -0.01290   -0.02583
HKLF 4

REM  zx_16F_120305
REM R1 =  0.0699 for    7668 Fo > 4sig(Fo)  and  0.0916 for all   11046 data
REM    729 parameters refined using      2 restraints

END

WGHT      0.1408      0.4094

REM Instructions for potential hydrogen bonds
HTAB N2 O8_$1
HTAB N3 O9
HTAB N8 O3
HTAB N4 O9
HTAB C36 O11_$1
HTAB O12 O11
HTAB C19 O8_$1
HTAB C32 O5
HTAB C32 O10_$1
HTAB C30 O10_$1
HTAB C30 O7A
HTAB C30 O7B
HTAB C10 O2
HTAB C37 O7B
EQIV $2 x+1/2, -y-1/2, -z-1
HTAB C16 O1_$2
HTAB C53 O13

REM Highest difference peak  0.542,  deepest hole -0.266,  1-sigma level  0.050
Q1    1  -0.5809  0.1601 -0.3421  11.00000  0.05    0.52
Q2    1  -0.4583  0.2390 -0.3915  11.00000  0.05    0.50
Q3    1  -0.7327  0.2119 -0.3138  11.00000  0.05    0.45
Q4    1  -0.4374 -0.2789 -0.2465  11.00000  0.05    0.23
Q5    1  -0.2056 -0.2930 -0.3386  11.00000  0.05    0.22
Q6    1  -0.2780  0.1378 -0.1812  11.00000  0.05    0.20
Q7    1  -0.2654  0.0819 -0.3086  11.00000  0.05    0.19
Q8    1  -0.3347  0.1138 -0.1918  11.00000  0.05    0.19
Q9    1  -0.5123  0.0602 -0.1238  11.00000  0.05    0.18
Q10   1  -0.4232  0.0409 -0.0250  11.00000  0.05    0.18
Q11   1  -0.3049 -0.2239 -0.3245  11.00000  0.05    0.18
Q12   1  -0.4008 -0.1592  0.0013  11.00000  0.05    0.18
Q13   1  -0.3900  0.2170 -0.3433  11.00000  0.05    0.17
Q14   1  -0.0950 -0.0938 -0.1883  11.00000  0.05    0.17
Q15   1  -0.7022 -0.0558 -0.3637  11.00000  0.05    0.17
Q16   1   0.1477 -0.1794 -0.2907  11.00000  0.05    0.17
Q17   1  -0.3953  0.0387 -0.3640  11.00000  0.05    0.17
Q18   1  -0.6977 -0.2501 -0.2364  11.00000  0.05    0.16
Q19   1  -0.5000 -0.0384 -0.2851  11.00000  0.05    0.16
Q20   1  -0.7256 -0.2611 -0.2001  11.00000  0.05    0.16
;
_shelx_res_checksum               26628
_shelx_hkl_file
;
   0   0   1    0.43    0.25
   0   0  -2 5768.32   19.87
   0   0  -3    1.49    0.72
   0   0  -4 2028.18   17.20
   0   0  -5   -0.19    1.12
   0   0  -6 1328.59   17.45
   0   0  -7    0.74    1.24
   0   0  -8   17.38    2.93
   0   0  -9    1.85    1.72
   0   0 -10  396.75   13.14
   0   0 -11   -0.09    1.75
   0   0 -12  153.72    9.18
   0   0 -13    2.08    2.32
   0   0  14   10.07    1.32
   0   0  15   -0.01    0.97
   0   0  16   -0.20    1.31
   0   0  17   -0.41    1.35
   0   0  18  122.15    4.15
   0   0  19    0.03    1.46
   0   0  20   32.87    2.65
   0   0  20   35.43    2.55
   0   0  21   -0.41    1.40
   0   0  21   -0.95    1.72
   0   0  22   60.39    3.03
   0   0  23    0.24    1.16
   0   0  24    3.56    1.32
   0   0  25    0.99    1.09
   0   0  26    0.08    1.21
   0  -1   0    0.97    0.34
   0  -1   1    2.50    0.55
   0  -1   2   10.76    1.26
   0  -1  -2   12.53    1.06
   0   1  -2   14.36    1.28
   0   1  -3 2545.89   18.40
   0  -1   3 2558.83   19.62
   0  -1   4 2065.30   20.23
   0   1  -4 2014.41   18.70
   0   1  -5 1089.68   15.30
   0  -1   5 1088.71   16.35
   0  -1  -6  909.79   14.15
   0   1  -6  915.05   15.40
   0  -1   6  918.91   16.59
   0   1  -7  581.96   13.30
   0  -1  -7  602.94   12.61
   0   1  -8 1791.24   25.10
   0  -1  -8 1867.05   24.12
   0   1  -9   -0.10    1.70
   0  -1  -9    1.44    1.52
   0  -1 -10  153.85    8.06
   0   1 -10  153.12    8.42
   0  -1 -11   81.45    6.35
   0   1 -11   80.86    6.52
   0  -1 -12    7.10    2.64
   0  -1 -13  106.80    8.03
   0  -1  14    0.43    1.07
   0   1  14   -0.02    1.20
   0  -1 -14    1.68    2.04
   0  -1  15  173.88    3.97
   0   1  15  182.97    4.32
   0  -1  16   27.75    2.00
   0   1  16   29.31    2.16
   0  -1  17  115.85    3.74
   0   1  17  113.25    3.89
   0   1  18   59.85    3.14
   0  -1  18   58.90    2.98
   0   1  18   57.98    2.95
   0   1  19   10.64    1.80
   0  -1  19   10.04    1.89
   0   1  19   10.55    1.96
   0   1  20    5.56    1.76
   0  -1  20    5.38    1.74
   0   1  20    8.44    1.65
   0   1  21   73.74    3.34
   0  -1  21   67.43    3.27
   0  -1  21   69.83    3.46
   0  -1  22    0.70    1.35
   0   1  22    0.80    1.28
   0  -1  22    0.27    1.53
   0   1  23   -0.18    1.22
   0  -1  23   -0.03    1.21
   0   1  24    1.33    1.24
   0  -1  24    2.65    1.25
   0  -1  25   -0.33    1.06
   0   1  25   -0.69    1.13
   0  -1  26   -0.12    0.98
   0  -2   0 2747.44   16.57
   0  -2   1 1286.16   12.42
   0  -2   2  102.65    4.01
   0  -2   3   76.29    3.87
   0  -2  -4 1214.04   13.93
   0  -2   4 1205.94   16.58
   0  -2   5 2405.32   25.87
   0  -2  -5 2378.88   21.28
   0  -2   6   25.38    3.32
   0   2  -7 4890.18   39.92
   0  -2   7 4922.62   43.20
   0  -2  -8  436.44   11.64
   0  -2   8  443.12   13.98
   0  -2  -9   92.76    5.87
   0  -2 -10   33.83    4.02
   0  -2 -11   29.00    3.98
   0  -2 -12    9.02    2.83
   0  -2 -13    7.46    2.66
   0   2  14   46.92    2.28
   0  -2  14   47.57    2.08
   0   2  15   57.20    2.59
   0  -2  15   59.62    2.41
   0  -2 -15   52.71    5.98
   0   2  16    6.81    1.31
   0   2  16    7.04    1.49
   0  -2  16    5.92    1.27
   0  -2  17   25.32    2.02
   0   2  17   24.65    2.28
   0   2  17   27.26    2.14
   0   2  18    0.42    1.60
   0  -2  18    0.16    1.51
   0   2  18    1.35    1.38
   0   2  19   19.16    2.06
   0   2  19   15.68    2.12
   0  -2  19   19.05    2.12
   0   2  20    0.09    1.36
   0  -2  20    0.88    1.47
   0   2  21   55.32    2.96
   0  -2  21   52.69    3.01
   0  -2  22    2.30    1.52
   0   2  22    5.36    1.54
   0  -2  22    3.57    1.46
   0  -2  23    5.46    1.57
   0   2  23    5.38    1.49
   0  -2  23    5.76    1.50
   0   2  24   -0.51    1.22
   0  -2  24    0.49    1.13
   0  -2  25    0.29    1.05
   0  -2  26    0.08    0.94
   0  -2  27   -0.02    0.77
   0  -3   0    0.50    0.97
   0  -3   1 3115.08   23.14
   0  -3   2 1632.06   18.00
   0  -3   3   30.45    3.11
   0  -3   4 4046.83   32.81
   0  -3   5 3842.42   34.55
   0  -3  -5 3828.30   28.91
   0  -3   6   28.02    3.63
   0  -3  -6   29.08    2.90
   0  -3   7   96.17    6.63
   0  -3  -7   96.96    5.37
   0  -3   8  503.75   15.43
   0  -3   9    3.62    2.77
   0  -3 -10  103.46    6.57
   0  -3 -11  409.78   13.68
   0  -3 -12   58.24    5.59
   0  -3  13    0.13    1.16
   0  -3 -13    3.22    2.00
   0   3  13    0.66    1.11
   0   3  13   -0.85    1.09
   0  -3  13    1.16    0.98
   0  -3  14   24.41    1.67
   0  -3  14   26.59    1.98
   0   3  14   25.84    1.95
   0   3  14   27.72    1.82
   0   3  15   34.91    2.12
   0  -3  15   39.40    2.43
   0   3  15   38.40    2.36
   0  -3  15   38.97    2.05
   0   3  16   29.10    2.09
   0   3  16   23.94    2.16
   0  -3  16   29.80    2.01
   0   3  17   41.09    2.70
   0  -3  17   45.70    2.49
   0   3  17   46.05    2.60
   0  -3  18   88.00    3.42
   0   3  18   90.26    3.53
   0  -3  19   35.39    2.51
   0   3  19   36.29    2.54
   0  -3  20   15.78    1.97
   0   3  20   15.02    1.94
   0  -3  21   62.47    3.16
   0   3  21   65.30    3.23
   0  -3  22   -1.37    1.50
   0   3  22    0.46    1.25
   0  -3  23    1.80    1.41
   0   3  23    3.81    1.35
   0  -3  23    4.11    1.39
   0  -3  24    4.93    1.31
   0  -3  25    0.01    1.01
   0  -3  26    0.19    1.09
   0  -3  27    0.00    0.75
   0  -4   0 8871.89   43.28
   0  -4   1 2637.54   24.69
   0  -4   2 9999.00   50.59
   0  -4   3  335.83   10.08
   0  -4   4  255.17    9.28
   0  -4   5    2.77    2.25
   0  -4   6   49.43    4.92
   0  -4  -6   51.64    4.10
   0  -4   7 1557.82   26.65
   0  -4  -7 1561.46   22.12
   0  -4   8  245.82   11.53
   0  -4  -8  254.55    9.49
   0  -4   9  139.97    9.21
   0  -4  10    4.29    3.09
   0  -4 -11  602.38   16.67
   0  -4 -12   36.71    4.55
   0   4  13   36.32    2.19
   0  -4 -13   32.53    4.77
   0  -4  13   39.01    2.14
   0   4  13   37.10    2.01
   0   4  14  165.79    4.04
   0  -4 -14  155.78    9.67
   0   4  14  161.70    4.27
   0  -4  14  175.00    3.73
   0  -4  14  174.39    4.30
   0   4  15    1.40    1.19
   0  -4  15    0.62    1.33
   0  -4  15    2.82    1.22
   0  -4  16    1.69    1.22
   0   4  16    0.10    1.21
   0   4  17    8.20    1.56
   0  -4  17    7.96    1.45
   0   4  18   95.08    3.70
   0  -4  18   98.41    3.53
   0   4  19   52.27    2.92
   0  -4  19   49.12    2.75
   0   4  20    4.73    1.56
   0  -4  20    4.70    1.64
   0   4  21    1.57    1.42
   0  -4  21   -0.38    1.40
   0   4  22   -0.48    1.30
   0  -4  22   -0.12    1.38
   0  -4  23    9.53    1.63
   0  -4  23   11.16    1.76
   0  -4  24    0.95    1.11
   0  -4  24   -0.61    1.36
   0  -4  25   -0.46    1.03
   0  -4  26    0.01    0.89
   0  -4  27    0.01    0.69
   0  -5   0    0.84    1.83
   0  -5   1 5929.31   41.62
   0  -5  -1 5841.25   39.60
   0  -5   2 1358.64   20.83
   0  -5   3   16.92    3.09
   0  -5   4  505.77   13.93
   0  -5   5 1272.70   23.08
   0  -5   6   50.05    5.21
   0  -5  -6   50.07    4.19
   0  -5  -7  270.52    9.85
   0  -5   7  264.85   11.69
   0  -5   8    5.84    3.06
   0  -5  -8    5.91    2.25
   0  -5  -9  217.61    9.57
   0  -5   9  226.87   12.21
   0  -5  10  179.70   11.50
   0  -5  11  515.16   20.05
   0  -5 -12    4.37    2.42
   0   5  12    3.89    1.16
   0  -5  12    2.87    1.20
   0   5  13  120.37    3.35
   0  -5  13  116.92    3.36
   0  -5 -13  122.47    8.27
   0  -5  14  212.12    4.77
   0   5  14  213.40    4.65
   0  -5  15   33.35    2.32
   0   5  15   31.16    2.10
   0  -5  15   32.59    1.98
   0   5  16  130.02    4.03
   0  -5  16  134.58    3.72
   0  -5  16  121.52    4.14
   0   5  17   14.16    1.87
   0  -5  17   18.61    1.91
   0   5  18    3.33    1.49
   0  -5  18    3.36    1.34
   0  -5  19    1.66    1.40
   0   5  19    1.99    1.50
   0  -5  20   22.60    2.11
   0   5  20   24.56    2.23
   0  -5  21   32.17    2.39
   0   5  21   38.32    2.63
   0  -5  22    7.95    1.58
   0  -5  23    5.66    1.50
   0  -5  24   -0.29    1.32
   0  -5  24    1.94    1.21
   0  -5  25    2.50    1.02
   0  -5  26   -0.06    0.84
   0  -6   0 6553.19   47.60
   0  -6  -1   10.11    2.59
   0  -6   1   10.43    2.64
   0  -6   2   25.67    3.68
   0  -6   3  832.73   18.67
   0  -6   4  117.50    7.43
   0  -6   5   37.46    4.62
   0  -6   6 1276.67   25.76
   0  -6   7  560.41   17.99
   0  -6  -7  547.87   14.82
   0  -6  -8  236.78   10.26
   0  -6   8  221.95   11.98
   0  -6  -9   10.98    2.83
   0  -6   9   12.34    3.66
   0  -6 -10  142.25    8.41
   0  -6  10  131.65   10.25
   0  -6  11    4.25    3.24
   0  -6  12   31.95    1.90
   0  -6  12   25.56    5.56
   0   6  12   30.59    1.88
   0  -6  13   79.22    2.90
   0  -6 -13   72.81    6.69
   0   6  13   72.43    2.82
   0   6  14    1.76    1.29
   0  -6  14    2.24    1.43
   0  -6  15    9.35    1.67
   0   6  15    8.50    1.49
   0  -6  16    1.19    1.45
   0   6  16    0.42    1.30
   0  -6  16    0.22    1.13
   0  -6  17   17.80    1.89
   0   6  17   16.17    1.92
   0  -6  17   16.36    2.22
   0   6  18   45.74    2.83
   0  -6  18   44.82    2.53
   0   6  19   13.54    1.88
   0  -6  19   12.05    1.75
   0  -6  20    2.61    1.35
   0  -6  21    0.63    1.35
   0  -6  22    2.27    1.39
   0  -6  23    0.73    1.24
   0  -6  24    0.81    1.06
   0  -6  24   -0.21    1.25
   0  -6  25    3.07    1.03
   0  -6  26    0.05    0.82
   0  -7   0    1.18    2.04
   0  -7   1  233.14   10.24
   0  -7  -1  236.65    9.97
   0  -7   2    0.30    2.05
   0  -7  -2    0.20    2.01
   0  -7   3  418.84   14.29
   0  -7   4  182.82    9.98
   0  -7   5   32.60    4.79
   0  -7   6   95.86    7.90
   0  -7   7   66.74    7.02
   0  -7   8   32.26    5.37
   0  -7  -8   37.07    4.50
   0  -7   9   76.88    8.11
   0  -7  -9   80.37    6.52
   0  -7  10  156.81   11.69
   0  -7 -10  139.68    8.62
   0  -7  11   11.07    4.34
   0  -7  11   12.26    1.36
   0  -7  12  125.95   11.26
   0   7  12  125.63    3.57
   0  -7  12  138.67    3.60
   0   7  13   32.98    2.15
   0  -7  13   36.07    2.17
   0   7  14    5.69    1.41
   0  -7  14    6.82    1.46
   0  -7  15   96.40    3.60
   0  -7  16   51.18    2.53
   0  -7  16   57.57    3.09
   0  -7  17    1.89    1.60
   0  -7  17    3.38    1.30
   0  -7  18    1.45    1.30
   0  -7  19    2.55    1.38
   0  -7  20    0.74    1.32
   0  -7  21    4.64    1.47
   0  -7  22   -1.10    1.37
   0  -7  23    0.71    1.19
   0  -7  24    4.87    1.18
   0  -7  24    5.09    1.30
   0  -7  25   -0.60    1.06
   0  -7  25    1.69    0.91
   0  -7  26    0.00    0.74
   0  -8   0  989.84   22.40
   0  -8   1  357.03   13.64
   0  -8  -1  363.19   13.48
   0  -8  -2 1078.71   22.99
   0  -8   2 1036.35   23.70
   0  -8   3  198.10   10.76
   0  -8  -3  199.02   10.07
   0  -8   4   14.27    3.78
   0  -8   5   45.44    5.96
   0  -8   6    4.85    3.17
   0  -8   7    9.35    3.93
   0  -8   8   33.10    5.59
   0  -8  -8   36.10    4.63
   0  -8   9  130.92   10.72
   0  -8  -9  150.16    9.34
   0  -8  10  239.04    4.23
   0  -8  10  250.38   15.29
   0  -8 -10  256.98   12.24
   0  -8  11   16.94    4.57
   0  -8 -11   18.65    3.40
   0  -8  11   17.02    1.58
   0  -8  12   27.38    6.43
   0  -8  12   25.30    1.84
   0  -8  13   17.77    1.77
   0  -8  13   17.23    5.64
   0  -8  14    1.86    1.36
   0  -8  15    6.55    1.63
   0  -8  16   46.00    2.86
   0  -8  17    3.40    1.70
   0  -8  17    7.42    1.50
   0  -8  18   23.82    1.97
   0  -8  19   11.72    1.68
   0  -8  20    0.76    1.23
   0  -8  21    1.78    1.29
   0  -8  22   -0.32    1.25
   0  -8  23   -0.19    1.10
   0  -8  24   -1.67    1.15
   0  -8  24   -0.24    1.01
   0  -8  25    0.00    0.88
   0  -8  25   -1.31    1.02
   0  -9   0    3.35    2.98
   0  -9   1  305.65   13.75
   0  -9  -1  306.91   13.54
   0  -9  -2  150.94    9.46
   0  -9   2  153.27   10.13
   0  -9  -3  281.58   12.85
   0  -9   3  295.66   14.07
   0  -9  -4   38.84    5.31
   0  -9   4   41.91    5.97
   0  -9   5  134.01   10.08
   0  -9   6  256.70   13.99
   0  -9   7   99.60    9.17
   0  -9  -8   67.87    6.59
   0  -9   8   70.38    8.20
   0  -9   9    6.33    1.21
   0  -9   9    1.45    2.92
   0  -9  -9    3.37    2.30
   0  -9 -10   10.85    2.88
   0  -9  10    9.66    4.38
   0  -9  10   12.87    1.42
   0  -9  11   79.01    9.53
   0  -9  11   77.85    2.80
   0  -9 -11   80.08    7.28
   0  -9  12  102.66    3.32
   0  -9  12  108.56   11.33
   0  -9  13   26.47    2.06
   0  -9  13   20.03    6.08
   0  -9  14   28.54    2.24
   0  -9  15   16.94    2.02
   0  -9  16    0.88    1.51
   0  -9  17   -0.83    1.70
   0  -9  17    2.40    1.29
   0  -9  18    1.63    1.20
   0  -9  19    2.06    1.23
   0  -9  20    0.98    1.17
   0  -9  21    0.45    1.15
   0  -9  22    0.94    1.16
   0  -9  23    0.63    1.10
   0  -9  24   -1.15    1.05
   0  -9  25    0.01    0.73
   0 -10   0 2087.25   37.50
   0 -10  -1    0.21    2.44
   0 -10   1    2.31    3.06
   0 -10  -2   -0.72    2.80
   0 -10   2    0.89    2.75
   0 -10   3    2.97    3.15
   0 -10  -3   -1.30    2.33
   0 -10   4   40.08    5.98
   0 -10  -4   35.15    5.46
   0 -10  -5    3.11    2.91
   0 -10   5   -0.25    2.11
   0 -10  -6    6.16    2.97
   0 -10   6    1.54    3.03
   0  10  -7    0.26    0.83
   0 -10   7    1.30    3.16
   0 -10  -8    7.29    2.59
   0 -10   8    5.89    1.14
   0  10  -8    5.94    1.03
   0 -10   8    6.35    3.83
   0 -10  -9  254.70   13.20
   0 -10   9  257.92   16.05
   0 -10   9  249.53    4.48
   0 -10  10    2.76    3.91
   0 -10 -10    4.02    2.34
   0 -10  10    2.33    1.17
   0 -10  11   25.60    6.40
   0 -10  11   31.47    2.03
   0 -10  12   20.02    5.56
   0 -10  12   19.11    1.82
   0 -10  13   21.98    5.81
   0 -10  13   16.65    1.84
   0 -10  14   17.32    2.02
   0 -10  15   12.89    1.88
   0 -10  16   36.71    2.60
   0 -10  17    3.64    1.72
   0 -10  17    3.97    1.29
   0 -10  18   -0.11    1.12
   0 -10  19    9.54    1.48
   0 -10  20    0.26    1.15
   0 -10  21   -0.11    1.13
   0 -10  22   -0.77    1.10
   0 -10  23    0.37    0.99
   0 -10  24    0.34    0.87
   0 -10  24   -0.27    0.84
   0 -11   0   -3.21    2.95
   0 -11   1    5.29    3.65
   0 -11  -1    4.91    3.20
   0 -11   2   -0.92    3.14
   0 -11  -2    3.78    3.10
   0 -11  -3    9.94    3.40
   0 -11   3    5.38    3.40
   0  11  -4    0.39    0.82
   0 -11   4   -0.46    3.34
   0 -11  -4    0.05    2.75
   0 -11  -5   21.96    4.73
   0 -11   5   17.39    4.57
   0  11  -5   17.48    1.32
   0 -11   6   -0.52    2.74
   0 -11   6    0.36    0.95
   0 -11  -6    0.52    3.03
   0  11  -6   -0.27    0.90
   0 -11  -7   -2.05    2.81
   0 -11   7   -1.41    2.94
   0  11  -7    0.48    0.87
   0 -11  -8    2.18    1.87
   0  11  -8    1.95    0.93
   0 -11   8    1.41    3.24
   0 -11   8    0.93    1.02
   0 -11  -8    2.19    3.00
   0 -11   9   13.39    1.50
   0 -11  -9   19.72    4.11
   0 -11  10   19.04    5.90
   0 -11 -10   16.99    3.81
   0 -11  10   18.25    1.67
   0 -11  11    3.08    3.69
   0 -11  11    1.74    1.27
   0 -11  12   25.64    6.77
   0 -11  12   30.09    2.16
   0 -11  13   29.71    7.38
   0 -11  13   30.04    2.26
   0 -11  14   62.34    3.06
   0 -11  15   46.35    2.80
   0 -11  16    0.35    1.44
   0 -11  17   10.07    1.85
   0 -11  17   10.41    1.54
   0 -11  18    3.51    1.28
   0 -11  19    0.93    1.17
   0 -11  20   -0.39    1.09
   0 -11  21    0.00    1.01
   0 -11  22   -0.46    1.05
   0 -11  23    1.70    0.95
   0 -11  24   -0.73    0.77
   0 -11  24    0.01    0.71
   0 -12   0   48.03    6.81
   0 -12  -1    8.40    3.76
   0  12  -1    7.14    1.15
   0 -12   1    8.09    3.53
   0 -12  -2  121.14   10.36
   0  12  -2  124.89    3.12
   0 -12   2  129.49   11.01
   0  12  -3   14.60    1.40
   0 -12  -3   14.50    4.58
   0 -12   3   11.34    4.21
   0 -12   4   75.13    8.87
   0  12  -4   76.15    2.56
   0 -12  -4   82.95    8.81
   0 -12   5    4.03    1.06
   0  12  -5    4.50    1.04
   0 -12  -5    3.98    3.16
   0 -12   5    7.10    4.05
   0 -12   6    4.55    4.30
   0 -12  -6    8.58    3.64
   0 -12   6    6.04    1.22
   0  12  -6    5.76    1.19
   0 -12   7   30.76    6.72
   0  12  -7   23.85    1.68
   0 -12  -7   22.21    5.40
   0  12  -8   32.08    1.94
   0 -12  -8   35.71    5.66
   0 -12  -8   27.15    5.29
   0 -12   8   34.92    2.01
   0 -12   8   31.02    6.56
   0 -12   9   24.42    5.85
   0 -12  -9   29.66    5.04
   0 -12   9   25.59    1.91
   0 -12  -9   30.21    5.84
   0 -12  10    2.69    3.39
   0 -12  10    1.59    1.27
   0 -12  11    3.07    4.17
   0 -12  11    2.55    1.32
   0 -12 -11   -3.03    3.15
   0 -12  12    3.14    1.39
   0 -12  12    7.54    4.74
   0 -12 -12    5.17    3.32
   0 -12  13   16.13    5.38
   0 -12  13   22.61    2.10
   0 -12  14   33.05    2.39
   0 -12  15   -0.41    1.45
   0 -12  16    6.98    1.69
   0 -12  17    3.56    1.53
   0 -12  17    6.37    1.34
   0 -12  18    1.53    1.15
   0 -12  19    2.65    1.17
   0 -12  20    8.99    1.35
   0 -12  21    4.75    1.15
   0 -12  22   -0.93    0.94
   0 -12  23    0.44    0.76
   0 -13   0    1.10    2.54
   0 -13  -1    5.09    3.48
   0 -13   1    3.44    3.22
   0  13  -1    3.96    1.09
   0 -13  -2  110.24   10.45
   0  13  -2   99.17    3.01
   0 -13   2  108.51   10.79
   0 -13   3   18.83    5.26
   0  13  -3   17.15    1.55
   0 -13  -3   16.55    4.71
   0 -13   4   20.72    5.80
   0  13  -4   20.98    1.66
   0 -13  -4   18.12    4.93
   0 -13   4   20.00    1.53
   0 -13  -5    4.60    3.75
   0 -13   5    0.13    1.04
   0 -13   5    4.67    3.54
   0  13  -5    0.67    1.08
   0 -13   6   33.79    6.75
   0  13  -6   26.68    1.86
   0 -13  -6   23.60    5.73
   0  13  -7    2.72    1.13
   0 -13   7    4.27    4.03
   0 -13  -7    7.10    4.70
   0 -13   8    9.47    5.10
   0 -13   8   19.47    1.78
   0 -13  -8   14.75    5.13
   0  13  -8   16.10    1.66
   0 -13  -8   20.62    4.63
   0 -13  -9   25.24    5.59
   0 -13   9   16.74    1.73
   0 -13   9   20.85    5.97
   0 -13 -10    1.73    2.64
   0 -13  10    4.82    1.45
   0 -13  10    2.82    3.53
   0 -13 -11    4.25    3.12
   0 -13  11    4.72    3.72
   0 -13  11    1.46    1.26
   0 -13  12    8.00    1.53
   0 -13  12   10.39    4.60
   0 -13  13    5.32    1.54
   0 -13  13    4.08    3.81
   0 -13  14    0.60    1.28
   0 -13  15    6.96    1.60
   0 -13  16    0.36    1.37
   0 -13  17    5.00    1.58
   0 -13  17    8.47    1.39
   0 -13  18   14.80    1.53
   0 -13  19    1.50    1.04
   0 -13  20    2.72    1.05
   0 -13  21    0.12    0.92
   0 -13  22    1.28    0.78
   0  14   0   -0.57    1.12
   0 -14   0    4.84    3.75
   0  14  -1  101.13    3.21
   0 -14   1   89.83   10.26
   0 -14  -1  101.09   10.73
   0 -14   2   10.75    4.45
   0  14  -2   11.77    1.44
   0 -14  -2    5.79    4.23
   0 -14   3    0.57    3.81
   0  14  -3    3.48    1.23
   0 -14   4    3.14    2.45
   0  14  -4    4.71    1.26
   0  14  -5   64.40    2.73
   0 -14   5   59.38    2.50
   0 -14  -5   62.20    8.35
   0 -14   5   62.75    8.92
   0 -14   6    0.08    3.48
   0  14  -6    1.86    1.20
   0 -14  -6    6.19    3.82
   0 -14   7   11.68    4.79
   0 -14  -7    8.00    4.69
   0  14  -7    7.29    1.43
   0 -14   7    6.97    1.36
   0 -14   8   41.21    2.27
   0  14  -8   40.63    2.34
   0 -14  -8   33.30    6.78
   0 -14   8   31.00    6.78
   0 -14   9   12.66    1.59
   0 -14  -9   20.42    4.74
   0 -14  10    0.44    1.19
   0 -14  10    2.22    3.14
   0 -14  11   14.18    1.69
   0 -14  11   12.79    5.29
   0 -14  12    6.73    3.63
   0 -14  12    8.74    1.60
   0 -14  13   -0.27    1.37
   0 -14  14   11.83    1.64
   0 -14  15    1.68    1.30
   0 -14  16    4.01    1.43
   0 -14  17    2.60    1.09
   0 -14  18    2.68    1.02
   0 -14  19    4.39    1.09
   0 -14  20    2.69    1.00
   0 -14  21   -1.09    0.80
   0 -15   0    5.37    4.28
   0  15   0   -0.20    1.18
   0 -15   1   -0.99    3.64
   0  15  -1    1.58    1.22
   0 -15  -1    1.69    3.80
   0  15   1    2.28    1.22
   0 -15   2   37.94    7.20
   0  15  -2   33.74    2.17
   0  15  -3    2.63    1.29
   0 -15  -3    5.16    3.70
   0 -15  -4    5.96    4.04
   0  15  -4    9.46    1.54
   0 -15   4   -0.59    2.55
   0  15  -5   25.27    2.01
   0 -15   5   22.93    5.55
   0 -15  -5   31.71    6.12
   0 -15   6   -2.37    3.39
   0  15  -6    0.78    1.16
   0 -15   7    6.67    1.38
   0 -15   7    1.69    3.78
   0  15  -7    5.84    1.41
   0 -15   8   -2.46    3.79
   0 -15   8    0.44    1.09
   0 -15   9    1.22    1.22
   0 -15   9    6.97    4.13
   0 -15  10   12.79    4.15
   0 -15  10    9.54    1.52
   0 -15  11   21.89    1.89
   0 -15  12    1.06    1.23
   0 -15  13   32.08    2.18
   0 -15  14   13.51    1.66
   0 -15  15    2.01    1.25
   0 -15  16    1.00    0.97
   0 -15  16   -1.10    1.21
   0 -15  17    1.24    0.96
   0 -15  18    5.07    1.02
   0 -15  19    0.06    0.82
   0 -15  20    1.90    0.78
   0  16   0   20.81    1.97
   0 -16   0   20.30    5.60
   0 -16  -1   80.60    9.76
   0  16   1   86.61    3.30
   0  16  -1   84.09    3.26
   0 -16   1   68.88    9.18
   0  16   2    0.79    1.30
   0  16  -2    1.61    1.30
   0 -16   2    1.37    2.87
   0  16   3   10.07    1.65
   0 -16   3    5.56    4.79
   0 -16  -3    5.33    3.49
   0  16  -3    9.41    1.57
   0  16  -4   -2.81    1.34
   0 -16   4   -7.11    4.06
   0 -16   5    8.45    3.81
   0  16  -5    0.35    1.29
   0 -16   6    1.29    1.11
   0  16  -6   -0.19    1.26
   0  16  -7    1.76    1.33
   0 -16   7    2.49    1.23
   0 -16   8    1.77    1.12
   0 -16   9    5.41    1.31
   0 -16  10    2.78    1.19
   0 -16  11   -0.27    1.11
   0 -16  12    0.53    1.19
   0 -16  13    1.99    1.19
   0 -16  14    1.30    1.12
   0 -16  15    3.73    1.19
   0 -16  16    4.20    1.02
   0 -16  17    2.66    0.90
   0 -16  18    1.06    0.76
   0 -16  19    0.82    0.64
   0  17   0   -0.49    1.30
   0  17  -1   18.06    1.92
   0  17   1   20.15    1.99
   0  17  -2   44.56    2.61
   0  17   2   45.87    2.58
   0  17   3   16.95    1.89
   0  17  -3   14.28    1.78
   0  17   4   11.41    1.66
   0  17  -4   12.09    1.74
   0  17  -5    3.18    1.34
   0  17   5    0.16    1.43
   0  17  -6   11.76    1.72
   0 -17   7    3.66    1.12
   0 -17   8    0.37    1.08
   0 -17   9   10.29    1.36
   0 -17  10    3.38    1.19
   0 -17  11    2.87    1.14
   0 -17  12    0.19    0.99
   0 -17  13    2.00    1.06
   0 -17  14    0.07    1.02
   0 -17  15    0.18    0.81
   0 -17  16    1.56    0.82
   0 -17  17    1.54    0.73
   0  17  17    2.02    0.68
   0  18   0    7.48    1.64
   0  18  -1    0.59    1.31
   0  18   1    0.27    1.29
   0  18   2    2.25    1.39
   0  18  -2    0.76    1.24
   0  18   3   14.29    1.72
   0  18  -3   14.45    1.84
   0  18  -4    7.65    1.57
   0  18   4    8.67    1.61
   0  18   5    0.11    1.46
   0  18  -5    3.18    1.41
   0  18   6   61.78    2.76
   0  18   7   23.66    1.92
   0  18   8    0.13    1.48
   0  18   9    0.33    1.33
   0  18  10    4.82    1.26
   0  18  11    1.00    1.07
   0  18  12   -0.17    1.00
   0  18  13    1.11    0.94
   0 -18  14    1.53    0.80
   0  18  14    1.18    0.85
   0  18  15    0.15    0.70
   0 -18  15    0.34    0.64
   0  18  16    0.33    0.60
   0  19   0   -0.85    1.27
   0  19   1   12.57    1.68
   0  19  -1   13.49    1.76
   0  19  -2    3.24    1.34
   0  19   2    3.59    1.36
   0  19  -3    3.66    1.32
   0  19   3    4.26    1.37
   0  19  -4    0.66    1.25
   0  19   4    0.02    1.30
   0  19  -5    3.41    1.26
   0  19   5    0.18    1.34
   0  19   6    8.68    1.46
   0  19   7    1.83    1.18
   0  19   8    0.00    1.06
   0  19   9    2.43    1.15
   0  19  10    1.20    1.00
   0  19  11   -0.25    0.92
   0  19  12    0.25    0.84
   0  19  13    1.15    0.79
   0 -19  13    1.22    0.66
   0  19  14    0.71    0.69
   0  19  15    0.98    0.58
   0  20   0   12.51    1.59
   0  20  -1    1.01    1.18
   0  20   1    0.71    1.16
   0  20  -2    0.08    1.10
   0  20   2   -1.11    1.17
   0  20   3    1.27    1.13
   0  20  -3    0.13    1.12
   0  20   4    1.16    1.13
   0  20   5    0.29    1.07
   0  20   6    1.11    1.06
   0  20   7    2.78    1.12
   0  20   8    0.86    0.99
   0  20   9    0.06    0.90
   0  20  10    2.03    0.92
   0  20  11    1.32    0.82
   0  20  12   -0.20    0.67
   0  20  13    3.16    0.71
   0  21   0   -0.74    1.03
   0  21  -1    0.88    0.98
   0  21   1    0.62    1.03
   0  21  -2    0.28    0.98
   0  21   2    0.20    1.01
   0  21   3    0.38    1.01
   0  21   4    1.77    1.00
   0  21   5   -0.03    0.92
   0  21   6    0.03    0.90
   0  21   7    0.43    0.87
   0  21   8    0.16    0.80
   0  21   9    0.06    0.74
   0  21  10    2.49    0.74
   0  21  11   -0.17    0.60
   0  22   0    0.11    0.84
   0  22   1    2.87    0.95
   0  22   2    0.23    0.84
   0  22   3   -0.04    0.80
   0  22   4   -0.11    0.82
   0  22   5   -0.10    0.77
   0  22   6    2.30    0.80
   0  22   7    1.74    0.75
   0  22   8    0.59    0.65
  -1   0   0    0.25    0.25
  -1   0  -1 6445.18   21.81
   1   0   2 2282.98   13.84
   1   0   3   94.01    3.60
   1   0  -3   96.96    2.68
   1   0   4  685.71   10.94
  -1   0  -4  664.05   11.11
   1   0  -4  675.47    8.73
  -1   0  -5 4692.88   32.30
   1   0  -5 4535.64   26.18
  -1   0  -6  275.18    8.85
   1   0  -6  248.64    7.11
  -1   0  -7 3724.44   34.48
   1   0  -7 3449.83   28.76
  -1   0  -8  105.11    6.37
   1   0  -8   84.35    4.99
   1   0  -9   70.82    4.97
  -1   0  -9   71.97    5.71
  -1   0 -10    3.99    2.11
   1   0 -10    2.98    1.75
  -1   0 -11  642.35   18.57
   1   0 -11  551.52   15.16
  -1   0 -12  206.58   11.35
  -1   0 -13   22.95    4.40
  -1   0 -14   48.03    6.23
  -1   0  14   41.87    1.95
   1   0  14   43.78    2.14
  -1   0 -15   55.79    6.85
  -1   0  15   55.79    2.44
   1   0  15   57.51    2.56
   1   0  16    3.65    1.45
  -1   0  16    5.07    1.27
  -1   0  17   12.12    1.74
   1   0  17   15.01    1.84
   1   0  18   -0.13    1.38
  -1   0  18    0.89    1.31
  -1   0  19   12.40    1.97
   1   0  19   11.18    2.00
   1   0  19    9.28    1.83
  -1   0  20   20.99    2.25
   1   0  20   17.95    2.20
   1   0  20   16.76    2.02
  -1   0  20   19.76    2.08
   1   0  21    8.56    1.64
  -1   0  21    9.60    1.64
  -1   0  21    6.42    1.77
   1   0  21    6.71    1.78
  -1   0  22    0.17    1.51
   1   0  22    1.52    1.32
  -1   0  22    1.77    1.32
  -1   0  23    0.37    1.20
   1   0  23   -0.41    1.21
   1   0  24    3.53    1.31
  -1   0  24    4.99    1.38
   1   0  25   -0.16    1.03
  -1   0  25    0.01    1.05
   1   0  26   -0.16    0.98
  -1   0  26    0.00    0.94
   1  -1  26    1.96    1.06
   1  -1  25    1.02    1.13
  -1   1  25    0.01    1.04
   1  -1  24    0.09    1.15
  -1   1  24    0.72    1.16
   1  -1  23    1.35    1.27
  -1   1  23    1.15    1.19
  -1   1  22    1.76    1.31
   1  -1  22   -0.13    1.50
   1  -1  22    2.49    1.36
   1  -1  21    9.93    1.72
   1  -1  21    7.30    1.77
  -1   1  21    5.91    1.82
  -1   1  21    9.19    1.63
  -1   1  20   29.50    2.51
  -1   1  20   31.90    2.39
   1  -1  20   33.25    2.57
   1  -1  19   69.71    3.38
  -1   1  19   67.79    3.20
  -1   1  19   66.33    3.34
  -1   1  18   27.04    2.22
  -1   1  18   27.15    2.34
   1  -1  18   27.29    2.31
   1  -1  17   14.82    1.79
  -1   1  17   14.61    1.81
  -1   1  16    2.61    1.20
  -1  -1 -16    0.05    2.14
   1  -1  16    2.95    1.30
  -1  -1 -15   19.09    4.30
   1  -1  15   18.65    1.69
  -1   1  15   19.51    1.68
   1  -1  14    6.83    1.26
  -1   1  14    5.87    1.18
  -1  -1 -13    8.34    3.11
  -1  -1 -12  229.89   11.59
  -1  -1 -11    4.28    2.36
  -1  -1 -10  450.31   14.54
  -1  -1  -9   67.33    5.45
  -1  -1  -8   58.01    4.80
   1  -1   7  965.43   18.41
  -1  -1  -7  950.13   17.22
   1  -1   6 4212.30   35.24
   1  -1   5 3719.88   30.59
   1  -1   4  609.64   10.98
  -1  -1  -4  572.84   10.42
   1  -1   3   17.52    1.96
  -1  -1  -3   20.48    1.99
   1  -1   2 1521.28   13.63
  -1  -1  -2 1509.33   13.42
   1  -1   1 1465.68   11.62
  -1   1   0  200.49    3.34
  -1  -1   1 1507.58    9.71
  -1   1  -1 1519.27   11.62
   1  -1  -2 1549.37    7.04
  -1  -1   2 1509.51   12.65
  -1   1  -2 1506.72   13.64
  -1   1  -3   19.58    2.04
  -1  -1   3   20.67    2.03
  -1   1  -4  600.27   11.03
  -1   1  -5 3573.46   29.53
   1  -1  -5 3486.35   21.55
   1  -1  -6 3871.83   25.84
  -1   1  -6 4018.32   34.04
  -1   1  -7  945.40   17.78
   1  -1  -7  883.22   13.81
  -1   1  -8   55.93    4.89
   1  -1  -8   49.07    3.79
  -1   1  -9   58.53    5.44
   1  -1  -9   51.37    4.16
   1  -1 -10  405.12   12.08
  -1   1 -10  466.49   15.41
   1  -1 -11    6.05    1.96
  -1   1 -11    5.66    2.55
   1  -1 -12  174.39    8.82
  -1   1 -12  235.52   12.15
  -1   1 -13    7.90    2.95
   1  -1 -13    6.91    2.16
   1   1  14    6.90    1.38
  -1  -1  14    9.62    1.30
   1   1  15   16.95    1.74
  -1  -1  15   18.71    1.61
  -1  -1  16    2.40    1.15
   1   1  16    3.61    1.47
  -1  -1  17   15.08    1.79
   1   1  17   12.67    1.92
  -1  -1  18   25.78    2.27
   1   1  18   27.47    2.21
   1   1  18   25.11    2.38
   1   1  19   62.29    3.34
  -1  -1  19   62.88    3.14
   1   1  19   69.76    3.28
  -1  -1  20   30.42    2.46
   1   1  20   31.29    2.47
   1   1  20   25.71    2.53
   1   1  21    8.55    1.69
  -1  -1  21    7.54    1.67
  -1  -1  21    8.26    1.77
   1   1  22    2.51    1.36
  -1  -1  22    2.27    1.29
  -1  -1  22   -0.55    1.56
  -1  -1  23   -0.29    1.44
   1   1  23    1.31    1.30
  -1  -1  23    1.38    1.24
   1   1  24    1.10    1.21
  -1  -1  24   -0.24    1.12
   1   1  25    0.62    1.09
  -1  -1  25    0.82    1.06
  -1  -1  26   -0.02    1.00
   1  -2  27    0.17    1.00
   1  -2  26    1.08    0.99
   1  -2  25    2.22    1.10
  -1   2  24    0.59    1.19
   1  -2  24    0.32    1.13
  -1   2  23    0.94    1.25
   1  -2  23    1.12    1.26
   1  -2  22    8.69    1.56
  -1   2  22    8.30    1.62
   1  -2  22    7.21    1.77
   1  -2  21    8.18    1.79
  -1   2  21   10.77    1.72
   1  -2  20   13.65    1.95
  -1   2  20   13.78    1.86
  -1   2  19  133.21    4.24
   1  -2  19  133.12    4.40
  -1   2  19  123.51    4.42
   1  -2  18   34.80    2.52
  -1   2  18   32.73    2.57
  -1   2  18   34.71    2.37
  -1   2  17   13.04    1.90
  -1   2  17   14.12    1.78
   1  -2  17   14.81    1.74
  -1   2  16   52.53    2.69
  -1  -2 -16   48.86    6.45
  -1   2  16   48.56    2.51
   1  -2  16   51.85    2.50
   1  -2  15   16.06    1.61
  -1   2  15   18.73    1.80
  -1  -2 -15   15.37    3.74
   1  -2  14  291.33    4.76
  -1  -2 -14  287.50   14.08
  -1  -2 -13   23.73    4.28
  -1  -2 -12   47.52    5.49
  -1  -2 -11  331.65   13.07
  -1  -2 -10   23.60    3.70
  -1  -2  -9  516.31   14.54
   1  -2   9  530.91   16.35
   1  -2   8  304.85   11.64
   1  -2   7  365.01   11.95
   1  -2   6 2372.67   28.09
  -1  -2  -6 2391.65   25.64
   1  -2   5 2188.00   24.75
  -1  -2  -5 2176.99   23.09
   1  -2   4  470.25   10.64
  -1  -2  -4  430.48    9.50
   1  -2   3 1454.07   17.06
   1  -2   2 1598.13   16.44
   1  -2   1 1017.54   12.15
  -1  -2   0  543.38    6.35
  -1  -2   1  980.37    9.86
  -1   2  -2 1721.63   16.27
  -1  -2   2 1664.02   14.95
  -1   2  -3 1478.23   16.90
  -1  -2   3 1481.97   16.14
   1  -2  -4  465.28    7.31
  -1  -2   4  448.49   10.14
  -1   2  -4  450.99   10.37
  -1   2  -5 2162.64   24.45
  -1  -2   5 2169.24   24.25
   1  -2  -5 2201.44   17.61
  -1   2  -6 2327.26   27.39
  -1  -2   6 2283.83   27.16
  -1   2  -7  359.37   11.63
   1  -2  -7  331.40    8.42
  -1   2  -8  298.81   11.34
   1  -2  -8  291.44    8.71
  -1   2  -9  499.35   15.40
   1  -2  -9  478.14   11.94
  -1   2 -10   16.33    3.35
   1  -2 -10   15.25    2.57
   1  -2 -11  273.77   10.30
  -1   2 -11  325.99   13.87
   1  -2 -12   40.39    4.39
  -1  -2  13   27.42    1.87
  -1  -2  13   29.12    1.62
   1   2  13   26.42    1.71
  -1  -2  14  299.34    4.72
   1   2  14  304.65    5.42
  -1  -2  14  298.18    5.43
   1   2  15   14.72    1.66
   1   2  15   15.17    1.61
  -1  -2  15   16.45    1.56
   1   2  16   55.12    2.87
   1   2  16   55.73    2.70
  -1  -2  16   56.42    2.51
   1   2  17   17.99    1.86
   1   2  17   15.43    2.08
  -1  -2  17   17.46    1.80
   1   2  18   33.44    2.40
  -1  -2  18   29.62    2.24
   1   2  18   28.68    2.58
   1   2  19  130.92    4.30
  -1  -2  19  123.51    4.13
   1   2  20   13.55    1.91
  -1  -2  20   12.58    1.92
   1   2  21    8.78    1.70
  -1  -2  21    8.79    1.76
  -1  -2  22    8.46    1.78
   1   2  22   10.51    1.73
  -1  -2  22    8.14    1.58
  -1  -2  23    1.46    1.39
  -1  -2  23    1.45    1.33
   1   2  23    1.43    1.34
   1   2  24    0.44    1.16
  -1  -2  24   -0.89    1.09
  -1  -2  25    0.04    1.12
  -1  -2  26    0.22    0.93
  -1  -2  27    0.16    0.93
   1  -3  27    0.09    0.86
   1  -3  26    1.93    0.98
   1  -3  25    1.05    1.03
   1  -3  24    1.81    1.16
   1  -3  23    0.49    1.22
  -1   3  23    0.14    1.21
   1  -3  23    0.01    1.44
   1  -3  22    0.07    1.31
  -1   3  22    0.81    1.28
   1  -3  22   -0.69    1.43
  -1   3  21    3.55    1.50
   1  -3  21    5.12    1.55
   1  -3  20    1.57    1.44
  -1   3  20    2.16    1.41
  -1   3  19    6.46    1.64
   1  -3  19    4.44    1.55
   1  -3  18   81.95    3.37
  -1   3  18   81.88    3.36
   1  -3  17   37.39    2.34
  -1   3  17   35.82    2.34
  -1   3  17   32.47    2.44
   1  -3  16   53.50    2.50
  -1   3  16   52.29    2.76
  -1  -3 -16   46.42    6.30
  -1   3  16   54.85    2.67
   1  -3  15   15.03    1.47
  -1   3  15   13.46    1.77
  -1   3  15   14.49    1.55
  -1  -3 -15   12.03    3.66
   1  -3  14    1.75    0.98
  -1   3  14    2.97    1.17
  -1   3  14    2.00    1.09
  -1  -3 -14    3.05    2.65
  -1  -3 -13  162.34   10.20
  -1   3  13  155.18    3.68
  -1   3  13  147.71    3.53
   1  -3  13  152.74    3.87
   1  -3  13  157.20    3.33
  -1  -3 -12  288.97   12.90
  -1  -3 -11  162.03    9.27
   1  -3  10  279.37   13.13
   1  -3   9  338.10   13.59
   1  -3   8    6.01    2.96
  -1  -3  -7 1160.48   19.74
   1  -3   7 1161.72   22.21
   1  -3   6  383.88   12.07
  -1  -3  -6  407.49   11.15
  -1  -3  -5 1812.87   21.98
   1  -3   5 1852.25   24.57
   1  -3   4 1916.98   23.48
   1  -3   3  955.19   15.62
   1  -3   2 2346.37   23.07
   1  -3   1 1362.96   16.58
   1  -3   0  400.96    8.60
  -1  -3   0  407.76    7.28
  -1  -3   1 1352.25   14.15
  -1  -3   2 2500.89   21.04
  -1  -3   3  960.06   14.38
  -1  -3   4 1933.31   22.18
  -1  -3   5 1828.51   23.72
   1  -3  -5 1832.26   17.67
  -1  -3   6  401.18   12.10
   1  -3  -6  385.82    8.74
  -1  -3   7 1128.46   21.52
  -1  -3   8    7.20    2.57
   1  -3  -9  297.80    9.41
   1  -3 -10  252.79    9.38
   1  -3 -11  137.03    7.33
   1  -3 -12  234.42    9.91
   1   3  13  157.86    3.73
  -1  -3  13  159.45    3.78
  -1  -3  14    2.17    1.21
  -1  -3  14    3.39    1.10
   1   3  14    2.89    1.15
   1   3  14    2.98    1.34
   1   3  15   16.26    1.61
  -1  -3  15   16.14    1.79
   1   3  15   17.60    1.97
  -1  -3  15   16.28    1.52
   1   3  16   51.22    2.82
   1   3  16   54.25    2.71
  -1  -3  16   53.67    2.42
  -1  -3  17   33.77    2.19
   1   3  17   36.32    2.39
   1   3  18   91.00    3.57
  -1  -3  18   87.17    3.37
  -1  -3  19    5.30    1.60
   1   3  19    6.42    1.64
  -1  -3  20    0.31    1.45
   1   3  20    0.45    1.39
   1   3  21    3.53    1.53
  -1  -3  21    3.01    1.44
  -1  -3  22    0.39    1.41
   1   3  22    1.04    1.29
  -1  -3  23    2.38    1.31
   1   3  23    1.97    1.42
  -1  -3  23    0.87    1.35
  -1  -3  24    2.30    1.17
  -1  -3  24    0.23    1.33
  -1  -3  25    0.22    1.04
  -1  -3  26    0.02    0.95
  -1  -3  27    0.01    0.83
   1  -4  27    0.04    0.76
   1  -4  26    1.11    0.90
   1  -4  25    1.22    1.04
   1  -4  24    5.31    1.26
   1  -4  23    0.07    1.19
   1  -4  23   -1.06    1.35
  -1   4  22    8.47    1.62
   1  -4  22    9.34    1.75
  -1   4  21   13.41    1.87
   1  -4  21   14.95    1.93
  -1   4  20    9.76    1.73
   1  -4  20    9.54    1.82
   1  -4  19   49.27    2.81
  -1   4  19   49.85    2.80
   1  -4  18   15.53    1.89
  -1   4  18   16.56    1.96
  -1   4  17   12.37    1.74
   1  -4  17   11.86    1.64
  -1   4  16    5.42    1.32
   1  -4  16    5.35    1.25
  -1  -4 -15   66.35    7.12
  -1   4  15   67.07    3.04
   1  -4  15   71.15    2.62
  -1   4  15   73.50    2.87
  -1  -4 -14  127.36    9.35
  -1   4  14  120.33    3.39
   1  -4  14  116.47    3.66
   1  -4  14  117.98    3.12
  -1   4  14  115.44    3.60
  -1   4  13   37.92    1.96
   1  -4  13   36.18    2.15
  -1   4  13   37.41    2.15
   1  -4  13   39.75    1.89
  -1  -4 -13   38.17    5.28
  -1  -4 -12   39.25    5.06
   1  -4  11   98.29    8.67
   1  -4  10  179.55   11.11
   1  -4   9  187.21   10.73
  -1  -4  -8  192.36    8.90
   1  -4   8  186.07   10.16
   1  -4   7  581.49   16.59
  -1  -4  -7  573.81   14.61
   1  -4   6 1238.38   22.94
  -1  -4  -6 1220.82   20.28
   1  -4   5  550.97   14.55
   1  -4   4 1000.99   18.68
   1  -4   3  225.15    8.58
   1  -4   2 1890.26   23.17
  -1  -4  -1 1421.16   15.76
   1  -4   1 1460.82   19.61
   1  -4   0 3665.89   29.98
  -1  -4   0 3569.30   25.82
  -1  -4   1 1431.60   17.10
  -1  -4   2 1963.30   21.34
  -1  -4   3  230.23    7.85
  -1  -4   4 1033.53   17.63
  -1  -4   5  567.27   14.05
  -1  -4   6 1236.54   22.23
   1  -4  -6 1256.63   17.07
  -1  -4   7  584.46   16.34
   1  -4  -7  560.55   12.01
  -1  -4   8  192.58   10.00
  -1  -4   9  190.59   10.52
   1  -4 -10  154.72    7.50
   1  -4 -11   95.17    6.18
   1  -4 -12   28.92    3.71
  -1  -4  13   39.64    2.16
   1   4  13   36.47    1.97
   1   4  14  124.91    3.53
  -1  -4  14  120.86    3.58
  -1  -4  15   71.93    3.10
  -1  -4  15   75.34    2.70
   1   4  15   71.00    2.91
   1   4  16    5.19    1.36
  -1  -4  16    4.58    1.22
  -1  -4  16    3.65    1.63
   1   4  17   12.59    1.81
  -1  -4  17   14.18    1.73
   1   4  18   16.13    1.93
  -1  -4  18   16.99    1.89
  -1  -4  19   42.93    2.58
   1   4  19   46.10    2.79
  -1  -4  20    7.86    1.67
   1   4  20    9.49    1.72
  -1  -4  21   14.29    1.90
   1   4  21   13.72    1.91
   1   4  22    9.91    1.74
  -1  -4  22   10.11    1.72
  -1  -4  23    0.36    1.20
  -1  -4  23    1.13    1.30
  -1  -4  24    2.93    1.33
  -1  -4  24    3.79    1.23
  -1  -4  25    0.06    1.00
  -1  -4  26    0.01    0.89
  -1  -4  27    0.08    0.77
   1  -5  26    1.62    0.89
   1  -5  25    3.21    1.05
   1  -5  24   -0.25    1.36
   1  -5  24    2.71    1.19
   1  -5  23    3.10    1.27
   1  -5  23    2.48    1.44
   1  -5  22    1.65    1.35
   1  -5  21    5.53    1.59
  -1   5  21    5.96    1.59
  -1   5  20    9.75    1.78
   1  -5  20   12.89    1.82
   1  -5  19    4.52    1.55
  -1   5  19    2.94    1.54
   1  -5  18    1.26    1.27
  -1   5  18   -0.20    1.31
  -1   5  17   83.74    3.38
   1  -5  17   83.67    3.16
  -1   5  16   12.24    1.60
   1  -5  16   16.52    1.71
  -1  -5 -15   71.80    7.09
   1  -5  15   71.03    2.69
   1  -5  15   63.43    3.01
  -1   5  15   65.36    2.82
   1  -5  14   43.29    2.03
  -1   5  14   44.09    2.27
  -1  -5 -14   40.86    5.71
   1  -5  14   44.37    2.48
  -1   5  13   17.65    1.56
   1  -5  13   20.56    1.82
  -1  -5 -13   21.37    4.14
  -1   5  12    4.14    1.07
  -1  -5 -12    4.41    2.49
   1  -5  12    4.39    1.23
   1  -5  12    4.61    3.17
   1  -5  11   63.72    7.51
   1  -5  10   71.47    7.64
  -1  -5  -9  815.15   19.71
   1  -5   9  781.65   22.59
  -1  -5  -8   68.74    5.76
   1  -5   8   61.37    6.45
  -1  -5  -7  880.10   19.12
   1  -5   7  822.33   20.93
   1  -5   6  377.20   13.63
  -1  -5  -6  371.29   11.80
   1  -5   5  433.06   13.89
   1  -5   4  573.43   15.34
   1  -5   3  104.34    6.53
   1  -5   2  260.94    9.64
   1  -5   1   21.98    3.48
  -1  -5  -1   20.31    2.75
  -1  -5   0  162.72    6.66
   1  -5   0  133.56    6.82
  -1  -5   1   18.02    2.83
  -1  -5   2  288.01    9.19
  -1  -5   3  116.50    6.34
  -1  -5   4  592.84   14.53
  -1  -5   5  437.97   13.26
  -1  -5   6  392.98   13.17
  -1  -5   7  862.92   20.73
   1  -5  -7  828.74   15.78
  -1  -5   8   63.79    6.32
   1  -5  -8   65.67    4.83
  -1  -5   9  797.37   22.23
  -1  -5  10   56.77    6.72
   1  -5 -11   57.17    5.01
  -1  -5  12    4.35    1.17
   1  -5 -12    5.48    2.03
   1   5  12    5.24    1.22
  -1  -5  13   19.43    1.67
   1   5  13   19.39    1.68
  -1  -5  14   40.89    2.34
   1   5  14   44.74    2.36
   1   5  15   69.08    2.95
  -1  -5  15   69.69    3.05
   1   5  16   15.38    1.82
  -1  -5  16   12.32    1.96
  -1  -5  16   12.91    1.60
  -1  -5  17   86.00    3.71
   1   5  17   84.26    3.52
  -1  -5  17   79.94    3.06
  -1  -5  18    0.84    1.25
   1   5  18    0.77    1.45
  -1  -5  19    3.56    1.42
   1   5  19    4.17    1.57
  -1  -5  20   10.23    1.71
   1   5  20   12.89    1.88
  -1  -5  21    6.52    1.55
  -1  -5  22    1.50    1.39
  -1  -5  23    3.17    1.41
  -1  -5  24    0.33    1.26
  -1  -5  24    1.43    1.09
  -1  -5  25    0.07    1.13
  -1  -5  26    0.11    0.87
   1  -6  26    1.52    0.78
   1  -6  25    1.66    0.95
   1  -6  24    0.54    1.24
   1  -6  24    0.13    1.00
   1  -6  23   -0.01    1.24
   1  -6  22   -0.04    1.28
   1  -6  21    2.02    1.43
   1  -6  20   19.33    1.95
   1  -6  19    7.06    1.61
   1  -6  18    2.96    1.34
  -1   6  18   -0.16    1.48
   1  -6  17   26.62    2.06
  -1   6  17   27.21    2.25
   1  -6  16   12.45    1.61
  -1   6  16   10.81    1.67
   1  -6  16    9.23    1.88
   1  -6  15   16.60    1.87
  -1   6  15   15.41    1.70
   1  -6  15   16.56    1.56
  -1   6  14   21.35    1.85
   1  -6  14   23.85    1.96
  -1  -6 -14   19.24    4.11
  -1   6  13   17.92    1.63
   1  -6  13   17.91    1.72
  -1  -6 -13   22.22    4.13
   1  -6  12   86.26    2.83
  -1   6  12   80.45    2.75
   1  -6  12   86.54    9.14
   1  -6  11  314.39   16.28
  -1  -6 -10   36.24    4.83
   1  -6  10   30.83    5.66
   1  -6   9   67.72    7.32
  -1  -6  -9   75.90    6.60
  -1  -6  -8  225.09   10.72
   1  -6   8  216.97   12.05
   1  -6   7 1021.44   24.65
  -1  -6  -7 1010.62   21.38
   1  -6   6   86.69    7.08
   1  -6   5  321.46   12.90
   1  -6   4   78.14    6.48
   1  -6   3  261.89   10.97
  -1  -6  -2  143.86    6.71
   1  -6   2  131.88    7.67
   1  -6   1 1784.61   26.87
  -1  -6  -1 1816.09   23.30
  -1  -6   0   18.66    3.02
   1  -6   0   17.97    3.36
  -1  -6   1 1862.08   24.86
   1  -6  -1 1782.82   25.79
  -1  -6   2  147.71    7.46
  -1  -6   3  240.16    9.77
  -1  -6   4   65.78    5.47
  -1  -6   5  349.16   12.66
  -1  -6   6   97.98    7.37
   1  -6  -7  996.73   18.51
  -1  -6   7 1036.49   23.69
   1  -6  -8  215.83    8.97
  -1  -6   8  233.87   12.17
  -1  -6   9   76.99    7.62
   1  -6  -9   71.73    5.36
  -1  -6  10   33.49    5.63
  -1  -6  11  315.02   16.09
   1   6  12   84.94    2.92
  -1  -6  12   89.04    2.88
  -1  -6  13   18.29    1.71
   1   6  13   17.33    1.64
   1   6  14   21.15    1.89
  -1  -6  14   22.23    1.96
   1   6  15   14.80    1.78
  -1  -6  15   14.69    1.78
  -1  -6  16   13.70    2.01
  -1  -6  16   13.62    1.61
   1   6  16   13.48    1.89
  -1  -6  17   29.91    2.13
   1   6  17   29.21    2.40
  -1  -6  17   25.76    2.44
   1   6  18    1.28    1.41
  -1  -6  18    3.15    1.41
  -1  -6  19    6.22    1.47
  -1  -6  20   16.35    1.92
  -1  -6  21    1.57    1.32
  -1  -6  22   -1.99    1.37
  -1  -6  23    0.81    1.20
  -1  -6  24    0.00    1.04
  -1  -6  24   -0.29    1.19
  -1  -6  25    0.69    1.04
  -1  -6  25    0.00    1.04
  -1  -6  26    0.02    0.82
   1  -7  26    0.03    0.79
   1  -7  25    3.84    0.98
   1  -7  24    1.81    1.18
   1  -7  24    0.98    1.02
   1  -7  23    5.59    1.42
   1  -7  22    1.30    1.25
   1  -7  21   -0.46    1.30
   1  -7  20   21.43    2.03
   1  -7  19    1.69    1.26
   1  -7  18   36.50    2.35
   1  -7  17   69.14    2.91
   1  -7  16   28.97    2.40
   1  -7  16   31.64    2.09
   1  -7  15   18.72    2.07
   1  -7  14   18.37    1.91
  -1   7  14   15.32    1.70
  -1   7  13   30.12    2.02
   1  -7  13   33.51    6.66
   1  -7  13   33.57    2.14
   1  -7  12   48.62    2.32
   1  -7  12   44.42    7.23
   1  -7  11  124.10    3.18
   1  -7  11  137.83   11.55
  -1  -7 -10   55.79    6.10
   1  -7  10   55.54    7.42
   1  -7   9   35.36    5.98
  -1  -7  -9   36.67    4.94
  -1  -7  -8  139.55    8.94
   1  -7   8  118.50    9.61
   1  -7   7  135.97    9.80
  -1  -7  -7  123.43    8.08
   1  -7   6   17.33    4.10
   1  -7   5  210.60   11.30
   1  -7   4   64.40    6.53
   1  -7   3  126.71    8.42
   1  -7   2  353.65   13.35
  -1  -7  -2  343.75   11.30
  -1  -7  -1   14.73    2.83
   1  -7   1   14.45    3.31
  -1  -7   0  217.37    9.34
   1  -7   0  204.50    9.90
   1  -7  -1   18.14    3.40
  -1  -7   1   15.61    3.11
  -1  -7   2  353.72   12.32
   1  -7  -2  343.89   12.51
  -1  -7   3  133.98    7.99
  -1  -7   4   51.34    5.32
  -1  -7   5  219.89   10.84
  -1  -7   6   18.26    4.02
  -1  -7   7  123.20    9.01
  -1  -7   8  134.11    9.80
   1  -7  -8  131.27    7.57
  -1  -7   9   35.11    5.73
   1  -7  -9   32.75    4.05
  -1  -7  10   48.08    6.62
   1  -7 -10   69.94    5.78
  -1  -7  11  127.92   10.77
  -1  -7  11  122.62    3.20
  -1  -7  12   50.14    2.32
  -1  -7  13   34.26    2.12
  -1  -7  14   16.67    1.83
  -1  -7  15   17.26    1.96
  -1  -7  16   32.08    2.46
  -1  -7  17   65.72    2.86
  -1  -7  17   65.72    3.38
  -1  -7  18   35.15    2.76
  -1  -7  18   34.15    2.27
  -1  -7  19    2.08    1.37
  -1  -7  20   18.31    1.91
  -1  -7  21    0.57    1.25
  -1  -7  22    1.24    1.28
  -1  -7  23    4.45    1.29
  -1  -7  24   -0.85    1.22
  -1  -7  24    0.87    1.05
  -1  -7  25    0.08    1.00
  -1  -7  25    3.07    1.13
  -1  -7  26    0.03    0.82
   1  -8  25    1.71    0.86
   1  -8  24    0.57    0.99
   1  -8  24   -0.06    1.11
   1  -8  23    6.93    1.38
   1  -8  22   -0.03    1.25
   1  -8  21    2.23    1.33
   1  -8  20    0.70    1.31
   1  -8  19   20.06    1.93
   1  -8  18    3.52    1.36
   1  -8  17    1.76    1.21
   1  -8  16   49.40    2.47
   1  -8  16   47.99    2.90
   1  -8  15   11.28    1.88
   1  -8  14    8.98    1.55
   1  -8  13    9.06    1.54
   1  -8  13    3.33    3.56
   1  -8  12    9.09    4.13
   1  -8  12    5.97    1.30
  -1  -8 -11   40.83    5.52
   1  -8  11   43.37    6.96
   1  -8  11   42.86    2.13
   1  -8  10    6.40    3.75
  -1  -8 -10    5.46    2.62
  -1  -8  -9   97.08    8.08
   1  -8   9   86.28    8.91
   1  -8   8  102.46    9.33
  -1  -8  -8   90.44    7.50
   1  -8   7    5.55    3.51
   1  -8   6  158.01   10.87
   1  -8   5  414.11   16.67
   1  -8   4   50.75    6.18
   1  -8   3  261.74   12.81
  -1  -8  -3  281.40   11.42
   1  -8   2  203.50   11.18
  -1  -8  -2  209.23    9.78
  -1  -8  -1  242.79   10.53
   1  -8   1  220.69   11.30
   1  -8   0   31.34    4.75
  -1  -8   0   19.20    3.59
   1  -8  -1  222.91   11.02
  -1  -8   1  237.59   10.87
   1  -8  -2  206.01   10.60
  -1  -8   2  193.97   10.03
  -1  -8   3  259.73   11.91
   1  -8  -3  264.66   12.04
  -1  -8   4   52.76    5.87
  -1  -8   5  427.09   15.97
  -1  -8   6  162.37   10.36
  -1  -8   7    6.04    3.12
  -1  -8   8   83.76    8.19
   1  -8  -8   96.71    6.85
  -1  -8   9   92.16    8.94
   1  -8  -9   90.50    6.77
  -1  -8  10   10.31    4.21
  -1  -8  10    6.72    1.20
   1  -8 -10    9.85    2.81
  -1  -8  11   48.69    2.23
  -1  -8  11   46.16    7.07
  -1  -8  12    4.89    3.18
  -1  -8  12    8.00    1.40
  -1  -8  13    9.17    1.49
  -1  -8  14    8.05    1.58
  -1  -8  15    8.67    1.77
  -1  -8  16   52.30    2.96
  -1  -8  17    0.24    1.58
  -1  -8  17    0.34    1.18
  -1  -8  18    3.46    1.34
  -1  -8  18    2.43    1.73
  -1  -8  19   22.63    1.98
  -1  -8  20    0.07    1.21
  -1  -8  21    0.95    1.22
  -1  -8  22   -1.44    1.21
  -1  -8  23    6.72    1.39
  -1  -8  24    1.36    1.02
  -1  -8  25    0.64    0.91
  -1  -8  25    0.02    0.82
   1  -9  25    2.78    0.80
   1  -9  24   -0.33    0.95
   1  -9  24    0.30    0.87
   1  -9  23    0.53    1.05
   1  -9  22    0.60    1.16
   1  -9  21   -1.18    1.23
   1  -9  20   15.64    1.72
   1  -9  19   10.16    1.62
   1  -9  18    3.26    1.32
   1  -9  17    6.59    1.40
   1  -9  17    4.13    1.66
   1  -9  16   26.84    1.95
   1  -9  16   24.20    2.34
   1  -9  15    8.64    1.75
   1  -9  14   12.62    5.05
   1  -9  14   10.38    1.71
   1  -9  13   42.75    7.44
   1  -9  13   43.91    2.45
   1  -9  12    1.05    1.19
   1  -9  12    1.55    3.50
  -1  -9 -11   83.87    7.95
   1  -9  11   85.18    2.85
   1  -9  11   84.55   10.00
   1  -9  10   80.58    9.42
   1  -9  10   80.59    2.64
  -1  -9 -10   76.60    7.65
   1  -9   9  169.68   12.74
  -1  -9  -9  173.44   11.15
   1  -9   8  144.08   11.51
  -1  -9  -8  136.25    9.69
   1  -9   7    1.35    2.90
   1  -9   6   23.80    5.10
   1  -9   5   72.32    7.81
  -1  -9  -5   69.52    6.40
  -1  -9  -4  126.08    8.47
   1  -9   4  126.02    9.88
  -1  -9  -3   43.42    5.14
   1  -9   3   42.68    6.14
   1  -9   2  137.68    9.86
  -1  -9  -2  141.92    8.95
   1  -9   1   16.25    4.06
  -1  -9  -1   20.80    3.88
   1  -9   0  140.11    9.81
  -1  -9   0  145.67    9.14
  -1  -9   1   13.87    3.58
   1  -9  -1   14.89    3.92
   1  -9  -2  130.56    9.28
  -1  -9   2  138.56    9.25
   1  -9  -3   48.81    6.03
  -1  -9   3   47.74    5.85
  -1  -9   4  125.90    9.09
   1  -9  -4  120.40    8.97
  -1  -9   5   74.53    7.31
  -1  -9   6   17.25    4.55
  -1  -9   7    1.26    2.25
  -1  -9   8  132.63   10.51
   1  -9  -8  135.72    8.63
  -1  -9   9  150.71    3.51
   1  -9  -9  171.66    9.70
  -1  -9   9  182.75   13.01
  -1  -9  10   80.73    9.36
  -1  -9  10   77.19    2.72
   1  -9 -10   88.69    7.12
  -1  -9  11   88.30    9.81
  -1  -9  11   86.35    2.98
  -1  -9  12    4.59    3.57
  -1  -9  12    1.27    1.29
  -1  -9  13   50.20    2.60
  -1  -9  14   10.73    1.71
  -1  -9  15    9.34    1.74
  -1  -9  16   27.10    2.44
  -1  -9  17    4.53    1.74
  -1  -9  17    6.82    1.44
  -1  -9  18    2.69    1.31
  -1  -9  18    1.55    1.56
  -1  -9  19    9.89    1.59
  -1  -9  20   16.19    1.79
  -1  -9  21   -0.35    1.20
  -1  -9  22    1.36    1.21
  -1  -9  23    0.72    0.99
  -1  -9  24   -0.06    0.94
  -1  -9  25    0.02    0.84
  -1  -9  25    0.75    0.86
   1 -10  24    1.22    0.85
   1 -10  24   -0.30    0.86
   1 -10  23    0.40    0.98
   1 -10  22    1.40    1.12
   1 -10  21    0.01    1.14
   1 -10  20    5.61    1.31
   1 -10  19    4.90    1.32
   1 -10  18    3.61    1.28
   1 -10  17    5.37    1.38
   1 -10  17    3.79    1.67
   1 -10  16   28.16    2.04
   1 -10  16   24.77    2.30
   1 -10  15    7.26    1.76
   1 -10  14   -0.74    1.37
   1 -10  14    6.94    4.66
   1 -10  13   13.09    5.09
   1 -10  13    6.53    1.56
   1 -10  12   29.42    2.05
   1 -10  12   25.38    6.57
  -1 -10 -11   12.10    3.45
   1 -10  11   13.08    1.55
   1 -10  10    3.78    3.85
  -1 -10 -10    4.96    2.46
   1 -10  10    5.48    1.22
  -1 -10  -9   32.39    5.42
   1 -10   9   28.65    1.75
   1 -10   9   26.68    6.27
  -1 -10  -8   41.32    5.57
   1  10  -8   41.46    1.87
   1 -10   8   44.87    1.95
   1 -10   8   36.31    6.86
   1 -10   7   77.64    8.79
  -1 -10  -6   35.54    5.17
   1 -10   6   30.70    6.21
   1 -10   5   81.08    8.68
  -1 -10  -5   76.67    7.35
  -1 -10  -4   44.69    5.59
   1 -10   4   47.59    6.92
  -1 -10  -3   43.62    5.63
   1 -10   3   50.51    6.94
  -1 -10  -2   78.47    7.35
   1 -10   2   70.81    7.73
   1 -10   1   45.31    6.38
  -1 -10  -1   32.45    4.92
   1 -10   0  115.43    9.43
  -1 -10   0  112.03    8.65
  -1 -10   1   39.45    5.62
   1 -10  -1   38.67    5.98
   1 -10  -2   73.80    7.63
  -1 -10   2   67.74    7.14
   1 -10  -3   47.56    6.29
  -1 -10   3   47.56    6.37
  -1 -10   4   53.63    6.66
   1 -10  -4   42.04    5.93
   1 -10  -5   70.72    7.58
  -1 -10   5   68.35    7.49
  -1 -10   6   22.90    5.06
  -1  10  -7   88.95    2.62
  -1 -10   7   80.58    2.64
  -1 -10   7   85.51    8.81
   1 -10  -8   45.30    5.48
  -1 -10   8   48.34    7.01
  -1  10  -8   44.65    2.04
  -1 -10   8   43.28    2.13
   1 -10  -9   32.76    4.61
  -1 -10   9   27.24    1.80
  -1 -10   9   29.32    5.95
  -1 -10  10    5.22    1.28
  -1 -10  10   -0.19    2.77
  -1 -10  11   18.58    5.27
  -1 -10  11   14.71    1.65
  -1 -10  12   22.48    6.10
  -1 -10  12   27.82    2.02
  -1 -10  13    6.90    1.55
  -1 -10  14    0.40    1.44
  -1 -10  15    8.92    1.81
  -1 -10  16   27.97    2.40
  -1 -10  17    4.59    1.68
  -1 -10  17    4.78    1.31
  -1 -10  18    4.15    1.28
  -1 -10  18    2.48    1.64
  -1 -10  19    2.84    1.23
  -1 -10  20    4.21    1.26
  -1 -10  21   -0.03    1.07
  -1 -10  22    0.06    1.15
  -1 -10  23    0.38    0.96
  -1 -10  24   -0.28    0.94
   1 -11  24    1.05    0.71
   1 -11  23    0.66    0.88
   1 -11  22    3.05    1.04
   1 -11  21    3.12    1.19
   1 -11  20   -0.45    1.06
   1 -11  19   15.67    1.60
   1 -11  18   13.61    1.59
   1 -11  17   16.97    1.70
   1 -11  16   18.91    2.11
   1 -11  16   20.24    1.77
   1 -11  15   21.09    2.11
   1 -11  14   53.23    9.00
   1 -11  14   48.82    2.70
   1 -11  13   41.59    8.31
   1 -11  13   39.54    2.44
   1 -11  12   20.77    1.88
   1 -11  12   19.11    6.42
   1 -11  11   13.28    4.49
  -1 -11 -11   20.27    4.38
   1 -11  11   18.82    1.74
   1 -11  10   50.61    2.32
  -1 -11 -10   50.77    6.96
   1 -11  10   42.01    7.67
   1 -11   9    0.90    3.46
  -1 -11  -9    0.11    2.12
   1 -11   9    1.21    1.05
  -1 -11  -9   -0.55    2.84
   1  11  -8    7.88    1.17
   1 -11   8    8.13    1.24
   1 -11   8    6.56    4.35
  -1 -11  -8   12.84    3.82
  -1 -11  -8   10.99    3.84
   1 -11   7   16.79    5.47
   1 -11   7   15.24    1.32
  -1 -11  -7   22.71    4.59
   1  11  -7   16.81    1.38
  -1 -11  -6   17.04    4.02
   1 -11   6   10.66    4.38
   1  11  -6   15.21    1.27
  -1 -11  -5   41.43    5.89
   1  11  -5   38.39    1.76
   1 -11   5   38.37    6.45
   1 -11   4   15.99    4.87
  -1 -11  -4   15.16    3.69
   1  11  -4   14.26    1.24
   1 -11   3   44.28    6.70
  -1 -11  -3   39.84    5.77
  -1 -11  -2  141.18   10.21
   1 -11   2  154.79   11.80
   1 -11   1   58.88    7.46
  -1 -11  -1   73.00    7.57
  -1 -11   0   10.14    3.54
   1 -11   0   17.24    4.93
   1 -11  -1   62.76    7.64
  -1 -11   1   70.23    7.51
  -1 -11   2  142.48   10.69
  -1  11  -2  141.07    3.14
   1 -11  -2  141.53   11.06
  -1  11  -3   41.92    1.89
  -1 -11   3   38.67    6.10
   1 -11  -3   35.01    5.91
  -1  11  -4   15.64    1.35
   1 -11  -4   12.26    4.09
  -1 -11   4   15.78    4.26
  -1 -11   5   42.62    6.45
  -1  11  -5   36.98    1.79
   1 -11  -5   36.77    6.02
  -1 -11   6   14.45    1.43
  -1 -11   6   15.21    4.61
   1 -11  -6   15.21    4.08
  -1  11  -6   17.95    1.46
  -1  11  -7   15.70    1.41
   1 -11  -7   12.36    4.05
  -1 -11   7   16.11    1.57
  -1 -11   7   20.55    4.85
  -1  11  -8    8.65    1.31
   1 -11  -8    8.67    3.13
  -1 -11   8    9.55    4.50
  -1 -11   8    6.33    1.29
  -1 -11   9    1.56    2.97
  -1 -11   9    0.36    1.17
  -1 -11  10   50.02    7.81
  -1 -11  10   50.18    2.47
  -1 -11  11    7.67    4.94
  -1 -11  11   20.55    1.88
  -1 -11  12   16.21    5.57
  -1 -11  12   18.15    1.88
  -1 -11  13   35.36    2.42
  -1 -11  14   43.48    2.70
  -1 -11  15   17.56    2.07
  -1 -11  16   16.47    2.04
  -1 -11  17   14.83    2.03
  -1 -11  18   11.99    1.55
  -1 -11  18    8.40    1.86
  -1 -11  19   16.03    1.62
  -1 -11  20   -0.70    1.06
  -1 -11  21    3.62    1.20
  -1 -11  22    1.61    1.00
  -1 -11  23    1.76    0.94
  -1 -11  24    1.47    0.80
  -1 -11  24    0.02    0.72
   1 -12  22   -0.40    0.86
   1 -12  21    1.35    1.01
   1 -12  20    1.30    1.04
   1 -12  19   13.45    1.50
   1 -12  18    2.59    1.19
   1 -12  17    1.43    1.14
   1 -12  16   11.95    1.83
   1 -12  16   13.26    1.57
   1 -12  15    5.15    1.54
   1 -12  14    8.69    1.68
   1 -12  14    6.19    4.80
   1 -12  13   23.76    2.05
   1 -12  13   15.06    5.08
   1 -12  12   23.36    6.54
   1 -12  12   26.92    2.10
   1 -12  11   37.62    7.64
   1 -12  11   30.37    2.13
   1 -12  10    1.10    1.22
  -1 -12 -10   -0.15    2.34
  -1 -12 -10   -0.65    2.66
   1 -12  10    2.05    3.51
   1 -12   9   41.08    2.13
  -1 -12  -9   38.11    5.95
   1 -12   9   31.81    6.88
  -1 -12  -9   30.47    5.97
  -1 -12  -8    7.47    3.46
  -1 -12  -8   14.13    4.12
   1 -12   8    8.10    1.29
   1  12  -8    7.59    1.25
   1 -12   8    9.09    4.82
  -1 -12  -7    2.56    3.09
   1  12  -7    1.02    0.93
   1 -12   7    2.61    1.04
   1 -12   7   -2.34    3.65
   1 -12   6    7.41    4.31
   1  12  -6    3.41    0.97
  -1 -12  -6    3.47    3.02
   1  12  -5   11.25    1.28
   1 -12   5    4.66    3.82
  -1 -12  -5   10.46    3.61
   1 -12   4   21.18    5.46
  -1 -12  -4   19.19    4.42
   1  12  -4   25.21    1.59
  -1 -12  -3   54.47    7.01
   1  12  -3   54.39    2.16
   1 -12   2    9.59    4.11
   1  12  -2   13.72    1.28
  -1 -12  -2    4.20    2.95
  -1 -12  -1   64.94    7.55
   1 -12   1   87.02    9.45
   1 -12   0   10.80    4.11
  -1 -12   0   -0.24    2.33
  -1 -12   1   73.89    8.27
   1 -12  -1   89.26    9.44
  -1  12  -1   77.41    2.52
  -1  12  -2   13.12    1.31
   1 -12  -2   14.09    4.59
  -1 -12   2   11.63    4.40
  -1 -12   3   55.95    2.10
   1 -12  -3   65.75    8.28
  -1 -12   3   57.50    7.42
  -1  12  -3   56.84    2.25
   1 -12  -4   25.81    5.46
  -1 -12   4   25.68    1.62
  -1 -12   4   25.02    5.63
  -1  12  -4   21.57    1.55
  -1 -12   5   11.60    1.35
  -1 -12   5   16.09    4.55
   1 -12  -5   11.93    4.30
  -1  12  -5   11.76    1.32
  -1  12  -6    2.62    0.99
  -1 -12   6    2.49    1.07
   1 -12  -6    2.13    2.79
  -1 -12   6    3.67    3.23
  -1 -12   7   -2.68    3.41
  -1 -12   7    1.83    1.15
   1 -12  -7    1.42    3.48
  -1  12  -7    0.74    1.03
  -1 -12   8    8.88    4.02
   1 -12  -8    6.46    3.17
  -1  12  -8    7.17    1.31
   1 -12  -8    5.49    3.66
   1 -12  -9   38.99    7.23
  -1 -12   9   36.29    2.17
  -1 -12   9   37.79    7.32
  -1 -12  10    0.25    1.20
  -1 -12  10   -2.76    3.44
   1 -12 -10   -0.76    4.30
  -1 -12  11   31.97    7.03
  -1 -12  11   31.07    2.24
  -1 -12  12   25.93    2.16
  -1 -12  12   26.02    6.95
  -1 -12  13   21.41    2.10
  -1 -12  14    6.83    1.65
  -1 -12  15    6.55    1.63
  -1 -12  16   12.56    1.85
  -1 -12  17    0.41    1.50
  -1 -12  18    2.66    1.18
  -1 -12  18    1.81    1.54
  -1 -12  19   13.98    1.53
  -1 -12  20    1.06    1.07
  -1 -12  21    1.84    1.01
  -1 -12  22   -0.41    0.92
  -1 -12  23    2.70    0.87
   1 -13  22   -0.31    0.67
   1 -13  21    1.43    0.90
   1 -13  20   -1.71    1.00
   1 -13  19    1.82    1.05
   1 -13  18    1.69    1.08
   1 -13  17    2.86    1.15
   1 -13  16    6.17    1.28
   1 -13  16    2.90    1.40
   1 -13  15    3.14    1.41
   1 -13  14    5.37    1.52
   1 -13  13   24.99    2.05
   1 -13  13   22.31    6.25
   1 -13  12   20.49    1.88
   1 -13  12   24.06    5.84
   1 -13  11   31.90    2.17
   1 -13  11   36.48    7.48
   1 -13  10   13.57    1.63
   1 -13  10   19.57    6.08
   1 -13   9   81.71    2.91
  -1 -13  -9   75.34    8.55
   1 -13   9   78.83   10.59
  -1 -13  -8   11.31    4.18
   1 -13   8   11.24    1.44
  -1 -13  -8   10.80    3.90
   1  13  -8    9.96    1.44
   1 -13   8   11.42    5.08
   1  13  -7   20.05    1.68
   1 -13   7   16.19    1.47
   1 -13   7   17.78    6.03
   1  13  -6    4.91    1.18
  -1 -13  -6    3.41    2.87
   1 -13   6    4.73    3.22
   1 -13   5    3.77    3.77
  -1 -13  -5    5.57    2.90
   1  13  -5    4.23    1.12
  -1 -13  -4   23.85    5.09
   1 -13   4   22.93    6.21
   1  13  -4   23.83    1.66
   1  13  -3   39.03    2.01
   1 -13   3   29.26    6.36
   1 -13   2   21.51    5.76
  -1 -13  -2   24.19    5.02
   1  13  -2   19.21    1.57
  -1 -13  -1   15.60    4.58
   1 -13   1   24.06    5.65
   1  13  -1   18.00    1.48
  -1 -13   0    1.04    2.68
   1 -13   0   -0.96    3.07
  -1  13   0    0.51    0.93
  -1 -13   1   26.92    5.69
  -1 -13   1   20.69    1.44
  -1  13  -1   21.49    1.63
   1 -13  -1   22.98    5.76
  -1 -13   2   19.03    1.48
  -1  13  -2   20.63    1.61
  -1 -13   2   19.77    5.07
   1 -13  -2   14.52    4.87
   1 -13  -3   47.90    7.51
  -1 -13   3   40.73    1.97
  -1 -13   3   43.26    6.67
  -1  13  -3   38.96    2.09
   1 -13  -4   24.94    6.36
  -1 -13   4   23.98    1.68
  -1  13  -4   23.38    1.76
  -1 -13   4   20.79    5.57
  -1  13  -5    5.22    1.25
  -1 -13   5    7.54    3.63
   1 -13  -5    0.64    3.08
  -1 -13   5    3.52    1.15
   1 -13  -6    6.40    3.71
  -1 -13   6    3.03    1.22
  -1 -13   6    7.84    4.34
  -1  13  -6    5.07    1.20
   1 -13  -7   16.70    5.06
  -1  13  -7   18.06    1.70
  -1 -13   7   18.54    1.75
  -1 -13   7   12.20    4.69
   1 -13  -8    7.76    4.46
  -1 -13   8   10.87    4.43
  -1  13  -8   11.07    1.60
   1 -13  -9   78.47    9.48
  -1 -13   9   82.95    3.11
  -1 -13   9   83.12   10.72
  -1 -13  10   11.24    1.64
   1 -13 -10    3.74    3.50
  -1 -13  10    5.90    4.04
  -1 -13  11   27.63    6.53
  -1 -13  11   36.02    2.38
   1 -13 -11   30.10    6.63
   1 -13 -12   14.37    5.21
  -1 -13  12   21.80    2.02
  -1 -13  12   20.98    5.49
   1 -13 -13   16.90    4.51
  -1 -13  13   24.65    2.17
  -1 -13  14    5.41    1.58
  -1 -13  15    3.58    1.49
  -1 -13  16    4.00    1.57
  -1 -13  17    2.68    1.50
  -1 -13  17    3.58    1.20
  -1 -13  18   -1.72    1.45
  -1 -13  18    1.87    1.13
  -1 -13  19    2.69    1.10
  -1 -13  20    1.17    1.00
  -1 -13  21    2.17    0.97
  -1 -13  22   -0.53    0.82
   1 -14  21    0.50    0.66
   1 -14  20   -0.50    0.82
   1 -14  19    0.00    0.87
   1 -14  18    1.71    0.95
   1 -14  17    4.16    1.11
   1 -14  16    5.22    1.16
   1 -14  15   -3.29    1.37
   1 -14  14   -0.80    1.24
   1 -14  13    2.64    1.31
   1 -14  12    3.07    1.33
   1 -14  12   -2.99    3.16
   1 -14  11   16.44    5.30
   1 -14  11   16.79    1.72
   1 -14  10    4.68    5.11
   1 -14  10   13.89    1.63
   1 -14   9    0.56    3.51
   1 -14   9    6.33    1.29
  -1 -14  -8    0.51    1.47
   1 -14   8   -2.84    3.72
   1 -14   8    0.32    1.13
   1  14  -8    0.07    1.18
   1  14  -7    3.25    1.19
   1 -14   7    2.82    1.13
   1 -14   6   18.91    5.87
   1  14  -6   22.14    1.80
   1 -14   6   22.24    1.63
   1  14  -5    2.16    1.12
   1 -14   5    2.27    3.42
   1  14  -4   24.65    1.84
   1 -14   4   15.91    5.88
  -1 -14  -4   25.93    5.78
   1  14  -3   18.92    1.67
   1 -14   3   14.69    5.01
   1  14  -2   41.36    2.19
  -1 -14  -2   30.94    6.13
   1 -14   2   36.85    7.34
  -1 -14  -1    4.38    3.34
   1 -14   1   -1.59    3.48
  -1  14   1    1.10    1.08
   1  14  -1    3.30    1.18
  -1  14   0   25.80    1.87
   1  14   0   24.52    1.79
   1 -14   0   24.80    6.30
  -1 -14   0   20.20    5.20
   1 -14  -1    2.04    3.05
  -1  14  -1    2.05    1.09
  -1 -14   2   42.96    2.02
   1 -14  -2   35.79    7.01
  -1 -14   2   37.91    6.81
  -1  14  -2   37.58    2.17
   1 -14  -3   14.65    5.40
  -1 -14   3   20.19    1.64
  -1 -14   3   15.04    4.96
  -1  14  -3   18.54    1.75
  -1 -14   4   26.73    5.68
  -1 -14   4   23.90    1.78
  -1  14  -4   22.53    1.85
   1 -14  -4   14.22    4.70
  -1 -14   5    1.54    3.54
  -1  14  -5    1.57    1.19
   1 -14  -5    1.74    3.66
  -1 -14   5    0.79    1.15
  -1 -14   6   21.84    1.88
  -1 -14   6   25.38    5.79
  -1  14  -6   21.63    1.91
   1 -14  -6   20.94    5.73
  -1 -14   7    9.76    4.45
  -1  14  -7    2.56    1.33
   1 -14  -7    4.82    4.80
   1 -14  -8    6.93    4.69
  -1 -14   8    0.51    1.24
  -1 -14   8    1.18    3.06
   1 -14  -9    5.87    3.63
  -1 -14   9    6.14    3.37
  -1 -14   9    3.73    1.39
   1 -14 -10   15.49    4.61
  -1 -14  10   14.90    1.76
  -1 -14  10   16.16    5.41
  -1 -14  11   14.15    4.90
  -1 -14  11   18.05    1.89
  -1 -14  12    4.66    1.46
  -1 -14  13    0.78    1.34
  -1 -14  14   -0.77    1.37
  -1 -14  15    1.90    1.35
  -1 -14  16    4.34    1.47
  -1 -14  17    3.77    1.44
  -1 -14  17    5.86    1.22
  -1 -14  18    1.51    0.96
  -1 -14  19    0.75    0.98
  -1 -14  20    0.27    0.88
  -1 -14  21   -0.59    0.84
   1 -15  19   -0.19    0.76
   1 -15  18    4.28    0.95
   1 -15  17    1.36    0.89
   1 -15  16    1.31    0.95
   1 -15  15    0.58    1.13
   1 -15  14    0.33    1.14
   1 -15  13   -0.21    1.17
   1 -15  12    3.74    1.23
   1 -15  11    3.45    1.24
   1 -15  10   10.16    1.41
   1 -15  10   11.72    4.95
   1 -15   9   -0.25    1.05
   1 -15   9    2.14    2.84
   1 -15   8    5.97    1.24
   1 -15   8    6.09    4.17
   1  15  -7   11.66    1.58
  -1 -15  -7   11.36    4.00
   1 -15   7    5.71    4.76
   1 -15   6   29.40    6.58
   1  15  -6   25.91    1.99
   1  15  -5    1.87    1.25
   1 -15   5    4.00    4.14
   1  15  -4    2.29    1.26
   1 -15   4    5.83    3.75
   1 -15   3   44.23    7.93
   1  15  -3   42.74    2.35
  -1  15   2   23.36    1.95
   1  15  -2   21.72    1.86
  -1 -15  -2   18.95    5.04
   1 -15   2   24.30    7.11
   1  15  -1   41.54    2.32
  -1  15   1   42.59    2.37
  -1 -15  -1   48.73    7.52
   1 -15   1   42.53    7.54
   1  15   0   13.58    1.65
   1 -15   0    6.70    4.62
  -1 -15   0    7.28    3.87
  -1  15   0    0.00    1.60
  -1 -15   1   38.04    6.37
   1  15   1   44.25    2.37
   1 -15  -1   37.18    7.51
  -1  15  -1   45.03    2.43
   1 -15  -2   26.23    6.91
  -1  15  -2   24.77    1.99
  -1  15  -3   44.69    2.46
  -1 -15   3   35.76    7.13
   1 -15  -3   43.98    7.88
  -1 -15   3   38.21    2.09
  -1 -15   4   -0.24    1.22
  -1  15  -4    1.26    1.26
  -1 -15   5   -0.56    1.19
  -1 -15   5    6.54    3.63
  -1  15  -5   -0.23    1.29
   1 -15  -5    2.15    3.95
   1 -15  -6   20.01    6.28
  -1 -15   6   15.28    5.19
  -1  15  -6   26.04    2.08
   1 -15  -7    2.26    3.15
  -1  15  -7   12.21    1.72
  -1 -15   7   11.77    4.97
  -1 -15   8    6.27    1.46
   1 -15  -8    6.65    3.27
  -1 -15   8   11.48    4.56
  -1 -15   9    0.45    1.27
   1 -15  -9    6.24    3.69
  -1 -15  10   12.02    1.66
  -1 -15  10   14.86    4.75
  -1 -15  11    4.31    1.44
  -1 -15  12    3.93    1.40
  -1 -15  13    0.32    1.27
  -1 -15  14    1.26    1.28
  -1 -15  15    2.09    1.32
  -1 -15  16   -0.21    1.23
  -1 -15  17    1.35    1.00
  -1 -15  17    0.44    1.14
  -1 -15  18    3.87    1.02
  -1 -15  19    1.07    0.86
  -1 -15  20    1.94    0.78
   1 -16  18    0.74    0.67
   1 -16  17    4.98    0.93
   1 -16  16    0.59    0.83
   1 -16  15    0.66    0.90
   1 -16  14   -0.45    1.13
   1 -16  13    2.58    1.21
   1 -16  12    3.48    1.22
   1  16  -7    4.93    1.43
   1 -16   7   13.12    4.50
   1  16  -6    1.87    1.27
   1 -16   6    0.22    3.20
   1 -16   5   20.35    5.27
   1  16  -5   16.92    1.78
  -1  16   4   16.12    1.82
   1  16  -4   13.50    1.69
   1  16  -3    4.45    1.34
   1 -16   3    6.44    2.88
  -1  16   3    6.83    1.52
   1 -16   2   46.05    8.59
   1  16  -2   53.13    2.65
  -1  16   2   53.17    2.70
   1 -16   1    5.06    3.49
   1  16  -1    3.42    1.39
  -1  16   1    3.16    1.44
  -1  16   0   65.49    2.92
   1 -16   0   70.05    9.99
   1  16   0   62.06    2.81
   1  16   1    2.13    1.35
   1 -16  -1    6.19    3.51
  -1  16  -1    1.95    1.35
  -1  16  -2   48.53    2.62
   1  16   2   53.01    2.67
   1 -16  -2   51.12    8.67
   1 -16  -3  -15.17    5.44
  -1  16  -3    5.20    1.51
  -1  16  -4   15.30    1.81
  -1 -16   4   10.76    1.47
  -1 -16   5   17.94    4.24
   1 -16  -5   10.05    5.62
  -1  16  -5   21.24    2.03
   1 -16  -6    4.51    3.15
  -1  16  -6    2.06    1.39
  -1  16  -7    4.04    1.45
  -1 -16   7    5.39    1.34
  -1 -16   8    5.74    1.37
  -1 -16   9    4.30    1.32
  -1 -16  10    1.62    1.24
  -1 -16  11   13.82    1.71
  -1 -16  12    0.58    1.22
  -1 -16  13    3.05    1.30
  -1 -16  14    0.04    1.18
  -1 -16  15    0.95    1.22
  -1 -16  16    1.32    0.92
  -1 -16  16   -0.65    1.16
  -1 -16  17    5.74    1.04
  -1 -16  18    0.44    0.80
  -1 -16  19    1.51    0.73
  -1  17  17   -0.95    0.24
   1 -17  16    0.77    0.71
  -1  17  16    1.36    0.71
   1 -17  15    2.06    0.83
  -1  17  15    2.84    0.88
   1 -17  14    4.27    0.96
  -1  17   7   -0.01    1.37
  -1  17   6   -0.01    1.42
   1  17  -6    2.25    1.31
   1  17  -5    7.70    1.56
  -1  17   5    0.12    1.60
   1  17  -4    8.82    1.59
  -1  17   4    8.28    1.66
  -1  17   3   12.84    1.75
   1 -17   3   15.99    5.11
   1  17  -3   10.35    1.68
   1  17  -2    7.88    1.55
  -1  17   2    7.16    1.57
   1  17  -1   13.19    1.77
  -1  17   1   12.63    1.80
   1  17   0    0.54    1.31
  -1  17   0    1.66    1.41
   1 -17  -1   11.59    4.49
   1  17   1   12.40    1.72
  -1  17  -1   13.27    1.81
   1  17   2    6.48    1.58
  -1  17  -2    7.02    1.62
   1  17   3   12.14    1.73
  -1  17  -3   12.51    1.78
   1  17   4    9.11    1.67
  -1  17  -4   10.45    1.73
  -1  17  -5    8.87    1.68
  -1 -17   6    1.90    1.15
  -1  17  -6    2.70    1.43
  -1 -17   7    2.11    1.16
  -1 -17   8    6.52    1.40
  -1 -17   9    0.25    1.06
  -1 -17  10    8.76    1.46
  -1 -17  11    8.87    1.40
  -1 -17  12    4.03    1.25
  -1 -17  13    6.68    1.26
  -1 -17  14    3.42    1.17
  -1 -17  15   -0.95    1.00
  -1 -17  16    1.90    0.86
  -1 -17  17    4.00    0.84
  -1  18  15   -0.34    0.69
   1 -18  14    1.57    0.71
  -1  18  14    0.97    0.79
   1 -18  13    2.04    0.74
  -1  18  13    0.64    0.87
  -1  18  12    2.34    1.01
  -1  18  11    0.44    0.99
  -1  18  10    0.84    1.04
  -1  18   9    0.00    1.15
  -1  18   8    0.20    1.49
  -1  18   7    1.03    1.55
   1  18  -6    3.17    1.27
  -1  18   6    0.11    1.39
   1  18  -5   17.68    1.81
  -1  18   5    0.54    1.89
   1  18  -4   10.90    1.60
  -1  18   4    0.31    1.73
  -1  18   3    0.03    1.42
   1  18  -3    2.18    1.31
  -1  18   2   12.61    1.74
   1  18  -2   12.48    1.71
   1  18  -1    1.48    1.29
  -1  18   1    3.77    1.41
   1  18   0    7.37    1.51
  -1  18   0    7.47    1.60
   1  18   1    2.31    1.39
  -1  18  -1    1.11    1.33
   1  18   2   12.84    1.73
  -1  18  -2   12.07    1.74
  -1  18  -3    1.22    1.29
   1  18   3    2.65    1.40
   1  18   4   10.61    1.67
  -1  18  -4   11.49    1.71
  -1  18  -5   19.12    1.93
  -1 -18   5   16.86    1.59
   1  18   5   17.89    1.84
  -1 -18   6    3.67    1.15
   1  18   6    5.09    1.55
  -1 -18   7    6.50    1.22
   1  18   7    8.96    1.60
  -1 -18   8    7.68    1.31
  -1 -18   9    2.35    1.04
  -1 -18  10    0.46    1.04
  -1 -18  11    0.58    1.00
  -1 -18  12    1.83    0.95
  -1 -18  13    0.24    0.89
  -1 -18  14   -0.49    0.92
   1  18  15    0.24    0.75
  -1 -18  15    0.17    0.72
  -1 -18  16    0.92    0.66
   1  18  16    0.60    0.67
  -1  19  14    2.27    0.71
  -1  19  13    1.04    0.74
  -1  19  12    1.85    0.87
  -1  19  11    2.60    0.98
  -1  19  10    0.32    0.96
  -1  19   9    1.28    1.05
  -1  19   8    4.09    1.20
  -1  19   7    0.67    1.12
  -1  19   6    0.07    1.24
   1  19  -5    2.14    1.20
  -1  19   5    0.02    1.22
  -1  19   4    0.02    1.20
   1  19  -4    1.31    1.22
  -1  19   3    0.09    1.35
   1  19  -3    3.63    1.30
  -1  19   2    0.60    1.61
   1  19  -2    9.39    1.51
  -1  19   1   16.21    1.82
   1  19  -1   17.29    1.81
   1  19   0    3.78    1.33
  -1  19   0    3.65    1.39
   1  19   1   16.41    1.82
  -1  19  -1   16.69    1.78
   1  19   2   10.02    1.57
  -1  19  -2    9.87    1.58
  -1  19  -3    3.69    1.43
   1  19   3    4.84    1.43
   1  19   4    0.63    1.21
  -1  19  -4    0.64    1.28
   1  19   5    2.32    1.20
   1  19   6    4.30    1.29
   1  19   7    1.83    1.20
   1  19   8    0.10    1.24
   1  19   9    0.08    1.07
   1  19  10    0.31    1.00
   1  19  11    2.62    1.01
   1  19  12    2.05    0.94
   1  19  13    1.43    0.84
  -1 -19  14    1.86    0.69
   1  19  14    1.35    0.70
   1  19  15    0.18    0.59
  -1  20  12    3.61    0.77
  -1  20  11    0.40    0.71
  -1  20  10    1.73    0.89
  -1  20   9    2.81    0.97
  -1  20   8    0.32    0.94
  -1  20   7    1.21    0.99
  -1  20   6    1.76    1.09
  -1  20   5    3.78    1.22
  -1  20   4    0.42    1.09
   1  20  -4    0.84    1.08
  -1  20   3    0.32    1.11
   1  20  -3    0.32    1.07
   1  20  -2    3.84    1.22
  -1  20   2    4.01    1.26
   1  20  -1    0.50    1.09
  -1  20   1    0.01    1.16
   1  20   0   -0.56    1.14
  -1  20   0   -0.08    1.18
  -1  20  -1    1.06    1.16
   1  20   1    0.55    1.11
   1  20   2    4.13    1.27
  -1  20  -2    3.63    1.31
   1  20   3    0.58    1.13
  -1  20  -3   -0.19    1.14
   1  20   4    1.38    1.14
   1  20   5    3.52    1.18
   1  20   6    1.01    1.11
   1  20   7    0.14    1.03
   1  20   8    0.86    1.00
   1  20   9    2.78    1.02
   1  20  10    2.16    0.93
   1  20  11    0.12    0.80
   1  20  12    3.50    0.82
   1  20  13    0.76    0.64
  -1  21  11    2.30    0.62
  -1  21  10   -0.10    0.66
  -1  21   9    2.66    0.82
  -1  21   8    1.86    0.83
  -1  21   7    0.24    0.81
  -1  21   6    0.75    0.91
  -1  21   5    0.20    0.91
  -1  21   4   -0.20    0.96
  -1  21   3    0.74    0.97
  -1  21   2   -0.14    0.99
   1  21  -2   -0.48    1.00
   1  21  -1    1.57    1.02
  -1  21   1    1.76    1.07
  -1  21   0   -0.86    1.04
   1  21   0   -0.10    0.97
  -1  21  -1    1.64    1.06
   1  21   1    1.77    1.04
   1  21   2    0.62    1.01
   1  21   3    0.15    0.97
   1  21   4    0.89    0.99
   1  21   5    0.83    0.95
   1  21   6    0.19    0.89
   1  21   7    1.46    0.91
   1  21   8    2.21    0.90
   1  21   9    1.57    0.79
   1  21  10    0.35    0.67
   1  21  11    3.09    0.70
  -1  22   8    2.45    0.66
  -1  22   7    1.83    0.72
  -1  22   6    1.28    0.75
  -1  22   5    0.95    0.81
  -1  22   4    0.13    0.77
  -1  22   3    0.67    0.84
  -1  22   2    0.35    0.83
  -1  22   1   -0.58    0.85
   1  22   0    4.01    0.97
   1  22   1   -0.51    0.83
   1  22   2   -0.38    0.85
   1  22   3    0.22    0.77
   1  22   4   -0.29    0.78
   1  22   5    1.06    0.77
   1  22   6    0.72    0.75
   1  22   7    0.71    0.67
   1  22   8    1.56    0.64
   1  23   3   -0.30    0.60
  -2   0   0 1982.71   12.93
   2   0   1 1549.10   10.17
  -2   0   1 1553.42    9.24
   2   0   2   15.54    1.34
   2   0   3  534.49    8.35
   2   0   4  910.32   12.75
   2   0   5  250.68    7.55
  -2   0  -5  252.85    8.36
  -2   0  -6   37.30    3.77
   2   0   6   40.29    3.57
  -2   0  -7 3471.23   35.59
  -2   0  -8 2506.45   32.13
  -2   0  -9 1364.42   25.15
  -2   0 -10   69.92    6.33
  -2   0 -11    2.49    2.04
  -2   0 -12  763.40   22.22
  -2   0 -13  311.83   15.04
  -2   0  14   17.92    1.51
  -2   0 -14   16.12    4.52
   2   0  14   17.48    1.56
  -2   0  15   -0.48    1.11
   2   0  15   -0.28    1.17
  -2   0 -15    1.48    2.48
  -2   0  16   29.30    2.00
   2   0  16   28.06    2.11
  -2   0 -16   28.10    5.34
  -2   0  17   -0.24    1.36
   2   0  17   -0.11    1.35
  -2   0  18   -0.14    1.39
   2   0  18   -0.12    1.65
   2   0  19   32.33    2.46
   2   0  19   30.49    2.56
  -2   0  19   32.34    2.41
   2   0  20    7.86    1.95
  -2   0  20    6.76    1.68
  -2   0  20    6.79    1.60
   2   0  20    6.05    1.69
  -2   0  21    1.29    1.26
  -2   0  21   -0.03    1.50
   2   0  21    1.05    1.32
   2   0  22    0.19    1.23
  -2   0  22    0.54    1.20
  -2   0  22   -0.76    1.52
  -2   0  23    5.94    1.45
   2   0  23    5.05    1.46
   2   0  24    5.40    1.42
  -2   0  24    0.47    1.25
   2   0  25    5.38    1.26
  -2   0  25    0.53    1.13
  -2   0  26    0.02    0.91
   2  -1  26    0.28    0.89
  -2   1  25    0.02    0.99
   2  -1  25    0.78    1.07
   2  -1  24    0.41    1.15
  -2   1  24   -0.01    1.18
   2  -1  23    6.60    1.54
  -2   1  23    5.37    1.41
  -2   1  22    5.28    1.49
   2  -1  22    5.80    1.50
  -2   1  21    5.96    1.53
   2  -1  21    4.77    1.68
   2  -1  21    5.83    1.56
  -2   1  21    4.63    1.62
  -2   1  20   31.54    2.32
  -2   1  20   30.85    2.51
   2  -1  20   33.87    2.53
   2  -1  20   32.39    2.63
   2  -1  19    4.42    1.67
  -2   1  19    4.03    1.68
  -2   1  19    5.00    1.54
  -2   1  18   53.88    2.88
  -2   1  18   56.28    2.84
   2  -1  18   56.87    3.06
   2  -1  17   11.60    1.75
  -2   1  17   12.66    1.79
  -2  -1 -17   15.24    4.05
   2  -1  16  103.18    3.51
  -2  -1 -16   95.96    9.71
  -2   1  16  101.09    3.37
   2  -1  15   52.28    2.40
  -2   1  15   51.37    2.31
  -2  -1 -15   54.04    7.19
  -2   1  14   78.84    2.64
   2  -1  14   79.44    2.70
  -2  -1 -13  239.37   13.03
  -2  -1 -12  128.20    9.30
  -2  -1 -11  321.36   13.62
  -2  -1 -10  127.81    8.31
  -2  -1  -9  159.69    8.74
  -2  -1  -8  449.22   13.57
   2  -1   8  436.16   13.47
   2  -1   7  188.06    8.29
   2  -1   6  736.21   15.01
   2  -1   5   33.05    3.25
  -2  -1  -4  298.94    8.41
   2  -1   4  323.40    8.37
  -2  -1  -3 1609.57   17.83
   2  -1   3 1588.80   16.41
   2  -1   2  743.36   10.24
  -2  -1  -2  721.10   11.09
  -2   1   1  421.05    4.52
   2  -1   1  412.18    7.02
  -2   1   0  384.38    5.73
  -2   1  -1  401.10    7.01
  -2   1  -2  747.66   10.88
  -2   1  -3 1591.30   17.72
  -2   1  -4  323.79    8.89
   2  -1  -5   28.15    1.64
  -2   1  -5   33.75    3.46
  -2   1  -6  694.71   15.14
   2  -1  -6  595.78    8.44
   2  -1  -7  139.52    4.77
  -2   1  -7  192.20    8.67
   2  -1  -8  338.86    8.27
  -2   1  -8  438.66   13.78
   2  -1  -9  121.40    5.42
  -2   1  -9  161.05    9.03
  -2   1 -10  132.55    8.69
  -2   1 -11  341.85   14.60
  -2   1 -12  131.26    9.70
   2   1  13  238.46    4.48
  -2   1 -13  231.74   13.26
  -2   1 -14   82.27    8.49
   2   1  14   79.35    2.92
  -2  -1  15   49.20    2.19
   2   1  15   51.71    2.54
   2   1  16  105.29    3.67
  -2  -1  16  103.35    3.26
  -2  -1  17   10.08    1.63
   2   1  17   10.65    1.78
   2   1  17   10.71    1.64
  -2  -1  18   55.40    2.89
   2   1  18   57.61    2.99
   2   1  18   55.21    3.16
   2   1  19    3.14    1.66
  -2  -1  19    2.76    1.58
   2   1  19    4.98    1.63
  -2  -1  20   34.28    2.53
   2   1  20   29.41    2.33
  -2  -1  21    6.05    1.55
  -2  -1  21    6.11    1.70
   2   1  21    7.65    1.73
  -2  -1  22    4.40    1.58
  -2  -1  22    5.01    1.43
   2   1  22    5.32    1.50
   2   1  23    5.15    1.45
  -2  -1  23    3.69    1.51
  -2  -1  23    6.06    1.42
  -2  -1  24    0.01    1.12
   2   1  24    0.56    1.18
   2   1  25    0.63    1.08
  -2  -1  25    0.01    1.04
  -2  -1  26   -0.01    0.88
   2  -2  26    1.28    0.93
   2  -2  25    1.29    1.10
  -2   2  24    0.01    1.22
   2  -2  24    3.23    1.29
   2  -2  23    4.93    1.42
  -2   2  23    4.15    1.32
   2  -2  22   -0.22    1.49
  -2   2  22    1.25    1.21
   2  -2  22    1.82    1.42
   2  -2  21    2.08    1.44
   2  -2  21    2.57    1.63
  -2   2  21    3.77    1.44
   2  -2  20   28.56    2.46
  -2   2  20   29.85    2.27
  -2   2  19  110.29    4.16
   2  -2  19  116.54    4.16
  -2   2  19  115.98    3.95
  -2   2  18   43.28    2.73
   2  -2  18   43.89    2.71
  -2   2  18   41.14    2.53
  -2   2  17   48.56    2.58
   2  -2  17   50.13    2.74
  -2  -2 -17   44.06    6.91
  -2   2  17   48.54    2.70
  -2   2  16    9.51    1.60
  -2   2  16   11.52    1.52
  -2  -2 -16   10.11    3.89
   2  -2  16    8.87    1.47
  -2   2  15    2.18    1.19
   2  -2  15    2.79    1.23
   2  -2  14   68.89    2.50
  -2  -2 -14   70.10    7.50
  -2   2  14   68.53    2.54
  -2  -2 -13   10.73    3.40
   2  -2  13   10.82    1.33
  -2  -2 -12  233.73   12.24
  -2  -2 -11   17.73    3.84
  -2  -2 -10  692.45   18.84
   2  -2   9  313.11   12.56
   2  -2   8  250.98   10.71
   2  -2   7 1273.63   22.45
  -2  -2  -6 1742.54   24.24
   2  -2   6 1736.63   24.14
   2  -2   5  146.33    6.77
  -2  -2  -5  157.18    6.91
   2  -2   4  510.02   11.52
  -2  -2  -4  484.42   11.38
   2  -2   3 1156.55   16.14
  -2  -2  -3 1162.84   16.01
   2  -2   2  314.90    7.93
   2  -2   1  919.59   12.54
  -2  -2   0  673.34    5.48
  -2   2  -1  952.08   11.81
  -2  -2   1  928.73    8.87
  -2   2  -2  313.65    7.74
  -2  -2   2  307.39    6.30
  -2  -2   3 1188.19   14.28
  -2   2  -3 1139.55   15.97
  -2   2  -4  505.25   11.69
  -2   2  -5  140.83    6.73
   2  -2  -5  127.40    3.25
  -2   2  -6 1727.73   24.73
   2  -2  -6 1503.24   13.19
   2  -2  -7 1027.17   12.42
  -2   2  -7 1242.87   22.52
  -2   2  -8  247.82   10.87
   2  -2  -8  187.70    5.94
  -2   2  -9  302.22   12.75
   2  -2  -9  232.57    7.28
   2  -2 -10  510.99   11.56
  -2   2 -10  698.87   20.19
   2  -2 -11    8.97    2.09
  -2   2 -11   13.47    3.83
  -2   2 -12  220.22   12.58
  -2  -2  13   11.60    1.48
   2   2  13   13.42    1.52
  -2   2 -13   12.34    3.69
  -2  -2  13   13.81    1.27
  -2  -2  14   67.44    2.34
  -2  -2  14   72.03    2.81
   2   2  14   72.21    2.84
   2   2  14   65.59    2.71
   2   2  15    3.38    1.20
   2   2  15    2.73    1.40
  -2  -2  15    4.24    1.10
  -2  -2  15    3.77    1.37
   2   2  16    9.49    1.62
  -2  -2  16    9.37    1.41
   2   2  16   10.10    1.60
   2   2  17   52.04    2.73
   2   2  17   47.49    2.96
  -2  -2  17   50.42    2.53
  -2  -2  18   44.21    2.59
   2   2  18   48.45    2.80
  -2  -2  19  113.31    3.91
   2   2  19  119.37    4.13
   2   2  20   29.55    2.43
  -2  -2  20   26.56    2.37
  -2  -2  21    2.60    1.44
   2   2  21    1.84    1.42
  -2  -2  22    0.29    1.40
  -2  -2  22   -0.01    1.28
   2   2  22    1.13    1.32
  -2  -2  23    3.18    1.30
  -2  -2  23    3.71    1.51
   2   2  23    5.34    1.46
  -2  -2  24    0.03    1.17
   2   2  24    0.22    1.21
  -2  -2  25    0.04    1.02
  -2  -2  26    0.01    0.92
   2  -3  27    0.06    0.69
   2  -3  26    1.84    0.91
   2  -3  25    3.54    1.14
   2  -3  24   -0.48    1.13
  -2   3  23    0.06    1.26
   2  -3  23    2.77    1.34
   2  -3  22    0.36    1.49
   2  -3  22    2.06    1.34
  -2   3  22    2.79    1.36
   2  -3  21    9.56    1.83
  -2   3  21   13.26    1.79
   2  -3  20   15.07    2.01
  -2   3  20   16.94    1.90
   2  -3  19   29.71    2.41
  -2   3  19   29.39    2.28
  -2   3  18   21.05    2.03
   2  -3  18   19.98    2.12
  -2   3  18   16.33    2.11
   2  -3  17    6.48    1.57
  -2   3  17    5.99    1.45
  -2   3  17    3.30    1.62
  -2   3  16    1.92    1.39
  -2   3  16    4.33    1.29
   2  -3  16    2.08    1.18
  -2   3  15   16.97    1.58
  -2   3  15   16.87    1.72
   2  -3  15   16.57    1.52
  -2  -3 -15   21.57    4.67
  -2  -3 -14  113.95    9.48
  -2   3  14  103.82    3.22
  -2   3  14  104.35    3.12
   2  -3  14  106.06    3.02
   2  -3  13   21.94    1.54
  -2  -3 -13   23.78    4.63
  -2   3  13   22.01    1.62
  -2   3  13   22.47    1.61
  -2  -3 -12  249.50   12.86
  -2  -3 -11   10.92    3.32
   2  -3  11   14.73    3.97
   2  -3  10   37.94    5.30
   2  -3   9    7.22    2.88
   2  -3   8  714.42   18.84
  -2  -3  -7  436.92   13.13
   2  -3   7  428.08   13.57
  -2  -3  -6  676.54   15.48
   2  -3   6  679.97   16.33
  -2  -3  -5 2605.87   28.96
   2  -3   5 2595.18   29.94
   2  -3   4  761.80   15.55
  -2  -3  -4  723.08   14.26
   2  -3   3  852.57   15.53
   2  -3   2 1043.79   16.20
   2  -3   1   13.09    2.21
  -2  -3  -1   15.49    1.34
   2  -3   0 3418.26   27.26
  -2  -3   0 3493.51   18.23
  -2  -3   1   14.62    1.62
  -2  -3   2 1059.26   12.92
  -2  -3   3  851.46   13.21
  -2   3  -3  875.96   14.96
  -2  -3   4  785.63   14.06
  -2   3  -4  770.74   15.18
  -2   3  -5 2547.04   29.45
   2  -3  -5 2523.74   17.06
  -2  -3   6  667.59   15.34
  -2   3  -6  687.71   16.32
  -2   3  -7  418.89   13.61
  -2   3  -8  711.10   18.70
   2  -3  -8  576.68   10.51
  -2   3  -9    7.72    3.15
   2  -3  -9    5.54    1.58
  -2   3 -10   30.50    4.82
   2  -3 -10   22.45    2.62
   2   3  13   21.45    1.82
  -2  -3  13   22.18    1.67
   2   3  13   21.65    1.68
  -2  -3  14  112.05    2.98
   2   3  14  113.10    3.42
  -2  -3  14  115.27    3.48
   2   3  14  107.79    3.62
   2   3  15   19.58    1.84
  -2  -3  15   16.83    1.86
  -2  -3  15   19.66    1.64
   2   3  15   17.99    1.90
  -2  -3  16    1.93    1.51
   2   3  16    3.45    1.29
  -2  -3  16    3.41    1.20
   2   3  17    5.82    1.56
  -2  -3  17    4.21    1.31
  -2  -3  18   20.72    1.97
   2   3  18   21.32    2.11
  -2  -3  19   30.06    2.32
   2   3  19   32.45    2.45
   2   3  20   17.26    2.01
  -2  -3  20   17.03    1.94
  -2  -3  21   11.68    1.80
   2   3  21   11.48    1.82
  -2  -3  22    2.08    1.41
   2   3  22    3.76    1.46
  -2  -3  23    1.48    1.37
   2   3  23    3.04    1.37
  -2  -3  23    2.99    1.30
  -2  -3  24    0.02    1.13
  -2  -3  24    0.35    1.32
  -2  -3  25    0.03    1.09
  -2  -3  26    0.04    0.93
  -2  -3  27    0.00    0.65
   2  -4  26    2.12    0.94
   2  -4  25    1.99    1.07
   2  -4  24    1.04    1.13
   2  -4  23    6.96    1.64
   2  -4  23    6.70    1.51
  -2   4  22    1.75    1.31
   2  -4  22    1.27    1.39
   2  -4  21    8.52    1.67
  -2   4  21   12.02    1.79
  -2   4  20    0.17    1.28
   2  -4  20    0.35    1.28
  -2   4  19   22.56    2.08
   2  -4  19   21.42    2.07
   2  -4  18    5.06    1.51
  -2   4  18    5.37    1.48
   2  -4  17   49.77    2.65
  -2   4  17   52.69    2.71
  -2   4  16   15.93    1.71
   2  -4  16   17.01    1.67
  -2  -4 -16   18.28    4.67
  -2   4  15   31.79    2.16
   2  -4  15   32.83    1.92
  -2  -4 -15   35.09    5.55
  -2   4  15   32.24    2.05
   2  -4  14   74.64    2.56
  -2   4  14   76.40    2.94
  -2   4  14   74.08    2.75
   2  -4  13  147.13    3.85
  -2  -4 -13  155.33   10.64
   2  -4  13  148.77    3.27
  -2   4  13  144.80    3.46
  -2   4  13  137.95    3.60
  -2  -4 -12  288.95   13.80
   2  -4  12  274.09   14.91
   2  -4  11  221.02   12.76
   2  -4  10  793.96   23.01
   2  -4   9   66.47    6.77
   2  -4   8   45.68    5.40
  -2  -4  -8   46.89    4.98
  -2  -4  -7  838.06   18.89
   2  -4   7  868.69   20.63
  -2  -4  -6  378.00   12.28
   2  -4   6  373.14   12.93
  -2  -4  -5  243.16    9.32
   2  -4   5  246.98   10.25
   2  -4   4  121.55    6.93
   2  -4   3  270.30    9.75
   2  -4   2 1254.22   19.78
   2  -4   1 3689.02   32.89
  -2  -4  -1 3818.66   23.27
   2  -4   0 1737.68   22.13
  -2  -4   0 1737.87   16.41
  -2  -4   1 3907.56   26.15
  -2  -4   2 1286.12   16.21
  -2  -4   3  276.99    8.26
  -2  -4   4  118.52    5.97
  -2  -4   5  257.56    9.59
  -2  -4   6  382.23   12.22
   2  -4  -6  389.71    8.33
  -2  -4   7  810.47   18.89
   2  -4  -7  801.35   12.46
  -2  -4   8   48.31    5.40
   2  -4  -9   53.88    3.71
   2  -4 -10  626.73   12.80
  -2  -4  13  148.39    3.69
   2   4  13  152.64    3.78
  -2  -4  14   75.88    2.94
   2   4  14   76.59    2.96
  -2  -4  15   33.68    2.00
   2   4  15   34.27    2.20
  -2  -4  15   30.70    2.20
  -2  -4  16   15.37    1.97
  -2  -4  16   16.01    1.60
   2   4  16   16.63    1.81
   2   4  17   50.16    2.80
  -2  -4  17   50.93    2.54
   2   4  18    8.92    1.72
  -2  -4  18    4.63    1.48
   2   4  19   21.85    2.22
  -2  -4  19   20.89    2.00
  -2  -4  20   -0.89    1.44
   2   4  20    0.86    1.37
  -2  -4  21    9.48    1.68
   2   4  21    9.12    1.73
  -2  -4  22    0.77    1.30
   2   4  22    0.04    1.34
  -2  -4  23    6.47    1.44
  -2  -4  23    7.29    1.59
  -2  -4  24   -0.44    1.33
  -2  -4  24    1.82    1.15
  -2  -4  25    0.07    1.06
  -2  -4  26    0.00    0.88
   2  -5  26    1.70    0.86
   2  -5  25    2.96    1.05
   2  -5  24    2.99    1.16
   2  -5  23    6.15    1.42
   2  -5  23    5.26    1.52
   2  -5  22    4.54    1.50
   2  -5  21    4.10    1.53
  -2   5  20    1.57    1.32
   2  -5  20    0.34    1.36
  -2   5  19   25.96    2.17
   2  -5  19   25.87    2.22
   2  -5  18   50.05    2.71
  -2   5  18   50.01    2.76
  -2   5  17   18.94    1.94
   2  -5  17   20.82    1.97
   2  -5  16   40.37    2.27
  -2   5  16   41.16    2.43
   2  -5  15    0.38    1.09
  -2  -5 -15    0.91    2.54
  -2   5  15    0.43    1.13
   2  -5  14   54.86    2.29
   2  -5  14   48.80    2.57
  -2  -5 -14   57.98    6.93
  -2   5  14   54.33    2.44
   2  -5  13   94.75    2.71
  -2  -5 -13   99.32    8.60
  -2   5  13  101.96    3.02
   2  -5  13   95.81    3.22
   2  -5  12   95.87    2.98
   2  -5  12   95.74    9.38
  -2   5  12   97.54    2.81
   2  -5  11   70.43    7.96
   2  -5  10  458.32   18.43
  -2  -5  -9  192.76   10.40
   2  -5   9  190.27   11.35
   2  -5   8  568.11   18.52
  -2  -5  -8  577.53   17.09
  -2  -5  -7  650.39   17.58
   2  -5   7  602.04   18.28
  -2  -5  -6   26.80    3.83
   2  -5   6   26.61    4.26
   2  -5   5  348.32   12.89
   2  -5   4  172.14    8.91
   2  -5   3  179.07    8.74
   2  -5   2  476.21   13.54
  -2  -5  -2  507.59   10.14
   2  -5   1 1589.88   24.00
  -2  -5  -1 1676.70   18.47
  -2  -5   0  670.26   11.98
   2  -5   0  610.57   14.63
  -2  -5   1 1656.74   19.69
  -2  -5   2  507.93   11.50
  -2  -5   3  176.33    7.29
  -2  -5   4  187.94    8.00
  -2  -5   5  349.43   11.47
   2  -5  -6   30.87    2.77
  -2  -5   6   31.21    4.26
   2  -5  -7  597.06   11.91
  -2  -5   7  651.36   17.82
  -2  -5   8  567.42   17.59
   2  -5  -8  554.84   11.72
  -2  -5   9  197.94   11.14
  -2  -5  12  101.76    3.01
   2   5  12   99.95    3.07
  -2  -5  13  101.23    3.18
   2   5  13   98.66    3.20
   2   5  14   54.33    2.61
  -2  -5  14   52.93    2.54
  -2  -5  15    0.32    1.28
   2   5  15   -0.35    1.10
  -2  -5  16   36.06    2.14
  -2  -5  16   34.74    2.54
   2   5  16   35.92    2.39
   2   5  17   19.28    2.08
  -2  -5  17   19.78    1.85
  -2  -5  17   16.64    2.16
  -2  -5  18   46.71    2.58
   2   5  18   55.16    3.04
  -2  -5  19   27.34    2.18
   2   5  19   28.20    2.43
  -2  -5  20    0.27    1.31
   2   5  20    2.12    1.41
  -2  -5  21    2.49    1.41
  -2  -5  22    3.40    1.43
  -2  -5  23    6.92    1.52
  -2  -5  24    2.41    1.27
  -2  -5  24    0.00    1.16
  -2  -5  25    0.69    1.17
  -2  -5  25    0.33    1.00
  -2  -5  26    0.01    0.85
   2  -6  26    1.32    0.76
   2  -6  25    0.59    0.91
   2  -6  24    0.98    1.07
   2  -6  23   -1.20    1.35
   2  -6  23   -0.54    1.20
   2  -6  22   -0.13    1.26
   2  -6  21    0.25    1.23
   2  -6  20    2.04    1.43
   2  -6  19   11.83    1.78
  -2   6  18   10.66    1.73
   2  -6  18    9.26    1.59
  -2   6  17   43.33    2.62
   2  -6  17   45.89    2.51
  -2   6  16   -0.33    1.34
   2  -6  16    0.88    1.25
  -2   6  15   45.87    2.45
  -2  -6 -15   39.80    6.14
   2  -6  15   39.88    2.11
   2  -6  14   42.28    2.46
  -2  -6 -14   43.68    6.42
   2  -6  14   44.81    2.12
  -2   6  14   42.34    2.27
  -2   6  13   42.86    2.18
   2  -6  13   40.18    7.14
   2  -6  13   41.35    2.30
   2  -6  12   63.21    2.50
   2  -6  12   59.43    7.82
  -2   6  12   63.69    2.44
   2  -6  11   76.77    8.68
  -2  -6 -10  481.12   17.31
   2  -6  10  454.63   19.11
   2  -6   9   37.75    5.83
  -2  -6  -9   52.22    5.84
   2  -6   8  242.77   13.05
  -2  -6  -8  247.48   11.88
   2  -6   7  316.68   14.25
  -2  -6  -7  302.47   12.70
   2  -6   6  356.18   14.48
   2  -6   5  109.70    8.00
   2  -6   4    8.50    3.01
   2  -6   3   68.73    6.10
   2  -6   2   43.01    4.85
  -2  -6  -2   48.43    3.79
  -2  -6  -1    3.51    1.69
   2  -6   1    5.69    2.60
  -2  -6   0    5.14    1.89
   2  -6   0    4.85    2.55
   2  -6  -1    5.70    2.51
  -2  -6   1    4.12    1.78
  -2  -6   2   48.80    4.19
  -2  -6   3   74.48    5.33
  -2  -6   4   10.57    2.68
  -2  -6   5  116.33    7.26
  -2  -6   6  369.85   13.35
   2  -6  -7  311.15    9.39
  -2  -6   7  302.85   12.96
   2  -6  -8  239.61    8.41
  -2  -6   8  238.40   12.00
  -2  -6   9   50.42    6.19
  -2  -6  10  445.99   18.05
   2   6  11   63.15    2.57
  -2  -6  11   70.60    2.47
   2   6  12   63.52    2.62
  -2  -6  12   66.93    2.57
  -2  -6  13   43.99    2.30
   2   6  13   41.61    2.30
  -2  -6  14   43.81    2.42
   2   6  14   40.83    2.44
  -2  -6  15   43.12    2.52
   2   6  15   43.17    2.56
   2   6  16   -0.20    1.44
  -2  -6  16   -0.01    1.53
  -2  -6  17   43.80    2.47
  -2  -6  17   41.16    2.82
   2   6  17   43.28    2.79
  -2  -6  18   12.22    1.70
  -2  -6  18   13.44    2.10
   2   6  18   10.15    1.81
  -2  -6  19   11.19    1.66
  -2  -6  20    1.30    1.34
  -2  -6  21    1.33    1.31
  -2  -6  22    0.52    1.30
  -2  -6  23    0.60    1.22
  -2  -6  24   -0.87    1.24
  -2  -6  24   -0.12    1.04
  -2  -6  25   -1.86    1.18
  -2  -6  25    0.03    0.89
  -2  -6  26    0.05    0.81
   2  -7  26   -0.29    0.64
   2  -7  25    1.78    0.89
   2  -7  24    3.49    1.12
   2  -7  24   -0.38    1.17
   2  -7  23    0.56    1.16
   2  -7  22    6.62    1.50
   2  -7  21    0.67    1.27
   2  -7  20   12.47    1.77
   2  -7  19   16.54    1.85
   2  -7  18    4.72    1.46
   2  -7  17   11.72    1.63
   2  -7  16   66.83    2.81
   2  -7  15    1.58    1.49
   2  -7  15    3.35    1.22
  -2  -7 -14   32.39    5.56
   2  -7  14   26.47    2.18
   2  -7  13   67.08    9.06
   2  -7  13   59.18    2.67
   2  -7  12   24.03    1.81
   2  -7  12   25.00    5.70
   2  -7  11   26.30    1.72
   2  -7  11   28.71    5.91
   2  -7  10  145.71   11.52
  -2  -7 -10  151.66   10.23
  -2  -7  -9  184.21   10.95
   2  -7   9  169.87   11.89
  -2  -7  -8   27.00    4.44
   2  -7   8   23.50    4.96
  -2  -7  -7   24.15    4.11
   2  -7   7   24.75    5.19
   2  -7   6  265.60   13.38
   2  -7   5  116.42    8.87
   2  -7   4  244.32   12.14
  -2  -7  -3   26.64    3.32
   2  -7   3   24.89    4.29
   2  -7   2  107.52    7.89
  -2  -7  -2  112.51    6.21
   2  -7   1  100.11    7.47
  -2  -7  -1  113.82    6.30
   2  -7   0  117.75    7.87
  -2  -7   0  125.73    6.71
  -2  -7   1  111.48    6.55
   2  -7  -1   99.62    7.33
   2  -7  -2  111.24    7.68
  -2  -7   2  108.77    6.69
  -2  -7   3   27.03    3.82
  -2  -7   4  258.97   10.86
  -2  -7   5  107.38    7.56
  -2  -7   6  255.40   11.76
  -2  -7   7   28.48    4.76
   2  -7  -7   26.68    3.16
  -2  -7   8   33.20    5.00
   2  -7  -8   30.36    3.38
   2  -7  -9  178.61    7.89
  -2  -7   9  175.27   11.40
  -2  -7  10  127.81   10.31
  -2  -7  10  142.15    3.34
  -2  -7  11   26.03    1.77
  -2  -7  12   23.99    1.79
  -2  -7  13   62.48    2.71
  -2  -7  14   25.48    2.08
  -2  -7  15    2.98    1.54
  -2  -7  16   62.13    3.18
  -2  -7  17   11.50    1.59
  -2  -7  17    8.33    1.88
  -2  -7  18    4.22    1.43
  -2  -7  18    3.51    1.76
  -2  -7  19   17.91    1.88
  -2  -7  20   12.94    1.73
  -2  -7  21    3.17    1.30
  -2  -7  22    5.55    1.41
  -2  -7  23    0.82    1.11
  -2  -7  24    2.57    1.25
  -2  -7  24    0.18    1.00
  -2  -7  25    0.71    1.04
  -2  -7  25    0.07    0.88
  -2  -7  26    0.10    0.67
   2  -8  25    0.90    0.80
   2  -8  24    1.86    1.08
   2  -8  24    3.48    1.06
   2  -8  23   -0.08    1.12
   2  -8  22    7.59    1.42
   2  -8  21   -1.12    1.33
   2  -8  20   11.94    1.70
   2  -8  19   51.20    2.66
   2  -8  18   14.88    1.73
   2  -8  17    2.23    1.29
   2  -8  16    7.18    1.41
   2  -8  15   39.86    2.20
   2  -8  15   36.01    2.55
   2  -8  14   70.04    9.57
   2  -8  14   67.37    3.03
  -2  -8 -14   74.89    8.17
   2  -8  13   35.95    7.00
   2  -8  13   38.46    2.28
   2  -8  12   69.80    8.88
   2  -8  12   75.52    2.81
   2  -8  11   16.56    1.53
  -2  -8 -11   19.12    4.15
   2  -8  11   17.89    5.01
   2  -8  10   36.73    6.59
  -2  -8 -10   40.24    5.78
   2  -8   9   76.31    8.78
  -2  -8  -9   81.51    7.83
  -2  -8  -8   56.29    6.54
   2  -8   8   50.34    7.01
  -2  -8  -7   89.03    7.64
   2  -8   7   87.84    8.63
   2  -8   6  188.32   12.10
   2  -8   5   68.74    7.40
  -2  -8  -4   26.86    3.79
   2  -8   4   29.07    5.17
   2  -8   3   47.39    6.18
  -2  -8  -3   45.41    4.60
  -2  -8  -2  715.87   17.08
   2  -8   2  732.28   21.25
   2  -8   1    2.35    3.04
  -2  -8  -1    2.41    2.22
   2  -8   0    0.07    2.61
  -2  -8   0   -1.32    2.22
  -2  -8   1    1.50    2.12
   2  -8  -1    1.40    2.52
   2  -8  -2  692.39   20.02
  -2  -8   2  736.03   18.44
  -2  -8   3   57.96    5.73
  -2  -8   4   21.56    4.01
  -2  -8   5   74.01    6.64
  -2  -8   6  181.20   10.62
  -2  -8   7   80.48    7.55
   2  -8  -8   50.20    4.66
  -2  -8   8   52.07    6.65
  -2  -8   9   76.60    8.19
  -2  -8   9   72.91    2.57
  -2  -8  10   39.20    2.01
  -2  -8  10   37.60    6.10
  -2  -8  11   17.27    1.61
  -2  -8  11   15.14    4.42
  -2  -8  12   78.85    2.95
  -2  -8  13   40.65    2.40
  -2  -8  14   69.97    3.07
  -2  -8  15   38.21    2.57
  -2  -8  16    5.82    1.62
  -2  -8  17    2.46    1.63
  -2  -8  17    3.22    1.31
  -2  -8  18   12.42    2.09
  -2  -8  18   15.46    1.78
  -2  -8  19   45.76    2.53
  -2  -8  20   13.46    1.67
  -2  -8  21    1.06    1.20
  -2  -8  22    6.28    1.40
  -2  -8  23    0.12    1.16
  -2  -8  24    0.00    1.00
  -2  -8  24    3.76    1.13
  -2  -8  25    0.01    0.79
  -2  -8  25   -0.69    0.98
   2  -9  25    1.52    0.69
   2  -9  24    1.18    0.85
   2  -9  23    4.72    1.19
   2  -9  22    4.86    1.26
   2  -9  21    4.24    1.31
   2  -9  20    0.69    1.21
   2  -9  19    8.88    1.50
   2  -9  18    5.99    1.41
   2  -9  17    3.72    1.30
   2  -9  16   20.62    1.81
   2  -9  15    2.81    1.60
   2  -9  15    5.31    1.34
   2  -9  14    7.51    1.63
   2  -9  14    3.03    3.53
   2  -9  13    6.95    1.47
   2  -9  13    4.52    4.20
   2  -9  12   69.84    2.81
   2  -9  12   73.05    9.76
  -2  -9 -11    0.98    2.03
   2  -9  11    0.80    1.06
   2  -9  11    1.44    3.01
   2  -9  10   46.85    2.11
   2  -9  10   50.04    7.66
  -2  -9 -10   49.87    6.59
  -2  -9  -9   62.33    7.33
   2  -9   9   64.72    8.58
  -2  -9  -8   45.54    6.16
   2  -9   8   49.89    7.37
   2  -9   7   27.80    5.78
   2  -9   6    4.04    3.53
  -2  -9  -6    3.35    1.89
  -2  -9  -5  320.38   12.67
   2  -9   5  298.16   15.66
   2  -9   4   39.76    6.21
  -2  -9  -4   25.89    3.93
  -2  -9  -3   31.08    4.25
   2  -9   3   24.42    5.03
   2  -9   2  104.17    8.99
  -2  -9  -2  113.49    7.56
   2  -9   1  283.47   14.17
  -2  -9  -1  277.35   11.64
   2  -9   0   34.96    5.57
  -2  -9   0   32.70    4.47
  -2  -9   1  259.01   11.67
   2  -9  -1  268.80   13.58
   2  -9  -2  103.38    8.60
  -2  -9   2  117.55    8.20
  -2  -9   3   34.38    4.86
   2  -9  -3   31.57    5.23
   2  -9  -4   28.67    5.16
  -2  -9   4   30.49    4.73
  -2  -9   5  288.22   13.55
  -2  -9   6    4.80    2.35
  -2  -9   7   26.86    4.95
   2  -9  -8   47.85    4.80
  -2  -9   8   51.00    2.20
  -2  -9   8   44.97    6.48
  -2  -9   9   60.50    7.49
  -2  -9   9   60.32    2.50
  -2  -9  10   44.53    2.24
  -2  -9  10   44.06    6.73
  -2  -9  11   -1.70    3.08
  -2  -9  11    1.72    1.16
  -2  -9  12   71.89    2.90
  -2  -9  13    5.22    1.47
  -2  -9  14    7.26    1.63
  -2  -9  15    4.01    1.64
  -2  -9  16   19.58    2.18
  -2  -9  17    2.99    1.62
  -2  -9  18    4.33    1.76
  -2  -9  18    5.99    1.43
  -2  -9  19   10.16    1.58
  -2  -9  19    8.60    1.93
  -2  -9  20    1.47    1.22
  -2  -9  21    5.42    1.29
  -2  -9  22    4.88    1.32
  -2  -9  23    3.60    1.16
  -2  -9  24    0.19    0.90
  -2  -9  25   -0.01    0.71
  -2  -9  25    1.17    0.81
   2 -10  24    1.01    0.78
   2 -10  23    1.78    1.00
   2 -10  22    5.56    1.21
   2 -10  21    3.12    1.18
   2 -10  20    6.76    1.38
   2 -10  19   24.69    1.93
   2 -10  18   13.69    1.62
   2 -10  17    2.72    1.24
   2 -10  16    3.12    1.25
   2 -10  15    2.89    1.54
   2 -10  14   29.11    2.26
   2 -10  14   27.45    6.98
   2 -10  13   15.76    1.82
   2 -10  13    7.60    4.43
   2 -10  12   17.49    1.77
   2 -10  12   16.02    5.67
   2 -10  11    4.10    1.24
   2 -10  11    4.63    4.96
  -2 -10 -11    1.69    2.54
   2 -10  10   18.85    1.58
  -2 -10 -10   21.24    4.66
   2 -10  10   18.35    5.28
   2 -10   9   14.57    5.45
  -2 -10  -9   15.11    3.86
   2 -10   9   16.32    1.40
  -2 -10  -8    5.95    3.24
   2 -10   8    5.18    3.29
  -2 -10  -7   30.41    4.74
   2 -10   7   29.69    6.14
   2 -10   6   25.34    5.57
  -2 -10  -6   23.50    4.33
  -2 -10  -5    7.85    2.85
   2 -10   5   10.98    4.62
   2 -10   4   56.69    7.44
  -2 -10  -4   59.24    6.11
   2 -10   3  227.35   13.95
  -2 -10  -3  231.22   11.45
   2 -10   2   65.59    7.79
  -2 -10  -2   60.92    6.10
   2 -10   1   19.97    4.90
  -2 -10  -1   16.08    3.61
   2 -10   0  318.19   15.83
  -2 -10   0  345.21   14.12
   2 -10  -1   17.71    4.63
  -2 -10   1   23.22    4.42
   2 -10  -2   70.87    7.82
  -2 -10   2   58.55    6.27
   2 -10  -3  222.65   13.23
  -2 -10   3  240.03   12.47
   2 -10  -4   53.21    6.85
  -2 -10   4   60.20    6.55
   2 -10  -5    7.52    3.81
  -2 -10   5    9.78    3.51
  -2 -10   6   24.81    4.93
  -2  10  -6   25.45    1.60
  -2 -10   6   24.71    1.63
  -2 -10   7   34.18    5.84
  -2  10  -7   36.73    1.86
  -2 -10   7   33.71    1.91
  -2 -10   8    3.90    1.21
  -2 -10   8    1.50    2.98
  -2 -10   9   16.31    4.82
  -2 -10   9   12.06    1.61
  -2 -10  10   19.19    1.74
  -2 -10  10   16.55    4.64
  -2 -10  11    2.66    3.53
  -2 -10  11    3.31    1.34
  -2 -10  12   18.45    1.85
  -2 -10  13   18.00    1.95
  -2 -10  14   27.46    2.31
  -2 -10  15    2.43    1.62
  -2 -10  16    1.66    1.55
  -2 -10  17    1.91    1.59
  -2 -10  18   13.52    1.67
  -2 -10  18   14.34    2.06
  -2 -10  19   20.60    2.27
  -2 -10  19   23.75    1.92
  -2 -10  20   10.44    1.50
  -2 -10  21    4.05    1.24
  -2 -10  22    4.22    1.25
  -2 -10  23    1.29    1.05
  -2 -10  24    0.56    0.88
  -2 -10  24    0.01    0.79
   2 -11  23    0.14    0.81
   2 -11  22    4.34    1.09
   2 -11  21    0.86    1.03
   2 -11  20    0.23    1.05
   2 -11  19    5.55    1.28
   2 -11  18    7.53    1.35
   2 -11  17    9.08    1.39
   2 -11  16    2.85    1.22
   2 -11  15   12.80    1.85
   2 -11  14   48.85    2.71
   2 -11  14   42.28    7.84
   2 -11  13   76.35    3.13
   2 -11  13   70.20   10.29
  -2 -11 -12    3.89    2.48
   2 -11  12    1.87    1.23
  -2 -11 -11   15.79    4.33
   2 -11  11   16.67    5.98
   2 -11  11   14.90    1.59
   2 -11  10    5.32    3.85
   2 -11  10    0.38    1.00
   2 -11   9   11.66    1.33
  -2 -11  -9   13.07    3.90
   2 -11   9   18.68    5.32
  -2 -11  -9   11.39    3.82
   2 -11   8   32.11    1.73
  -2 -11  -8   38.06    5.84
   2 -11   8   33.21    7.13
   2  11  -8   27.11    1.61
  -2 -11  -8   35.68    6.02
   2 -11   7    3.99    3.72
  -2 -11  -7    9.12    3.51
   2  11  -7    7.14    1.05
  -2 -11  -6   80.50    7.66
   2 -11   6   83.00    9.51
   2  11  -6   83.85    2.45
   2 -11   5   13.06    4.94
  -2 -11  -5   11.80    3.45
   2  11  -5   13.22    1.16
  -2 -11  -4   42.62    5.58
   2 -11   4   47.45    7.46
   2 -11   3  263.17   15.90
  -2 -11  -3  262.73   12.96
   2 -11   2  112.48   10.63
  -2 -11  -2  115.08    8.79
  -2 -11  -1  233.92   12.36
   2 -11   1  238.79   14.79
  -2 -11   0   65.55    6.91
  -2  11   0   64.63    2.18
   2 -11   0   74.83    8.63
  -2 -11   1  244.31   12.91
   2 -11  -1  227.96   14.29
  -2  11  -1  231.41    3.99
   2 -11  -2  119.59   10.72
  -2  11  -2  109.06    2.85
  -2 -11   2  122.22    9.37
   2 -11  -3  251.37   14.81
  -2 -11   3  267.58   13.92
  -2  11  -3  250.43    4.25
  -2 -11   4   42.26    6.13
  -2 -11   4   47.46    2.03
  -2  11  -4   48.58    2.06
   2 -11  -4   43.63    6.78
  -2  11  -5   12.79    1.35
  -2 -11   5   15.27    4.22
   2 -11  -5    8.31    3.62
  -2 -11   5   17.44    1.48
   2 -11  -6   82.77    9.03
  -2  11  -6   84.83    2.72
  -2 -11   6   86.95    2.81
  -2 -11   6   83.63    8.59
  -2 -11   7    6.95    1.33
  -2 -11   7    4.56    3.55
   2 -11  -7    8.36    3.88
  -2  11  -7    8.44    1.24
  -2 -11   8   39.57    7.00
  -2 -11   8   31.12    2.08
  -2 -11   9    8.94    4.19
  -2 -11   9    8.58    1.53
  -2 -11  10   -0.04    1.19
  -2 -11  10   -1.72    2.62
  -2 -11  11   12.06    1.64
  -2 -11  11   11.65    4.40
  -2 -11  12    1.04    1.29
  -2 -11  13   78.41    3.29
  -2 -11  14   49.67    2.88
  -2 -11  15   14.90    2.05
  -2 -11  16    3.95    1.59
  -2 -11  17    5.57    1.70
  -2 -11  18    3.55    1.62
  -2 -11  18    6.20    1.39
  -2 -11  19    6.87    1.35
  -2 -11  20    0.25    1.06
  -2 -11  21    2.17    1.10
  -2 -11  22    4.24    1.10
  -2 -11  23    0.98    0.89
  -2 -11  24    3.17    0.83
  -2 -11  24    0.12    0.74
   2 -12  23   -0.56    0.71
   2 -12  22    0.36    0.78
   2 -12  21    0.47    0.90
   2 -12  20    1.08    0.99
   2 -12  19    0.86    1.01
   2 -12  18    3.37    1.18
   2 -12  17    7.40    1.32
   2 -12  16   11.72    1.46
   2 -12  15    9.89    1.70
   2 -12  14   -0.05    1.29
   2 -12  14    0.99    3.38
   2 -12  13    5.63    1.48
   2 -12  13    9.26    4.70
   2 -12  12    8.12    4.17
   2 -12  12    5.20    1.40
   2 -12  11   11.49    5.32
  -2 -12 -11   15.46    4.22
   2 -12  11   15.55    1.72
   2 -12  10   72.18    2.69
   2 -12  10   66.10    9.76
  -2 -12 -10   67.86    8.18
   2 -12   9   15.44    1.51
  -2 -12  -9   21.18    5.08
   2 -12   9   15.78    5.99
   2  12  -8    1.69    0.98
  -2 -12  -8    4.04    2.80
   2 -12   8    3.10    4.66
   2 -12   7   17.96    6.06
  -2 -12  -7   18.53    4.81
   2  12  -7   22.23    1.58
   2  12  -6   15.57    1.39
   2 -12   6   11.86    4.49
  -2 -12  -6   10.82    3.34
   2 -12   5   33.76    6.89
   2  12  -5   33.71    1.77
  -2 -12  -5   30.03    5.07
   2 -12   4   14.10    4.88
   2  12  -4   16.62    1.37
  -2 -12  -4   21.08    4.44
  -2 -12  -3   25.26    4.72
   2 -12   3   28.68    6.15
   2  12  -3   21.96    1.49
  -2 -12  -2    3.91    3.27
   2 -12   2   -2.74    3.74
   2  12  -2    0.96    0.86
   2 -12   1   73.36    9.25
  -2 -12  -1   80.29    7.74
  -2 -12   0    3.41    2.81
  -2  12   0    2.41    0.95
   2 -12   0    2.76    3.23
   2 -12  -1   81.25    9.23
  -2 -12   1   70.49    7.70
  -2  12  -1   78.39    2.58
  -2 -12   2   -0.53    2.09
  -2  12  -2    0.40    0.86
  -2 -12   2    0.92    0.89
   2 -12  -2    0.03    3.26
  -2 -12   3   24.26    5.11
  -2 -12   3   21.69    1.56
   2 -12  -3   19.04    5.22
  -2  12  -3   22.89    1.65
  -2  12  -4   15.85    1.50
  -2 -12   4   16.46    1.50
   2 -12  -4   14.98    4.79
  -2 -12   4   16.77    4.61
  -2 -12   5   43.08    6.48
   2 -12  -5   34.47    6.52
  -2 -12   5   35.86    1.96
  -2  12  -5   34.06    1.95
  -2 -12   6   17.10    1.67
  -2 -12   6   18.44    4.72
   2 -12  -6   15.52    4.54
  -2  12  -6   15.79    1.55
  -2 -12   7   21.15    1.85
   2 -12  -7   27.34    6.03
  -2 -12   7   21.71    5.44
  -2  12  -7   25.37    1.88
   2 -12  -8   -0.17    3.90
  -2 -12   8    1.74    1.26
  -2 -12   8    3.85    3.61
  -2 -12   9   20.56    5.10
   2 -12  -9   14.73    4.88
  -2 -12  10   67.08    2.96
  -2 -12  10   55.90    8.83
   2 -12 -10   66.50    9.18
  -2 -12  11   15.33    1.87
  -2 -12  11   15.83    4.51
  -2 -12  12    6.80    1.67
  -2 -12  13    3.94    1.58
  -2 -12  14    0.56    1.47
  -2 -12  15   13.07    1.91
  -2 -12  16   10.83    1.82
  -2 -12  17    6.29    1.71
  -2 -12  18    0.49    1.52
  -2 -12  18    3.17    1.20
  -2 -12  19    2.25    1.12
  -2 -12  20    1.98    1.12
  -2 -12  21    1.12    0.98
  -2 -12  22   -0.11    0.89
  -2 -12  23    1.01    0.83
   2 -13  21    2.96    0.82
   2 -13  20   -0.21    0.93
   2 -13  19    0.52    0.91
   2 -13  18    3.53    1.09
   2 -13  17    2.74    1.09
   2 -13  16    1.52    1.08
   2 -13  15    9.80    1.37
   2 -13  15    4.54    1.45
   2 -13  14    6.54    1.46
   2 -13  13   11.65    1.67
   2 -13  13   20.66    6.91
   2 -13  12    3.95    3.90
   2 -13  12    4.68    1.33
   2 -13  11   17.04    1.72
   2 -13  11   13.92    5.25
   2 -13  10   31.89    6.96
  -2 -13 -10   21.15    5.22
   2 -13  10   30.62    1.94
   2 -13   9    0.08    4.10
  -2 -13  -9   -0.31    3.36
  -2 -13  -8   89.10    9.80
   2 -13   8  105.45   12.10
   2  13  -8   88.63    2.95
  -2 -13  -7   11.57    4.62
   2 -13   7   16.95    6.29
   2  13  -7   13.93    1.48
   2 -13   6   89.57   10.77
   2  13  -6   85.96    2.81
   2 -13   5   23.11    5.94
   2  13  -5   28.17    1.78
  -2 -13  -4   10.24    3.40
   2  13  -4    9.52    1.26
   2 -13   3    3.60    3.78
  -2 -13  -3    1.84    1.90
   2  13  -3    0.93    0.93
   2 -13   2   61.51    9.06
  -2 -13  -2   63.95    7.53
   2  13  -2   53.06    2.25
   2 -13   1   60.37    8.81
  -2  13   1   67.12    2.56
  -2 -13  -1   70.37    7.89
  -2 -13   0    1.73    2.65
   2 -13   0    0.07    3.83
  -2  13   0    0.16    1.02
   2 -13  -1   68.10    9.09
  -2 -13   1   62.26    2.36
  -2 -13   1   65.16    7.82
  -2  13  -1   67.55    2.61
   2 -13  -2   57.49    8.33
  -2  13  -2   55.08    2.40
  -2 -13   2   54.79    7.03
  -2 -13   2   51.89    2.20
  -2 -13   3    2.32    2.96
  -2 -13   3    2.34    1.10
   2 -13  -3    4.86    3.48
  -2  13  -3    0.65    1.02
  -2 -13   4   11.82    4.41
   2 -13  -4   10.62    4.08
  -2  13  -4   10.49    1.42
  -2 -13   4    9.97    1.40
  -2 -13   5   27.85    1.92
   2 -13  -5   27.82    6.48
  -2  13  -5   26.94    1.93
  -2 -13   5   20.76    5.37
  -2 -13   6   84.80    9.48
  -2 -13   6   83.72    3.07
   2 -13  -6   92.87   10.55
  -2  13  -6   88.50    3.13
  -2 -13   7   18.24    5.04
  -2  13  -7   13.37    1.60
   2 -13  -7   14.01    5.32
  -2 -13   7   14.61    1.80
  -2 -13   8   97.87   10.53
  -2 -13   8   83.85    3.30
   2 -13  -8   90.44   10.70
  -2 -13   9    1.66    1.34
  -2 -13   9    3.65    2.81
   2 -13  -9   -3.38    3.21
  -2 -13  10   20.86    5.44
   2 -13 -10   25.43    6.50
  -2 -13  10   28.94    2.19
  -2 -13  11   10.32    4.55
  -2 -13  11   16.48    1.97
   2 -13 -11   12.17    5.20
  -2 -13  12    4.87    1.52
   2 -13 -12    2.75    3.73
   2 -13 -13   11.08    5.19
  -2 -13  13   15.95    1.94
  -2 -13  14    7.37    1.70
  -2 -13  15    7.96    1.68
  -2 -13  16    1.63    1.47
  -2 -13  17    0.46    1.39
  -2 -13  18    3.73    1.20
  -2 -13  18    2.01    1.44
  -2 -13  19    1.59    1.01
  -2 -13  20    0.12    0.95
  -2 -13  21    0.46    0.86
  -2 -13  22    4.32    0.95
   2 -14  20   -0.50    0.69
   2 -14  19    3.08    0.95
   2 -14  18    2.45    0.96
   2 -14  17    1.80    0.93
   2 -14  16    0.46    0.95
   2 -14  15    1.33    1.00
   2 -14  14   -1.87    1.33
   2 -14  13    1.96    1.19
   2 -14  12   10.62    1.49
   2 -14  11   14.53    5.07
  -2 -14 -10  -11.49    4.20
   2 -14  10   -2.16    3.68
   2 -14   9    5.48    4.12
  -2 -14  -9   10.18    4.65
  -2 -14  -8   59.06    8.24
   2 -14   8   57.19    9.25
   2  14  -8   62.08    2.65
   2  14  -7    8.81    1.42
   2 -14   7   12.86    5.78
  -2 -14  -7    7.49    3.85
   2  14  -6   62.64    2.61
   2 -14   6   71.80   10.29
   2 -14   5   22.12    6.23
   2  14  -5   21.43    1.74
   2 -14   4   37.91    7.58
   2  14  -4   33.79    2.04
   2  14  -3    2.58    1.10
   2 -14   3    8.43    4.94
   2 -14   2   47.66    8.58
   2  14  -2   48.38    2.32
  -2  14   2   51.34    2.43
   2  14  -1    6.41    1.33
  -2  14   1    4.95    1.27
  -2 -14   0   57.03    7.52
  -2 -14   0   60.41    2.42
  -2  14   0   63.40    2.67
   2 -14   0   60.26    9.04
  -2 -14   1    6.75    1.27
  -2  14  -1    6.53    1.36
  -2 -14   1    9.06    3.70
  -2  14  -2   52.46    2.49
  -2 -14   2   62.06    7.87
   2 -14  -2   55.43    8.52
  -2 -14   2   51.91    2.31
  -2 -14   3    3.99    3.06
  -2  14  -3    1.71    1.18
   2 -14  -3    2.02    3.60
  -2 -14   3    2.40    1.20
  -2  14  -4   33.98    2.17
   2 -14  -4   32.86    6.95
  -2 -14   4   35.48    2.12
  -2 -14   4   32.91    6.02
  -2 -14   5   18.94    5.39
  -2  14  -5   20.79    1.88
  -2 -14   5   20.07    1.82
   2 -14  -5   21.87    6.46
  -2  14  -6   58.07    2.77
   2 -14  -6   58.03    9.23
  -2 -14   6   58.69    2.75
  -2 -14   6   54.72    8.12
  -2 -14   7    6.64    1.57
  -2  14  -7    8.04    1.57
   2 -14  -7   13.60    4.80
  -2 -14   7    5.10    3.91
  -2 -14   8   61.34    8.89
   2 -14  -8   60.50    9.28
   2 -14  -9    2.97    3.76
  -2 -14   9    3.63    2.19
  -2 -14   9    5.34    1.55
  -2 -14  10   -5.31    3.70
   2 -14 -10   -4.92    3.72
  -2 -14  10    4.96    1.51
  -2 -14  11   11.61    1.78
  -2 -14  11    9.02    3.93
   2 -14 -11    9.61    4.11
  -2 -14  12    8.79    1.65
  -2 -14  13    2.60    1.47
  -2 -14  14   -1.75    1.47
  -2 -14  15    0.17    1.29
  -2 -14  16    1.78    1.39
  -2 -14  17    1.70    1.36
  -2 -14  17    3.33    1.18
  -2 -14  18    2.35    1.33
  -2 -14  18    4.74    1.17
  -2 -14  19    4.35    1.06
  -2 -14  20    0.37    0.83
  -2 -14  21    0.24    0.77
   2 -15  18    0.56    0.76
   2 -15  17    2.65    0.88
   2 -15  16    1.79    0.91
   2 -15  15    1.51    0.92
   2 -15   9    3.43    4.57
  -2 -15  -8    0.49    2.10
   2 -15   8   11.93    4.61
  -2 -15  -7   25.22    6.06
   2  15  -7   27.91    1.99
   2 -15   7   24.04    7.18
   2 -15   6   27.83    6.98
   2  15  -6   29.64    2.06
   2 -15   5    2.56    3.82
   2  15  -5   16.00    1.67
  -2  15   4   14.02    1.70
   2 -15   4   15.21    4.76
   2  15  -4   13.25    1.60
   2  15  -3   16.03    1.72
  -2  15   3   16.65    1.80
   2 -15   3   17.30    6.70
   2  15  -2   75.31    2.93
   2 -15   2   87.55   11.03
  -2  15   2   79.28    3.06
  -2 -15  -1   -1.57    1.03
  -2  15   1    1.25    1.27
   2 -15   1   -0.25    2.78
   2  15  -1    0.33    1.22
   2  15   0  116.38    3.55
   2 -15   0  127.95   13.16
  -2 -15   0  119.40    3.28
  -2  15   0  116.96    3.63
  -2 -15   1    0.77    1.10
  -2  15  -1    0.53    1.29
  -2 -15   2   80.69    2.87
  -2  15  -2   77.78    3.13
   2 -15  -2   77.10   10.35
   2 -15  -3   14.49    5.33
  -2 -15   3   16.41    1.67
  -2  15  -3   16.32    1.86
  -2 -15   4   14.30    1.71
   2 -15  -4   17.87    6.01
  -2  15  -4   12.52    1.70
   2 -15  -5   19.93    5.73
  -2 -15   5   13.64    1.72
  -2  15  -5   17.69    1.91
   2 -15  -6   22.51    6.58
  -2  15  -6   27.29    2.20
  -2 -15   6   26.00    2.07
  -2  15  -7   28.51    2.23
   2 -15  -7   36.59    7.17
  -2 -15   8    9.71    1.59
   2 -15  -8    9.35    4.62
   2 -15  -9    8.29    4.38
  -2 -15   9    1.51    1.40
  -2 -15  10    2.22    1.40
  -2 -15  11    7.05    1.58
  -2 -15  12    1.69    1.40
  -2 -15  13    2.38    1.41
  -2 -15  14    0.43    1.36
  -2 -15  15   -0.19    1.30
  -2 -15  16    1.71    1.26
  -2 -15  17    0.98    1.20
  -2 -15  17    2.50    1.03
  -2 -15  18    1.58    0.97
  -2 -15  19    1.71    0.89
  -2 -15  20    0.42    0.79
  -2  16  16    0.70    0.36
   2 -16  16    2.41    0.81
   2 -16  15    0.19    0.81
  -2  16  15   -0.30    0.81
   2 -16  14    9.12    1.16
   2  16  -7    5.61    1.38
   2 -16   7   18.22    4.96
   2  16  -6    4.81    1.29
   2 -16   6    6.50    5.13
  -2 -16  -6   -1.99    2.82
  -2  16   6    7.22    1.53
   2  16  -5    7.88    1.46
  -2  16   5    6.34    1.52
   2  16  -4    8.21    1.49
  -2  16   4    6.98    1.51
   2 -16   4    8.68    4.83
  -2  16   3   10.36    1.64
   2  16  -3    8.85    1.51
   2 -16   3    8.46    4.80
   2 -16   2    7.87    4.79
  -2  16   2    3.45    1.37
   2  16  -2    4.86    1.37
   2 -16   1   12.16    5.47
  -2  16   1   17.60    1.90
   2  16  -1   17.26    1.75
   2 -16   0    0.71    3.81
  -2  16   0    1.54    1.38
   2  16   0    1.06    1.23
  -2 -16   0    1.36    1.14
  -2 -16   1   16.92    1.62
   2  16   1   18.16    1.79
  -2  16  -1   20.68    2.01
  -2 -16   2    4.04    1.22
  -2  16  -2    4.47    1.45
  -2 -16   3    7.91    1.41
   2 -16  -3   10.76    4.99
  -2  16  -3    9.64    1.64
  -2 -16   4    7.72    1.43
  -2  16  -4    8.53    1.64
   2 -16  -4    6.97    4.62
  -2 -16   5    4.90    1.40
  -2  16  -5    3.80    1.49
   2 -16  -6   11.68    4.59
  -2  16  -6    6.25    1.57
   2 -16  -7    2.23    2.31
  -2 -16   8   23.98    2.01
  -2 -16   9    3.88    1.39
  -2 -16  10    5.12    1.44
  -2 -16  11    1.61    1.31
  -2 -16  12    7.68    1.52
  -2 -16  13    0.34    1.26
  -2 -16  14    8.62    1.49
  -2 -16  15   -1.00    1.17
  -2 -16  16    1.10    1.17
  -2 -16  17    3.84    0.97
  -2 -16  18    0.52    0.79
  -2 -16  19    1.19    0.71
  -2  17  16   -0.35    0.19
  -2  17  15    1.17    0.74
  -2  17  14    2.59    0.93
  -2  17  13    3.29    1.06
  -2  17  12    2.52    1.03
  -2  17  11   -0.01    1.03
  -2  17  10    1.88    1.13
  -2  17   9   10.99    1.49
  -2  17   8    1.86    1.24
  -2  17   7   11.05    1.59
  -2  17   6    2.27    1.30
   2  17  -6    0.50    1.16
   2  17  -5    0.54    1.18
  -2  17   5    0.05    1.33
  -2  17   4    5.28    1.47
   2  17  -4    4.99    1.41
   2  17  -3    3.20    1.32
  -2  17   3    3.82    1.45
   2 -17   2   14.29    4.94
   2  17  -2   10.46    1.63
  -2  17   2   12.44    1.72
  -2  17   1    7.93    1.63
   2 -17   1    7.52    4.04
   2  17  -1    6.89    1.54
  -2  17   0    3.64    1.49
   2  17   0    3.33    1.40
  -2  17  -1    6.39    1.57
   2 -17  -1    7.41    4.70
   2  17   1    9.32    1.59
  -2  17  -2   10.61    1.78
   2  17   2   10.36    1.66
  -2 -17   2    9.62    1.43
  -2  17  -3    3.00    1.49
  -2 -17   3    2.14    1.22
   2  17   3    2.76    1.39
  -2 -17   4    2.92    1.25
  -2  17  -4    5.56    1.55
  -2  17  -5    1.02    1.40
  -2 -17   7    9.69    1.59
  -2 -17   8    1.76    1.22
  -2 -17   9    9.88    1.52
  -2 -17  10    0.97    1.20
  -2 -17  11   -0.15    1.14
  -2 -17  12    2.65    1.26
  -2 -17  13    3.43    1.22
  -2 -17  14    2.62    1.13
  -2 -17  15    0.54    1.05
  -2 -17  16    2.29    0.91
  -2 -17  16    0.19    1.01
  -2 -17  17    1.25    0.74
   2  17  18   -0.01    0.54
  -2 -17  18    1.19    0.69
  -2  18  15   -0.04    0.18
  -2  18  14    2.22    0.77
  -2  18  13    1.70    0.85
  -2  18  12    0.67    0.92
  -2  18  11    0.67    0.94
  -2  18  10    2.40    1.06
  -2  18   9    5.16    1.21
  -2  18   8    0.05    1.16
  -2  18   7    0.02    1.29
  -2  18   6    0.00    1.19
   2  18  -6   -0.11    1.12
  -2  18   5    0.14    1.50
   2  18  -5    6.48    1.41
   2  18  -4    3.21    1.32
  -2  18   4    0.03    1.37
  -2  18   3   12.43   10.80
   2  18  -3   18.34    1.79
   2  18  -2    3.72    1.35
  -2  18   2    0.03    1.41
  -2  18   1    0.03    1.35
   2  18  -1    1.64    1.27
   2  18   0    1.38    1.29
  -2  18   0    1.20    1.43
   2  18   1    0.18    1.30
  -2  18  -1    0.78    1.33
   2  18   2    3.21    1.37
  -2  18  -2    3.36    1.49
   2  18   3   20.81    1.90
  -2  18  -3   20.70    2.01
   2  18   4    4.98    1.45
  -2  18  -4    2.69    1.36
  -2  18  -5    6.79    1.58
   2  18   5    6.77    1.46
   2  18   6   -0.65    1.29
  -2 -18   6    0.54    1.12
  -2 -18   7    4.02    1.23
  -2 -18   8    0.08    1.12
  -2 -18   9    5.70    1.26
  -2 -18  10    3.33    1.20
  -2 -18  11    1.30    1.06
  -2 -18  12    0.36    0.98
  -2 -18  13    1.12    0.99
  -2 -18  14   -0.16    0.96
  -2 -18  15    1.60    0.89
  -2 -18  15    3.62    0.87
  -2 -18  16    1.86    0.71
   2  18  16    1.56    0.73
  -2  19  13    1.86    0.71
  -2  19  12    1.03    0.78
  -2  19  11    0.80    0.83
  -2  19  10    0.87    0.93
  -2  19   9    0.05    0.93
  -2  19   8    0.37    0.99
  -2  19   7    4.30    1.28
  -2  19   6    0.01    1.21
  -2  19   5    0.12    1.26
   2  19  -5   -0.57    1.12
  -2  19   4    0.11    1.42
   2  19  -4    6.58    1.34
  -2  19   3   -0.02    1.26
   2  19  -3   -0.17    1.13
  -2  19   2    0.07    1.41
   2  19  -2    2.89    1.26
  -2  19   1    0.03    1.22
   2  19  -1   -0.09    1.10
   2  19   0    5.22    1.35
  -2  19   0    7.76    1.49
  -2  19  -1    0.00    1.25
   2  19   1   -0.24    1.22
   2  19   2    2.44    1.32
  -2  19  -2    2.16    1.36
  -2  19  -3   -1.35    1.26
   2  19   3   -0.53    1.26
   2  19   4    7.89    1.45
  -2 -19   4    5.28    1.17
  -2  19  -4    4.83    1.42
   2  19   5    0.88    1.16
  -2 -19   5    0.08    0.97
  -2 -19   6    2.14    1.04
   2  19   6    2.05    1.26
  -2 -19   7    2.16    1.06
   2  19   7    3.38    1.22
  -2 -19   8    1.36    0.99
   2  19   8    0.68    1.12
  -2 -19   9   -0.05    0.95
   2  19   9    0.27    1.04
   2  19  10    1.18    1.00
  -2 -19  10   -0.18    0.93
  -2 -19  11    1.55    0.91
   2  19  11    1.39    0.97
  -2 -19  12   -0.87    0.82
   2  19  12    0.08    0.87
  -2 -19  13   -0.10    0.76
   2  19  13    2.16    0.85
  -2 -19  14    1.70    0.70
   2  19  14    0.86    0.74
   2  19  15    0.81    0.61
  -2  20  12   -0.37    0.60
  -2  20  11    2.10    0.75
  -2  20  10    0.73    0.75
  -2  20   9    0.59    0.84
  -2  20   8    4.03    1.02
  -2  20   7    1.82    1.02
  -2  20   6    3.05    1.08
  -2  20   5    2.05    1.08
  -2  20   4    1.33    1.12
   2  20  -4   -0.68    0.99
   2  20  -3    1.11    1.05
  -2  20   3    1.01    1.15
   2  20  -2    1.48    1.05
  -2  20   2    0.07    1.12
  -2  20   1   -0.65    1.14
   2  20  -1    0.46    1.04
   2  20   0   -0.44    1.09
  -2  20   0   -0.06    1.13
  -2  20  -1   -1.31    1.18
   2  20   1    0.28    1.05
   2  20   2    0.27    1.07
  -2  20  -2    1.66    1.18
   2  20   3    1.26    1.10
   2  20   4    2.24    1.16
   2  20   5    3.22    1.16
   2  20   6    3.06    1.14
   2  20   7    2.70    1.10
   2  20   8    4.23    1.10
   2  20   9    1.11    0.94
   2  20  10    0.77    0.87
   2  20  11    1.48    0.81
   2  20  12    1.08    0.74
   2  20  13    3.67    0.74
  -2  21  10    0.73    0.61
  -2  21   9    0.54    0.69
  -2  21   8   -0.16    0.74
  -2  21   7    0.83    0.81
  -2  21   6   -0.46    0.85
  -2  21   5   -0.09    0.90
  -2  21   4    0.34    0.91
  -2  21   3    0.42    0.97
  -2  21   2    1.70    1.06
   2  21  -2    2.11    0.97
   2  21  -1    3.09    1.01
  -2  21   1    1.86    1.06
  -2  21   0    0.75    1.01
   2  21   0    2.33    1.03
  -2  21  -1    1.74    1.08
   2  21   1    2.10    1.01
   2  21   2    2.57    1.06
   2  21   3   -0.45    0.98
   2  21   4    1.82    0.96
   2  21   5   -0.20    0.89
   2  21   6   -0.37    0.89
   2  21   7    0.96    0.87
   2  21   8    0.52    0.78
   2  21   9   -0.67    0.73
   2  21  10    1.24    0.70
   2  21  11    0.76    0.60
  -2  22   7    1.45    0.66
  -2  22   6    0.43    0.70
  -2  22   5   -0.62    0.72
  -2  22   4    0.75    0.79
  -2  22   3    0.18    0.79
  -2  22   2    1.13    0.80
   2  22   0   -0.22    0.79
   2  22   1    0.91    0.81
   2  22   2    0.64    0.78
   2  22   3    0.19    0.73
   2  22   4    1.13    0.78
   2  22   5    0.31    0.72
   2  22   6    0.57    0.69
   2  22   7    2.32    0.70
   2  22   8   -0.30    0.59
  -3   0   0    0.95    0.87
  -3   0  -1  472.33    8.72
   3   0   1  473.87    6.68
  -3   0   1  482.47    6.89
   3   0   2 3138.92   18.72
  -3   0   2 3228.72   15.02
   3   0   3   16.76    1.90
   3   0   4 2627.11   21.55
   3   0   5  877.11   14.01
   3   0   6  650.88   13.29
  -3   0  -6  645.49   15.22
  -3   0  -7 1830.73   27.31
  -3   0  -8  114.02    7.43
  -3   0  -9  424.74   15.01
  -3   0 -10  490.50   16.95
  -3   0 -11   23.95    4.60
  -3   0 -12    6.79    3.05
  -3   0  13  120.89    2.89
   3   0  13  127.93    3.32
  -3   0 -13  126.41   10.19
   3   0  14   31.34    2.05
  -3   0 -14   30.35    5.64
  -3   0  14   28.98    1.71
   3   0  15   43.16    2.42
  -3   0  15   39.99    2.08
  -3   0 -15   47.63    7.11
  -3   0  16   13.37    1.63
   3   0  16   15.11    1.80
  -3   0 -16   17.10    4.77
  -3   0 -17   70.68    8.49
   3   0  17   78.02    3.45
  -3   0  17   78.22    3.13
  -3   0  18   36.09    2.41
   3   0  18   36.40    2.73
   3   0  18   37.46    2.58
   3   0  19   -0.34    1.76
  -3   0  19    0.14    1.41
  -3   0  19   -1.05    1.44
   3   0  19   -0.63    1.36
  -3   0  20   -0.30    1.49
   3   0  20    1.93    1.45
  -3   0  20    0.83    1.27
   3   0  21    1.26    1.34
  -3   0  21    0.69    1.43
  -3   0  21    2.96    1.30
   3   0  22    5.28    1.51
  -3   0  22    6.21    1.42
  -3   0  22    4.37    1.56
   3   0  23    0.49    1.22
  -3   0  23    0.02    1.19
   3   0  24    1.37    1.21
  -3   0  24    0.00    1.04
  -3   0  25    0.00    0.97
   3   0  25    0.65    1.09
  -3   0 -26    0.20    0.71
  -3  -1 -26    1.23    0.97
  -3   1  25    0.00    0.98
   3  -1  25    2.01    1.10
   3  -1  24    7.71    1.39
  -3   1  24    0.16    1.35
   3  -1  23    1.16    1.23
  -3   1  23    0.26    1.23
   3  -1  22    0.58    1.26
  -3   1  22    0.75    1.21
  -3   1  21    0.08    1.21
   3  -1  21    0.18    1.29
  -3   1  21   -0.65    1.46
  -3   1  20    2.05    1.33
   3  -1  20   -0.26    1.30
  -3   1  20   -0.75    1.53
   3  -1  20   -1.35    1.65
   3  -1  19   61.39    3.35
   3  -1  19   57.52    3.06
  -3   1  19   60.33    2.92
  -3   1  19   56.99    3.01
  -3   1  18   66.11    3.07
   3  -1  18   68.60    3.34
  -3  -1 -18   70.28    8.24
  -3   1  18   66.27    2.99
  -3   1  17   36.96    2.36
  -3  -1 -17   38.02    6.64
   3  -1  17   40.22    2.59
   3  -1  16   18.97    1.95
  -3   1  16   16.34    1.70
   3  -1  15   17.32    1.79
  -3  -1 -15   14.81    4.67
  -3   1  15   18.64    1.74
   3  -1  14   26.39    1.90
  -3  -1 -14   21.60    5.14
  -3   1  14   24.14    1.66
   3  -1  13  199.90    4.02
  -3  -1 -13  199.94   12.51
  -3  -1 -12  120.31    9.38
  -3  -1 -11  579.56   19.20
  -3  -1 -10  167.88   10.06
  -3  -1  -9  399.25   14.36
  -3  -1  -8  153.01    8.56
   3  -1   8  168.19    8.46
   3  -1   7  496.08   13.41
   3  -1   6  515.84   12.74
   3  -1   5  608.94   12.65
   3  -1   4 3410.29   27.50
  -3  -1  -4 3369.32   30.99
   3  -1   3  229.09    6.75
  -3  -1  -3  251.29    7.97
  -3  -1  -2 2658.45   23.77
  -3   1   2 2633.12   10.69
   3  -1   2 2651.02   20.95
  -3  -1  -1   68.69    3.72
  -3   1   1   70.16    2.50
   3  -1   1   72.51    3.39
  -3   1   0  783.52    9.74
  -3   1  -1   69.39    3.43
   3   1   2 2561.99   12.17
  -3   1  -2 2587.88   22.50
   3   1   3  249.35    5.03
  -3   1  -3  237.97    7.60
  -3   1  -4 3374.47   30.73
  -3   1  -5  604.33   14.02
  -3   1  -6  500.83   13.70
  -3   1  -7  487.07   14.43
  -3   1  -8  164.12    9.11
  -3   1  -9  396.84   14.62
  -3   1 -10  169.30   10.28
  -3   1 -11  558.74   19.20
  -3   1 -12  117.97    9.60
   3   1  13  185.41    4.19
  -3  -1  13  185.11    3.50
  -3  -1  13  184.30    3.95
  -3   1 -13  197.59   12.81
   3   1  14   23.85    1.89
  -3  -1  14   22.46    1.62
  -3  -1  14   23.91    1.90
  -3   1 -14   29.12    5.72
   3   1  15   16.48    1.86
  -3   1 -15   18.93    4.80
  -3  -1  15   18.29    1.60
   3   1  16   15.16    1.86
  -3  -1  16   15.82    1.68
  -3   1 -16   14.24    4.67
   3   1  16   14.56    1.71
   3   1  17   40.01    2.73
  -3  -1  17   38.71    2.31
   3   1  17   40.76    2.52
   3   1  18   68.59    3.52
  -3  -1  18   65.54    3.01
   3   1  18   73.16    3.29
   3   1  19   63.37    3.15
  -3  -1  19   56.24    2.94
   3   1  20    2.33    1.49
  -3  -1  20    0.94    1.46
  -3  -1  21    0.41    1.18
   3   1  21    0.56    1.28
  -3  -1  21    0.93    1.41
  -3  -1  22    0.25    1.17
   3   1  22    0.48    1.23
  -3  -1  22   -0.99    1.45
  -3  -1  23    0.08    1.19
  -3  -1  23   -0.75    1.43
   3   1  23    1.38    1.27
  -3  -1  24    0.24    1.37
   3   1  24    5.91    1.36
  -3  -1  25    0.01    0.99
  -3  -1  26    0.05    0.85
   3  -2  26    0.56    0.85
   3  -2  25    6.21    1.23
   3  -2  24    2.31    1.22
  -3   2  24    0.04    1.05
  -3   2  23    0.03    1.18
   3  -2  23    2.17    1.23
  -3   2  22    3.03    1.26
   3  -2  22    3.59    1.39
   3  -2  21   14.99    1.92
   3  -2  21   13.79    2.04
  -3   2  21   17.53    1.87
   3  -2  20    0.58    1.33
   3  -2  20   -0.93    1.59
  -3   2  20    0.03    1.29
   3  -2  19   43.48    2.80
  -3   2  19   42.07    2.78
  -3   2  19   45.35    2.59
  -3   2  18   16.59    1.97
   3  -2  18   21.88    2.19
  -3  -2 -18   15.26    4.93
  -3   2  18   19.07    1.94
  -3   2  17   13.10    1.75
   3  -2  17   12.21    1.77
  -3   2  17   11.70    1.54
  -3  -2 -17   12.34    3.93
  -3   2  16  125.91    3.67
  -3   2  16  124.18    3.75
   3  -2  16  127.64    3.89
  -3  -2 -15   77.99    8.63
  -3   2  15   71.88    2.79
   3  -2  15   67.79    2.75
   3  -2  14  120.13    3.33
  -3   2  14  112.77    3.19
  -3  -2 -13  324.19   15.75
  -3   2  13  302.58    4.68
   3  -2  13  320.54    4.90
  -3  -2 -12  136.19   10.12
  -3  -2 -11   16.25    3.69
   3  -2  10    3.03    2.50
  -3  -2 -10    3.89    2.73
   3  -2   9  328.20   13.11
   3  -2   8  264.69   11.17
   3  -2   7  256.28   10.26
  -3  -2  -6  107.43    6.58
   3  -2   6  109.07    6.39
  -3  -2  -5 1212.14   20.39
   3  -2   5 1252.79   19.74
   3  -2   4  355.97    9.96
  -3  -2  -4  351.37   10.56
  -3  -2  -3 3296.13   29.93
   3  -2   3 3159.58   28.01
   3  -2   2  118.74    5.36
  -3  -2  -2  109.01    5.26
   3  -2   1 2380.95   21.98
  -3   2   0  837.39   10.87
  -3   2  -1 2414.56   20.55
  -3   2  -2  118.19    5.23
  -3   2  -3 3129.55   28.20
  -3   2  -4  355.06   10.40
  -3   2  -5 1198.45   20.21
  -3   2  -6  109.93    6.77
  -3   2  -7  234.17   10.33
  -3   2  -8  263.36   11.60
  -3   2  -9  335.74   13.87
  -3   2 -10    2.15    2.52
  -3   2 -11   11.06    3.75
  -3   2 -12  158.74   11.17
  -3  -2  13  325.33    5.16
   3   2  13  301.93    5.50
  -3   2 -13  324.54   16.32
  -3  -2  13  311.14    4.48
   3   2  13  303.31    5.20
  -3   2 -14  123.15   10.56
  -3  -2  14  115.07    2.98
   3   2  14  115.37    3.49
  -3  -2  14  114.82    3.43
   3   2  14  114.07    3.69
  -3  -2  15   75.16    2.63
   3   2  15   77.10    3.32
   3   2  15   75.59    2.99
  -3  -2  15   69.18    2.99
   3   2  16  131.07    4.02
  -3  -2  16  128.28    3.55
   3   2  17   12.76    1.75
  -3  -2  17   11.53    1.60
  -3  -2  18   18.25    1.89
   3   2  18   20.83    2.07
  -3  -2  19   44.11    2.65
   3   2  19   51.32    2.91
  -3  -2  20   -0.76    1.55
   3   2  20    0.92    1.31
  -3  -2  21   17.06    1.95
   3   2  21   18.41    2.02
  -3  -2  22    2.32    1.38
  -3  -2  22    2.08    1.21
   3   2  22    2.99    1.40
  -3  -2  23    0.30    1.23
  -3  -2  23    1.34    1.35
   3   2  23    2.29    1.38
  -3  -2  24    0.03    1.12
  -3  -2  25    0.24    1.17
  -3  -2  26    0.03    0.83
   3  -3  26    6.92    1.08
   3  -3  25    0.60    1.01
   3  -3  24    2.67    1.16
   3  -3  23   -0.01    1.17
  -3   3  23   -0.17    1.16
  -3   3  22    6.88    1.46
   3  -3  22    4.62    1.64
   3  -3  22    5.83    1.50
   3  -3  21    9.72    1.83
  -3   3  21   10.30    1.62
   3  -3  21    9.30    1.65
   3  -3  20    2.68    1.54
  -3   3  20    2.06    1.31
   3  -3  19   13.45    1.93
  -3   3  19   14.03    1.82
  -3   3  18   38.04    2.61
   3  -3  18   42.51    2.66
  -3   3  18   44.34    2.54
   3  -3  17   24.44    2.10
  -3  -3 -17   26.35    5.48
  -3   3  17   18.92    2.07
  -3   3  17   25.49    2.00
  -3   3  16    2.88    1.15
  -3   3  16    1.48    1.35
  -3  -3 -16   -1.12    2.92
   3  -3  16    2.55    1.29
   3  -3  15   50.96    2.41
  -3   3  15   50.76    2.36
  -3   3  15   47.44    2.41
   3  -3  14  105.37    3.06
  -3  -3 -14  100.56    9.53
  -3   3  14  101.44    3.13
  -3   3  14  105.77    3.08
  -3   3  13  111.17    3.08
  -3   3  13  111.41    2.99
   3  -3  13  118.58    3.04
  -3  -3 -12  433.50   17.52
   3  -3  11  255.99   13.34
  -3  -3 -11  291.06   13.81
   3  -3  10    3.70    2.77
   3  -3   9  348.40   14.20
   3  -3   8  130.40    8.36
  -3  -3  -7  215.07    9.91
   3  -3   7  206.39    9.78
   3  -3   6  345.14   11.96
  -3  -3  -6  340.91   11.82
  -3  -3  -5  387.69   12.13
   3  -3   5  347.22   11.46
   3  -3   4    8.31    2.49
  -3  -3  -4    6.24    2.19
   3  -3   3 2587.02   28.06
  -3  -3  -2  375.28    4.35
   3  -3   2  412.22   10.83
   3  -3   1  123.28    5.92
  -3  -3   0 3995.40   15.24
   3  -3   0 4131.12   32.44
  -3  -3   1  127.16    3.62
  -3   3  -2  409.05   10.06
  -3  -3   2  405.61    7.69
  -3   3  -3 2538.61   26.82
  -3  -3   3 2468.59   21.98
  -3   3  -4    7.00    2.33
  -3   3  -5  353.21   11.65
  -3   3  -6  353.98   12.40
   3  -3  -7   81.92    1.95
  -3   3  -7  188.95    9.71
  -3   3  -8  130.59    8.61
  -3   3  -9  324.83   14.05
  -3   3 -10    5.21    3.20
  -3   3 -11  276.28   14.20
  -3   3 -12  436.72   18.44
  -3  -3  13  114.58    3.23
   3   3  13  115.61    3.33
   3   3  14  100.90    3.30
  -3  -3  14  107.96    2.97
  -3  -3  14  102.94    3.27
   3   3  15   55.54    2.67
  -3  -3  15   52.00    2.26
  -3  -3  15   50.99    2.66
  -3  -3  16    0.62    1.39
  -3  -3  16    2.95    1.20
   3   3  16    2.04    1.25
  -3  -3  17   23.22    1.97
   3   3  17   26.44    2.15
   3   3  18   41.60    2.62
  -3  -3  18   40.71    2.41
   3   3  19   16.03    2.00
  -3  -3  19   15.58    1.83
   3   3  20    3.51    1.47
  -3  -3  20    0.60    1.40
  -3  -3  21    7.44    1.61
   3   3  21    8.96    1.72
  -3  -3  22    5.75    1.43
  -3  -3  22    5.45    1.49
   3   3  22    5.71    1.54
  -3  -3  23   -1.54    1.40
  -3  -3  23    0.00    1.13
  -3  -3  24    0.05    1.12
  -3  -3  24   -0.74    1.35
  -3  -3  25    0.08    0.94
  -3  -3  26    0.25    1.01
   3  -4  26   -0.18    0.77
   3  -4  25    1.44    0.98
   3  -4  24    4.73    1.23
   3  -4  23    0.47    1.19
   3  -4  22    9.57    1.59
   3  -4  22   10.63    1.79
   3  -4  21    3.74    1.58
  -3   4  21    4.98    1.43
   3  -4  20   37.90    2.57
  -3   4  20   38.08    2.49
   3  -4  19    8.10    1.71
  -3   4  19    9.85    1.63
   3  -4  18  114.97    3.92
  -3   4  18  113.22    3.77
  -3   4  17  107.98    3.58
   3  -4  17  105.76    3.65
   3  -4  16    1.72    1.28
  -3  -4 -16    0.97    2.13
  -3   4  16    3.47    1.31
  -3   4  15   63.07    2.76
   3  -4  15   70.41    2.74
  -3   4  15   65.88    2.69
   3  -4  14   93.66    2.88
  -3   4  14   94.08    3.13
  -3  -4 -14  103.43    9.63
  -3   4  14   96.22    2.98
  -3   4  13   35.91    2.01
  -3   4  13   35.90    1.90
   3  -4  13   36.36    1.86
  -3  -4 -13   41.25    6.24
   3  -4  12  374.13   17.40
  -3  -4 -12  401.60   17.08
   3  -4  11  207.82   12.62
   3  -4  10   70.83    7.33
   3  -4   9  138.60    9.53
  -3  -4  -8  813.68   20.72
   3  -4   8  783.60   20.92
   3  -4   7  138.81    8.68
  -3  -4  -7  143.92    8.47
  -3  -4  -6   40.89    4.63
   3  -4   6   50.72    5.19
  -3  -4  -5  166.35    8.33
   3  -4   5  188.84    9.18
   3  -4   4  542.97   14.85
   3  -4   3   14.55    2.90
  -3  -4  -2  910.21    9.46
   3  -4   2  871.89   17.45
  -3  -4  -1  595.44    7.50
   3  -4   1  601.15   14.08
  -3  -4   0   12.20    1.37
   3  -4   0    9.06    2.61
  -3  -4   1  606.68    9.24
  -3  -4   2  916.77   12.95
  -3  -4   3   17.98    2.31
  -3  -4   4  510.13   11.85
  -3  -4   5  170.36    7.51
   3  -4  -5  146.24    3.91
  -3   4  -6   47.81    4.98
   3  -4  -6   38.11    1.99
   3  -4  -7   92.69    3.02
  -3   4  -7  148.20    8.86
  -3   4  -8  788.20   21.08
  -3  -4  12  393.64    5.45
   3   4  12  395.57    5.75
   3   4  13   37.57    2.09
  -3  -4  13   35.49    2.00
  -3  -4  14   92.34    3.15
   3   4  14   93.94    3.24
   3   4  15   69.60    2.96
  -3  -4  15   74.52    3.10
  -3  -4  15   71.28    2.65
  -3  -4  16    3.76    1.49
  -3  -4  16    4.09    1.27
   3   4  16    2.53    1.40
  -3  -4  17  106.91    4.00
   3   4  17  113.43    4.00
  -3  -4  17  111.82    3.55
  -3  -4  18  110.03    3.63
   3   4  18  116.29    4.16
  -3  -4  19    7.95    1.62
   3   4  19    8.68    1.81
  -3  -4  20   36.20    2.42
   3   4  20   39.99    2.76
   3   4  21    5.98    1.61
  -3  -4  21    4.69    1.55
  -3  -4  22   12.53    1.78
  -3  -4  23    0.71    1.27
  -3  -4  23    0.28    1.16
  -3  -4  24    2.69    1.33
  -3  -4  24    0.06    1.19
  -3  -4  25    0.21    0.97
  -3  -4  26   -0.01    0.76
   3  -5  26    0.54    0.74
   3  -5  25    2.13    0.99
   3  -5  24    1.43    1.09
   3  -5  23   -0.50    1.11
   3  -5  22    0.28    1.35
   3  -5  21   22.80    2.14
   3  -5  20    0.93    1.42
  -3   5  20    2.22    1.27
   3  -5  19   37.73    2.52
  -3   5  19   40.54    2.50
   3  -5  18   36.17    2.38
  -3   5  18   36.54    2.45
   3  -5  17   19.14    1.91
  -3  -5 -17   24.28    5.63
  -3   5  17   20.63    1.98
   3  -5  16    8.58    1.47
  -3  -5 -16   10.17    3.73
  -3   5  16    8.08    1.47
   3  -5  15   79.32    2.83
  -3  -5 -15   90.58    9.12
  -3   5  15   81.18    2.99
   3  -5  14   70.17    2.53
  -3  -5 -14   74.76    8.25
  -3   5  14   69.29    2.67
   3  -5  13   14.00    1.35
  -3  -5 -13   12.18    3.82
   3  -5  13   17.72    4.92
  -3   5  13   15.29    1.48
   3  -5  12  373.98    5.75
  -3   5  12  374.38    5.19
   3  -5  12  375.42   18.15
   3  -5  11  264.18   14.78
   3  -5  10  154.39   10.96
   3  -5   9  127.93    9.63
  -3  -5  -9  132.75    9.11
   3  -5   8   77.13    7.36
  -3  -5  -8   83.25    7.12
  -3  -5  -7 1083.18   23.92
   3  -5   7 1092.41   25.09
  -3  -5  -6  773.05   19.36
   3  -5   6  766.83   20.36
   3  -5   5  125.79    8.23
  -3  -5  -5  106.02    7.08
   3  -5   4  201.50    9.95
   3  -5   3  347.18   12.46
  -3  -5  -3  368.19    7.91
   3  -5   2  172.28    8.69
  -3  -5  -2  183.82    5.39
   3  -5   1 1639.14   25.50
  -3  -5  -1 1646.33   16.06
   3  -5   0   27.31    3.74
  -3  -5   0   29.89    2.44
  -3  -5   1 1663.37   17.81
  -3  -5   2  178.59    6.50
  -3  -5   3  359.05    9.79
  -3  -5   4  214.08    8.33
  -3  -5   5  102.85    6.35
   3  -5  -6  696.42   10.46
  -3  -5   6  796.76   18.17
   3  -5  -7  891.97   11.64
  -3  -5   7 1063.93   22.45
  -3  -5  12  374.70    5.51
   3   5  12  366.66    5.78
  -3  -5  13   14.68    1.64
   3   5  13   14.00    1.55
  -3  -5  14   66.14    2.84
   3   5  14   69.65    2.98
  -3  -5  15   75.99    3.12
   3   5  15   82.87    3.30
  -3  -5  16    5.39    1.62
  -3  -5  16    5.27    1.44
   3   5  16    6.23    1.67
  -3  -5  17   20.97    2.30
   3   5  17   23.60    2.23
  -3  -5  17   21.19    1.91
  -3  -5  18   37.82    2.37
  -3  -5  18   35.40    2.70
   3   5  18   36.76    2.64
  -3  -5  19   39.88    2.45
   3   5  19   37.94    2.68
  -3  -5  20    1.61    1.29
  -3  -5  21   20.95    2.03
  -3  -5  22    0.00    1.39
  -3  -5  23    0.22    1.23
  -3  -5  24    0.01    1.09
  -3  -5  24    1.16    1.17
  -3  -5  25    0.00    0.96
  -3  -5  25   -0.74    1.19
  -3  -5  26   -0.02    0.70
   3  -6  26    1.97    0.72
   3  -6  25    2.76    0.92
   3  -6  24    6.59    1.24
   3  -6  23    6.50    1.37
   3  -6  23    6.17    1.42
   3  -6  22    0.43    1.27
   3  -6  21    5.76    1.50
   3  -6  20   24.02    2.11
   3  -6  19    0.80    1.37
   3  -6  18   14.51    1.80
   3  -6  17    3.46    1.30
  -3   6  17    3.42    1.37
  -3   6  16   78.39    3.13
   3  -6  16   83.74    3.07
  -3  -6 -16   83.14    9.34
   3  -6  15   46.81    2.27
  -3  -6 -15   52.30    7.28
  -3   6  15   40.90    2.36
  -3  -6 -14    7.53    3.55
   3  -6  14   10.58    1.38
  -3   6  14    7.38    1.35
   3  -6  13   47.42    2.48
  -3   6  13   48.33    2.24
   3  -6  13   52.11    7.88
   3  -6  13   50.78    2.12
   3  -6  12  151.71    3.80
  -3   6  12  157.59    3.61
   3  -6  11    6.44    3.62
  -3  -6 -10   31.90    5.08
   3  -6  10   36.79    6.26
  -3  -6  -9   71.68    7.12
   3  -6   9   74.68    7.79
  -3  -6  -8   30.64    4.81
   3  -6   8   30.07    5.23
  -3  -6  -7  101.21    7.95
   3  -6   7   96.69    8.32
   3  -6   6  607.29   19.25
  -3  -6  -6  605.09   18.04
   3  -6   5  288.08   13.05
   3  -6   4  167.84    9.85
  -3  -6  -3  745.41   12.80
   3  -6   3  689.52   18.95
   3  -6   2   59.87    5.82
  -3  -6  -2   57.64    3.67
   3  -6   1 1224.25   24.15
  -3  -6  -1 1292.06   16.76
  -3  -6   0   75.79    4.36
   3  -6   0   78.83    6.33
  -3  -6   1 1271.00   17.99
   3  -6  -1 1216.81   23.51
  -3  -6   2   54.93    4.08
  -3  -6   3  723.60   15.20
  -3  -6   4  185.51    8.27
  -3  -6   5  292.86   11.10
  -3  -6   6  636.58   17.23
   3  -6  -7   96.58    4.67
  -3  -6   7   97.47    7.26
  -3  -6   8   26.52    4.52
   3   6  11    0.84    1.07
  -3  -6  11    1.91    1.08
  -3  -6  12  167.34    3.87
   3   6  12  159.85    4.08
  -3  -6  13   44.47    2.35
   3   6  13   46.44    2.46
  -3  -6  14    9.07    1.62
   3   6  14    9.83    1.58
   3   6  15   46.33    2.71
  -3  -6  15   46.22    2.65
   3   6  16   79.73    3.47
  -3  -6  16   78.83    3.41
  -3  -6  17    3.59    1.31
  -3  -6  17    3.23    1.66
  -3  -6  18   15.37    1.79
  -3  -6  18   11.44    2.09
  -3  -6  19    4.03    1.43
  -3  -6  20   22.93    2.02
  -3  -6  21    6.58    1.46
  -3  -6  22    0.29    1.30
  -3  -6  23    6.86    1.38
  -3  -6  24    0.13    1.19
  -3  -6  24    5.30    1.36
  -3  -6  25    0.16    0.94
  -3  -6  25    0.54    1.07
  -3  -6  26    0.07    0.73
  -3  -7 -26    0.69    0.80
   3  -7  25    0.92    0.81
   3  -7  24    3.03    1.02
   3  -7  23    0.61    1.06
   3  -7  23    1.05    1.23
   3  -7  22   -0.06    1.22
   3  -7  21    5.41    1.43
   3  -7  20    7.09    1.55
   3  -7  19    9.61    1.58
   3  -7  18   44.23    2.51
   3  -7  17    7.82    1.50
  -3  -7 -16   18.95    4.71
   3  -7  16   17.79    1.73
  -3  -7 -15   70.77    8.38
   3  -7  15   75.56    2.80
   3  -7  14   97.70    2.98
   3  -7  14   98.45   10.75
  -3  -7 -14   96.34    9.57
   3  -7  13   33.35    2.21
   3  -7  13   36.67    6.81
   3  -7  13   39.18    1.98
   3  -7  12   56.38    2.50
   3  -7  12   56.72    7.94
   3  -7  11   46.38    2.13
   3  -7  11   40.29    7.01
   3  -7  10   44.50    6.66
  -3  -7 -10   38.07    5.84
   3  -7   9   39.67    6.50
  -3  -7  -9   40.96    5.82
  -3  -7  -8   44.07    5.95
   3  -7   8   46.45    6.58
  -3  -7  -7   64.73    6.69
   3  -7   7   63.17    7.21
  -3  -7  -6   44.00    5.37
   3  -7   6   45.96    6.12
   3  -7   5  230.43   12.60
   3  -7   4    2.77    3.01
  -3  -7  -4    3.29    1.77
  -3  -7  -3   41.42    3.66
   3  -7   3   36.56    5.23
  -3  -7  -2  182.74    7.20
   3  -7   2  171.32   10.17
   3  -7   1 1147.25   25.27
  -3  -7  -1 1170.20   18.06
  -3  -7   0  466.22   11.86
   3  -7   0  459.96   15.89
   3  -7  -1 1116.24   24.68
  -3  -7   1 1163.34   19.00
   3  -7  -2  167.86    9.62
  -3  -7   2  190.85    8.16
  -3  -7   3   42.48    4.37
  -3  -7   4    4.94    2.24
  -3  -7   5  251.35   10.87
  -3  -7   6   45.39    5.32
   3  -7  -7   63.87    4.24
  -3  -7   7   79.09    7.07
  -3  -7   8   36.98    5.23
  -3  -7   9   39.40    5.79
  -3  -7  10   43.37    2.06
  -3  -7  10   41.44    2.10
  -3  -7  11   44.92    2.19
  -3  -7  12   53.77    2.47
  -3  -7  13   38.57    2.28
  -3  -7  14   99.25    3.45
  -3  -7  15   79.21    3.34
  -3  -7  16   16.37    2.11
  -3  -7  17   10.08    1.90
  -3  -7  17    9.10    1.54
  -3  -7  18   42.35    2.90
  -3  -7  18   42.24    2.42
  -3  -7  19   11.03    1.60
  -3  -7  20   10.37    1.65
  -3  -7  21    4.54    1.40
  -3  -7  22   -1.84    1.33
  -3  -7  23    1.55    1.10
  -3  -7  24    1.44    1.13
  -3  -7  24    0.06    1.00
  -3  -7  25   -0.01    0.81
  -3  -7  25   -0.11    0.99
   3  -8  25    0.13    0.67
   3  -8  24    1.82    0.88
   3  -8  23    1.82    1.14
   3  -8  23    1.70    1.03
   3  -8  22    1.43    1.15
   3  -8  21    1.60    1.20
   3  -8  20    1.48    1.22
   3  -8  19    0.75    1.21
   3  -8  18   14.10    1.69
   3  -8  17    9.24    1.52
   3  -8  16   10.47    1.47
   3  -8  15   54.94    2.46
  -3  -8 -15   46.45    6.93
   3  -8  14   75.42    9.98
   3  -8  14   82.71    3.35
   3  -8  14   79.85    2.76
   3  -8  13   90.29    3.27
   3  -8  13   90.22   10.36
   3  -8  12  106.87    3.29
   3  -8  12  113.03   11.58
  -3  -8 -11  116.67   10.03
   3  -8  11  111.12   11.12
   3  -8  11   98.53    2.99
   3  -8  10   12.01    4.38
  -3  -8 -10   14.75    4.14
  -3  -8  -9   28.89    5.11
   3  -8   9   30.07    5.96
  -3  -8  -8   40.08    5.83
   3  -8   8   44.24    6.96
   3  -8   7   16.27    4.76
  -3  -8  -7   18.01    4.15
   3  -8   6   34.23    6.00
   3  -8   5  358.21   16.58
  -3  -8  -5  352.90   11.49
  -3  -8  -4  195.53    8.40
   3  -8   4  179.61   11.55
  -3  -8  -3  239.56    9.27
   3  -8   3  234.76   12.94
   3  -8   2  118.95    9.32
  -3  -8  -2  127.19    6.77
  -3  -8  -1  333.65   10.95
   3  -8   1  335.84   14.83
  -3  -8   0  125.62    6.94
   3  -8   0  118.46    9.04
   3  -8  -1  340.90   14.63
  -3  -8   1  328.92   11.26
  -3  -8   2  116.78    7.07
   3  -8  -2  128.57    9.21
  -3  -8   3  245.46   10.41
  -3  -8   4  194.17    9.68
  -3  -8   5  366.03   13.81
  -3  -8   6   36.21    5.09
  -3  -8   7   12.51    3.59
  -3  -8   8   49.90    6.29
  -3  -8   9   25.52    4.92
  -3  -8   9   28.06    1.79
  -3  -8  10   15.22    1.60
  -3  -8  10   14.33    1.49
  -3  -8  11  105.83    3.26
  -3  -8  12  110.69    3.43
  -3  -8  13   98.72    3.40
  -3  -8  14   84.44    3.34
  -3  -8  15   49.24    2.87
  -3  -8  16    9.93    1.89
  -3  -8  17    8.02    1.84
  -3  -8  18   15.90    1.78
  -3  -8  18   14.63    2.12
  -3  -8  19   -0.10    1.68
  -3  -8  19    3.43    1.34
  -3  -8  20    2.32    1.28
  -3  -8  21    0.47    1.21
  -3  -8  22    1.03    1.17
  -3  -8  23    0.59    1.09
  -3  -8  24   -0.01    0.92
  -3  -8  24    1.40    1.01
  -3  -8  25    0.38    0.93
  -3  -8  25    0.03    0.73
   3  -9  24    1.46    0.78
   3  -9  23   -0.68    1.03
   3  -9  23    0.31    0.93
   3  -9  22    4.50    1.24
   3  -9  21    1.27    1.15
   3  -9  20   12.10    1.62
   3  -9  19    7.53    1.46
   3  -9  18    1.61    1.21
   3  -9  17   13.86    1.65
   3  -9  16   37.77    2.16
   3  -9  15   13.70    1.55
   3  -9  14    8.94    1.67
   3  -9  14   12.16    1.47
   3  -9  14   10.39    5.03
   3  -9  13   39.33    7.71
   3  -9  13   41.62    2.39
   3  -9  12   23.98    1.86
   3  -9  12   25.15    6.09
  -3  -9 -11   10.08    4.00
   3  -9  11   15.80    1.50
   3  -9  11   18.74    5.87
   3  -9  10   18.24    5.90
   3  -9  10   13.48    1.36
  -3  -9 -10   16.24    4.54
  -3  -9  -9   16.26    4.32
   3  -9   9    9.55    4.35
   3  -9   8   30.37    5.99
  -3  -9  -8   28.33    5.32
  -3  -9  -7    4.86    3.08
   3  -9   7    6.64    3.65
  -3  -9  -7    6.79    2.37
  -3  -9  -6   45.84    4.93
   3  -9   6   49.80    7.30
   3  -9   5   11.46    4.26
  -3  -9  -5   11.85    2.82
  -3  -9  -4   57.11    5.19
   3  -9   4   58.05    7.56
  -3  -9  -3   59.27    5.22
   3  -9   3   60.47    7.31
   3  -9   2  107.86    9.43
  -3  -9  -2  110.39    6.93
   3  -9   1  627.35   21.53
  -3  -9  -1  638.19   16.38
  -3  -9   0 1265.35   23.37
   3  -9   0 1244.35   30.09
   3  -9  -1  622.23   21.16
  -3  -9   1  633.92   16.87
  -3  -9   2  110.45    7.46
   3  -9  -2  114.36    9.41
  -3  -9   3   58.58    5.72
   3  -9  -3   59.82    7.02
  -3  -9   4   64.10    6.11
   3  -9  -4   55.96    6.73
  -3  -9   5   10.31    3.20
  -3  -9   6   52.53    6.20
  -3   9  -7    4.76    1.10
  -3  -9   7    6.65    3.01
  -3  -9   7    6.33    1.24
  -3  -9   8   29.45    1.85
  -3  -9   8   30.11    5.25
  -3  -9   9    6.40    3.43
  -3  -9   9    9.03    1.40
  -3  -9  10   14.57    1.56
  -3  -9  10   16.62    4.54
  -3  -9  10   15.43    1.71
  -3  -9  11   14.96    1.64
  -3  -9  12   22.14    1.93
  -3  -9  13   40.25    2.44
  -3  -9  14   10.50    1.78
  -3  -9  15   12.27    1.88
  -3  -9  16   37.39    2.64
  -3  -9  17   15.09    2.14
  -3  -9  18   -0.04    1.61
  -3  -9  18    1.45    1.19
  -3  -9  19    6.95    1.86
  -3  -9  19    8.73    1.51
  -3  -9  20   12.33    1.57
  -3  -9  21    1.43    1.22
  -3  -9  22    2.34    1.17
  -3  -9  23   -0.11    1.04
  -3  -9  24    0.68    0.81
  -3  -9  24    0.68    0.92
  -3  -9  25    1.33    0.81
   3 -10  24    1.16    0.70
  -3 -10 -24    0.16    0.85
   3 -10  23    0.60    0.82
   3 -10  22    1.34    1.00
   3 -10  21    0.63    1.05
   3 -10  20    4.90    1.27
   3 -10  19    0.83    1.11
   3 -10  18    0.01    1.09
   3 -10  17   35.90    2.15
   3 -10  16   21.29    1.77
   3 -10  15   23.58    1.79
   3 -10  14   13.86    1.81
   3 -10  14   19.75    1.65
   3 -10  14   11.16    5.22
   3 -10  13   16.65    1.80
   3 -10  13   13.91    5.23
   3 -10  12    8.17    5.18
   3 -10  12   13.96    1.65
   3 -10  11   71.28    2.70
   3 -10  11   77.84    9.84
  -3 -10 -11   72.46    8.41
   3 -10  10    9.13    1.29
  -3 -10 -10   11.95    4.39
   3 -10  10    7.70    3.91
   3 -10   9   11.01    4.56
  -3 -10  -9   17.82    4.70
   3 -10   8   26.77    6.35
  -3 -10  -8   30.95    5.60
  -3 -10  -7   27.56    5.44
   3 -10   7   30.22    6.28
  -3 -10  -7   32.54    4.33
   3 -10   6   -3.44    3.70
  -3 -10  -6    2.30    1.69
   3 -10   5   62.62    8.29
  -3 -10  -5   56.07    5.61
  -3 -10  -4   72.17    6.23
   3 -10   4   70.00    8.62
  -3 -10  -3  140.83    8.42
   3 -10   3  150.10   11.95
  -3 -10  -2   11.43    2.71
   3 -10   2   13.24    4.75
  -3 -10  -1   41.92    4.86
   3 -10   1   36.95    6.20
  -3 -10   0   29.66    4.37
   3 -10   0   35.01    6.17
  -3 -10   1   38.90    4.82
   3 -10  -1   44.03    6.76
   3 -10  -2   17.75    4.92
  -3 -10   2   11.89    3.24
  -3 -10   3  143.89    9.25
   3 -10  -3  141.90   11.01
  -3  10  -4   65.54    2.26
  -3 -10   4   66.91    6.70
   3 -10  -4   74.32    8.28
  -3 -10   5   60.55    2.25
  -3 -10   5   64.26    6.66
  -3  10  -5   59.43    2.24
   3 -10  -5   63.08    7.70
  -3 -10   6   -0.12    2.35
  -3  10  -6    1.99    1.02
  -3 -10   6    2.67    1.11
  -3  10  -7   30.09    1.80
  -3 -10   7   34.91    2.01
  -3 -10   7   36.12    5.72
  -3 -10   8   32.99    5.65
  -3 -10   8   30.91    1.97
  -3 -10   9    8.49    3.69
  -3 -10   9   11.85    1.57
  -3 -10  10    8.17    1.44
  -3 -10  10    7.54    1.53
  -3 -10  10   11.88    4.15
  -3 -10  11   73.04    2.97
  -3 -10  12   13.66    1.78
  -3 -10  13   20.04    2.04
  -3 -10  14   16.01    1.99
  -3 -10  15   26.24    2.38
  -3 -10  16   21.03    2.25
  -3 -10  17   37.35    2.68
  -3 -10  18    1.01    1.20
  -3 -10  18   -0.65    1.62
  -3 -10  19   -0.44    1.59
  -3 -10  19    1.88    1.17
  -3 -10  20    5.81    1.37
  -3 -10  21    1.17    1.15
  -3 -10  22    0.36    0.99
  -3 -10  23    0.15    0.95
  -3 -10  24   -0.02    0.74
  -3 -10  24    0.75    0.87
   3 -11  23    1.02    0.71
   3 -11  22   -0.35    0.85
   3 -11  21    0.96    0.96
   3 -11  20    0.00    1.07
   3 -11  19    3.50    1.18
   3 -11  18    6.70    1.32
   3 -11  17   18.83    1.66
   3 -11  16    2.95    1.20
   3 -11  15   10.96    1.47
   3 -11  15    8.52    3.88
   3 -11  14   53.62    2.73
   3 -11  14   49.66    8.57
   3 -11  13   19.62    6.26
   3 -11  13   18.60    1.83
   3 -11  12   -3.32    4.45
   3 -11  12    1.42    1.28
  -3 -11 -12   -2.29    3.36
   3 -11  11   -0.12    3.99
  -3 -11 -11   -0.43    2.09
   3 -11  11    3.58    1.23
   3 -11  10   -1.35    3.42
  -3 -11 -10   -2.13    2.71
   3 -11   9   13.85    5.15
  -3 -11  -9    2.11    3.05
  -3 -11  -8   23.65    5.31
   3 -11   8   24.55    6.33
  -3 -11  -7  149.07   11.74
   3  11  -7  132.80    3.03
   3 -11   7  151.34   13.23
   3  11  -6   17.40    1.27
   3 -11   6   15.80    5.60
   3  11  -5   15.90    1.19
   3 -11   5   16.43    4.98
   3 -11   4   12.33    5.03
  -3 -11  -4   10.41    2.88
  -3 -11  -3   48.18    5.54
   3 -11   3   46.45    7.44
  -3 -11  -2   73.38    6.50
   3 -11   2   72.34    8.95
   3 -11   1   10.76    4.44
  -3 -11  -1   13.54    3.41
  -3  11   1   14.22    1.27
   3 -11   0   29.58    5.91
  -3  11   0   25.18    1.51
  -3 -11   0   33.68    4.79
  -3 -11   1   12.14    3.25
   3 -11  -1   11.56    4.09
  -3  11  -1   16.36    1.39
  -3  11  -2   69.26    2.35
   3 -11  -2   74.28    8.73
  -3 -11   2   69.67    6.66
  -3  11  -3   47.03    2.02
  -3 -11   3   44.37    2.04
  -3 -11   3   41.11    5.46
   3 -11  -3   40.73    6.81
  -3  11  -4   14.11    1.34
   3 -11  -4    9.33    4.06
  -3 -11   4   12.31    1.35
  -3 -11   4   12.76    3.89
  -3 -11   5   16.54    1.51
  -3 -11   5    9.78    3.18
   3 -11  -5   20.34    5.33
  -3  11  -5   15.95    1.46
  -3 -11   6   19.58    4.63
  -3 -11   6   19.57    1.67
  -3  11  -6   19.55    1.64
   3 -11  -6   20.23    5.34
   3 -11  -7  137.66   12.03
  -3 -11   7  142.81    3.76
  -3  11  -7  142.76    3.69
  -3 -11   7  157.76   11.64
  -3 -11   8   24.76    1.93
  -3 -11   8   25.26    5.20
  -3 -11   9    4.39    3.49
  -3 -11   9    8.30    1.55
  -3 -11  10    1.07    1.23
  -3 -11  10   -2.44    2.83
  -3 -11  11    2.85    1.41
  -3 -11  12    2.18    1.46
  -3 -11  13   18.45    2.01
  -3 -11  14   58.16    3.02
  -3 -11  15   10.36    1.88
  -3 -11  16    3.23    1.64
  -3 -11  17   16.87    2.12
  -3 -11  18    7.00    1.77
  -3 -11  18    6.53    1.36
  -3 -11  19    1.98    1.59
  -3 -11  19    3.33    1.22
  -3 -11  20    1.57    1.15
  -3 -11  21    0.01    1.02
  -3 -11  22   -0.05    1.02
  -3 -11  23    0.72    0.87
  -3 -12 -22    0.44    0.81
   3 -12  21    2.06    0.86
   3 -12  20    0.87    0.91
   3 -12  19    5.86    1.17
   3 -12  18    1.11    1.03
   3 -12  17    1.47    1.06
   3 -12  16   10.19    1.35
   3 -12  15   12.36    1.47
   3 -12  14    1.93    1.29
   3 -12  14   -2.45    4.32
   3 -12  13   17.25    6.01
   3 -12  13   12.59    1.70
   3 -12  12   25.69    6.75
   3 -12  12   24.83    1.96
  -3 -12 -12   28.74    5.94
   3 -12  11    4.45    4.63
  -3 -12 -11    3.34    3.55
   3 -12  10   10.12    5.26
  -3 -12 -10    9.64    4.06
   3 -12   9    1.33    3.42
  -3 -12  -9    3.59    3.14
   3 -12   8   17.73    5.42
  -3 -12  -8   13.77    4.26
   3  12  -8   12.94    1.30
   3 -12   7   16.88    5.91
  -3 -12  -7   17.42    4.84
   3  12  -7   13.00    1.27
   3 -12   6   13.70    5.14
   3  12  -6   15.40    1.33
   3 -12   5   46.61    8.08
   3  12  -5   46.77    1.95
   3 -12   4   26.93    7.05
   3  12  -4   27.33    1.60
   3 -12   3   50.42    8.31
   3  12  -3   44.48    1.92
   3 -12   2   51.52    8.19
  -3  12   2   46.98    2.05
  -3 -12  -1  108.38    8.34
  -3  12   1  110.76    3.01
   3 -12   1  111.98   11.35
  -3  12   0   12.25    1.33
  -3 -12   0   10.73    3.02
   3 -12   0   13.54    4.80
  -3 -12   1  105.33    8.46
  -3  12  -1  107.25    3.02
   3 -12  -1  115.96   11.33
  -3 -12   2   50.76    6.31
  -3  12  -2   45.53    2.13
   3 -12  -2   48.58    7.91
  -3  12  -3   42.30    2.06
  -3 -12   3   43.40    2.10
  -3 -12   3   40.03    5.63
   3 -12  -3   39.37    7.17
  -3 -12   4   28.40    5.02
  -3 -12   4   27.68    1.81
   3 -12  -4   24.03    6.05
  -3  12  -4   27.49    1.81
  -3  12  -5   48.13    2.28
  -3 -12   5   49.20    6.58
   3 -12  -5   41.48    7.35
  -3 -12   5   47.62    2.29
  -3 -12   6   16.63    4.83
   3 -12  -6   16.26    4.97
  -3 -12   6   18.16    1.69
  -3  12  -6   16.16    1.58
   3 -12  -7    8.13    5.25
  -3 -12   7   15.22    4.42
  -3 -12   7   14.46    1.72
  -3  12  -7   15.66    1.63
  -3 -12   8   11.49    3.97
  -3 -12   8   12.12    1.68
   3 -12  -8   14.30    5.54
   3 -12  -9    7.55    4.23
  -3 -12   9    2.69    1.41
  -3 -12   9    5.68    3.02
  -3 -12  10   13.78    1.78
  -3 -12  10    6.09    3.91
   3 -12 -10   17.56    5.66
  -3 -12  11    1.90    1.43
  -3 -12  12   25.26    2.22
  -3 -12  13   16.53    2.07
  -3 -12  14    0.53    1.53
  -3 -12  15   10.15    1.83
  -3 -12  16    9.74    1.84
  -3 -12  17    2.38    1.50
  -3 -12  18    2.98    1.19
  -3 -12  18   -0.15    1.47
  -3 -12  19    3.69    1.45
  -3 -12  19    6.07    1.30
  -3 -12  20    1.45    1.02
  -3 -12  21    1.77    1.02
  -3 -12  22    0.63    0.95
  -3 -12  23    0.54    0.71
   3 -13  19    0.15    0.85
   3 -13  18    7.62    1.16
   3 -13  17    7.66    1.22
   3 -13  16   15.43    1.44
   3 -13  15    6.79    1.21
   3 -13  14   18.55    1.56
   3 -13  12   -9.23    4.84
   3 -13  11   32.51    7.57
  -3 -13 -11   27.76    5.99
   3 -13  10    8.72    4.85
  -3 -13 -10   10.33    4.41
  -3 -13  -9  124.31   11.59
   3 -13   9  123.46   13.05
  -3 -13  -8   17.96    5.42
   3  13  -8   19.21    1.60
  -3 -13  -7   57.29    8.03
   3  13  -7   59.44    2.39
   3 -13   7   56.35    9.19
   3 -13   6   87.01   11.21
   3  13  -6   77.41    2.65
   3  13  -5   38.76    1.96
   3 -13   5   28.31    7.05
   3 -13   4   32.15    7.04
   3  13  -4   26.74    1.71
   3 -13   3    7.80    4.04
  -3  13   3    6.16    1.20
   3  13  -3    7.36    1.14
   3  13  -2   11.01    1.32
  -3  13   2   13.45    1.46
   3 -13   2   14.68    5.22
  -3  13   1    0.95    1.01
   3 -13   1    4.66    5.14
   3 -13   0    2.38    3.30
  -3  13   0    3.96    1.16
   3 -13  -1    7.00    4.44
  -3  13  -1    0.82    1.03
  -3  13  -2   10.58    1.38
   3 -13  -2   16.47    5.19
  -3 -13   2   11.33    1.42
  -3  13  -3    7.64    1.37
   3 -13  -3    7.70    4.61
  -3 -13   3    6.88    1.31
  -3 -13   3   10.49    3.75
  -3 -13   4   29.03    5.15
  -3 -13   4   26.52    1.90
   3 -13  -4   26.62    6.33
  -3  13  -4   25.95    1.90
  -3 -13   5   36.47    5.99
  -3 -13   5   42.27    2.29
   3 -13  -5   41.62    7.63
  -3  13  -5   39.41    2.24
  -3 -13   6   76.48    3.06
  -3  13  -6   82.17    3.11
   3 -13  -6   81.10   10.18
  -3 -13   6   70.12    8.28
  -3 -13   7   60.87    2.88
  -3 -13   7   65.43    8.03
   3 -13  -7   56.78    8.67
  -3  13  -7   59.53    2.79
  -3 -13   8   16.14    4.78
  -3 -13   8   16.70    1.89
   3 -13  -8   24.69    6.83
  -3 -13   9  104.21   10.24
   3 -13  -9  123.23   12.74
  -3 -13   9   99.18    3.70
  -3 -13  10   14.27    1.86
   3 -13 -10    6.68    4.00
  -3 -13  11   32.54    2.38
   3 -13 -11   25.43    6.84
  -3 -13  12   -0.31    1.43
   3 -13 -12    1.16    4.11
  -3 -13  13   11.09    1.86
  -3 -13  14   19.69    2.07
  -3 -13  15    4.52    1.59
  -3 -13  16   15.47    1.94
  -3 -13  17    4.91    1.58
  -3 -13  18   10.91    1.42
  -3 -13  18    8.28    1.67
  -3 -13  19    1.40    1.01
  -3 -13  20    2.17    1.04
  -3 -13  21   -0.15    0.91
  -3 -13  22    0.13    0.76
   3 -14  17   -0.19    0.82
   3 -14  16    3.56    1.00
   3 -14  15    6.74    1.14
   3 -14  14    6.36    1.14
   3 -14  11   12.86    5.06
   3 -14  10   42.43    8.59
  -3 -14 -10   37.96    7.07
   3 -14   9    3.38    4.66
  -3 -14  -9    2.46    2.90
   3  14  -8    0.79    1.05
   3 -14   8    4.69    4.38
  -3 -14  -8    7.77    4.05
   3  14  -7    1.72    1.08
  -3 -14  -7    2.61    3.26
   3 -14   7   -0.04    3.54
   3 -14   6    5.37    4.31
   3  14  -6    3.80    1.18
   3 -14   5    6.47    5.33
   3  14  -5    3.18    1.11
   3 -14   4   38.78    7.66
  -3  14   4   40.24    2.23
   3  14  -4   39.73    2.11
  -3  14   3   11.55    1.53
   3  14  -3   10.55    1.40
   3  14  -2   54.04    2.38
  -3  14   2   58.66    2.57
   3 -14   2   57.74    9.11
   3 -14   1    7.16    4.63
  -3  14   1    9.06    1.45
   3  14  -1    9.85    1.38
   3 -14   0    7.94    4.99
  -3  14   0   -0.15    1.10
  -3 -14   1    9.45    1.43
   3 -14  -1    6.83    3.79
  -3  14  -1    9.54    1.44
  -3  14  -2   56.15    2.57
  -3 -14   2   51.81    2.44
  -3 -14   3   10.97    1.56
   3 -14  -3   11.06    4.97
  -3  14  -3   11.22    1.56
   3 -14  -4   48.01    8.51
  -3  14  -4   37.60    2.30
  -3 -14   4   43.85    2.40
  -3 -14   5    4.25    1.37
  -3  14  -5    1.56    1.28
   3 -14  -5    5.53    5.18
  -3  14  -6    1.90    1.32
  -3 -14   6    2.77    1.38
   3 -14  -7    5.45    4.16
  -3 -14   7    1.82    1.38
   3 -14  -8    3.99    3.42
  -3 -14   8    1.91    1.47
  -3 -14   9    5.94    1.57
   3 -14  -9    2.64    4.28
  -3 -14  10   41.18    2.59
   3 -14 -10   29.39    6.63
  -3 -14  11   15.06    1.95
   3 -14 -11   16.34    5.43
  -3 -14  12    1.34    1.39
  -3 -14  13    1.50    1.48
  -3 -14  14    3.96    1.56
  -3 -14  15    2.89    1.51
  -3 -14  16    3.25    1.50
  -3 -14  17    0.33    1.33
  -3 -14  18   -0.47    1.33
  -3 -14  18    0.78    0.95
  -3 -14  19    3.61    1.07
  -3 -14  20    1.71    0.93
  -3 -14  21    0.55    0.77
  -3  15  15    2.78    0.83
   3 -15   9   -2.20    3.20
   3 -15   8   20.91    6.43
  -3 -15  -8   21.69    5.15
   3 -15   7   15.70    5.41
   3  15  -7   20.37    1.72
  -3 -15  -7   27.99    5.77
   3 -15   6   12.36    5.41
   3  15  -6    4.52    1.25
  -3 -15  -6    6.72    3.79
  -3  15   6    4.68    1.34
   3 -15   5   50.31    8.83
  -3  15   5   48.45    2.46
   3  15  -5   50.98    2.41
  -3  15   4    6.00    1.38
   3  15  -4    3.54    1.22
   3 -15   3    0.84    4.06
  -3  15   3    1.53    1.25
   3  15  -3    2.57    1.25
   3 -15   2   21.77    6.61
  -3  15   2   19.72    1.89
   3  15  -2   19.17    1.76
  -3  15   1    5.57    1.40
   3  15  -1    4.93    1.33
   3 -15   1    3.11    4.53
  -3 -15  -1    5.35    1.29
  -3 -15   0    7.99    1.43
   3 -15   0   10.81    5.20
   3  15   0    6.31    1.40
  -3  15   0    6.23    1.50
  -3 -15   1    5.03    1.37
  -3  15  -1    6.57    1.52
   3 -15  -1    7.90    5.31
  -3  15  -2   20.96    1.97
   3 -15  -2   23.58    6.72
  -3 -15   2   21.58    1.87
  -3  15  -3    2.72    1.39
  -3 -15   3    2.41    1.28
  -3 -15   4    2.99    1.40
  -3  15  -4    4.33    1.47
  -3 -15   5   48.80    2.66
   3 -15  -5   47.68    8.55
  -3  15  -5   46.35    2.67
  -3 -15   6    3.28    1.46
  -3  15  -6    3.39    1.47
   3 -15  -7   16.80    5.44
  -3 -15   7   18.13    2.01
   3 -15  -8   15.27    5.32
  -3 -15   9    2.03    1.47
   3 -15  -9   10.58    5.00
  -3 -15  10    6.23    1.61
  -3 -15  11    1.01    1.41
  -3 -15  12    8.36    1.66
  -3 -15  13    3.20    1.48
  -3 -15  14    4.41    1.48
  -3 -15  15    3.32    1.38
  -3 -15  16    2.43    1.32
  -3 -15  17    3.43    1.35
  -3 -15  17    5.74    1.14
  -3 -15  18    1.41    0.94
  -3 -15  19    5.35    1.02
  -3 -15  20    1.33    0.76
  -3  16  15   -0.84    0.30
  -3  16  14   13.05    1.21
  -3  16  13    6.46    1.11
  -3  16  12    4.92    1.15
  -3  16  11    4.79    1.16
  -3  16  10   16.02    1.59
  -3  16   9   26.64    1.96
  -3  16   8    5.30    1.32
  -3  16   7   11.29    1.57
   3  16  -7   14.33    1.56
   3  16  -6    8.83    1.45
  -3  16   6    9.05    1.51
   3 -16   6   10.92    4.60
   3 -16   5   15.59    5.21
  -3  16   5   13.27    1.70
   3  16  -5   14.41    1.64
  -3  16   4   29.88    2.13
   3  16  -4   28.97    2.03
   3 -16   3    8.53    4.83
  -3 -16  -3    7.57    1.27
   3  16  -3    7.79    1.43
  -3  16   3    6.78    1.50
   3  16  -2    6.58    1.40
   3 -16   2    8.14    4.35
  -3 -16  -2    6.31    1.35
  -3  16   2    7.44    1.58
  -3 -16  -1    1.25    1.15
   3  16  -1    1.48    1.21
  -3  16   1    1.19    1.31
  -3  16   0    0.86    1.36
  -3 -16   0    1.85    1.23
   3  16   0    1.86    1.23
  -3 -16   1    1.56    1.22
  -3  16  -1    2.39    1.40
   3  16   1    1.13    1.21
  -3 -16   2    7.27    1.41
  -3  16  -2    6.75    1.59
  -3 -16   3    8.41    1.51
  -3  16  -3    8.00    1.60
   3 -16  -4   28.22    6.88
  -3 -16   4   27.00    2.08
  -3  16  -4   29.95    2.30
  -3 -16   5   13.07    1.73
  -3  16  -5   15.35    1.93
  -3 -16   6    6.95    1.61
   3 -16  -6    2.60    3.15
  -3 -16   8    4.26    1.48
  -3 -16   9   27.77    2.19
  -3 -16  10   17.96    1.92
  -3 -16  11    4.31    1.44
  -3 -16  12    5.23    1.49
  -3 -16  13    5.15    1.43
  -3 -16  14   13.42    1.71
  -3 -16  15    1.41    1.22
  -3 -16  16   -0.15    1.13
  -3 -16  17    0.11    1.12
  -3 -16  17    2.89    0.96
  -3 -16  18    2.98    0.86
  -3 -16  19    1.78    0.75
  -3  17  14    0.11    0.33
  -3  17  13    1.60    0.88
  -3  17  12    6.78    1.12
  -3  17  11    8.22    1.27
  -3  17  10    3.06    1.11
  -3  17   9    6.08    1.32
  -3  17   8   28.83    2.00
  -3  17   7    4.62    1.30
  -3  17   6    3.20    1.25
   3  17  -6    2.36    1.14
  -3  17   5    1.23    1.26
   3  17  -5    1.26    1.14
   3  17  -4    1.17    1.18
  -3  17   4    1.67    1.30
  -3  17   3    0.03    1.36
   3  17  -3    1.88    1.21
  -3  17   2   60.80    2.86
  -3 -17  -2   57.13    2.42
   3  17  -2   51.71    2.56
  -3 -17  -1   21.06    1.72
  -3  17   1   22.34    2.04
   3  17  -1   21.91    1.90
   3  17   0   96.50    3.39
  -3 -17   0   90.59    3.04
  -3  17   0   92.55    3.46
  -3 -17   1   20.83    1.81
   3  17   1   21.62    1.94
  -3  17  -1   22.51    2.16
   3  17   2   59.13    2.81
  -3  17  -2   62.89    2.99
  -3 -17   3    1.75    1.26
   3  17   3    3.05    1.41
  -3  17  -3    2.59    1.41
  -3 -17   4   -1.26    1.37
  -3  17  -4    1.30    1.42
  -3 -17   5    0.21    1.31
  -3  17  -5    1.08    1.40
  -3 -17   7    5.52    1.47
  -3 -17   8   29.65    2.13
  -3 -17   9    7.43    1.48
  -3 -17  10    5.19    1.42
  -3 -17  11    8.14    1.50
  -3 -17  12    8.51    1.51
  -3 -17  13    1.34    1.22
  -3 -17  14   -0.16    1.07
  -3 -17  15    0.44    1.06
  -3 -17  16    0.30    1.00
  -3 -17  16    1.64    0.88
  -3 -17  17    1.12    0.78
  -3 -17  18    1.89    0.68
  -3  18  14    0.44    0.17
  -3  18  13    0.97    0.68
  -3  18  12    4.83    0.95
  -3  18  11   -0.15    0.85
  -3  18  10    6.27    1.13
  -3  18   9    0.17    0.98
  -3  18   8    1.31    1.09
  -3  18   7   -0.39    1.11
  -3  18   6    6.23    1.37
   3  18  -5    2.34    1.12
  -3  18   5    2.55    1.24
   3  18  -4    4.02    1.21
  -3  18   4    0.03    1.33
   3  18  -3    8.39    1.46
  -3  18   3    0.49    1.58
  -3  18   2    0.29    1.72
   3  18  -2   11.08    1.54
   3  18  -1    7.33    1.46
  -3  18   1    0.15    1.63
   3  18   0    2.97    1.31
  -3  18   0    0.01    1.37
  -3 -18   1    6.22    1.27
   3  18   1    8.11    1.50
  -3 -18   2    9.09    1.47
   3  18   2   11.98    1.63
  -3  18  -3   10.02    1.78
  -3 -18   3    7.01    1.40
   3  18   3    9.05    1.58
  -3  18  -4    4.13    1.49
   3  18   4    4.73    1.43
   3  18   5    3.69    1.31
  -3 -18   6    6.15    1.39
  -3 -18   7   -0.56    1.16
  -3 -18   8    1.84    1.20
  -3 -18   9    0.16    1.12
  -3 -18  10    6.72    1.36
  -3 -18  11   -1.10    1.10
  -3 -18  12    3.61    1.18
  -3 -18  13    0.49    1.00
  -3 -18  14    1.46    0.97
  -3 -18  15   -1.38    0.91
  -3 -18  15    1.15    0.81
   3  18  16    1.45    0.71
  -3 -18  16    2.41    0.75
  -3  19  13   -0.15    0.14
  -3  19  12    0.59    0.65
  -3  19  11    0.42    0.77
  -3  19  10    1.64    0.89
  -3  19   9    1.24    0.99
  -3  19   8    1.85    1.05
  -3  19   7    1.83    1.06
  -3  19   6    0.05    1.04
  -3  19   5    0.21    1.23
  -3  19   4    0.02    1.17
   3  19  -4   -0.52    1.05
  -3  19   3   -0.01    1.19
   3  19  -3   -0.31    1.03
  -3  19   2    0.01    1.29
   3  19  -2    5.09    1.26
   3  19  -1    3.46    1.23
  -3  19   1    0.13    1.37
  -3  19   0    1.99    1.87
   3  19   0   15.77    1.63
  -3  19  -1    0.05    1.40
   3  19   1    4.12    1.33
  -3  19  -2    0.08    1.39
   3  19   2    4.57    1.27
   3  19   3   -0.11    1.12
  -3  19  -3    0.01    1.32
   3  19   4   -0.01    1.14
  -3 -19   5    2.44    1.13
   3  19   5    2.44    1.24
  -3 -19   6   -0.07    1.04
   3  19   6   -0.54    1.10
  -3 -19   7    1.21    1.06
   3  19   7    2.59    1.14
  -3 -19   8    1.53    1.08
   3  19   8    2.60    1.14
  -3 -19   9    1.83    1.04
   3  19   9    0.63    1.04
   3  19  10    2.49    1.07
  -3 -19  10    1.57    1.04
  -3 -19  11    1.15    0.98
   3  19  11    1.23    0.96
  -3 -19  12    0.45    0.87
   3  19  12    1.58    0.92
   3  19  13    1.55    0.83
  -3 -19  13    1.73    0.87
   3  19  14    0.96    0.74
   3  19  15    0.55    0.60
  -3  20  11    0.93    0.63
  -3  20  10    1.43    0.72
  -3  20   9    3.36    0.89
  -3  20   8    1.91    0.88
  -3  20   7    1.20    0.93
  -3  20   6    8.31    1.22
  -3  20   5    5.20    1.13
  -3  20   4    2.54    1.09
  -3  20   3    3.14    1.17
   3  20  -3    3.04    1.08
   3  20  -2    0.17    0.98
  -3  20   2   -0.45    1.09
  -3  20   1    5.36    1.30
   3  20  -1    5.03    1.18
   3  20   0    4.59    1.23
  -3  20   0    3.39    1.25
  -3  20  -1    5.03    1.31
   3  20   1    4.92    1.19
   3  20   2    0.76    1.07
  -3 -20   3    3.23    0.97
   3  20   3    3.67    1.15
  -3 -20   4    1.44    0.94
   3  20   4    2.15    1.08
  -3 -20   5    4.88    1.04
   3  20   5    5.14    1.19
  -3 -20   6    7.07    1.10
   3  20   6    7.48    1.24
  -3 -20   7    1.18    0.88
   3  20   7    2.17    1.05
  -3 -20   8    2.25    0.93
   3  20   8    2.06    0.99
  -3 -20   9    2.46    0.86
   3  20   9    2.37    0.95
  -3 -20  10    1.47    0.78
   3  20  10    1.79    0.88
   3  20  11    1.53    0.83
   3  20  12    2.23    0.75
   3  20  13    1.34    0.63
  -3  21   9    0.21    0.61
  -3  21   8    0.39    0.68
  -3  21   7    0.29    0.74
  -3  21   6    0.56    0.79
  -3  21   5   -0.53    0.85
  -3  21   4    1.22    0.92
  -3  21   3    0.52    0.91
  -3  21   2    1.66    1.02
   3  21  -2    0.38    0.87
  -3  21   1    3.91    1.12
   3  21  -1    3.77    1.01
   3  21   0   -0.96    0.90
   3  21   1    3.83    1.00
   3  21   2    2.03    0.99
   3  21   3    1.09    0.92
   3  21   4    1.65    0.94
   3  21   5    0.05    0.86
   3  21   6    0.95    0.85
   3  21   7    1.89    0.85
   3  21   8    0.89    0.80
   3  21   9    0.86    0.73
   3  21  10    0.62    0.64
   3  21  11    1.59    0.61
  -3  22   6    0.27    0.60
  -3  22   5   -0.26    0.68
   3  22   0   -0.30    0.73
   3  22   1    0.05    0.72
   3  22   2    0.33    0.72
   3  22   3    0.18    0.70
   3  22   4   -0.36    0.70
   3  22   5    0.24    0.65
   3  22   6   -0.37    0.65
   3  22   7    1.27    0.64
  -4   0   0 1590.62   16.45
   4   0   1 2638.36   17.91
  -4   0   1 2680.62   19.23
  -4   0   2   45.79    2.32
   4   0   2   42.30    2.48
   4   0   3  578.30    9.35
  -4   0   3  593.02    6.79
   4   0   4 1238.35   15.03
  -4   0   4 1059.74    7.50
   4   0   5 1446.21   18.21
   4   0   6  450.60   11.14
  -4   0  -6  426.93   13.32
   4   0   7   96.81    5.72
  -4   0  -7   94.93    6.86
  -4   0  -8  182.35    9.87
  -4   0  -9   74.29    7.02
  -4   0 -10  137.22    9.60
  -4   0 -11    3.35    3.08
  -4   0 -12  253.53   14.07
   4   0  13  184.51    4.14
  -4   0 -13  181.70   12.42
  -4   0  13  176.44    3.42
  -4   0  13  170.45    3.74
   4   0  14  210.88    4.70
  -4   0  14  207.23    3.93
  -4   0 -14  210.14   13.99
   4   0  15    4.83    1.36
  -4   0  15    5.46    1.18
  -4   0 -15    2.41    3.64
   4   0  16   12.71    1.75
  -4   0  16   14.39    1.63
   4   0  17    0.79    1.67
  -4   0  17    3.35    1.43
  -4   0 -17    5.16    2.89
   4   0  17    2.49    1.31
   4   0  18   13.83    2.07
  -4   0  18   16.45    1.82
   4   0  18   16.72    1.92
  -4   0  19    9.03    1.64
   4   0  19   10.72    1.74
  -4   0  19   10.00    1.59
  -4   0  20    2.39    1.36
  -4   0  20    3.25    1.34
   4   0  20    2.93    1.40
  -4   0  21    0.46    1.17
  -4   0  21   -0.81    1.47
   4   0  21    1.80    1.36
   4   0  22    4.21    1.38
  -4   0  22    3.31    1.23
   4   0  23    0.05    1.17
  -4   0  23    0.01    1.05
  -4   0  24    0.01    1.03
   4   0  24    0.52    1.09
  -4   0  25   -0.02    0.89
  -4   0 -25    1.62    1.08
  -4   0 -26    0.07    0.45
  -4  -1 -26    0.82    0.88
   4  -1  25    0.51    0.97
   4  -1  24    5.70    1.33
  -4   1  24    0.02    1.18
  -4   1  23   -0.02    1.09
   4  -1  23    1.33    1.18
   4  -1  22    6.86    1.53
  -4   1  22    5.49    1.36
   4  -1  21   15.72    1.84
  -4   1  21   16.14    1.72
  -4   1  20   11.34    1.83
   4  -1  20   14.89    1.85
  -4   1  20   15.41    1.77
   4  -1  19    9.18    1.66
  -4   1  19    9.20    1.52
  -4   1  19    9.49    1.68
   4  -1  19    6.76    1.75
   4  -1  18    5.81    1.54
  -4   1  18    6.74    1.40
   4  -1  18    6.13    1.72
  -4   1  18    5.20    1.50
  -4   1  17  196.43    4.70
   4  -1  17  199.54    5.21
  -4   1  17  191.86    4.57
  -4  -1 -16   35.80    6.61
  -4   1  16   36.92    2.17
   4  -1  16   39.01    2.53
   4  -1  15   32.19    2.21
  -4  -1 -15   27.93    5.89
  -4   1  15   35.74    2.01
   4  -1  14  103.71    3.29
  -4   1  14   97.48    2.87
  -4  -1 -14  100.52    9.74
  -4  -1 -13   51.83    7.03
   4  -1  13   50.56    2.28
  -4   1  13   50.70    2.00
  -4  -1 -12    2.73    2.51
  -4  -1 -11   31.20    5.15
  -4  -1 -10  150.12   10.05
   4  -1   9  411.82   14.04
  -4  -1  -9  425.90   15.83
   4  -1   8 1385.18   24.02
  -4  -1  -8 1378.19   26.73
   4  -1   7  141.15    7.42
   4  -1   6  184.11    7.74
   4  -1   5  290.41    9.01
  -4  -1  -4  317.91   10.35
   4  -1   4  310.68    8.64
  -4  -1  -3  260.80    8.89
   4  -1   3  271.55    7.70
   4  -1   2  526.53   10.09
  -4  -1  -2  535.01   11.83
  -4   1   2  540.85    6.63
  -4   1   1  149.70    4.35
   4  -1   1  150.38    5.29
  -4  -1   0   49.91    3.29
  -4   1   0   50.81    2.95
   4   1   1  127.57    2.59
  -4  -1   1  132.08    4.79
   4   1   2  512.49    5.64
  -4   1  -2  514.08   11.11
   4   1   3  253.43    4.98
  -4   1  -3  275.65    8.85
  -4   1  -4  312.59   10.14
  -4   1  -5  284.22   10.36
  -4   1  -6  175.13    8.77
  -4   1  -7  140.38    8.36
  -4   1  -8 1370.65   27.01
  -4   1  -9  426.62   15.98
  -4   1 -10  164.76   10.54
  -4   1 -11   26.38    4.86
  -4   1 -12    1.71    3.08
   4   1  13   50.52    2.48
  -4  -1  13   52.22    2.29
  -4  -1  13   52.95    2.03
   4   1  14  102.93    3.53
  -4  -1  14  108.07    2.92
  -4  -1  14  103.30    3.26
  -4   1 -14  103.72   10.16
   4   1  14  102.43    3.30
   4   1  15   31.18    2.23
  -4  -1  15   26.34    2.06
  -4  -1  15   32.94    1.92
  -4   1 -15   27.20    6.17
   4   1  15   33.01    2.14
  -4   1 -16   36.58    6.65
   4   1  16   37.96    2.62
  -4  -1  16   40.12    2.19
   4   1  16   41.12    2.40
   4   1  17  207.43    5.11
  -4  -1  17  200.05    4.61
   4   1  18    6.90    1.63
  -4  -1  18    6.75    1.57
   4   1  19   10.79    1.76
  -4  -1  19    6.44    1.58
   4   1  20   14.36    1.88
  -4  -1  20   14.71    1.82
  -4  -1  20   13.61    1.76
   4   1  21   15.99    1.90
  -4  -1  21   12.78    1.73
  -4  -1  21   15.03    1.75
  -4  -1  22    4.43    1.56
  -4  -1  22    7.48    1.38
   4   1  22    8.30    1.59
   4   1  23    0.76    1.16
  -4  -1  23    0.00    1.12
   4   1  24    6.37    1.39
  -4  -1  24    0.06    1.16
  -4   1 -25    0.13    0.50
  -4  -1  25   -0.15    0.88
  -4  -2 -26    0.29    0.94
   4  -2  25    0.01    0.93
   4  -2  24    1.98    1.09
   4  -2  23    7.87    1.45
  -4   2  23    0.26    1.33
   4  -2  22    6.65    1.46
  -4   2  22    9.59    1.51
   4  -2  21    3.05    1.40
  -4   2  21    2.95    1.26
   4  -2  20   17.80    2.11
   4  -2  20   20.28    2.06
  -4   2  20   20.99    1.92
  -4   2  19    1.82    1.35
   4  -2  19    1.47    1.55
  -4   2  19    2.62    1.25
  -4   2  18    1.61    1.28
   4  -2  18   -0.11    1.44
  -4   2  18    0.18    1.46
  -4  -2 -18    3.07    3.04
  -4   2  17   19.16    1.83
   4  -2  17   18.31    2.06
  -4   2  17   19.17    1.96
  -4  -2 -17   21.13    5.54
  -4   2  16   53.21    2.57
  -4   2  16   56.04    2.55
   4  -2  16   55.80    2.77
  -4   2  15    6.46    1.24
   4  -2  15    6.95    1.37
  -4   2  15    7.57    1.36
  -4  -2 -15    9.96    3.96
  -4   2  14   95.95    2.89
   4  -2  14   98.02    3.10
  -4  -2 -13   18.27    4.75
  -4   2  13   17.79    1.38
   4  -2  13   18.43    1.52
  -4  -2 -12  315.74   15.67
  -4  -2 -11  382.17   16.37
  -4  -2 -10  513.38   18.26
   4  -2  10  527.84   17.53
   4  -2   9  417.38   14.83
   4  -2   8  280.27   11.70
   4  -2   7  360.71   12.23
  -4  -2  -6  425.05   13.69
   4  -2   6  410.33   12.46
   4  -2   5  728.77   15.56
  -4  -2  -5  738.82   17.03
   4  -2   4  207.63    7.99
  -4  -2  -4  200.22    8.61
  -4  -2  -3   47.22    4.21
   4  -2   3   58.19    4.19
   4  -2   2 1588.27   20.09
  -4  -2  -2 1534.32   21.11
  -4  -2  -1  315.36    9.02
  -4   2   1  331.00    6.60
   4  -2   1  308.00    8.65
  -4   2   0  785.81   11.61
  -4   2  -1  318.10    8.23
  -4   2  -2 1565.94   19.86
  -4   2  -3   47.61    4.03
  -4   2  -4  206.73    8.46
  -4   2  -5  712.37   16.59
  -4   2  -6  392.42   13.17
  -4   2  -7  369.05   13.51
  -4   2  -8  266.81   12.29
  -4   2  -9  427.10   16.15
  -4   2 -10  517.54   18.62
  -4   2 -11  361.86   16.65
  -4   2 -12  315.29   16.20
   4   2  13   16.76    1.57
  -4  -2  13   16.42    1.30
  -4  -2  13   18.50    1.59
  -4   2 -13   21.72    5.02
   4   2  14   99.65    3.26
  -4  -2  14   99.37    3.16
  -4   2 -14   98.23   10.08
  -4  -2  14  103.03    2.85
   4   2  15    8.46    1.50
  -4  -2  15    7.39    1.55
  -4  -2  15    7.46    1.32
  -4   2 -15    6.72    3.48
  -4  -2  16   51.12    2.41
  -4  -2  16   49.52    2.70
   4   2  16   52.60    2.68
   4   2  17   19.13    2.01
  -4  -2  17   19.39    1.81
  -4  -2  18   -0.80    1.27
   4   2  18    0.11    1.36
  -4  -2  19    1.82    1.37
   4   2  19    3.39    1.49
  -4  -2  20   20.36    2.05
   4   2  20   22.34    2.14
  -4  -2  21    2.27    1.26
   4   2  21    2.50    1.36
  -4  -2  21    1.92    1.35
  -4  -2  22    6.05    1.41
  -4  -2  22    3.53    1.47
   4   2  22    5.22    1.48
   4   2  23    7.60    1.50
  -4  -2  23    4.38    1.43
  -4   2 -24   -0.06    0.36
  -4  -2  24    0.03    1.09
  -4  -2  25    0.03    0.88
  -4  -2  26    0.02    0.72
   4  -3  26    0.56    0.76
  -4  -3 -26    2.11    1.01
   4  -3  25    1.11    0.94
   4  -3  24    1.42    1.05
   4  -3  23    1.81    1.18
   4  -3  22    3.76    1.35
  -4   3  22    3.78    1.33
   4  -3  21    0.98    1.46
  -4   3  21    1.32    1.20
   4  -3  21    2.07    1.32
   4  -3  20   24.43    2.31
  -4   3  20   26.78    2.07
   4  -3  20   25.72    2.21
  -4   3  19   18.26    1.83
   4  -3  19   18.26    2.09
  -4   3  18    1.59    1.15
   4  -3  18    4.00    1.61
  -4  -3 -18    3.88    3.62
  -4   3  17    0.37    1.37
   4  -3  17    1.34    1.41
  -4   3  17    0.91    1.16
   4  -3  16   17.73    1.90
  -4   3  16   18.77    1.72
  -4   3  16   18.16    1.80
  -4  -3 -16   21.52    5.13
   4  -3  15   34.67    2.11
  -4   3  15   34.43    1.98
  -4   3  15   33.29    2.11
  -4  -3 -15   27.62    5.76
   4  -3  14   86.30    2.93
  -4   3  14   75.30    2.74
  -4   3  14   80.04    2.69
  -4  -3 -14   76.21    8.70
  -4   3  13  115.50    3.05
   4  -3  13  123.89    3.15
  -4   3  13  118.66    3.04
  -4  -3 -13  123.11   10.45
  -4  -3 -12   42.55    6.29
  -4  -3 -11  271.21   14.02
   4  -3  11  264.75   13.62
   4  -3  10  975.36   24.79
   4  -3   9  273.66   12.73
   4  -3   8   31.09    4.54
  -4  -3  -7   78.10    6.71
   4  -3   7   72.40    6.19
  -4  -3  -6  161.96    8.82
   4  -3   6  152.53    8.24
  -4  -3  -5 1089.21   21.47
   4  -3   5 1109.19   20.80
   4  -3   4 1542.49   23.64
  -4  -3  -4 1570.25   24.68
  -4  -3  -3  604.63   14.62
   4  -3   3  606.56   14.36
   4  -3   2   45.57    4.04
   4  -3   1  162.07    7.08
   4  -3   0  934.38   16.52
  -4   3  -1  162.75    6.25
  -4   3  -2   43.87    3.73
  -4   3  -3  623.76   14.31
  -4   3  -4 1535.83   23.81
  -4   3  -5 1074.29   21.31
  -4   3  -6  149.61    8.63
  -4   3  -7   77.80    6.69
  -4   3  -8   36.23    5.17
  -4   3  -9  250.34   13.01
  -4   3 -10 1002.05   26.64
  -4   3 -11  280.50   14.88
  -4  -3  12   45.89    2.08
  -4   3 -12   47.06    6.78
   4   3  12   46.39    2.14
  -4  -3  13  121.42    3.32
   4   3  13  115.58    3.35
  -4  -3  14   80.37    2.94
  -4  -3  14   83.89    2.66
   4   3  14   77.51    2.96
  -4  -3  15   33.94    1.94
  -4  -3  15   32.86    2.22
   4   3  15   33.19    2.19
  -4  -3  16   20.31    1.72
  -4  -3  16   20.58    2.03
   4   3  16   22.72    2.04
  -4  -3  17   -0.87    1.64
  -4  -3  17   -0.02    1.27
   4   3  17    1.08    1.41
  -4  -3  18    2.52    1.31
   4   3  18    3.75    1.50
  -4  -3  19   16.17    1.86
   4   3  19   17.93    2.04
  -4  -3  20   26.77    2.18
   4   3  20   28.32    2.41
   4   3  21    1.65    1.39
  -4  -3  21   -0.76    1.38
  -4  -3  22    4.51    1.36
   4   3  22    4.66    1.50
  -4  -3  22    5.45    1.40
  -4  -3  23    0.14    1.13
  -4   3 -23   -0.41    0.37
  -4  -3  23   -1.38    1.32
  -4  -3  24    0.04    1.05
  -4  -3  24    0.80    1.17
  -4  -3  25    0.07    0.89
  -4  -3  26    0.16    0.75
   4  -4  26    0.31    0.71
  -4  -4 -26   -0.12    0.93
   4  -4  25    0.50    0.87
   4  -4  24    8.53    1.30
   4  -4  23    5.45    1.31
   4  -4  22    2.23    1.21
   4  -4  21   12.81    1.88
  -4   4  21   13.79    1.65
   4  -4  21   13.90    1.75
   4  -4  20    8.13    1.70
  -4   4  20    7.53    1.48
   4  -4  19   36.56    2.54
  -4   4  19   36.41    2.34
   4  -4  18   97.23    3.69
  -4   4  18  101.92    3.50
  -4  -4 -18   93.90   10.14
   4  -4  17   15.63    1.87
  -4  -4 -17   15.56    5.77
  -4   4  17   15.68    1.75
  -4  -4 -16   32.65    6.37
   4  -4  16   35.14    2.29
  -4   4  16   36.39    2.18
  -4  -4 -15   34.29    6.18
   4  -4  15   35.32    2.08
  -4   4  15   36.30    2.04
  -4   4  14   46.82    2.35
   4  -4  14   55.54    2.40
  -4  -4 -14   55.20    7.60
  -4   4  14   55.07    2.28
  -4   4  13   52.95    2.35
  -4  -4 -13   54.39    6.96
  -4   4  13   59.21    2.28
   4  -4  13   57.94    2.22
   4  -4  12   32.02    5.57
  -4  -4 -12   26.46    5.16
   4  -4  11  133.56   10.22
   4  -4  10    9.98    3.63
   4  -4   9   43.13    5.80
  -4  -4  -8  253.89   12.34
   4  -4   8  250.61   12.17
  -4  -4  -7   33.90    4.81
   4  -4   7   37.07    5.12
  -4  -4  -6   41.36    4.99
   4  -4   6   36.40    4.79
  -4  -4  -5  698.62   18.13
   4  -4   5  704.00   18.15
  -4  -4  -4  179.73    8.87
   4  -4   4  181.24    9.00
   4  -4   3  951.44   19.60
   4  -4   2 1063.33   20.25
   4  -4   1  374.43   11.76
   4  -4   0  356.11   11.43
  -4   4  -4  186.35    8.70
  -4   4  -5  665.90   17.21
  -4   4  -6   35.62    4.66
  -4   4  -7   40.33    5.19
  -4   4  -8  242.68   12.38
  -4   4  -9   42.57    5.94
  -4   4 -10    8.81    3.48
  -4  -4  12   29.13    1.81
   4   4  12   26.47    1.81
  -4  -4  13   53.32    2.41
   4   4  13   52.15    2.48
  -4  -4  14   49.67    2.48
   4   4  14   48.84    2.48
  -4  -4  15   37.36    2.40
  -4  -4  15   34.25    2.02
   4   4  15   36.75    2.38
  -4  -4  16   36.57    2.12
  -4  -4  16   40.18    2.55
   4   4  16   38.04    2.52
  -4  -4  17   13.84    1.99
   4   4  17   16.34    2.00
  -4  -4  17   15.62    1.75
  -4  -4  18   97.14    3.43
   4   4  18   97.67    3.84
  -4  -4  19   36.02    2.36
   4   4  19   37.56    2.62
  -4  -4  20    8.02    1.57
   4   4  20    9.23    1.74
  -4  -4  21   12.82    1.73
  -4  -4  22    3.72    1.37
  -4  -4  23    0.08    1.25
  -4  -4  23    4.22    1.36
  -4  -4  24    5.33    1.30
  -4  -4  24    0.45    1.17
  -4  -4  25    0.00    0.83
  -4  -5 -26    0.59    0.89
   4  -5  25    0.86    0.85
   4  -5  24    2.81    1.05
   4  -5  23    4.64    1.25
   4  -5  22   -0.29    1.15
   4  -5  21    3.77    1.48
   4  -5  20   13.66    1.84
  -4   5  19    6.20    1.41
   4  -5  19    7.98    1.60
   4  -5  18   18.35    1.96
  -4   5  18   18.43    1.91
   4  -5  17   36.44    2.37
  -4  -5 -17   34.54    6.44
  -4   5  17   29.97    2.15
   4  -5  16   24.92    2.01
  -4   5  16   25.56    1.93
   4  -5  15   -0.14    1.11
  -4   5  15    0.82    1.10
  -4  -5 -14   34.65    5.86
  -4   5  14   32.84    1.93
   4  -5  14   36.48    1.98
   4  -5  13   98.69   10.01
  -4  -5 -13   85.21    8.90
  -4   5  13   93.59    2.81
   4  -5  13   89.30    2.69
   4  -5  12   49.99    1.94
   4  -5  12   42.32    6.63
  -4   5  12   47.30    2.00
   4  -5  11  277.59   15.35
   4  -5  10  154.32   11.02
   4  -5   9   57.92    6.72
  -4  -5  -9   67.83    7.15
   4  -5   8  402.63   16.29
  -4  -5  -8  372.94   15.36
   4  -5   7   44.65    5.81
  -4  -5  -7   50.46    5.80
  -4  -5  -6  110.10    8.02
   4  -5   6   97.67    7.76
  -4  -5  -5   58.79    5.81
   4  -5   5   49.30    5.65
  -4  -5  -4  471.68    7.76
   4  -5   4  489.53   15.83
   4  -5   3  173.47    9.27
  -4  -5  -3  160.55    3.81
  -4  -5  -2  118.80    2.81
   4  -5   2  135.89    8.03
   4  -5   1  672.85   17.27
  -4  -5  -1  595.16    6.55
  -4  -5   0 3048.55   17.79
   4  -5   0 3202.14   37.00
  -4  -5   1  688.56   10.10
   4  -5  -1  688.80   17.21
  -4  -5   2  141.43    5.27
  -4  -5   3  178.76    6.63
  -4  -5   4  479.48   11.90
  -4  -5  11  262.23    4.48
   4   5  11  246.09    4.68
  -4  -5  12   45.50    2.19
   4   5  12   46.10    2.35
  -4  -5  13   88.33    2.99
   4   5  13   88.27    3.19
  -4  -5  14   29.69    2.11
   4   5  14   27.98    2.12
  -4  -5  15    0.09    1.32
   4   5  15    0.24    1.23
   4   5  16   23.51    2.16
  -4  -5  16   25.76    1.93
  -4  -5  16   25.09    2.22
  -4  -5  17   34.48    2.64
  -4  -5  17   32.36    2.14
   4   5  17   34.86    2.52
   4   5  18   17.94    2.05
  -4  -5  18   19.78    1.89
  -4  -5  18   20.26    2.29
  -4  -5  19    6.94    1.55
  -4  -5  20   11.52    1.69
  -4  -5  21    2.89    1.34
  -4  -5  22   -1.12    1.32
  -4  -5  23    0.05    1.18
  -4  -5  23    3.86    1.26
  -4  -5  24    0.02    1.02
  -4  -5  24    2.05    1.22
  -4  -5  25    0.00    0.83
  -4  -6 -26    1.61    0.86
   4  -6  25    2.41    0.81
   4  -6  24    8.89    1.18
   4  -6  23    1.76    1.12
   4  -6  22    2.28    1.23
   4  -6  22    1.88    1.28
   4  -6  21    7.08    1.55
   4  -6  20    6.73    1.51
   4  -6  19    9.41    1.65
   4  -6  18    1.31    1.39
   4  -6  17    7.87    1.50
  -4  -6 -17    4.28    2.92
   4  -6  16   49.98    2.51
  -4  -6 -16   46.80    7.46
  -4   6  15    1.55    1.18
   4  -6  15    1.06    1.23
  -4  -6 -14    0.22    2.38
   4  -6  14    0.92    1.07
  -4   6  14    0.32    1.12
   4  -6  13   57.34    2.22
  -4   6  13   51.89    2.27
   4  -6  12   35.39    6.56
   4  -6  12   33.07    1.68
  -4   6  12   31.51    1.76
   4  -6  11   10.33    4.77
  -4  -6 -10   29.30    5.13
   4  -6  10   37.65    6.22
   4  -6   9   16.38    4.36
  -4  -6  -9   19.35    4.24
   4  -6   8   36.40    5.73
  -4  -6  -8   28.65    4.84
  -4  -6  -7   57.20    6.51
   4  -6   7   56.06    6.66
  -4  -6  -6   40.33    5.43
   4  -6   6   42.91    5.88
   4  -6   5   17.96    4.21
  -4  -6  -5   13.44    3.51
   4  -6   4   57.84    6.11
  -4  -6  -4   49.91    3.02
   4  -6   3    1.28    2.51
  -4  -6  -3    0.34    0.86
   4  -6   2  829.20   21.10
  -4  -6  -2  827.60   10.55
  -4  -6  -1   41.31    2.49
   4  -6   1   41.46    5.19
  -4  -6   0   10.50    1.55
   4  -6   0    6.42    2.85
  -4  -6   1   40.43    3.00
   4  -6  -1   49.10    5.49
  -4  -6   2  838.66   14.34
  -4  -6   3    3.20    1.56
  -4  -6   4   59.94    4.65
  -4  -6   5   12.59    2.74
  -4  -6  10   27.05    1.74
  -4  -6  10   29.84    1.87
  -4  -6  11    8.82    1.31
  -4  -6  12   32.97    1.97
  -4  -6  13   53.54    2.51
  -4  -6  14    0.61    1.28
  -4  -6  15    2.05    1.41
  -4  -6  16   45.50    2.76
  -4  -6  17    7.12    1.79
  -4  -6  17    7.94    1.45
  -4  -6  18    3.46    1.37
  -4  -6  18    2.35    1.76
  -4  -6  19    9.22    1.58
  -4  -6  20    7.02    1.46
  -4  -6  21    7.20    1.45
  -4  -6  22    1.94    1.26
  -4  -6  23    0.55    1.16
  -4  -6  24    0.33    1.13
  -4  -6  24    7.13    1.27
  -4  -6  25    1.84    1.00
  -4  -6  25    0.01    0.83
   4  -7  25    1.33    0.69
  -4  -7 -25    0.53    0.99
   4  -7  24    1.22    0.85
   4  -7  23    1.92    1.04
   4  -7  22    1.58    1.09
   4  -7  22    0.98    1.17
   4  -7  21   -0.40    1.23
   4  -7  20    3.70    1.38
   4  -7  19   14.74    1.77
   4  -7  18    1.62    1.31
   4  -7  17   12.63    1.60
  -4  -7 -16   13.27    4.75
   4  -7  16   16.27    1.72
  -4  -7 -15   10.55    4.40
   4  -7  15   13.03    1.55
   4  -7  14   52.01    2.29
   4  -7  14   48.63    8.06
  -4  -7 -14   57.21    7.77
   4  -7  13    8.98    1.29
   4  -7  13    7.60    3.79
   4  -7  12   62.93    2.18
   4  -7  12   74.06    9.10
   4  -7  11   37.03    1.99
   4  -7  11   45.87    7.35
  -4  -7 -10   14.34    4.27
   4  -7  10   14.84    4.34
   4  -7   9   60.96    7.76
  -4  -7  -9   63.40    7.48
  -4  -7  -8  144.90   10.54
   4  -7   8  137.74   10.91
  -4  -7  -7    8.21    3.28
   4  -7   7   14.46    4.48
  -4  -7  -6  491.85   18.01
   4  -7   6  488.95   18.99
   4  -7   5    7.49    3.77
  -4  -7  -5    7.31    1.70
   4  -7   4  107.28    8.76
  -4  -7  -4  118.14    5.17
   4  -7   3  589.47   19.57
  -4  -7  -3  623.42   11.20
   4  -7   2  992.68   24.77
  -4  -7  -2 1056.87   14.36
  -4  -7  -1  139.70    5.40
   4  -7   1  130.04    9.08
  -4  -7   0  840.20   13.58
   4  -7   0  817.82   21.85
  -4  -7   1  135.32    5.99
   4  -7  -1  133.04    9.11
   4  -7  -2  988.51   23.98
  -4  -7   2 1021.10   17.08
  -4  -7   3  624.95   14.50
  -4  -7   4  125.50    7.06
  -4  -7   5    7.94    2.53
  -4  -7   6  512.69   15.84
  -4  -7   9   70.51    2.51
  -4  -7  10   13.22    1.40
  -4  -7  10   16.84    1.63
  -4  -7  11   40.96    2.19
  -4  -7  12   63.01    2.68
  -4  -7  13    9.33    1.57
  -4  -7  14   52.26    2.71
  -4  -7  15   12.35    1.92
  -4  -7  16   16.98    2.07
  -4  -7  17   11.97    1.56
  -4  -7  17   13.15    1.99
  -4  -7  18    0.77    1.61
  -4  -7  18    3.43    1.28
  -4  -7  19    3.40    2.03
  -4  -7  19   15.11    1.71
  -4  -7  20    5.74    1.41
  -4  -7  21   -0.82    1.25
  -4  -7  22    1.39    1.20
  -4  -7  23    1.04    1.12
  -4  -7  24   -0.03    0.86
  -4  -7  24    1.13    1.02
  -4  -7  25    2.55    0.75
  -4  -7  25    0.30    0.92
  -4  -8 -25    0.41    0.83
   4  -8  24   -0.01    0.75
   4  -8  23    0.10    0.91
   4  -8  22    0.26    1.15
   4  -8  21    2.21    1.24
   4  -8  20    6.25    1.39
   4  -8  19   32.67    2.21
   4  -8  18   17.04    1.80
   4  -8  17   28.05    2.04
   4  -8  16   66.14    2.73
  -4  -8 -16   70.23    9.06
  -4  -8 -15    9.83    4.12
   4  -8  15   16.68    1.62
   4  -8  14   10.85    4.24
   4  -8  14   12.80    1.47
   4  -8  13   15.81    1.42
   4  -8  13   16.12    5.34
   4  -8  12   29.26    1.63
   4  -8  12   23.60    1.84
   4  -8  12   29.87    6.52
  -4  -8 -11    4.19    2.89
   4  -8  11    0.40    3.20
   4  -8  11    3.38    1.08
  -4  -8 -10    4.54    3.73
   4  -8  10    5.85    3.44
   4  -8   9   61.88    8.18
  -4  -8  -9   69.23    7.86
   4  -8   8   23.70    5.65
  -4  -8  -8   22.29    4.92
  -4  -8  -7   56.54    6.89
   4  -8   7   51.09    7.18
  -4  -8  -6    6.67    3.15
   4  -8   6   10.71    4.03
   4  -8   5  111.98    9.81
   4  -8   4  250.88   13.91
  -4  -8  -4  253.67    8.34
  -4  -8  -3  259.61    8.28
   4  -8   3  230.82   13.29
  -4  -8  -2    5.11    1.54
   4  -8   2    8.16    3.80
   4  -8   1  549.50   19.57
  -4  -8  -1  603.34   12.71
  -4  -8   0   72.24    4.66
   4  -8   0   77.73    7.85
   4  -8  -1  560.05   19.58
  -4  -8   1  612.62   13.81
  -4  -8   2    5.68    2.06
   4  -8  -2    7.14    3.54
  -4  -8   3  245.88    9.79
   4  -8  -3  238.81   12.94
  -4  -8   4  257.49   10.83
  -4  -8   5   98.43    7.07
  -4  -8   6   10.99    3.01
  -4  -8   7   59.42    6.26
  -4  -8   8   23.64    1.69
  -4  -8   9   71.11    2.66
  -4  -8  10    4.13    1.24
  -4  -8  11    5.04    1.37
  -4  -8  12   27.58    2.07
  -4  -8  13   14.97    1.80
  -4  -8  14   14.21    1.94
  -4  -8  15   18.50    2.16
  -4  -8  16   66.67    3.28
  -4  -8  17   27.02    2.43
  -4  -8  18   19.22    1.85
  -4  -8  18    6.34    2.17
  -4  -8  19   34.39    2.20
  -4  -8  19    8.55    2.61
  -4  -8  20    6.24    1.41
  -4  -8  21    2.88    1.29
  -4  -8  22    0.46    1.13
  -4  -8  23   -0.37    1.11
  -4  -8  24   -0.38    1.00
  -4  -8  24   -0.01    0.78
  -4  -8  25   -1.55    0.88
  -4  -9 -24    1.23    1.03
   4  -9  24    1.60    0.71
   4  -9  23    1.69    0.89
   4  -9  22    1.49    1.03
   4  -9  21   12.87    1.49
   4  -9  20    0.98    1.10
   4  -9  19    0.60    1.19
   4  -9  18   32.45    2.09
   4  -9  17    0.33    1.12
   4  -9  16   25.66    1.87
  -4  -9 -15   20.90    5.06
   4  -9  15   22.93    1.76
   4  -9  14    4.00    3.68
   4  -9  14    2.00    1.06
   4  -9  13   38.59    1.94
   4  -9  13   34.69    7.03
   4  -9  12   48.71    2.38
   4  -9  12   48.15    8.36
  -4  -9 -11   36.20    6.14
   4  -9  11   35.45    7.29
   4  -9  10   20.68    5.54
  -4  -9 -10   16.60    4.56
  -4  -9  -9   20.80    5.28
   4  -9   9   20.25    5.44
   4  -9   8    2.67    3.46
  -4  -9  -8    1.02    2.79
  -4  -9  -7  192.57   12.82
   4  -9   7  190.89   13.65
  -4  -9  -6   42.46    6.31
   4  -9   6   47.33    7.15
   4  -9   5  384.57   18.71
   4  -9   4   42.84    6.55
   4  -9   3  181.99   12.49
  -4  -9  -2   18.33    2.74
   4  -9   2   24.30    5.41
  -4  -9  -1  182.89    7.86
   4  -9   1  180.40   12.15
   4  -9   0   30.45    5.84
  -4  -9   0   43.11    4.13
  -4  -9   1  180.00    8.26
   4  -9  -1  186.35   12.27
  -4  -9   2   22.76    3.35
   4  -9  -2   21.35    4.97
  -4  -9   3  151.46    8.28
   4  -9  -3  159.33   11.43
  -4  -9   4   52.94    5.39
   4  -9  -4   43.27    6.49
  -4  -9   5  413.39   15.15
  -4  -9   6   47.21    2.06
  -4  -9   6   40.86    5.27
  -4   9  -6   44.06    2.02
  -4  -9   7  179.57    3.87
  -4  -9   7  178.50   10.95
  -4  -9   8   -0.51    2.59
  -4  -9   8    2.49    1.12
  -4  -9   9   16.01    1.65
  -4  -9  10   15.58    1.78
  -4  -9  11   29.64    2.11
  -4  -9  12   56.36    2.72
  -4  -9  13   31.02    2.27
  -4  -9  14    1.72    1.52
  -4  -9  15   23.91    2.25
  -4  -9  16   22.75    2.29
  -4  -9  17    0.03    1.57
  -4  -9  18   34.49    2.24
  -4  -9  18   32.09    2.60
  -4  -9  19    1.72    1.25
  -4  -9  19   -0.02    1.66
  -4  -9  20    1.51    1.19
  -4  -9  21   13.97    1.55
  -4  -9  22    1.68    1.14
  -4  -9  23    2.19    1.07
  -4  -9  24    1.79    0.94
  -4  -9  24   -0.18    0.78
   4 -10  23    1.44    0.76
  -4 -10 -23    0.31    1.03
   4 -10  21    1.96    1.05
   4 -10  20    1.87    1.06
   4 -10  19    1.29    1.13
   4 -10  18    1.89    1.15
   4 -10  17    5.55    1.29
   4 -10  16   10.01    1.41
   4 -10  15   20.59    1.65
   4 -10  15   22.87    6.36
   4 -10  14    3.95    4.22
   4 -10  14    1.51    1.06
   4 -10  13    4.99    1.17
   4 -10  13    8.64    4.81
   4 -10  12   20.50    6.09
  -4 -10 -11   30.57    6.26
   4 -10  11   29.24    6.73
   4 -10  10   27.10    6.60
  -4 -10 -10   28.28    5.71
  -4 -10  -9   39.17    6.83
   4 -10   9   39.31    7.12
  -4 -10  -8   60.93    7.88
   4 -10   8   53.00    8.51
   4 -10   7   11.94    4.43
  -4 -10  -7   10.92    3.99
   4 -10   6  101.27   10.63
   4 -10   5   41.50    7.01
   4 -10   4   29.00    6.18
   4 -10   3   33.35    6.38
   4 -10   2   36.57    6.71
   4 -10   1   82.19    8.99
  -4 -10   0  226.71    9.63
   4 -10   0  209.31   13.87
   4 -10  -1   73.63    8.48
  -4 -10   1   81.82    6.16
  -4 -10   2   40.35    4.55
   4 -10  -2   46.82    7.12
  -4 -10   3   34.79    4.41
  -4  10  -3   38.29    1.85
   4 -10  -3   41.34    6.53
  -4 -10   4   26.32    1.72
  -4 -10   4   29.19    4.06
  -4  10  -4   32.15    1.74
  -4 -10   4   28.26    1.85
   4 -10  -4   29.33    5.93
  -4 -10   5   41.31    1.99
  -4 -10   5   38.13    5.19
  -4  10  -5   40.06    1.93
   4 -10  -5   38.29    6.52
  -4 -10   6  107.29    3.11
  -4 -10   6  108.71    8.58
  -4  10  -6   95.59    2.91
  -4 -10   7   14.47    1.59
  -4 -10   7   10.18    3.34
  -4 -10   8   55.42    2.59
  -4 -10   8   56.32    6.89
  -4 -10   9   34.34    2.23
  -4 -10  10   25.61    2.12
  -4 -10  11   27.98    2.17
  -4 -10  12   19.28    2.00
  -4 -10  13    3.73    1.63
  -4 -10  14    1.43    1.55
  -4 -10  15   16.84    2.08
  -4 -10  16    8.31    1.87
  -4 -10  17    5.35    1.71
  -4 -10  18    1.83    1.61
  -4 -10  18    2.91    1.28
  -4 -10  19    3.49    1.22
  -4 -10  19    0.02    1.56
  -4 -10  20    1.43    1.18
  -4 -10  21    1.43    1.13
  -4 -10  22    0.72    1.06
  -4 -10  23    1.39    1.00
  -4 -10  24    0.16    0.76
  -4 -11 -22    0.75    1.05
   4 -11  20    2.66    0.94
   4 -11  19    3.28    1.10
   4 -11  18   -0.32    1.08
   4 -11  17    0.71    1.06
   4 -11  16    7.26    1.26
   4 -11  15    3.79    1.13
   4 -11  14   29.85    6.85
   4 -11  14   27.59    1.81
   4 -11  13    1.68    3.21
   4 -11  13   -0.02    0.99
   4 -11  12    7.38    4.59
  -4 -11 -11    6.35    3.69
   4 -11  11    3.99    4.37
   4 -11  10   10.62    5.72
  -4 -11 -10   18.98    5.69
  -4 -11  -9   39.61    7.07
   4 -11   9   42.79    7.99
  -4 -11  -8   55.01    7.78
   4 -11   8   54.19    8.62
   4 -11   7    5.13    3.84
  -4 -11  -7    8.70    3.92
   4 -11   6   39.83    7.51
   4 -11   5  180.35   14.21
   4 -11   4   46.72    7.75
   4 -11   3   23.77    5.73
  -4  11   3   28.37    1.60
   4 -11   2   15.20    4.92
  -4  11   2   12.05    1.27
  -4  11   1  160.69    3.40
   4 -11   1  163.10   13.10
   4 -11   0    8.09    4.43
  -4  11   0   16.02    1.36
  -4 -11   1  153.36    3.51
  -4  11  -1  158.20    3.43
   4 -11  -2    9.79    3.85
  -4 -11   2    9.15    1.21
  -4  11  -2   11.99    1.28
  -4 -11   3   26.84    4.24
   4 -11  -3   24.77    5.74
  -4 -11   3   29.29    1.90
  -4  11  -3   26.41    1.63
   4 -11  -4   53.30    8.00
  -4 -11   4   52.70    2.33
  -4 -11   4   51.26    5.81
  -4  11  -4   49.95    2.22
  -4 -11   5  189.14    4.14
  -4 -11   5  189.69   11.30
  -4  11  -5  175.84    3.95
  -4 -11   6   31.11    5.42
   4 -11  -6   26.47    6.00
  -4  11  -6   29.70    1.92
  -4 -11   6   35.45    2.09
  -4 -11   7    8.60    1.41
  -4 -11   7    7.96    3.34
   4 -11  -7   13.36    5.29
  -4 -11   8   54.78    2.67
  -4 -11   8   49.42    6.44
  -4 -11   9   41.82    2.53
  -4 -11  10   14.52    1.94
  -4 -11  11    7.49    1.62
  -4 -11  12    7.18    1.66
  -4 -11  13    0.72    1.40
  -4 -11  14   29.49    2.40
  -4 -11  15    2.20    1.63
  -4 -11  16    4.80    1.75
  -4 -11  17    0.49    1.51
  -4 -11  18   -1.23    1.56
  -4 -11  18    1.03    1.12
  -4 -11  19    3.36    1.63
  -4 -11  19    3.88    1.19
  -4 -11  20    4.56    1.22
  -4 -11  21   -0.24    0.94
  -4 -11  22    0.48    0.94
  -4 -11  23    8.29    1.03
  -4 -12 -21   -0.25    0.95
   4 -12  17    5.64    1.15
   4 -12  16   10.17    1.34
   4 -12  15    3.42    1.10
   4 -12  14    4.57    1.11
   4 -12  13    3.80    4.28
   4 -12  12   -2.46    3.44
   4 -12  11   -4.60    4.20
  -4 -12 -11   -6.74    3.58
   4 -12  10   11.88    5.35
  -4 -12 -10   19.68    5.66
  -4 -12  -9   -0.07    3.59
   4 -12   9    5.20    3.97
  -4 -12  -8    8.43    3.67
   4 -12   8   10.56    4.87
  -4 -12  -7   57.08    8.14
   4 -12   7   52.80    8.72
  -4 -12  -6    2.05    3.36
   4 -12   6    1.87    3.43
   4 -12   5   64.81    9.37
   4  12  -5   50.57    1.98
   4 -12   4   19.18    5.70
   4  12  -4   15.76    1.31
  -4  12   4   19.29    1.53
   4 -12   3   72.00    9.56
  -4  12   3   72.44    2.49
   4  12  -3   63.83    2.21
   4 -12   2   14.44    5.05
  -4  12   2   18.60    1.51
  -4  12   1   53.25    2.22
  -4 -12  -1   52.33    2.18
   4 -12   0   33.89    6.75
  -4 -12   0   28.77    1.77
  -4  12   0   26.92    1.71
  -4 -12   1   47.94    2.23
  -4  12  -1   51.65    2.21
   4 -12  -1   53.91    8.21
   4 -12  -2   12.79    5.38
  -4 -12   2   13.31    1.46
  -4  12  -2   17.40    1.53
  -4 -12   3   65.57    2.65
  -4  12  -3   74.08    2.73
  -4 -12   4   15.71    1.60
   4 -12  -4   19.06    6.01
  -4  12  -4   17.45    1.61
  -4 -12   5   55.23    2.50
   4 -12  -5   56.70    8.75
  -4  12  -5   55.71    2.51
  -4 -12   6    2.66    1.33
   4 -12  -6    2.16    3.88
  -4  12  -6    2.33    1.19
  -4 -12   7   52.03    2.64
  -4 -12   7   55.89    6.79
   4 -12  -7   55.15    8.32
  -4 -12   8    7.32    1.58
  -4 -12   8   11.89    3.76
   4 -12  -8    5.58    4.64
  -4 -12   9    0.36    1.36
   4 -12  -9    2.71    4.03
  -4 -12  10   16.63    1.98
  -4 -12  10   14.72    1.95
  -4 -12  11    0.31    1.45
   4 -12 -11   -1.58    3.86
  -4 -12  12    2.26    1.59
  -4 -12  13    0.30    1.51
  -4 -12  14    2.33    1.54
  -4 -12  15    2.86    1.55
  -4 -12  16    6.89    1.72
  -4 -12  17    6.88    1.64
  -4 -12  18    0.05    1.43
  -4 -12  18    1.46    1.13
  -4 -12  19    6.18    1.61
  -4 -12  19    8.17    1.33
  -4 -12  20    0.45    0.95
  -4 -12  21    0.06    0.95
  -4 -12  22   -1.28    0.87
   4 -13  12   46.87    8.84
  -4 -13 -11    2.03    1.74
   4 -13  11    7.12    4.54
   4 -13  10   16.92    5.34
  -4 -13 -10   11.58    5.02
   4 -13   9    5.57    3.95
  -4 -13  -9   -0.84    3.22
  -4 -13  -8   30.86    6.72
   4 -13   8   36.13    7.99
   4 -13   7   29.09    7.84
  -4 -13  -7   24.71    5.68
  -4 -13  -6    7.63    3.35
   4 -13   6    8.43    4.74
   4  13  -6    6.80    1.11
  -4  13   5   65.37    2.54
   4 -13   5   58.48    9.36
   4  13  -5   61.99    2.31
   4  13  -4    2.30    1.01
   4 -13   4    4.42    3.86
  -4  13   4    1.79    1.04
   4 -13   3    1.79    4.02
   4  13  -3    1.96    0.99
  -4  13   3    2.73    1.09
   4 -13   2   31.86    7.36
  -4  13   2   30.51    1.89
   4  13  -2   32.36    1.81
  -4 -13  -1   -0.15    0.92
   4 -13   1    0.31    3.74
  -4  13   1    0.68    1.02
  -4 -13   0   57.13    2.44
   4 -13   0   60.25    9.57
  -4  13   0   61.78    2.52
  -4  13  -1    0.49    1.07
   4 -13  -1    2.60    3.76
  -4 -13   2   29.58    2.03
   4 -13  -2   27.65    6.58
  -4  13  -2   33.84    2.06
   4 -13  -3    0.54    3.43
  -4 -13   3    2.61    1.17
  -4  13  -3    3.02    1.24
   4 -13  -4    6.25    4.52
  -4 -13   4    2.29    1.24
  -4  13  -4    2.12    1.13
  -4 -13   5   65.41    2.83
  -4  13  -5   61.90    2.75
   4 -13  -5   63.97    9.37
  -4 -13   6    6.95    1.50
   4 -13  -6   10.24    4.85
  -4  13  -6    7.28    1.49
  -4 -13   7   30.73    2.30
   4 -13  -7   28.00    7.24
  -4 -13   8   35.09    2.45
   4 -13  -8   25.82    6.73
  -4 -13   9    1.72    1.48
   4 -13  -9    4.09    4.70
  -4 -13  10   18.73    2.05
   4 -13 -10   23.01    6.07
  -4 -13  11    6.69    1.73
   4 -13 -11    7.76    3.73
  -4 -13  12   51.33    2.87
   4 -13 -12   45.74    8.90
  -4 -13  13    7.60    1.68
  -4 -13  14    5.08    1.62
  -4 -13  15    5.65    1.65
  -4 -13  16    0.06    1.41
  -4 -13  17    6.79    1.62
  -4 -13  18    1.34    1.05
  -4 -13  18    0.02    1.36
  -4 -13  19    1.16    0.99
  -4 -13  19   -0.82    1.37
  -4 -13  20    2.55    0.99
  -4 -13  21    0.05    0.81
  -4 -13  22    1.07    0.78
  -4  14  14    1.06    0.80
  -4 -14 -10   22.25    5.53
   4 -14  10   19.29    6.08
   4 -14   9   11.26    5.22
  -4 -14  -9   10.55    4.20
   4 -14   8   31.88    7.26
  -4 -14  -8   29.71    6.45
  -4 -14  -7    3.71    3.61
  -4  14   7    2.16    1.19
   4 -14   7    4.49    4.36
  -4 -14  -6    7.29    4.28
   4 -14   6    8.11    5.23
  -4  14   6   11.92    1.55
   4  14  -6   10.87    1.32
   4 -14   5    3.37    3.50
  -4  14   5    2.37    1.21
   4  14  -5    2.36    1.05
   4  14  -4    1.28    1.05
  -4  14   4    1.61    1.17
   4 -14   4    4.15    4.14
   4 -14   3    9.64    5.26
   4  14  -3    5.43    1.15
  -4  14   3    4.92    1.28
   4 -14   2    3.42    5.02
   4  14  -2    3.90    1.18
  -4  14   2    2.90    1.28
  -4  14   1   81.16    2.98
   4  14  -1   81.95    2.83
   4 -14   1   73.92   10.06
   4 -14   0   -2.28    4.00
  -4  14   0    0.68    1.17
   4 -14  -1   78.04   10.66
  -4  14  -1   85.20    3.10
  -4 -14   1   77.68    2.99
   4 -14  -2    3.82    4.39
  -4 -14   2    3.06    1.31
  -4  14  -2    4.44    1.37
   4 -14  -3    6.22    4.39
  -4 -14   3    5.18    1.39
  -4  14  -3    5.11    1.39
   4 -14  -4    1.90    4.43
  -4 -14   4    1.22    1.34
  -4  14  -4    1.06    1.26
   4 -14  -5    3.64    3.61
  -4 -14   5    1.17    1.30
  -4  14  -5    1.45    1.34
  -4  14  -6   10.22    1.72
  -4 -14   6    9.24    1.74
  -4 -14   7    1.80    1.44
   4 -14  -7    1.97    2.56
  -4 -14   8   35.19    2.54
   4 -14  -8   36.07    7.87
   4 -14  -9    2.43    3.24
  -4 -14   9    4.51    1.62
  -4 -14  10   22.16    2.16
   4 -14 -10   23.83    6.51
  -4 -14  11   27.95    2.28
  -4 -14  12   29.04    2.34
  -4 -14  13   -0.61    1.44
  -4 -14  14    0.35    1.41
  -4 -14  15    8.19    1.67
  -4 -14  16    1.66    1.39
  -4 -14  17    1.72    1.42
  -4 -14  18   -1.38    1.30
  -4 -14  18    1.48    0.99
  -4 -14  19    1.47    0.97
  -4 -14  20    0.63    0.86
  -4 -14  21   -0.29    0.72
  -4  15  13    2.30    0.89
  -4  15  12   10.97    1.29
  -4  15  11   12.64    1.38
  -4  15  10    5.26    1.22
  -4  15   9   21.10    1.75
   4 -15   8    2.59    6.26
  -4  15   8   10.61    1.45
   4 -15   7   56.17    9.62
  -4  15   7   48.38    2.39
   4 -15   6    9.00    5.49
  -4 -15  -6   10.68    4.81
   4  15  -6   10.40    1.37
  -4  15   6   11.97    1.55
  -4  15   5    9.70    1.52
   4  15  -5    8.29    1.33
  -4  15   4   12.79    1.61
   4  15  -4   12.39    1.43
   4 -15   3   32.37    8.12
   4  15  -3   28.01    1.90
  -4  15   3   28.45    2.00
   4  15  -2   33.23    2.03
   4 -15   2   27.17    6.98
  -4  15   2   34.53    2.21
   4  15  -1    4.60    1.24
   4 -15   1    5.55    4.30
  -4  15   1    3.53    1.37
  -4  15   0   26.86    2.05
  -4 -15   0   23.58    1.95
   4  15   0   27.96    1.95
   4 -15  -1    4.38    3.76
  -4 -15   1    3.01    1.37
  -4  15  -1    3.89    1.41
  -4  15  -2   33.41    2.29
   4 -15  -2   34.57    7.85
  -4 -15   2   33.37    2.21
  -4 -15   3   26.42    2.09
  -4  15  -3   28.28    2.21
  -4 -15   4   13.04    1.70
   4 -15  -4   11.53    5.62
  -4  15  -4   14.09    1.79
   4 -15  -5    8.28    5.08
  -4 -15   5    7.46    1.58
  -4  15  -5   10.76    1.71
   4 -15  -6    5.97    3.59
  -4 -15   6    9.96    1.74
  -4 -15   7   41.70    2.66
   4 -15  -7   54.73    9.57
  -4 -15   8   10.00    1.83
   4 -15  -8   12.38    4.32
  -4 -15   9   20.54    2.09
  -4 -15  10    5.13    1.56
  -4 -15  11   12.44    1.80
  -4 -15  12   11.82    1.85
  -4 -15  13    1.83    1.35
  -4 -15  14    0.27    1.34
  -4 -15  15    0.64    1.30
  -4 -15  16    1.71    1.30
  -4 -15  17    6.67    1.15
  -4 -15  17    6.67    1.43
  -4 -15  18    0.46    1.11
  -4 -15  18    4.19    1.03
  -4 -15  19    2.74    0.90
  -4 -15  20    2.49    0.75
  -4  16  13    2.25    0.71
  -4  16  12   10.21    1.24
  -4  16  11   11.74    1.33
  -4  16  10    5.58    1.21
  -4  16   9    8.52    1.32
  -4  16   8   14.54    1.61
  -4  16   7   23.29    1.84
  -4  16   6    2.60    1.26
   4  16  -6    1.52    1.05
   4 -16   5   21.48    6.35
   4  16  -5   23.96    1.82
  -4  16   5   23.47    1.94
  -4  16   4   25.06    1.96
   4  16  -4   24.64    1.82
   4  16  -3    9.27    1.43
   4 -16   3   12.33    5.65
  -4  16   3    8.82    1.55
   4 -16   2    5.94    4.47
   4  16  -2    6.36    1.32
  -4 -16  -2    5.56    1.37
  -4  16   2    5.64    1.46
   4 -16   1   14.80    6.10
  -4 -16  -1   12.12    1.58
  -4  16   1   11.78    1.67
   4  16  -1   12.00    1.53
   4 -16   0    5.69    5.09
  -4 -16   0    1.54    1.30
   4  16   0    1.18    1.19
  -4  16   0    1.07    1.27
   4  16   1   12.27    1.60
   4 -16  -1   13.86    5.74
  -4  16  -1   12.97    1.75
  -4 -16   1   12.43    1.65
   4 -16  -2    2.60    5.50
  -4 -16   2    6.61    1.45
  -4  16  -2    5.32    1.49
  -4  16  -3    8.60    1.63
   4 -16  -3    8.17    5.54
  -4 -16   3    9.99    1.62
  -4  16  -4   26.43    2.20
  -4 -16   4   23.61    2.01
  -4 -16   5   22.53    2.09
   4 -16  -5   23.70    7.00
  -4  16  -5   21.63    2.12
  -4 -16   6    2.85    1.51
  -4 -16   7   20.51    2.09
  -4 -16   8   14.57    1.80
  -4 -16   9    8.88    1.67
  -4 -16  10    6.90    1.60
  -4 -16  11   11.52    1.69
  -4 -16  12   10.66    1.65
  -4 -16  13    7.66    1.56
  -4 -16  14    3.65    1.38
  -4 -16  15    2.41    1.25
  -4 -16  16    0.06    1.14
  -4 -16  17   -1.08    1.15
  -4 -16  17    0.69    0.86
  -4 -16  18    1.25    0.74
  -4 -16  19    0.94    0.70
  -4  17  13   -0.56    0.30
  -4  17  12    0.52    0.79
  -4  17  11    7.43    1.14
  -4  17  10    0.23    0.93
  -4  17   9   17.16    1.53
  -4  17   8    2.55    1.15
  -4  17   7   24.44    1.82
   4  17  -6    3.80    1.08
  -4  17   6    4.30    1.26
  -4  17   5    0.24    1.14
   4  17  -5    1.07    1.07
  -4  17   4    8.33    1.44
   4  17  -4    7.55    1.33
  -4 -17  -4    6.34    1.31
   4  17  -3   12.88    1.57
  -4 -17  -3   10.36    1.51
  -4  17   3   13.37    1.69
  -4 -17  -2    8.89    1.50
  -4  17   2   11.39    1.67
   4  17  -2    9.14    1.46
  -4 -17  -1   46.50    2.44
   4  17  -1   46.58    2.42
  -4  17   1   47.58    2.64
  -4 -17   0    2.28    1.26
  -4  17   0    0.02    1.43
   4  17   0    2.58    1.29
  -4 -17   1   48.40    2.48
   4  17   1   48.43    2.50
  -4  17  -1   52.86    2.73
  -4  17  -2   10.15    1.72
   4  17   2   11.12    1.65
  -4 -17   2   11.83    1.61
  -4 -17   3   12.50    1.67
  -4  17  -3   14.25    1.87
   4  17   3   12.59    1.62
  -4 -17   4    6.95    1.51
  -4  17  -4    4.98    1.59
  -4 -17   5    0.87    1.31
  -4 -17   6    3.17    1.44
  -4 -17   8    2.37    1.39
  -4 -17   9   16.33    1.81
  -4 -17  10    0.92    1.31
  -4 -17  11    7.53    1.49
  -4 -17  12    0.22    1.18
  -4 -17  13    2.16    1.19
  -4 -17  14    0.25    1.07
  -4 -17  15    2.85    1.14
  -4 -17  16    0.53    0.96
  -4 -17  16    3.66    0.95
  -4 -17  17    1.05    0.76
  -4  18  12    0.95    0.31
  -4  18  11    3.54    0.90
  -4  18  10    1.04    0.91
  -4  18   9   12.52    1.32
  -4  18   8    0.05    0.97
  -4  18   7   -0.02    1.03
  -4  18   6    0.01    1.11
  -4  18   5    0.06    1.14
   4  18  -5    0.00    0.98
   4  18  -4    2.24    1.06
  -4  18   4    3.34    1.29
  -4  18   3    1.98    1.24
   4  18  -3    2.63    1.10
  -4 -18  -3    3.69    1.12
  -4 -18  -2    0.64    1.00
  -4  18   2    0.01    1.21
   4  18  -2    0.47    1.09
  -4 -18  -1   15.25    1.53
   4  18  -1   15.49    1.64
  -4  18   1   16.08    1.79
   4  18   0    4.84    1.30
  -4 -18   0    4.48    1.22
  -4 -18   1   16.16    1.69
   4  18   1   14.80    1.66
  -4  18  -2   -0.01    1.29
  -4 -18   2   -0.05    1.11
   4  18   2    1.06    1.18
  -4 -18   3    2.29    1.27
  -4  18  -3    0.00    1.43
   4  18   3    2.08    1.20
   4  18   4    3.24    1.29
  -4 -18   4    1.68    1.21
   4  18   5    0.03    1.17
  -4 -18   7    0.36    1.21
  -4 -18   8    0.97    1.23
  -4 -18   9   11.09    1.55
  -4 -18  10    2.27    1.22
  -4 -18  11    3.17    1.20
  -4 -18  12    0.89    1.07
  -4 -18  13    0.84    1.02
  -4 -18  14    0.76    0.91
  -4 -18  15   -1.48    0.91
  -4 -18  15    1.22    0.78
  -4 -18  16    2.27    0.70
  -4  19  11    0.13    0.28
  -4  19  10   -0.19    0.77
  -4  19   9    0.37    0.82
  -4  19   8    1.37    0.92
  -4  19   7    0.46    0.96
  -4  19   6    2.11    1.06
  -4  19   5    0.94    1.12
  -4  19   4    5.57    1.28
   4  19  -4    3.64    1.05
   4  19  -3   -0.11    0.98
  -4  19   3    0.02    1.09
   4  19  -2    4.62    1.19
  -4  19   2    0.04    1.27
  -4  19   1    0.06    1.21
   4  19  -1    0.67    1.08
  -4  19   0    0.09    1.32
   4  19   0    5.08    1.27
   4  19   1    0.79    1.08
  -4 -19   1    0.02    1.00
  -4  19  -1    0.91    1.26
  -4 -19   2    2.39    1.12
  -4  19  -2    0.07    1.36
   4  19   3   -0.24    1.06
   4  19   4    4.81    1.24
  -4 -19   5    0.88    1.14
   4  19   5    0.64    1.11
  -4 -19   6    0.20    1.09
   4  19   6    0.94    1.07
   4  19   7    0.94    1.04
  -4 -19   7    0.40    1.08
  -4 -19   8    2.25    1.09
   4  19   8    2.12    1.08
   4  19   9    0.26    0.98
  -4 -19   9    0.72    1.07
  -4 -19  10    1.04    1.00
   4  19  10    1.40    0.97
  -4 -19  11    1.13    0.96
   4  19  11    3.02    0.97
  -4 -19  12    1.73    0.90
   4  19  12    2.37    0.90
  -4 -19  13   -0.39    0.79
   4  19  13    0.93    0.74
   4  19  14    1.85    0.71
  -4  20  10    0.31    0.26
  -4  20   9    0.09    0.69
  -4  20   8   -0.22    0.76
  -4  20   7    2.40    0.91
  -4  20   6    2.58    0.97
  -4  20   5    0.31    0.92
  -4  20   4    2.01    1.04
   4  20  -3   -0.35    0.85
  -4  20   3    0.84    1.06
  -4  20   2   10.73    1.39
   4  20  -2    7.37    1.15
   4  20  -1    1.50    0.96
  -4  20   1    2.32    1.15
  -4  20   0    9.12    1.40
   4  20   0   10.30    1.30
   4  20   1    2.30    1.06
   4  20   2    9.34    1.28
   4  20   3   -0.64    0.99
  -4 -20   4    2.49    1.06
   4  20   4    2.39    1.05
   4  20   5    0.78    0.97
  -4 -20   5    0.51    0.97
  -4 -20   6    4.11    1.08
   4  20   6    2.94    1.04
  -4 -20   7    3.44    1.01
   4  20   7    1.52    0.95
  -4 -20   8    0.88    0.87
   4  20   8   -0.25    0.88
  -4 -20   9   -0.12    0.82
   4  20   9    0.46    0.85
  -4 -20  10    1.64    0.82
   4  20  10    1.59    0.82
  -4 -20  11    0.75    0.70
   4  20  11    0.17    0.72
   4  20  12    1.82    0.68
  -4  21   8    1.75    0.64
  -4  21   7    1.49    0.68
  -4  21   6   -0.07    0.72
  -4  21   5    1.47    0.81
  -4  21   4    1.03    0.85
  -4  21   3    0.13    0.87
   4  21  -1    1.72    0.84
   4  21   0    0.48    0.79
  -4 -21   1    2.52    0.86
   4  21   1    1.44    0.85
  -4 -21   2    0.56    0.78
   4  21   2    1.83    0.89
  -4 -21   3    0.22    0.75
   4  21   3    0.12    0.82
   4  21   4    0.64    0.80
  -4 -21   4    0.36    0.77
  -4 -21   5    0.90    0.73
   4  21   5    1.28    0.82
  -4 -21   6   -0.19    0.66
   4  21   6    0.61    0.78
   4  21   7    1.25    0.78
   4  21   8    2.92    0.78
   4  21   9    0.70    0.66
   4  21  10    0.26    0.56
   4  22   1    0.41    0.59
   4  22   2   -1.14    0.63
   4  22   3   -0.04    0.61
   4  22   4   -0.06    0.61
   4  22   5    0.10    0.57
   5   0   0    1.45    0.95
   5   0   1  521.07    8.73
   5   0   2   15.34    1.69
   5   0   3  397.22    8.14
   5   0   4  741.98   12.04
   5   0   5   33.65    2.98
   5   0   6   42.63    3.57
  -5   0  -6   46.43    5.04
   5   0   7  159.13    7.26
  -5   0  -7  157.27    9.19
  -5   0  -8   62.10    6.41
  -5   0  -9    5.80    3.05
  -5   0 -10   31.13    5.13
  -5   0 -11   61.43    7.29
  -5   0 -12   71.04    8.08
   5   0  13   -0.05    1.21
  -5   0  13    0.78    1.06
  -5   0  13    3.12    1.00
  -5   0 -13    0.51    3.08
   5   0  14    0.33    1.38
  -5   0  14    0.83    0.93
  -5   0  15  148.72    3.61
   5   0  15  144.63    4.29
   5   0  15  145.95    4.05
  -5   0 -15  159.57   13.33
   5   0  16    2.88    1.30
  -5   0  16    2.60    1.24
  -5   0 -16    0.36    3.56
  -5   0  17   26.99    2.06
   5   0  17   28.57    2.18
  -5   0 -17   27.26    6.38
  -5   0  18   28.92    2.10
   5   0  18   28.17    2.25
  -5   0  18   26.00    1.99
  -5   0  19    4.83    1.44
   5   0  19    4.24    1.46
  -5   0  19    3.00    1.26
   5   0  20    0.23    1.27
  -5   0  20   -1.01    1.41
  -5   0  20   -0.39    1.16
  -5   0  21   -1.58    1.47
  -5   0  21   -0.13    1.06
   5   0  21    0.13    1.25
   5   0  22    5.15    1.41
  -5   0  22    5.56    1.26
   5   0  23    1.72    1.23
  -5   0  23    0.22    1.06
  -5   0 -24    3.46    1.32
  -5   0  24    0.08    1.05
  -5   0 -25   -0.16    0.98
  -5  -1 -26    1.36    0.79
  -5  -1 -25    0.12    1.05
   5  -1  24    5.27    1.20
  -5  -1 -24    3.31    1.39
  -5   1  23    0.01    1.01
   5  -1  23    0.87    1.13
  -5   1  22    3.48    1.18
   5  -1  22    5.02    1.39
   5  -1  21    1.74    1.29
  -5   1  21    1.08    1.10
  -5   1  20    7.31    1.39
   5  -1  20    7.60    1.55
  -5   1  20    5.46    1.47
  -5   1  19    1.64    1.22
  -5   1  19    1.40    1.37
   5  -1  19    1.75    1.28
  -5  -1 -18   51.25    7.84
  -5   1  18   47.94    2.64
  -5   1  18   48.60    2.47
   5  -1  18   47.92    2.70
  -5   1  17   29.54    2.05
  -5   1  17   29.57    2.12
   5  -1  17   28.62    2.41
  -5  -1 -17   24.95    6.15
   5  -1  17   32.66    2.33
   5  -1  16   29.45    2.33
  -5   1  16   30.83    2.02
  -5  -1 -16   28.68    6.02
  -5   1  16   31.03    1.98
   5  -1  15   20.52    1.92
  -5  -1 -15   22.48    6.03
  -5   1  15   22.04    1.69
  -5  -1 -14   88.65    9.67
   5  -1  14   84.75    3.11
  -5   1  14   84.88    2.70
   5  -1  13   27.32    1.87
  -5  -1 -13   30.88    5.83
  -5   1  13   25.98    1.50
  -5  -1 -12    5.02    3.34
  -5  -1 -11  106.91    9.36
  -5  -1 -10  111.79    9.08
   5  -1   9  163.50    8.90
  -5  -1  -9  167.50   10.48
   5  -1   8  231.27   10.03
  -5  -1  -8  207.99   11.18
   5  -1   7  851.34   17.95
   5  -1   6  713.91   15.25
   5  -1   5  799.62   15.29
   5  -1   4  360.26    9.64
  -5   1   3  132.07    2.95
  -5  -1  -3  141.19    7.13
   5  -1   3  136.96    5.76
  -5  -1  -2  281.18    9.39
   5  -1   2  276.37    7.81
  -5   1   2  281.03    5.79
  -5   1   1  159.17    5.13
  -5  -1  -1  163.22    6.78
   5  -1   1  170.78    6.08
  -5  -1   0 3106.57   27.33
   5   1   0 2925.12   16.64
  -5   1   0 2964.96   24.34
   5  -1   0 3057.97   25.39
  -5  -1   1  152.60    5.85
   5   1   1  143.80    3.20
  -5   1  -1  156.30    6.21
  -5  -1   2  284.55    7.31
  -5   1  -2  274.23    8.86
  -5  -1   3  142.55    4.78
   5   1   3  125.85    3.49
  -5   1  -3  135.37    6.74
  -5   1  -4  354.56   11.51
  -5   1  -5  781.89   18.26
  -5   1  -6  691.51   18.15
  -5   1  -7  852.47   21.19
  -5   1  -8  234.78   11.86
  -5   1  -9  164.41   10.52
  -5   1 -10  100.27    8.69
  -5   1 -11  113.19    9.67
  -5   1 -12   10.91    3.85
  -5  -1  13   28.98    1.59
  -5  -1  13   27.91    1.79
  -5   1 -13   28.43    5.64
   5   1  13   29.25    1.85
  -5  -1  14   76.80    2.84
  -5   1 -14   82.33    9.59
  -5  -1  14   78.45    2.52
   5   1  14   80.99    2.95
  -5  -1  15   19.94    1.62
  -5  -1  15   21.30    1.87
   5   1  15   23.68    1.93
  -5   1 -15   21.30    5.66
  -5   1 -16   32.00    7.11
   5   1  16   31.56    2.21
  -5  -1  16   32.53    1.99
  -5   1 -17   32.43    6.80
   5   1  17   31.86    2.31
  -5  -1  17   29.64    2.08
  -5  -1  18   47.48    2.52
   5   1  18   51.37    2.79
  -5  -1  19   -0.80    1.37
   5   1  19    2.08    1.35
  -5  -1  20    5.32    1.34
  -5  -1  20    6.13    1.51
   5   1  20    6.42    1.56
  -5  -1  21    2.30    1.18
  -5  -1  21    0.33    1.31
   5   1  21    1.56    1.29
  -5  -1  22    5.67    1.31
  -5  -1  22    4.43    1.45
   5   1  22    3.69    1.36
   5   1  23    0.02    1.12
  -5   1 -23    0.03    1.33
  -5  -1  23    0.11    1.05
  -5   1 -24    4.47    1.25
  -5  -1  24    0.05    1.11
  -5   1 -25    0.34    0.33
  -5  -1  25   -0.25    0.17
  -5  -2 -26    0.87    0.85
  -5  -2 -25    2.85    1.22
   5  -2  24    4.38    1.14
   5  -2  23    3.50    1.25
  -5   2  22    1.05    1.48
   5  -2  22   13.10    1.64
   5  -2  21    0.73    1.23
  -5   2  21    0.20    1.09
   5  -2  20    7.69    1.58
  -5   2  20    5.59    1.37
  -5   2  19    1.72    1.21
   5  -2  19    0.92    1.29
  -5   2  19   -1.54    1.51
   5  -2  18   44.06    2.82
  -5   2  18   43.93    2.55
  -5   2  18   44.51    2.40
  -5  -2 -18   43.84    7.40
   5  -2  18   43.37    2.62
  -5   2  17    1.52    1.09
  -5  -2 -17    4.27    3.56
  -5   2  17    0.72    1.30
   5  -2  17    1.11    1.41
  -5   2  16    6.30    1.31
  -5   2  16    4.99    1.32
  -5  -2 -16    2.41    2.88
   5  -2  16    6.04    1.50
  -5  -2 -15   86.93    9.72
  -5   2  15   80.11    2.82
   5  -2  15   83.74    3.18
  -5   2  15   76.68    2.72
   5  -2  14   13.66    1.56
  -5   2  14   14.52    1.41
  -5  -2 -14   12.59    4.44
  -5   2  14   13.02    1.32
  -5   2  13    1.66    0.89
   5  -2  13    2.05    1.14
  -5   2  13    0.65    0.89
  -5  -2 -13    3.31    3.38
  -5  -2 -12  149.27   11.48
  -5  -2 -11   58.27    7.28
   5  -2  10  179.42   10.44
  -5  -2 -10  187.44   11.68
   5  -2   9  763.35   20.14
   5  -2   8  234.28   10.83
   5  -2   7  180.22    8.86
   5  -2   6  119.80    6.99
  -5  -2  -5  319.32   12.13
   5  -2   5  309.24   10.51
  -5  -2  -4   26.44    3.75
   5  -2   4   26.55    3.23
  -5  -2  -3  136.43    7.29
   5  -2   3  143.89    6.72
  -5   2   2  210.71    4.88
  -5  -2  -2  203.32    8.51
   5  -2   2  198.15    7.61
  -5   2   1  873.66   11.98
  -5  -2  -1  893.38   16.64
   5  -2   1  867.72   15.47
  -5  -2   0  560.70   12.46
  -5   2   0  574.97   10.91
   5  -2   0  583.22   12.60
  -5   2  -1  866.80   14.73
  -5   2  -2  187.48    7.57
  -5   2  -3  146.28    7.14
  -5   2  -4   24.77    3.44
  -5   2  -5  310.26   11.67
  -5   2  -6  116.93    7.79
  -5   2  -7  169.79    9.77
  -5   2  -8  229.70   11.95
  -5   2  -9  720.15   21.82
  -5   2 -10  175.35   11.44
  -5   2 -11   51.68    6.85
  -5   2 -12  137.06   11.36
  -5  -2  12  143.38    3.28
   5   2  12  143.51    3.45
   5   2  13    3.18    1.12
  -5  -2  13    2.89    1.14
  -5  -2  13    2.27    1.00
  -5   2 -13    2.20    2.75
  -5   2 -14   18.46    4.95
  -5  -2  14   13.20    1.34
  -5  -2  14   13.98    1.61
   5   2  14   14.60    1.52
   5   2  15   78.43    3.08
  -5  -2  15   75.45    3.05
  -5  -2  15   80.91    2.72
  -5  -2  16    7.15    1.55
  -5  -2  16    6.49    1.39
   5   2  16    6.74    1.53
   5   2  17    3.40    1.49
  -5  -2  17    1.78    1.32
   5   2  18   49.28    2.81
  -5  -2  18   47.98    2.54
  -5  -2  19    0.30    1.33
   5   2  19    0.42    1.34
  -5  -2  20    5.54    1.52
   5   2  20    7.46    1.62
  -5  -2  21   -1.20    1.17
  -5  -2  21    0.18    1.26
   5   2  21   -0.99    1.31
   5   2  22   12.98    1.73
  -5  -2  22    9.76    1.60
  -5   2 -22    7.00    1.51
  -5  -2  22   10.27    1.46
  -5  -2  23    0.45    1.10
  -5   2 -23    2.38    1.22
  -5  -2  23    2.22    1.28
  -5   2 -24   -1.63    0.49
  -5  -2  24    0.04    0.98
  -5  -2  25   -0.30    0.28
  -5  -3 -26   -0.03    0.85
  -5  -3 -25    1.12    1.17
   5  -3  25    0.67    0.84
   5  -3  24    0.58    0.99
   5  -3  23    0.46    1.04
   5  -3  22   -0.27    1.13
  -5   3  21   22.76    1.84
   5  -3  21   23.23    2.00
   5  -3  20    0.86    1.29
  -5   3  20    1.37    1.20
   5  -3  19    4.89    1.45
   5  -3  19    5.50    1.59
  -5   3  19    8.06    1.42
  -5  -3 -18   55.67    8.27
   5  -3  18   63.12    3.16
  -5   3  18   62.41    2.68
  -5   3  17   34.47    2.33
   5  -3  17   42.98    2.60
  -5  -3 -17   35.69    7.03
  -5   3  17   42.87    2.28
  -5  -3 -16   96.37   10.53
   5  -3  16   95.76    3.48
  -5   3  16   92.52    3.30
  -5   3  16   99.52    3.14
  -5   3  15   13.54    1.58
   5  -3  15   12.89    1.64
  -5  -3 -15   15.56    4.79
  -5   3  15   13.76    1.44
   5  -3  14   30.94    1.95
  -5   3  14   32.60    1.89
  -5  -3 -14   36.55    6.43
  -5   3  14   31.61    1.77
  -5   3  13   14.51    1.37
   5  -3  13   15.46    1.45
  -5  -3 -13   17.05    4.76
  -5   3  13   15.35    1.29
  -5  -3 -12  101.74    9.45
   5  -3  11   79.46    7.79
  -5  -3 -11   66.14    7.62
   5  -3  10  125.72    9.24
   5  -3   9   49.89    5.81
   5  -3   8   17.53    3.50
   5  -3   7   22.65    3.88
  -5  -3  -6    0.10    2.11
   5  -3   6    3.19    2.25
   5  -3   5  423.65   13.38
  -5  -3  -5  443.93   14.71
  -5  -3  -4   50.15    5.06
   5  -3   4   43.15    4.49
  -5  -3  -3  675.20   16.71
   5  -3   3  650.02   15.56
  -5  -3  -2   39.10    4.15
   5  -3   2   34.20    3.76
  -5  -3  -1  312.82   10.44
   5  -3   1  324.46   10.57
  -5   3   0  135.17    5.56
   5  -3   0  129.26    6.72
  -5   3  -1  307.00    9.08
  -5   3  -2   32.99    3.52
  -5   3  -3  644.81   15.34
  -5   3  -4   42.65    4.43
  -5   3  -5  426.94   13.99
  -5   3  -6    1.00    2.14
  -5   3  -7   23.90    4.38
  -5   3  -8   13.68    3.67
  -5   3  -9   49.16    6.37
  -5   3 -10  115.49    9.78
  -5   3 -11   71.68    8.16
  -5   3 -12   90.68    9.42
  -5  -3  12   89.29    2.74
   5   3  12   92.96    2.92
   5   3  13   18.31    1.62
  -5  -3  13   17.30    1.62
  -5  -3  14   32.96    2.06
  -5   3 -14   29.38    6.30
   5   3  14   33.30    2.15
  -5  -3  14   33.11    1.81
   5   3  15   16.48    1.74
  -5  -3  15   14.78    1.77
  -5  -3  15   16.24    1.59
  -5  -3  16   99.15    3.15
  -5  -3  16   98.09    3.61
   5   3  16  102.43    3.70
  -5  -3  17   37.81    2.20
  -5  -3  17   38.05    2.58
   5   3  17   41.00    2.63
  -5  -3  18   62.13    2.82
   5   3  18   58.93    3.05
  -5  -3  19    6.17    1.44
   5   3  19    6.95    1.64
  -5  -3  20   -0.18    1.40
   5   3  20    0.83    1.36
  -5  -3  21   22.26    1.96
  -5   3 -21   19.96    1.90
  -5  -3  21   18.69    1.80
  -5   3 -22    0.97    1.21
  -5  -3  22    0.50    1.22
  -5  -3  22   -0.17    1.06
  -5  -3  23    0.01    0.95
  -5   3 -23    0.11    0.27
  -5  -3  23   -0.08    1.20
  -5  -3  24    0.01    0.95
  -5  -3  25    0.01    0.46
  -5  -4 -26    1.12    0.87
  -5  -4 -25    2.50    1.20
   5  -4  25    0.99    0.76
   5  -4  24    2.47    0.97
   5  -4  23    1.54    1.03
   5  -4  22   12.38    1.61
   5  -4  21    5.02    1.38
   5  -4  20   12.25    1.86
  -5   4  20   12.30    1.52
   5  -4  20   11.65    1.68
   5  -4  19   21.51    2.10
  -5   4  19   25.62    1.94
   5  -4  18   24.01    2.20
  -5   4  18   24.89    1.94
  -5  -4 -17   82.19    9.96
   5  -4  17   92.80    3.51
  -5   4  17   94.57    3.20
   5  -4  16   16.23    1.82
  -5  -4 -16   12.13    4.22
  -5   4  16   15.64    1.62
   5  -4  15    7.54    1.43
  -5  -4 -15   10.68    3.99
  -5   4  15    8.90    1.31
   5  -4  14  107.52    3.21
  -5  -4 -14  112.76   10.88
  -5   4  14  106.12    3.02
   5  -4  13    2.20    1.00
  -5  -4 -13    3.75    3.34
  -5   4  13    2.48    0.93
   5  -4  12   23.06    4.81
  -5  -4 -12   32.07    5.89
   5  -4  11  144.80   10.71
   5  -4  10  102.40    8.84
   5  -4   9  148.15   10.03
  -5  -4  -8  193.58   11.38
   5  -4   8  181.34   10.72
   5  -4   7  411.08   15.24
  -5  -4  -7  388.67   15.33
   5  -4   6   87.96    7.11
  -5  -4  -6   83.22    7.07
  -5  -4  -5  232.76   11.19
   5  -4   5  222.27   10.63
  -5  -4  -4  332.76   12.81
   5  -4   4  369.61   13.19
  -5  -4  -3  582.82   16.33
   5  -4   3  618.63   16.66
   5  -4   2 1007.39   20.67
   5  -4   1  145.17    7.95
   5  -4   0    8.66    2.60
  -5   4  -3  613.48   15.42
  -5   4  -4  361.65   12.56
  -5   4  -5  208.18   10.18
  -5   4  -6   81.29    6.89
  -5   4  -7  405.84   15.66
  -5   4  -8  171.34   10.76
  -5   4  -9  162.01   10.98
  -5   4 -10  105.05    9.40
  -5  -4  11  156.36    3.40
  -5   4 -11  144.92   11.33
  -5  -4  12   24.53    1.70
   5   4  12   26.80    1.84
   5   4  13    1.59    1.20
  -5  -4  13    1.74    1.24
  -5  -4  14  106.62    3.41
   5   4  14  111.65    3.63
  -5  -4  15    8.91    1.37
  -5  -4  15    7.82    1.54
   5   4  15    8.61    1.60
  -5  -4  16   18.99    1.75
  -5  -4  16   19.99    2.07
   5   4  16   16.44    1.92
  -5  -4  17   88.26    3.10
  -5  -4  17   85.28    3.58
   5   4  17   88.95    3.66
  -5  -4  18   25.75    2.05
   5   4  18   25.98    2.31
   5   4  19   24.04    2.24
  -5  -4  19   23.80    2.00
  -5  -4  20   12.57    1.70
  -5   4 -20   12.74    1.70
  -5  -4  21    3.39    1.39
  -5   4 -21    4.77    1.29
  -5  -4  22   10.42    1.53
  -5  -4  22    1.16    1.46
  -5  -4  23   -1.15    1.22
  -5  -4  23    0.29    1.01
  -5  -4  24   -0.01    0.89
  -5  -4  24   -0.27    1.15
  -5  -4  25   -0.01    0.49
  -5  -5 -26    0.83    0.81
  -5  -5 -25    1.25    1.11
   5  -5  25    1.17    0.74
   5  -5  24    2.34    0.95
   5  -5  23    3.86    1.09
   5  -5  22    0.12    1.04
   5  -5  21    1.41    1.18
   5  -5  20   11.84    1.79
   5  -5  19    5.87    1.61
   5  -5  18   33.83    2.39
  -5  -5 -18   32.26    6.10
   5  -5  17   15.20    1.80
  -5   5  17   17.33    1.69
  -5  -5 -16  128.25   12.15
  -5   5  16  132.96    3.69
   5  -5  16  136.80    3.93
   5  -5  15   31.52    2.07
  -5  -5 -15   25.41    5.90
  -5   5  15   29.85    1.92
   5  -5  14   -0.04    1.08
  -5   5  14    0.77    1.04
  -5  -5 -14    1.24    3.06
  -5  -5 -13   21.93    5.05
  -5   5  13   16.85    1.40
   5  -5  13   16.66    1.45
   5  -5  13   15.04    4.57
   5  -5  12   52.53    7.36
   5  -5  11   96.48    9.47
   5  -5  10   47.92    6.65
  -5  -5  -9  201.93   12.37
   5  -5   9  193.86   12.00
  -5  -5  -8  184.75   11.53
   5  -5   8  174.22   11.06
   5  -5   7  378.35   15.57
  -5  -5  -7  376.81   15.67
  -5  -5  -6  298.06   13.67
   5  -5   6  323.32   13.98
  -5  -5  -5  214.48   11.23
   5  -5   5  223.85   11.55
   5  -5   4   84.35    7.08
  -5  -5  -4   70.25    6.41
   5  -5   3   27.55    4.27
   5  -5   2  108.57    7.67
   5  -5   1  204.33   10.19
   5  -5   0  632.97   17.37
   5  -5  -1  200.34    9.85
  -5  -5  10   45.04    2.04
  -5  -5  10   46.14    2.09
   5   5  11   89.83    3.00
  -5  -5  11  101.50    2.91
   5   5  12   53.74    2.52
  -5  -5  12   54.85    2.39
  -5  -5  13   20.97    1.78
   5   5  13   17.25    1.74
  -5  -5  14    1.72    1.33
   5   5  14    0.72    1.29
  -5  -5  15   28.76    2.26
   5   5  15   23.88    2.13
  -5  -5  16  124.02    3.58
  -5  -5  16  130.15    4.18
   5   5  16  121.29    4.15
  -5   5 -17   14.75    1.67
  -5  -5  17   18.43    1.84
  -5  -5  17   17.38    2.07
  -5  -5  18   28.19    2.46
  -5  -5  18   34.46    2.22
  -5  -5  19    5.27    1.36
  -5  -5  20   13.84    1.70
  -5  -5  21   -1.16    1.35
  -5  -5  22   -0.53    1.24
  -5  -5  23    2.29    1.21
  -5  -5  23    0.74    7.26
  -5  -5  24    0.10    0.94
  -5  -5  24    1.14    1.04
  -5  -5  25    0.04    0.46
  -5  -6 -25    4.72    1.12
   5  -6  24    3.06    0.90
   5  -6  23    6.10    1.14
   5  -6  22    5.15    1.22
   5  -6  21    6.55    1.36
   5  -6  20    5.44    1.45
   5  -6  19   12.78    1.74
   5  -6  18    5.93    1.49
   5  -6  17   23.43    1.97
  -5  -6 -17   22.61    6.32
   5  -6  16   54.51    2.63
  -5  -6 -16   51.17    7.97
   5  -6  15   15.43    1.64
  -5  -6 -15   18.90    4.80
   5  -6  14   26.30    1.78
  -5  -6 -14   23.04    5.46
   5  -6  13    0.43    2.69
   5  -6  13    2.70    1.06
   5  -6  12   35.60    6.39
   5  -6  11   79.96    9.01
   5  -6  10   58.68    7.54
  -5  -6  -9   34.99    5.81
   5  -6   9   32.79    5.94
   5  -6   8  108.71    9.39
  -5  -6  -8  120.62    9.77
  -5  -6  -7  440.99   17.67
   5  -6   7  449.66   17.96
  -5  -6  -6   41.29    5.67
   5  -6   6   36.75    5.53
  -5  -6  -5  430.68   16.62
   5  -6   5  411.99   16.52
   5  -6   4   91.06    7.83
  -5  -6  -4   77.31    7.04
   5  -6   3  474.59   16.99
   5  -6   2  128.75    8.92
   5  -6   1  208.49   11.05
   5  -6   0   50.16    5.77
   5  -6  -1  197.27   10.61
  -5  -6   9   34.70    1.86
  -5  -6  10   58.45    2.35
  -5  -6  10   59.17    2.40
  -5  -6  11   78.27    2.73
  -5  -6  12   38.32    2.16
  -5  -6  13    2.24    1.38
  -5  -6  14   25.59    2.10
  -5  -6  15   16.07    1.96
  -5  -6  16   47.61    2.80
  -5  -6  17   24.38    1.98
  -5  -6  17   22.61    2.29
  -5  -6  18    3.96    1.69
  -5  -6  18    5.58    1.40
  -5  -6  19   12.78    1.64
  -5  -6  20    6.97    1.50
  -5  -6  21    3.11    1.28
  -5  -6  22    2.83    1.22
  -5  -6  23    0.03    1.17
  -5  -6  23    6.53    1.34
  -5  -6  24    0.06    0.87
  -5  -6  24    1.75    1.08
  -5  -7 -25    1.61    0.96
  -5  -7 -24    1.61    1.23
   5  -7  24    2.62    0.82
   5  -7  23    3.07    0.96
   5  -7  22    5.46    1.19
   5  -7  21    0.52    1.16
   5  -7  20    7.15    1.44
   5  -7  19    2.25    1.28
   5  -7  18   37.84    2.31
   5  -7  17   11.28    1.63
  -5  -7 -17    7.89    3.84
   5  -7  16   22.71    1.88
  -5  -7 -16   14.66    5.21
   5  -7  15    6.04    1.30
  -5  -7 -15   10.86    4.72
  -5  -7 -14   -0.66    3.35
   5  -7  14    1.04    1.05
   5  -7  14    4.41    3.27
   5  -7  13  118.36    3.05
   5  -7  13  119.85   11.72
   5  -7  12   -1.92    3.18
   5  -7  11   16.62    4.90
  -5  -7 -10   66.42    8.05
   5  -7  10   59.88    7.92
   5  -7   9   62.41    7.89
  -5  -7  -9   68.29    7.93
   5  -7   8   19.69    4.80
  -5  -7  -8   14.11    3.94
  -5  -7  -7  397.58   17.73
   5  -7   7  460.51   19.29
  -5  -7  -6  194.27   12.01
   5  -7   6  191.14   12.40
  -5  -7  -5  136.10    9.94
   5  -7   5  124.98    9.87
   5  -7   4   14.62    3.94
   5  -7   3   10.15    3.71
   5  -7   2   25.97    5.00
   5  -7   1  642.20   20.58
   5  -7   0  458.83   17.27
  -5  -7   1  587.51    9.89
   5  -7  -1  677.95   20.80
  -5  -7   2   18.12    2.15
   5  -7  -2   23.74    4.53
  -5  -7   8   16.75    1.47
  -5  -7   9   66.89    2.58
  -5  -7  10   52.68    2.35
  -5  -7  10   58.55    2.53
  -5  -7  11   18.28    1.71
  -5  -7  12    3.85    1.30
  -5  -7  13  114.17    3.62
  -5  -7  14    1.52    1.34
  -5  -7  15    6.35    1.64
  -5  -7  16   24.93    2.28
  -5  -7  17   15.86    1.76
  -5  -7  17   11.63    1.99
  -5  -7  18   41.81    2.37
  -5  -7  18   41.09    2.77
  -5  -7  19    2.40    1.30
  -5  -7  19   -0.22    1.65
  -5  -7  20    8.69    1.51
  -5  -7  21    1.95    1.26
  -5  -7  22    2.80    1.23
  -5  -7  23    0.01    1.03
  -5  -7  23    3.74    1.19
  -5  -7  24    0.21    0.85
  -5  -7  24    0.58    0.98
  -5  -8 -24    2.12    1.14
   5  -8  23    4.16    0.92
   5  -8  22   -0.10    0.92
   5  -8  21   -0.28    1.12
   5  -8  20    6.14    1.34
   5  -8  19   10.56    1.54
   5  -8  18    6.42    1.36
   5  -8  17   24.11    1.90
   5  -8  16    6.98    1.38
  -5  -8 -16   15.39    4.95
  -5  -8 -15   39.94    7.23
   5  -8  15   37.70    2.10
   5  -8  14    7.74    4.31
   5  -8  14    5.71    1.23
   5  -8  13   24.51    6.44
   5  -8  12   -1.75    3.75
   5  -8  11   12.32    4.60
  -5  -8 -10  104.78   10.15
   5  -8  10   97.23   10.51
  -5  -8  -9   28.11    5.77
   5  -8   9   32.93    6.26
  -5  -8  -8   45.65    6.89
   5  -8   8   42.59    6.99
   5  -8   7   34.23    6.08
  -5  -8  -7   21.85    4.84
  -5  -8  -6   44.92    6.33
   5  -8   6   41.10    6.65
  -5  -8  -5  223.79   13.29
   5  -8   5  235.12   14.35
   5  -8   4   77.21    8.29
   5  -8   3  326.52   16.19
   5  -8   2  154.36   11.16
   5  -8   1  110.73    9.40
   5  -8   0  299.33   15.11
   5  -8  -1   94.55    8.67
  -5  -8   2  145.05    6.37
   5  -8  -2  158.76   10.99
  -5  -8   3  310.19    9.97
   5  -8  -3  317.93   15.43
  -5  -8   4   71.21    5.29
  -5  -8   6   45.46    2.06
  -5  -8   6   42.12    2.11
  -5  -8   7   24.43    1.70
  -5  -8   8   43.39    2.12
  -5  -8   9   35.59    2.09
  -5  -8  10   95.36    3.26
  -5  -8  11    9.70    1.58
  -5  -8  12    0.11    1.19
  -5  -8  13   22.30    2.06
  -5  -8  14    4.79    1.57
  -5  -8  15   38.50    2.60
  -5  -8  16    7.47    1.80
  -5  -8  17   23.56    2.27
  -5  -8  17   23.95    1.93
  -5  -8  18    0.23    1.69
  -5  -8  18    7.89    1.46
  -5  -8  19   12.23    1.61
  -5  -8  19    0.45    1.90
  -5  -8  20    5.26    1.34
  -5  -8  21   -0.52    1.17
  -5  -8  22    0.76    1.07
  -5  -8  23    6.36    1.18
  -5  -8  23    0.03    0.98
  -5  -8  24    0.31    0.85
  -5  -8  24    0.03    0.70
  -5  -9 -24   -0.22    0.86
   5  -9  23    0.62    0.67
  -5  -9 -23   -0.20    1.15
   5  -9  22    6.03    1.04
   5  -9  20   17.85    1.59
   5  -9  19   14.51    1.55
   5  -9  18   30.11    1.98
   5  -9  17   12.12    1.50
   5  -9  16    6.95    1.35
  -5  -9 -15   10.45    4.46
   5  -9  15   -3.90    3.27
   5  -9  14  137.69   13.43
   5  -9  13   32.49    7.50
   5  -9  12    4.07    3.88
   5  -9  11   11.12    4.62
  -5  -9 -11    7.98    3.75
   5  -9  10   10.14    4.94
  -5  -9 -10    9.88    4.12
   5  -9   9   17.12    5.42
  -5  -9  -9    9.66    4.08
  -5  -9  -8   18.26    4.93
   5  -9   8   26.92    5.90
  -5  -9  -7   86.00    9.07
   5  -9   7   83.98    9.53
   5  -9   6   12.09    4.26
  -5  -9  -6    9.50    3.84
   5  -9   5   75.27    8.96
   5  -9   4  129.60   11.16
   5  -9   3   25.94    5.95
   5  -9   2   38.81    6.57
   5  -9   1  382.03   18.15
   5  -9   0  501.36   20.61
   5  -9  -1  383.21   17.99
   5  -9  -2   28.98    5.45
   5  -9  -3   28.63    5.65
   5  -9  -4  140.07   11.28
  -5  -9   4  131.40    7.52
  -5  -9   4  134.01    3.41
  -5   9  -4  129.39    3.06
  -5  -9   5   77.48    2.61
  -5  -9   5   78.60    2.83
  -5   9  -5   73.40    2.46
  -5  -9   6    8.79    1.37
  -5  -9   7   84.12    2.83
  -5  -9   8   23.13    1.82
  -5  -9   9   13.89    1.71
  -5  -9  10    7.57    1.50
  -5  -9  11    3.27    1.31
  -5  -9  12    3.71    1.46
  -5  -9  13   36.86    2.48
  -5  -9  14  141.47    4.32
  -5  -9  15    6.83    1.73
  -5  -9  16    5.65    1.73
  -5  -9  17    6.40    2.06
  -5  -9  18   30.23    2.09
  -5  -9  18    5.94    2.42
  -5  -9  19   16.91    1.67
  -5  -9  19   13.80    2.00
  -5  -9  20   18.67    1.72
  -5  -9  21    3.63    1.19
  -5  -9  22    5.10    1.23
  -5  -9  23    0.56    0.95
  -5  -9  24   -0.98    0.80
  -5 -10 -23    0.77    0.94
  -5 -10 -22    1.18    1.19
   5 -10  22   -0.75    0.76
   5 -10  15   64.46    9.31
   5 -10  14   84.45   10.78
   5 -10  13    5.59    4.51
   5 -10  12   14.02    4.78
   5 -10  11    1.89    3.30
  -5 -10 -11    5.00    3.65
   5 -10  10    8.93    4.63
  -5 -10 -10    6.45    3.35
   5 -10   9   40.75    7.89
  -5 -10  -9   50.72    7.78
  -5 -10  -8   50.59    7.75
   5 -10   8   59.48    8.43
   5 -10   7   11.83    4.77
  -5 -10  -7    9.01    4.16
   5 -10   6   17.48    5.52
  -5 -10  -6   14.09    4.15
   5 -10   5    9.11    4.24
   5 -10   4    6.36    4.46
  -5  10   4    7.74    1.01
   5 -10   3   40.60    7.05
   5 -10   2    8.70    4.35
   5 -10   1    6.75    4.19
   5 -10   0  132.51   11.39
  -5  10   0  127.79    2.91
   5 -10  -1    9.90    4.18
  -5 -10   1    6.51    1.06
  -5  10  -1    8.06    1.11
  -5 -10   2    7.38    1.24
   5 -10  -2    9.70    4.62
  -5  10  -2    6.11    1.12
  -5 -10   3   44.17    2.17
  -5  10  -3   43.68    1.94
   5 -10  -3   37.18    6.65
   5 -10  -4    9.42    4.56
  -5  10  -4    5.83    1.17
  -5 -10   4    5.50    1.31
  -5 -10   5    6.02    1.31
  -5 -10   5    5.36    1.29
  -5  10  -5    4.73    1.07
   5 -10  -5    8.13    4.03
  -5 -10   6   15.18    1.58
   5 -10  -6   20.66    5.22
  -5 -10   7   10.77    1.45
  -5 -10   8   53.32    2.57
  -5 -10   9   46.90    2.54
  -5 -10  10    5.08    1.52
  -5 -10  11    1.84    1.38
  -5 -10  12    8.94    1.74
  -5 -10  13    1.27    1.44
  -5 -10  14   73.26    3.32
  -5 -10  15   70.99    3.34
  -5 -10  16    9.68    1.83
  -5 -10  17   23.30    2.25
  -5 -10  18    7.31    1.78
  -5 -10  18    8.35    1.45
  -5 -10  19   12.85    1.56
  -5 -10  19    9.57    1.81
  -5 -10  20    2.81    1.15
  -5 -10  21    1.74    1.11
  -5 -10  22    0.23    0.99
  -5 -10  23   -0.01    0.70
  -5 -10  23    1.36    0.87
  -5 -11 -22    2.04    0.93
  -5 -11 -21   -0.69    1.14
   5 -11  14    7.17    3.46
   5 -11  13    9.72    4.91
   5 -11  12   11.85    5.32
   5 -11  11   -0.17    3.51
  -5 -11 -11   -2.09    3.28
  -5 -11 -10    1.50    3.21
   5 -11  10   -1.39    3.26
   5 -11   9    3.31    3.71
  -5 -11  -9    5.65    3.57
   5 -11   8   17.86    5.52
  -5 -11  -8   18.08    5.47
  -5 -11  -7   66.35    8.87
   5 -11   7   57.68    9.11
  -5 -11  -6   72.31    8.87
   5 -11   6   55.04    8.86
  -5 -11  -5  125.72    3.14
   5 -11   5  133.88   12.85
  -5  11   5  131.92    3.05
  -5 -11  -4   66.72    2.34
  -5  11   4   73.04    2.36
   5 -11   4   71.66    9.47
  -5 -11  -3   38.38    1.88
   5 -11   3   48.89    7.87
  -5  11   3   45.75    1.95
  -5 -11  -2   68.12    2.41
   5 -11   2   72.93    9.40
  -5  11   2   67.62    2.30
  -5 -11  -1    4.87    1.10
  -5  11   1    5.45    1.04
   5 -11   0    1.28    3.08
  -5 -11   0    0.89    0.90
  -5  11   0    1.67    0.99
   5 -11  -1    6.29    4.33
  -5 -11   1    5.45    1.13
  -5  11  -1    5.33    1.07
  -5 -11   2   64.98    2.61
  -5  11  -2   65.87    2.41
   5 -11  -2   56.83    8.40
  -5 -11   3   40.98    2.23
  -5  11  -3   43.93    2.08
  -5 -11   4   69.26    2.76
  -5 -11   4   68.57    2.85
  -5  11  -4   69.27    2.64
   5 -11  -4   64.03    8.72
   5 -11  -5  143.26   12.71
  -5 -11   5  138.44    3.77
  -5  11  -5  128.60    3.56
  -5 -11   6   67.85    2.82
   5 -11  -6   59.13    8.75
  -5 -11   7   57.61    2.74
   5 -11  -7   58.93    8.54
  -5 -11   8   23.85    2.06
   5 -11  -8   18.16    5.31
  -5 -11   9    5.59    1.57
  -5 -11  10   -0.47    1.48
  -5 -11  11    0.08    1.45
  -5 -11  12   13.94    1.89
  -5 -11  13    0.58    1.41
  -5 -11  14   11.22    1.89
  -5 -11  15    3.24    1.91
  -5 -11  16    4.40    2.14
  -5 -11  17    0.32    1.51
  -5 -11  18   23.46    1.83
  -5 -11  18   18.66    2.04
  -5 -11  19    1.21    1.46
  -5 -11  19    5.42    1.27
  -5 -11  20    3.02    1.09
  -5 -11  21    1.21    1.01
  -5 -11  22    1.54    0.90
  -5 -11  23    0.29    0.75
  -5 -12 -21    1.22    0.82
  -5 -12 -20   -1.26    1.03
  -5 -12 -19    3.47    1.27
   5 -12  13    4.68    5.11
   5 -12  12    4.50    3.79
   5 -12  11   -3.74    4.55
  -5 -12 -11    4.35    3.88
   5 -12  10   -5.79    4.54
  -5 -12 -10    1.54    2.97
   5 -12   9   34.51    7.86
  -5 -12  -9   30.53    6.28
  -5 -12  -8   17.93    5.63
   5 -12   8   16.32    5.92
   5 -12   7   21.98    6.20
  -5 -12  -7   20.88    5.88
  -5  12   7   17.42    1.46
   5 -12   6    8.32    4.93
  -5 -12  -6    8.26    4.00
  -5  12   6   12.45    1.31
   5 -12   5   21.84    6.43
  -5  12   5   22.64    1.58
   5 -12   4    9.95    4.79
  -5 -12  -4   15.19    1.39
  -5  12   4   13.96    1.37
   5 -12   3   11.74    5.24
  -5  12   3   15.92    1.40
  -5 -12  -3   13.27    1.33
  -5  12   2   24.28    1.66
  -5 -12  -2   23.32    1.65
  -5 -12  -1   57.01    2.41
  -5  12   1   60.01    2.36
   5 -12   1   68.09    9.75
   5 -12   0   69.12    9.53
  -5 -12   0   74.55    2.74
  -5  12   0   71.61    2.57
  -5 -12   1   55.82    2.51
  -5  12  -1   56.74    2.39
   5 -12  -1   56.03    8.63
   5 -12  -2   20.05    5.80
  -5  12  -2   23.24    1.75
  -5 -12   2   23.44    1.87
   5 -12  -3   18.98    5.69
  -5 -12   3   10.82    1.55
  -5  12  -3   15.11    1.55
  -5  12  -4   14.29    1.55
  -5 -12   4   14.89    1.66
   5 -12  -4   11.42    5.20
  -5 -12   5   20.19    1.89
  -5  12  -5   20.21    1.76
  -5 -12   6   10.66    1.65
   5 -12  -6   12.23    4.91
   5 -12  -7   18.94    5.50
  -5 -12   7   13.88    1.77
  -5 -12   8   14.92    1.88
   5 -12  -8   12.59    5.19
  -5 -12   9   29.91    2.38
   5 -12  -9   38.23    8.09
  -5 -12  10    0.22    1.59
   5 -12 -10    0.63    3.47
  -5 -12  11   -0.30    1.42
   5 -12 -11    5.34    4.98
  -5 -12  12    0.91    1.45
   5 -12 -12    2.99    4.71
  -5 -12  13    4.52    1.66
   5 -12 -13   10.81    4.97
  -5 -12  14   25.95    2.33
  -5 -12  15    0.46    1.49
  -5 -12  16    0.95    1.79
  -5 -12  17    7.07    1.71
  -5 -12  18    5.53    1.56
  -5 -12  18    6.92    1.32
  -5 -12  19    2.65    1.34
  -5 -12  19    4.76    1.12
  -5 -12  20    0.35    0.98
  -5 -12  21    0.12    0.92
  -5 -12  22   -0.15    0.78
   5 -13  11   11.86    5.74
  -5 -13 -11    9.76    4.72
  -5  13  11   12.05    1.29
  -5  13  10   21.93    1.59
   5 -13  10   24.94    7.13
  -5 -13 -10   25.04    6.43
   5 -13   9   16.15    5.77
  -5 -13  -9   16.65    5.44
  -5  13   9   14.71    1.42
  -5 -13  -8   25.48    6.16
   5 -13   8   15.50    5.72
  -5  13   8   19.85    1.60
   5 -13   7   30.90    7.44
  -5 -13  -7   31.76    7.29
  -5  13   7   32.87    1.92
  -5 -13  -6   18.82    5.48
  -5  13   6   26.08    1.76
  -5 -13  -5   10.51    4.60
   5 -13   5   18.46    6.34
  -5  13   5   12.98    1.42
   5 -13   4   39.90    8.27
  -5  13   4   37.16    2.01
   5 -13   3   37.49    7.65
  -5 -13  -3   33.11    1.96
   5  13  -3   35.56    1.83
  -5  13   3   38.67    2.07
   5 -13   2   38.81    7.93
  -5 -13  -2   42.79    2.20
  -5  13   2   49.66    2.30
   5  13  -2   46.11    2.04
   5 -13   1   26.13    6.52
  -5 -13  -1   18.91    1.63
  -5  13   1   20.45    1.68
  -5 -13   0   85.53    3.04
  -5  13   0   86.28    2.96
   5 -13   0   82.11   10.59
  -5 -13   1   16.59    1.72
  -5  13  -1   19.33    1.72
   5 -13  -2   48.62    8.68
  -5  13  -2   48.73    2.41
  -5 -13   3   34.88    2.23
   5 -13  -3   40.71    8.17
  -5  13  -3   37.14    2.21
  -5 -13   4   37.93    2.39
   5 -13  -4   32.79    7.26
  -5  13  -4   36.03    2.25
  -5 -13   5   14.90    1.82
   5 -13  -5   10.78    5.38
  -5  13  -5   12.18    1.68
  -5 -13   6   26.03    2.18
   5 -13  -6   34.44    7.50
  -5 -13   7   33.08    2.39
   5 -13  -7   31.82    7.31
  -5 -13   8   16.51    2.02
   5 -13  -8   23.01    6.49
  -5 -13   9   14.11    1.96
   5 -13  -9   15.85    5.49
  -5 -13  10   18.87    2.10
   5 -13 -10   27.61    6.46
  -5 -13  11   11.95    1.87
   5 -13 -11    4.46    3.76
  -5 -13  12   51.59    2.88
  -5 -13  13    5.46    1.68
  -5 -13  14    6.14    1.72
  -5 -13  15   18.69    2.03
  -5 -13  16   -0.54    1.42
  -5 -13  17    4.04    1.54
  -5 -13  18    8.62    1.28
  -5 -13  18    7.32    1.56
  -5 -13  19    1.24    1.23
  -5 -13  19    4.12    1.07
  -5 -13  20    4.16    1.05
  -5 -13  21   -0.86    0.81
  -5  14  11   47.41    2.07
  -5  14  10    8.12    1.22
   5 -14   9   40.60    7.69
  -5 -14  -9   31.50    6.69
  -5  14   9   48.69    2.22
  -5 -14  -8   11.20    4.90
   5 -14   8   18.20    6.59
  -5  14   8   11.83    1.43
  -5  14   7   53.32    2.38
  -5 -14  -7   53.90    8.32
   5 -14   7   47.91    8.86
   5 -14   6   -3.50    4.02
  -5 -14  -6   -1.54    4.09
  -5  14   6   -0.05    1.09
   5 -14   5   -0.36    3.88
  -5  14   5    0.48    1.14
  -5 -14  -5   -0.04    4.00
   5 -14   4   17.11    5.84
   5  14  -4   11.75    1.35
  -5  14   4   13.83    1.55
   5  14  -3    4.70    1.12
   5 -14   3    0.45    4.28
  -5  14   3    3.26    1.26
   5 -14   2   18.18    6.33
  -5  14   2   18.57    1.76
   5  14  -2   14.85    1.48
   5 -14   1    0.22    4.11
  -5 -14  -1    1.97    1.14
  -5  14   1    4.68    1.34
   5  14  -1    3.56    1.10
   5 -14   0   22.27    6.29
  -5  14   0   17.64    1.76
   5 -14  -1    9.04    5.23
  -5  14  -1    5.32    1.38
  -5 -14   2   15.89    1.82
  -5  14  -2   13.94    1.69
   5 -14  -3   -0.18    3.89
  -5 -14   3    2.60    1.38
  -5  14  -3    2.10    1.30
   5 -14  -4   10.95    6.28
  -5 -14   4   12.58    1.73
  -5  14  -4   12.48    1.71
  -5 -14   5    0.38    1.40
  -5  14  -5   -0.35    1.31
  -5 -14   6    0.85    1.36
   5 -14  -6    6.23    4.42
  -5 -14   7   51.32    2.89
   5 -14  -7   50.42    9.36
  -5 -14   8    9.94    1.80
   5 -14  -8    8.70    4.24
  -5 -14   9   39.72    2.74
   5 -14  -9   47.15    9.32
  -5 -14  10    7.05    1.77
  -5 -14  11   52.27    2.87
  -5 -14  12    1.43    1.46
  -5 -14  13   16.44    1.95
  -5 -14  14   22.25    2.12
  -5 -14  15    0.85    1.38
  -5 -14  16   13.96    1.77
  -5 -14  17    5.48    1.42
  -5 -14  18   -0.82    1.27
  -5 -14  18    1.36    1.01
  -5 -14  19    5.62    1.02
  -5 -14  20   -0.08    0.78
  -5  15  11    2.39    0.95
  -5  15  10    6.46    1.18
  -5  15   9    3.32    1.12
  -5  15   8   14.15    1.51
  -5  15   7   57.80    2.48
   5 -15   7   66.50   10.21
   5 -15   6   10.45    5.48
  -5 -15  -6   13.63    5.13
  -5  15   6   10.31    1.45
   5 -15   5   26.29    6.40
  -5 -15  -5   19.79    5.62
  -5  15   5   25.04    1.86
   5 -15   4   20.74    5.94
   5  15  -4   16.85    1.52
  -5  15   4   17.50    1.74
   5 -15   3    0.14    3.66
  -5  15   3    1.89    1.22
   5  15  -3    3.95    1.12
   5  15  -2   19.49    1.66
  -5  15   2   18.19    1.79
   5 -15   1    2.77    3.77
   5  15  -1    0.17    1.00
  -5  15   1    0.47    1.18
   5 -15   0   -0.75    3.24
  -5 -15   0   -1.87    1.43
  -5  15   0    0.26    1.25
   5  15   0   -0.25    1.11
  -5 -15   1    0.34    1.30
  -5  15  -1   -0.48    1.26
   5 -15  -2   26.22    7.27
  -5 -15   2   18.18    1.92
  -5  15  -2   18.71    1.88
   5 -15  -3    7.23    4.88
  -5 -15   3    3.88    1.45
  -5  15  -3    1.71    1.35
  -5 -15   4   19.20    2.00
   5 -15  -4   24.30    6.35
  -5  15  -4   16.41    1.86
  -5 -15   5   22.65    2.11
   5 -15  -5   26.91    7.10
  -5 -15   6   11.62    1.84
   5 -15  -6   17.58    5.89
  -5 -15   7   53.57    3.01
   5 -15  -7   55.62    8.89
  -5 -15   8   13.04    1.97
  -5 -15   9    4.28    1.49
  -5 -15  10    5.74    1.69
  -5 -15  11    4.18    1.54
  -5 -15  12    0.63    1.36
  -5 -15  13    4.79    1.53
  -5 -15  14    2.24    1.45
  -5 -15  15    0.80    1.34
  -5 -15  16   -0.22    1.23
  -5 -15  17    2.26    1.20
  -5 -15  17    4.25    1.07
  -5 -15  18   -0.02    1.11
  -5 -15  18    1.58    0.87
  -5 -15  19    0.99    0.79
  -5  16  11    1.00    0.84
  -5  16  10   10.55    1.28
  -5  16   9    1.36    1.01
  -5  16   8    8.21    1.28
  -5  16   7    2.95    1.15
  -5  16   6   38.78    2.17
  -5  16   5    4.18    1.30
   5  16  -4    8.67    1.34
  -5  16   4    7.66    1.45
   5  16  -3   -0.30    1.04
  -5  16   3    0.36    1.20
   5 -16   2   38.48    8.15
  -5  16   2   42.65    2.44
   5  16  -2   42.43    2.17
  -5 -16  -1   13.41    1.75
   5  16  -1   11.66    1.46
  -5  16   1   11.73    1.64
   5 -16   0    4.57    4.52
  -5 -16   0    2.98    1.35
  -5  16   0    2.82    1.34
   5  16   0    2.44    1.19
   5 -16  -1    8.89    4.66
  -5 -16   1   11.08    1.66
  -5  16  -1   13.95    1.78
   5  16   1   12.55    1.55
   5 -16  -2   46.51    8.40
  -5 -16   2   39.23    2.48
  -5  16  -2   44.39    2.61
   5 -16  -3    3.97    4.02
  -5 -16   3    0.64    1.34
  -5  16  -3   -0.33    1.46
  -5 -16   4    7.74    1.59
  -5 -16   5    3.77    1.50
  -5 -16   6   34.28    2.49
  -5 -16   7    2.17    1.48
  -5 -16   9    0.00    1.37
  -5 -16  10    9.99    1.70
  -5 -16  11    0.90    1.34
  -5 -16  12    7.98    1.57
  -5 -16  13    1.71    1.29
  -5 -16  14    0.26    1.21
  -5 -16  15    4.94    1.30
  -5 -16  16    0.79    1.08
  -5 -16  17    0.18    1.03
  -5 -16  17    1.52    0.83
  -5 -16  18    1.43    0.75
  -5  17  11    1.14    0.38
  -5  17  10    1.81    0.93
  -5  17   9    4.21    1.07
  -5  17   8   15.49    1.46
  -5  17   7    0.69    1.06
  -5  17   6   13.87    1.58
  -5  17   5    3.58    1.25
   5  17  -4    1.50    0.95
  -5 -17  -4    2.89    1.19
  -5  17   4    1.44    1.20
  -5 -17  -3    1.21    1.17
  -5  17   3    0.45    1.15
   5  17  -3    2.18    1.08
  -5 -17  -2   18.42    1.78
   5  17  -2   18.07    1.60
  -5  17   2   17.35    1.82
  -5 -17  -1    0.54    1.20
  -5  17   1    0.37    1.23
   5  17  -1   -0.21    1.03
  -5 -17   0   30.92    2.18
   5  17   0   27.83    1.92
  -5  17   0   31.48    2.24
  -5 -17   1    1.11    1.26
  -5  17  -1    0.88    1.33
   5  17   1   -0.86    1.13
  -5 -17   2   15.96    1.83
   5  17   2   19.10    1.75
  -5  17  -2   18.67    1.95
  -5 -17   3    0.40    1.26
  -5  17  -3   -0.02    1.46
   5  17   3    0.84    1.19
  -5 -17   4    3.25    1.46
  -5 -17   5    3.71    1.50
  -5 -17   6   11.91    1.76
  -5 -17   8   14.19    1.83
  -5 -17   9    5.53    1.43
  -5 -17  10    3.20    1.39
  -5 -17  11    5.56    1.41
  -5 -17  12    7.43    1.48
  -5 -17  13    3.45    1.30
  -5 -17  14    0.41    1.10
  -5 -17  15   -0.12    0.97
  -5 -17  16    0.10    0.95
  -5 -17  16    2.02    0.80
  -5 -17  17    0.35    0.63
  -5  18  10    0.82    0.37
  -5  18   9    0.09    0.85
  -5  18   8    1.99    1.02
  -5  18   7   -0.39    1.03
  -5 -18  -6    2.64    1.08
  -5  18   6    2.24    1.10
  -5 -18  -5    2.34    1.09
  -5  18   5    3.52    1.16
  -5 -18  -4    1.37    1.01
   5  18  -4    0.01    0.90
  -5  18   4    0.43    1.07
  -5 -18  -3    0.51    1.09
   5  18  -3    0.65    0.95
  -5  18   3    1.16    1.14
  -5 -18  -2    4.79    1.27
  -5  18   2    3.00    1.31
   5  18  -2    3.55    1.08
  -5  18   1    1.85    1.24
  -5 -18  -1    2.59    1.23
   5  18  -1    3.32    1.13
  -5 -18   0    0.30    1.13
   5  18   0   -0.07    0.98
  -5  18   0   -0.01    1.24
  -5  18  -1    0.00    1.26
  -5 -18   1    2.34    1.23
   5  18   1    1.72    1.13
  -5 -18   2    2.97    1.28
   5  18   2    2.63    1.16
  -5 -18   3   -0.07    1.20
   5  18   3    1.87    1.15
  -5 -18   4    1.08    1.25
   5  18   4    1.56    1.18
  -5 -18   5    1.95    1.34
   5  18   5    2.43    1.20
  -5 -18   7   -0.47    1.27
  -5 -18   8    2.22    1.27
  -5 -18   9    1.05    1.23
  -5 -18  10    0.23    1.16
  -5 -18  11    1.21    1.14
  -5 -18  12    1.11    1.07
  -5 -18  13    0.12    1.01
  -5 -18  14    4.46    1.06
  -5 -18  15    2.75    0.91
  -5 -18  15    4.69    0.83
  -5  19  10   -0.25    0.25
  -5  19   9    0.48    0.39
  -5  19   8    2.55    0.89
  -5  19   7    2.35    0.92
  -5  19   6    0.34    0.89
  -5  19   5    4.52    1.12
  -5  19   4    0.19    1.02
  -5 -19  -3   10.17    1.21
  -5  19   3   12.57    1.46
   5  19  -3   10.80    1.21
  -5 -19  -2    4.17    1.15
  -5  19   2    3.41    1.23
   5  19  -2    4.02    1.10
  -5 -19  -1    3.27    1.08
  -5  19   1    2.64    1.20
   5  19  -1    3.56    1.03
  -5 -19   0   12.75    1.40
  -5  19   0   14.03    1.60
   5  19   0   13.96    1.45
  -5 -19   1    2.62    1.13
   5  19   1    3.39    1.09
   5  19   2    3.56    1.13
  -5 -19   2    2.51    1.20
  -5 -19   3   11.54    1.48
   5  19   3   11.81    1.39
   5  19   4   -0.56    1.02
   5  19   5    5.05    1.16
  -5 -19   6   -0.07    1.14
   5  19   6    0.72    1.04
  -5 -19   7    3.89    1.22
   5  19   7    4.53    1.14
  -5 -19   8    1.85    1.10
   5  19   8    1.75    1.00
  -5 -19   9    4.23    1.17
   5  19   9    3.09    1.03
  -5 -19  10    0.70    0.98
   5  19  10    1.07    0.91
  -5 -19  11    1.25    0.99
   5  19  11    1.96    0.88
  -5 -19  12    0.36    0.86
   5  19  12    0.85    0.75
  -5 -19  13    1.42    0.82
   5  19  13    0.99    0.71
  -5 -19  14    1.76    0.65
   5  19  14    0.45    0.57
  -5  20   8   -0.28    0.34
  -5  20   7    2.00    0.76
  -5  20   6    0.82    0.80
  -5  20   5    1.73    0.90
  -5  20   4   -0.92    0.95
  -5  20   3    1.84    0.96
  -5  20   2   -0.78    1.00
   5  20  -2    0.58    0.77
   5  20  -1    2.38    0.90
   5  20   0    0.65    0.82
   5  20   1    2.21    0.90
   5  20   2    0.01    0.89
   5  20   3    2.75    0.99
  -5 -20   4   -0.38    1.04
   5  20   4    0.26    0.87
  -5 -20   5    2.23    1.03
   5  20   5    1.55    0.93
  -5 -20   6    1.97    1.02
   5  20   6    1.59    0.88
  -5 -20   7    2.71    1.01
   5  20   7    2.38    0.91
  -5 -20   8    1.89    0.93
   5  20   8    2.85    0.86
  -5 -20   9    1.70    0.86
   5  20   9    1.81    0.82
  -5 -20  10    0.72    0.80
   5  20  10    1.28    0.73
   5  20  11    1.03    0.67
   5  21   0    0.47    0.73
   5  21   1    0.33    0.71
  -5 -21   2   -0.06    0.81
   5  21   2    0.76    0.73
  -5 -21   3    1.43    0.84
   5  21   3    1.41    0.74
  -5 -21   4    4.66    0.90
   5  21   4    4.79    0.85
  -5 -21   5   -0.08    0.73
   5  21   5    0.79    0.73
  -5 -21   6    2.00    0.76
   5  21   6    2.15    0.75
  -5 -21   7    1.09    0.69
   5  21   7    2.18    0.72
   5  21   8    0.35    0.60
   6   0   0 1370.54   15.78
   6   0   1   25.26    2.21
   6   0   2  129.53    4.72
   6   0   3   14.09    1.78
   6   0   4    5.99    1.46
  -6   0   4    5.01    0.85
   6   0   5 1377.86   18.00
  -6   0  -5 1330.43   25.03
   6   0   6  641.41   13.27
  -6   0  -6  648.20   18.41
  -6   0  -7   96.54    7.85
  -6   0  -8   31.43    5.04
  -6   0  -9    5.60    3.15
  -6   0 -10  102.13    9.16
  -6   0 -11   31.66    5.73
  -6   0 -12    6.67    3.35
  -6   0  13    8.10    1.22
  -6   0 -13   11.55    4.46
  -6   0  13   10.03    1.15
  -6   0 -14   16.29    5.12
   6   0  14   14.33    1.53
  -6   0  14   14.70    1.39
  -6   0  15   50.05    2.24
  -6   0 -15   52.69    8.30
   6   0  15   51.80    2.51
  -6   0  16   17.64    1.66
   6   0  16   20.34    1.93
  -6   0 -16   18.44    5.85
  -6   0 -17    3.61    3.85
   6   0  17    0.64    1.26
  -6   0  17   -0.38    1.04
  -6   0  17   -0.14    1.19
   6   0  18    1.61    1.28
  -6   0  18    3.19    1.19
  -6   0 -18    5.86    4.50
  -6   0  18    1.96    1.24
  -6   0  19    8.59    1.44
  -6   0  19   10.07    1.58
   6   0  19    9.05    1.59
  -6   0  20    2.94    1.34
  -6   0  20    5.36    1.26
   6   0  20    4.97    1.42
  -6   0  21    0.72    1.28
   6   0  21    3.01    1.27
  -6   0  21    2.16    1.03
  -6   0 -22    0.79    1.47
   6   0  22    1.57    1.21
  -6   0  22    0.08    1.04
  -6   0  23   -0.65    0.29
  -6   0 -23   -0.80    1.37
  -6   0 -24   -0.17    1.18
  -6   0 -25    0.13    0.88
  -6  -1 -25    4.09    1.06
  -6  -1 -24    1.53    1.26
  -6  -1 -23    2.68    1.53
   6  -1  23    3.80    1.20
  -6   1  22    0.23    0.78
   6  -1  22    4.54    1.28
   6  -1  21    0.64    1.18
  -6   1  21    0.00    0.97
  -6   1  20   19.90    1.67
   6  -1  20   19.89    1.88
  -6   1  19   24.06    1.98
  -6   1  19   27.27    1.87
   6  -1  19   25.49    2.07
  -6  -1 -18   81.29   10.37
  -6   1  18   67.88    2.93
   6  -1  18   74.44    3.21
  -6   1  18   73.28    2.78
   6  -1  17    6.65    1.44
  -6   1  17    6.18    1.40
  -6   1  17    6.17    1.29
  -6  -1 -17   10.65    3.95
   6  -1  16   20.93    1.90
  -6   1  16   18.24    1.66
  -6  -1 -16   23.32    5.85
  -6   1  16   18.75    1.65
  -6   1  15   19.14    1.67
  -6  -1 -15   16.31    5.66
  -6   1  15   18.14    1.50
   6  -1  15   20.09    1.78
  -6   1  14   17.32    1.43
   6  -1  14   14.92    1.65
   6  -1  13    1.67    1.08
  -6  -1 -13   -1.90    2.96
  -6  -1 -12   16.36    4.60
  -6  -1 -11   69.80    8.05
  -6  -1 -10  124.51    9.95
  -6  -1  -9   31.34    5.24
   6  -1   8  110.61    6.98
  -6  -1  -8  119.85    8.88
   6  -1   7  204.38    8.93
   6  -1   6   28.38    3.32
   6  -1   5  691.36   14.53
   6  -1   4  169.56    6.88
  -6   1   3  291.03    5.33
   6  -1   3  309.13    9.00
   6  -1   2 1771.19   20.97
  -6   1   2 1784.42   16.58
  -6  -1  -1  775.55   15.89
   6  -1   1  786.11   13.86
  -6   1   1  787.08   12.62
   6  -1   0  728.22   13.40
  -6   1   0  701.29   13.17
  -6  -1   0  707.99   14.21
  -6  -1   1  775.32   14.04
  -6   1  -1  767.28   14.84
  -6   1  -2 1744.11   24.07
  -6  -1   2 1774.19   19.86
  -6  -1   3  308.23    7.63
  -6   1  -3  301.58   10.77
  -6   1  -4  175.89    8.82
  -6  -1   4  163.94    5.13
  -6  -1   5  657.41    8.95
  -6   1  -5  680.01   18.07
  -6   1  -6   34.68    4.70
  -6   1  -7  194.20   10.88
  -6   1  -8  110.92    8.74
  -6   1  -9   24.62    4.71
  -6   1 -10  127.24   10.28
  -6   1 -11   71.49    8.19
  -6  -1  12   10.80    1.08
  -6  -1  12    9.46    1.21
  -6   1 -12   10.35    4.45
   6   1  12   10.51    1.24
  -6   1 -13    2.47    3.05
  -6  -1  13    4.41    1.15
   6   1  13    3.75    1.01
  -6  -1  13    3.12    1.00
  -6  -1  14   18.97    1.48
  -6  -1  14   18.65    1.68
  -6   1 -14   19.78    5.05
   6   1  14   19.06    1.67
  -6  -1  15   21.12    1.63
  -6  -1  15   17.91    1.71
   6   1  15   20.79    1.81
  -6   1 -15   18.06    5.08
  -6   1 -16   16.58    4.74
  -6  -1  16   19.72    1.71
   6   1  16   20.82    1.91
  -6   1 -17    8.72    3.95
  -6  -1  17    6.26    1.40
   6   1  17    6.65    1.46
  -6  -1  18   68.36    2.90
   6   1  18   71.05    3.20
  -6  -1  19   23.85    1.99
  -6  -1  19   26.21    1.95
   6   1  19   27.83    2.19
  -6  -1  20   17.59    1.85
   6   1  20   19.68    1.97
  -6  -1  20   19.99    1.70
  -6  -1  21    1.53    1.07
  -6  -1  21    0.26    1.25
   6   1  21   -0.01    1.24
  -6   1 -22    3.54    1.49
  -6  -1  22    0.11    1.08
  -6   1 -23    5.41    1.39
  -6  -1  23    0.70    0.33
  -6   1 -24    1.39    1.07
  -6   1 -25   -0.52    0.17
  -6  -2 -25    1.46    1.05
  -6  -2 -24    2.65    1.30
  -6  -2 -23    0.91    1.47
   6  -2  23    1.07    1.06
   6  -2  22    2.07    1.15
  -6   2  21    5.48    1.12
   6  -2  21    4.79    1.30
   6  -2  20    0.65    1.20
  -6   2  20    1.68    1.07
  -6   2  19    2.64    1.10
   6  -2  19    2.91    1.28
  -6   2  18   13.21    1.65
  -6   2  18   20.18    1.70
   6  -2  18   18.09    1.85
  -6  -2 -18   16.55    5.39
  -6   2  17   14.13    1.72
  -6  -2 -17   18.42    5.15
  -6   2  17   16.12    1.59
   6  -2  17   17.46    1.84
   6  -2  16  102.10    3.74
  -6  -2 -16  104.14   11.26
  -6   2  16  104.23    3.31
  -6   2  16  108.53    3.14
   6  -2  16   96.00    3.42
  -6   2  15    2.35    1.00
   6  -2  15    1.35    1.31
  -6   2  15    1.73    1.06
  -6  -2 -15    0.99    3.16
   6  -2  14   56.17    2.62
  -6   2  14   56.73    2.25
  -6  -2 -14   54.23    7.90
   6  -2  13   30.99    1.97
  -6  -2 -13   38.61    6.47
  -6  -2 -12  125.32   10.96
  -6  -2 -11   58.94    7.42
   6  -2  10   85.99    7.25
  -6  -2 -10   78.97    8.20
   6  -2   9   66.57    6.27
  -6  -2  -9   65.84    7.37
   6  -2   8   93.29    6.96
   6  -2   7  204.91    9.60
   6  -2   6  232.06    9.86
   6  -2   5  638.32   15.40
   6  -2   4  352.47   11.19
  -6  -2  -4  343.76   12.72
   6  -2   3  811.05   16.49
  -6  -2  -3  839.69   18.97
  -6  -2  -2  516.01   14.35
   6  -2   2  505.40   12.78
  -6   2   2  531.97    8.70
  -6   2   1  107.03    4.67
   6  -2   1  108.81    5.99
  -6  -2  -1  102.71    6.18
  -6  -2   0    8.88    2.17
  -6   2   0   15.75    2.20
   6  -2   0   13.90    2.40
  -6   2  -1  111.08    5.78
  -6  -2   1  115.18    5.99
  -6   2  -2  505.58   13.11
  -6  -2   2  532.33   12.00
  -6   2  -3  789.17   17.41
  -6  -2   3  831.08   14.20
  -6   2  -4  323.30   11.95
  -6   2  -5  627.92   17.42
  -6   2  -6  232.48   11.28
  -6   2  -7  188.95   10.78
  -6   2  -8   87.93    7.87
  -6   2  -9   60.40    6.92
  -6   2 -10   81.98    8.43
  -6   2 -11   65.28    7.90
  -6   2 -12  111.43   10.58
  -6  -2  12  117.49    3.01
   6   2  12  112.25    3.12
  -6  -2  13   30.88    1.63
  -6  -2  13   33.87    1.93
   6   2  13   32.56    1.95
  -6   2 -13   35.27    6.58
   6   2  14   58.63    2.63
  -6  -2  14   57.59    2.57
  -6   2 -14   56.73    8.55
  -6  -2  14   56.10    2.19
  -6   2 -15    2.50    3.02
  -6  -2  15    1.54    1.36
  -6  -2  15    2.30    1.14
   6   2  15    2.37    1.23
   6   2  16  112.54    3.77
  -6  -2  16  112.48    3.29
  -6  -2  16  104.25    3.59
  -6   2 -16  103.79   11.20
   6   2  17   17.62    1.89
  -6  -2  17   16.11    1.67
  -6  -2  18   16.19    1.71
   6   2  18   19.35    1.97
  -6  -2  19    1.01    1.32
   6   2  19    2.82    1.43
  -6  -2  20    0.40    1.07
  -6  -2  20    1.32    1.24
   6   2  20    0.08    1.29
  -6  -2  21    6.28    1.22
  -6   2 -21    5.91    1.59
  -6  -2  21    4.71    1.36
  -6  -2  22    0.00    1.00
  -6  -2  22    1.24    1.20
  -6   2 -22    1.70    1.32
  -6   2 -23    0.96    1.10
  -6  -2  23    0.04    0.27
  -6   2 -24    0.35    0.29
  -6  -2  24    0.00    0.18
  -6  -3 -25    2.79    1.08
  -6  -3 -24    4.17    1.42
   6  -3  24    3.19    0.95
  -6  -3 -23    0.94    1.54
   6  -3  23    1.04    1.00
   6  -3  22    1.22    1.07
   6  -3  21    1.34    1.15
  -6   3  20   19.07    1.61
   6  -3  20   21.68    1.89
  -6   3  19   25.05    1.80
   6  -3  19   26.80    2.04
   6  -3  18    2.19    1.25
  -6  -3 -18    2.02    3.34
  -6   3  18    2.16    1.21
   6  -3  17   47.79    2.74
  -6  -3 -17   54.92    8.15
  -6   3  17   46.32    2.29
   6  -3  16   11.66    1.75
  -6  -3 -16   12.76    4.86
  -6   3  16   13.20    1.42
   6  -3  15    6.06    1.47
  -6  -3 -15    6.33    3.61
  -6  -3 -14   15.87    4.94
   6  -3  14   16.72    1.67
   6  -3  13    1.54    1.06
  -6  -3 -13    7.39    3.82
  -6  -3 -12   19.91    4.88
   6  -3  11   87.90    8.15
  -6  -3 -11   82.04    8.62
   6  -3  10    4.55    2.56
   6  -3   9   38.36    5.25
   6  -3   8   95.62    7.45
   6  -3   7   89.59    7.04
  -6  -3  -6   54.53    6.09
   6  -3   6   53.08    5.33
   6  -3   5   59.26    5.49
  -6  -3  -5   51.31    5.73
   6  -3   4    5.06    2.17
  -6  -3  -4   11.52    3.06
  -6  -3  -3  142.77    8.41
   6  -3   3  137.43    7.64
  -6  -3  -2  304.62   11.67
   6  -3   2  303.83   10.98
  -6  -3  -1  471.93   13.80
   6  -3   1  485.61   13.70
  -6  -3   0   36.47    3.94
  -6   3   0   33.19    3.15
   6  -3   0   34.20    3.96
  -6   3  -1  504.34   12.48
   6  -3  -1  499.17   13.89
  -6   3  -2  309.15   10.61
  -6   3  -3  132.18    7.54
  -6   3  -4    8.06    2.55
  -6   3  -5   52.04    5.44
  -6   3  -6   45.27    5.50
  -6   3  -7  103.16    8.29
  -6   3  -8  100.84    8.52
  -6   3  -9   36.35    5.82
  -6   3 -10   10.50    4.13
  -6  -3  11   85.07    2.55
  -6   3 -11   82.36    8.78
  -6  -3  12   20.00    1.61
   6   3  12   18.36    1.60
  -6   3 -12   20.37    5.13
  -6   3 -13    0.39    2.86
  -6  -3  13    0.91    1.16
   6   3  13    1.61    1.10
  -6  -3  14   14.94    1.64
  -6  -3  14   15.62    1.44
   6   3  14   13.61    1.59
  -6   3 -14   16.36    5.08
  -6  -3  15    9.49    1.37
  -6  -3  15    5.97    1.50
   6   3  15    7.06    1.48
  -6  -3  16   13.97    1.55
  -6  -3  16   14.68    1.90
   6   3  16   13.31    1.80
  -6  -3  17   49.21    2.42
  -6  -3  17   43.56    2.66
   6   3  17   48.63    2.77
  -6  -3  18    1.74    1.28
   6   3  18    2.54    1.42
  -6   3 -19   24.06    2.18
  -6  -3  19   25.06    2.01
   6   3  19   26.62    2.24
  -6   3 -20   17.72    1.97
  -6  -3  20   15.37    1.75
  -6  -3  21    0.84    1.02
  -6   3 -21    0.56    1.28
  -6  -3  21   -0.05    1.19
  -6  -3  22   -0.01    0.96
  -6   3 -22    1.12    1.14
  -6  -3  22   -0.35    1.22
  -6  -3  23    0.05    0.38
  -6   3 -23    1.01    0.37
  -6  -3  24   -0.05    0.11
  -6  -4 -25    0.07    1.01
  -6  -4 -24    2.28    1.35
   6  -4  24    2.31    0.87
  -6  -4 -23    4.44    1.63
   6  -4  23    6.09    1.11
   6  -4  22    0.36    0.95
   6  -4  21    4.86    1.29
   6  -4  20    1.88    1.21
   6  -4  19    1.36    1.20
   6  -4  18    5.17    1.51
  -6   4  18    7.28    1.33
  -6   4  17   30.25    1.92
   6  -4  17   29.65    2.28
  -6  -4 -17   30.70    6.80
   6  -4  16   44.94    2.54
  -6  -4 -16   36.31    6.93
  -6  -4 -15   57.24    8.19
   6  -4  15   49.05    2.47
   6  -4  14   46.69    2.29
  -6  -4 -14   47.93    7.80
  -6  -4 -13   15.31    4.80
  -6  -4 -12    1.04    2.75
   6  -4  12    2.08    2.81
   6  -4  11   17.76    4.31
   6  -4  10  213.94   12.62
   6  -4   9  113.40    8.96
   6  -4   8   98.69    8.06
  -6  -4  -7   53.30    6.35
   6  -4   7   43.07    5.47
   6  -4   6   16.57    3.78
  -6  -4  -6   17.88    3.97
  -6  -4  -5   48.41    5.64
   6  -4   5   47.24    5.38
  -6  -4  -4   33.28    4.80
   6  -4   4   33.16    4.47
  -6  -4  -3   41.03    5.05
   6  -4   3   37.26    4.57
  -6  -4  -2  388.00   13.65
   6  -4   2  411.79   13.99
   6  -4   1  418.44   14.00
  -6  -4  -1  409.15   13.55
   6  -4   0  836.16   19.41
   6  -4  -1  429.78   14.02
  -6   4  -2  418.04   12.53
  -6   4  -3   46.70    4.85
  -6   4  -4   33.62    4.47
  -6   4  -5   45.03    5.19
  -6   4  -6   12.61    3.25
  -6   4  -7   47.12    6.14
  -6   4  -8   99.10    8.73
  -6   4  -9  105.29    9.33
  -6   4 -10  215.02   13.58
  -6   4 -11   16.43    1.49
  -6  -4  11   18.20    1.50
   6   4  11   16.41    1.47
  -6  -4  12    3.11    1.18
   6   4  12    2.41    1.04
  -6  -4  13    9.61    1.46
   6   4  13    7.58    1.38
   6   4  14   47.05    2.54
  -6  -4  14   47.00    2.39
  -6  -4  15   50.18    2.27
  -6  -4  15   52.80    2.68
   6   4  15   51.80    2.73
   6   4  16   40.65    2.57
  -6   4 -16   39.68    2.43
  -6  -4  16   42.81    2.60
  -6  -4  16   45.72    2.28
  -6  -4  17   29.68    2.01
  -6  -4  17   30.01    2.39
  -6   4 -17   33.30    2.28
  -6   4 -18    6.11    1.65
  -6  -4  18    8.66    1.50
  -6   4 -19    0.69    1.33
  -6  -4  19    0.50    1.23
  -6  -4  20    0.49    1.31
  -6   4 -20    1.07    1.27
  -6  -4  21    4.06    1.19
  -6   4 -21    4.40    1.04
  -6  -4  21    3.27    1.34
  -6  -4  22   -0.01    0.95
  -6  -4  22   -0.73    1.18
  -6  -4  23    0.00    0.52
  -6  -4  23    3.24    1.12
  -6  -4  24   -0.15    0.11
  -6  -5 -25    0.87    0.94
  -6  -5 -24    0.92    1.21
   6  -5  24    0.71    0.75
  -6  -5 -23   10.58    1.72
   6  -5  23   12.16    1.26
   6  -5  22    7.11    1.21
   6  -5  21    9.76    1.40
   6  -5  20    7.03    1.43
   6  -5  19   78.38    3.15
   6  -5  18   19.40    1.96
   6  -5  17    3.71    1.39
  -6  -5 -17   14.39    5.25
   6  -5  16   35.67    2.25
  -6  -5 -16   45.35    7.67
   6  -5  15    8.63    1.40
  -6  -5 -15    8.24    4.40
  -6  -5 -14    1.65    3.00
  -6  -5 -13   18.53    5.07
   6  -5  13   19.98    4.91
   6  -5  12   42.25    6.97
   6  -5  11   41.06    6.36
   6  -5  10   13.65    4.03
   6  -5   9  149.56   10.66
  -6  -5  -8   26.00    5.07
   6  -5   8   26.78    4.80
   6  -5   7    9.63    3.40
  -6  -5  -7   11.55    3.83
  -6  -5  -6   22.52    4.61
   6  -5   6   25.15    4.67
   6  -5   5   20.14    4.26
  -6  -5  -5   17.93    4.00
  -6  -5  -4   58.61    6.27
   6  -5   4   66.37    6.58
  -6  -5  -3  271.87   12.46
   6  -5   3  290.98   13.00
  -6  -5  -2  339.45   13.44
   6  -5   2  363.81   14.20
   6  -5   1  393.46   14.67
   6  -5   0  127.78    8.43
   6  -5  -1  404.32   14.79
  -6  -5  10   16.30    1.49
  -6  -5  10   13.49    1.41
  -6   5 -11   42.78    2.01
  -6  -5  11   44.98    2.15
  -6  -5  12   48.70    2.31
  -6   5 -12   43.88    2.13
  -6  -5  13   20.20    1.82
  -6   5 -13   19.66    1.74
  -6   5 -14    2.06    1.32
  -6  -5  14    1.64    1.36
  -6   5 -15    8.73    1.60
  -6  -5  15    7.34    1.63
  -6  -5  16   39.15    2.57
  -6  -5  16   38.29    2.20
  -6   5 -16   39.94    2.32
  -6   5 -17    4.89    1.42
  -6  -5  17    3.88    1.70
  -6  -5  17    5.90    1.40
  -6   5 -18   23.40    1.87
  -6  -5  18   20.83    2.23
  -6  -5  18   24.31    1.93
  -6  -5  19   81.34    3.06
  -6  -5  20    6.56    1.41
  -6  -5  21    6.77    1.41
  -6  -5  22    0.54    1.16
  -6  -5  22    6.89    1.36
  -6  -5  23    0.25    0.67
  -6  -5  23    9.86    1.37
  -6  -5  24    0.11    0.97
  -6  -5  24    1.46    0.28
  -6  -6 -25    0.44    0.85
  -6  -6 -24    5.78    1.27
  -6  -6 -23    5.90    1.60
   6  -6  23    4.70    0.95
   6  -6  22    4.73    1.08
   6  -6  21    2.57    1.09
   6  -6  20    2.67    1.15
   6  -6  19   -0.21    1.30
   6  -6  18   14.61    1.74
   6  -6  17   18.66    1.85
  -6  -6 -17   19.14    5.09
   6  -6  16   12.31    1.57
  -6  -6 -16   22.62    5.50
  -6  -6 -15    4.58    4.68
  -6  -6 -14   69.67    9.12
   6  -6  13   15.97    4.39
  -6  -6 -13   19.75    5.27
   6  -6  12   48.02    7.36
   6  -6  11   21.13    5.29
   6  -6  10    2.04    2.90
   6  -6   9   27.48    5.50
  -6  -6  -9   28.78    5.47
   6  -6   8   59.60    7.32
  -6  -6  -8   57.78    7.19
   6  -6   7   38.35    5.92
  -6  -6  -7   40.03    6.09
  -6  -6  -6   15.20    4.52
   6  -6   6   19.32    4.36
  -6  -6  -5  250.61   13.43
   6  -6   5  250.83   13.39
   6  -6   4    2.95    2.56
  -6  -6  -4    7.97    3.18
  -6  -6  -3  113.00    8.54
   6  -6   3  109.28    8.72
   6  -6   2   56.70    6.30
   6  -6   1  107.24    8.47
   6  -6   0   23.13    4.52
   6  -6  -1   93.73    7.86
   6  -6  -2   66.27    6.74
  -6  -6   8   60.18    2.27
  -6  -6   9   24.98    1.70
  -6  -6  10    2.79    1.20
  -6  -6  10    2.11    1.14
  -6  -6  11   18.15    1.60
  -6  -6  12   56.01    2.52
  -6  -6  13   15.48    1.76
  -6  -6  14   68.87    2.99
  -6  -6  15    6.69    1.75
  -6  -6  16   15.15    1.67
  -6  -6  16   13.40    1.89
  -6  -6  17   23.12    1.89
  -6  -6  17   19.77    2.17
  -6  -6  18   12.74    1.97
  -6  -6  18   16.23    1.70
  -6  -6  19    1.90    1.20
  -6  -6  20    2.00    1.17
  -6  -6  21    2.32    1.24
  -6  -6  22   -0.07    1.00
  -6  -6  22    4.60    1.22
  -6  -6  23    0.37    0.41
  -6  -6  23    4.75    1.18
  -6  -6  24    4.04    1.02
  -6  -7 -24    3.98    1.19
  -6  -7 -23    5.43    1.46
   6  -7  23    4.73    0.86
   6  -7  22    1.49    0.90
   6  -7  21   -0.37    0.98
   6  -7  20    2.56    1.13
  -6  -7 -16   30.60    6.56
  -6  -7 -15    0.50    3.85
  -6  -7 -14   30.56    6.45
   6  -7  14   23.97    5.87
   6  -7  13   18.79    5.13
   6  -7  12    1.63    2.68
   6  -7  11   36.65    6.83
   6  -7  10    3.97    3.03
   6  -7   9   13.61    4.64
  -6  -7  -9   12.19    4.16
  -6  -7  -8   63.37    7.88
   6  -7   8   63.00    7.97
   6  -7   7    5.24    3.09
  -6  -7  -7    2.62    2.81
  -6  -7  -6   45.53    6.60
   6  -7   6   58.37    7.28
  -6  -7  -5   59.90    7.06
   6  -7   5   56.19    7.03
  -6  -7  -4   69.64    7.41
   6  -7   4   71.80    7.63
   6  -7   3   49.33    6.37
   6  -7   2  119.77    9.57
   6  -7   1  291.70   14.55
   6  -7   0   64.85    7.07
   6  -7  -1  285.13   14.23
   6  -7  -2  118.44    9.33
   6  -7  -3   52.27    6.45
  -6  -7   6   50.97    2.28
  -6  -7   7    6.22    1.12
  -6  -7   7    5.20    1.22
  -6  -7   8   61.36    2.39
  -6  -7   9   12.18    1.56
  -6  -7  10    5.99    1.30
  -6  -7  11   40.25    2.32
  -6  -7  11   36.83    2.32
  -6  -7  12    4.36    1.36
  -6  -7  13   23.10    2.02
  -6  -7  14   23.81    2.13
  -6  -7  15    0.91    1.41
  -6  -7  16   25.02    2.25
  -6  -7  17    2.65    1.55
  -6  -7  17    4.67    1.36
  -6  -7  18   17.35    2.08
  -6  -7  18   18.25    1.77
  -6  -7  19   51.56    2.49
  -6  -7  19   48.17    2.85
  -6  -7  20    3.31    1.25
  -6  -7  21    0.10    1.10
  -6  -7  22    0.12    1.11
  -6  -7  23    0.70    0.32
  -6  -7  23    4.23    1.10
  -6  -7  24    3.54    0.92
  -6  -8 -24    1.84    0.95
  -6  -8 -23    1.22    1.18
   6  -8  22    5.63    0.97
  -6  -8 -22    5.66    1.55
   6  -8  21    0.82    0.90
  -6  -8 -15   19.12    5.56
  -6  -8 -14   14.77    4.70
   6  -8  14   12.26    4.65
   6  -8  13   25.76    5.88
   6  -8  12   16.33    4.99
   6  -8  11    5.56    4.35
   6  -8  10    9.21    4.01
  -6  -8 -10    7.31    3.81
   6  -8   9   22.17    5.61
  -6  -8  -9   26.32    5.81
   6  -8   8   50.75    7.60
  -6  -8  -8   57.24    7.89
  -6  -8  -7   66.38    8.15
   6  -8   7   68.48    8.31
   6  -8   6    8.75    3.82
  -6  -8  -6    5.97    3.35
  -6  -8  -5   78.93    8.50
   6  -8   5   78.39    8.81
  -6  -8  -4  252.96   14.30
   6  -8   4  227.39   14.02
   6  -8   3   57.91    7.51
   6  -8   2  173.79   12.23
   6  -8   1   32.96    5.76
   6  -8   0   60.86    7.41
   6  -8  -1   31.19    5.60
   6  -8  -2  164.94   11.68
   6  -8  -3   58.24    7.35
  -6  -8   4  248.03    4.53
   6  -8  -4  236.80   14.12
  -6  -8   5   72.27    2.68
  -6  -8   6    8.39    1.29
  -6  -8   6    7.76    1.35
  -6  -8   7   73.38    2.67
  -6  -8   8   47.01    2.28
  -6  -8   9   23.16    1.90
  -6  -8  10    8.48    1.51
  -6  -8  11    3.00    1.39
  -6  -8  11    2.28    1.33
  -6  -8  12   14.31    1.75
  -6  -8  13   31.44    2.28
  -6  -8  14   13.80    1.86
  -6  -8  15   20.31    2.13
  -6  -8  16   15.65    2.04
  -6  -8  17   33.22    2.11
  -6  -8  17   30.24    2.45
  -6  -8  18    3.27    1.59
  -6  -8  18    4.07    1.26
  -6  -8  19    0.22    1.51
  -6  -8  19    0.78    1.17
  -6  -8  20    0.12    1.12
  -6  -8  21   -0.29    1.08
  -6  -8  22    3.99    1.17
  -6  -8  23    0.01    0.32
  -6  -8  23    0.91    0.94
  -6  -8  24    0.84    0.77
  -6  -9 -23    1.75    1.04
  -6  -9 -22    0.74    1.18
   6  -9  21    1.97    0.88
  -6  -9 -21    0.59    1.41
  -6  -9 -15   24.33    5.40
   6  -9  14   13.04    5.08
   6  -9  13   55.85    8.50
   6  -9  12   36.60    7.27
   6  -9  11    5.35    4.04
  -6  -9 -10   36.88    6.55
   6  -9  10   32.47    7.05
   6  -9   9   36.83    6.90
  -6  -9  -9   46.82    7.43
   6  -9   8   10.62    4.15
  -6  -9  -8    4.37    3.88
  -6  -9  -7   49.95    7.45
   6  -9   7   43.24    7.12
   6  -9   6   22.08    5.70
  -6  -9  -6   21.54    5.12
   6  -9   5    7.67    3.90
  -6  -9  -5    2.98    3.24
  -6  -9  -4   22.61    5.19
   6  -9   4   20.40    5.10
   6  -9   3   27.83    5.92
   6  -9   2   78.44    8.90
   6  -9   1   86.28    9.36
   6  -9   0  351.04   17.92
  -6  -9   0  329.42    5.02
  -6  -9   1   76.26    2.59
   6  -9  -1   79.59    8.94
  -6  -9   2   74.08    2.58
   6  -9  -2   75.96    8.74
  -6  -9   3   25.65    1.80
   6  -9  -3   27.83    5.56
  -6   9  -3   23.55    1.57
  -6  -9   4   19.07    1.69
  -6   9  -4   19.66    1.47
  -6  -9   5   11.51    1.43
  -6  -9   5   10.34    1.42
  -6  -9   6   22.00    1.71
  -6  -9   6   20.60    1.83
  -6  -9   7   50.73    2.38
  -6  -9   8    7.54    1.49
  -6  -9   9   44.03    2.46
  -6  -9  10   36.87    2.37
  -6  -9  11    1.38    1.37
  -6  -9  11    1.17    1.47
  -6  -9  12   31.78    2.30
  -6  -9  13   41.27    2.61
  -6  -9  14    8.75    1.79
  -6  -9  15   25.96    2.31
  -6  -9  16   -0.05    1.50
  -6  -9  17    0.33    1.62
  -6  -9  18    0.05    1.55
  -6  -9  18    2.95    1.18
  -6  -9  19    6.65    1.70
  -6  -9  19    7.76    1.41
  -6  -9  20    8.22    1.35
  -6  -9  21    2.01    1.05
  -6  -9  22    0.78    0.94
  -6  -9  23    1.96    0.90
  -6 -10 -22    1.79    1.06
  -6 -10 -21    1.19    1.28
  -6 -10 -20    0.35    1.34
   6 -10  14   16.85    4.71
   6 -10  13    6.60    4.20
   6 -10  12   -4.36    3.70
   6 -10  11   33.00    7.31
  -6 -10 -10    5.90    3.35
   6 -10  10   10.53    4.65
   6 -10   9   23.31    6.08
  -6 -10  -9   29.51    6.61
  -6 -10  -8   84.24   10.04
   6 -10   8   71.71    9.72
  -6 -10  -7   58.53    8.26
   6 -10   7   51.44    8.23
  -6 -10  -6   45.09    7.58
   6 -10   6   52.62    8.45
  -6 -10  -5   35.11    6.31
   6 -10   5   34.54    7.14
   6 -10   4   26.07    6.05
  -6  10   4   21.26    1.32
   6 -10   3   24.44    5.98
  -6  10   3   23.62    1.42
  -6 -10  -2  120.95    3.22
  -6  10   2  127.24    2.88
   6 -10   2  125.59   11.64
  -6 -10  -1   12.62    1.37
  -6  10   1   15.56    1.25
   6 -10   0   54.35    7.71
  -6 -10   0   49.74    2.25
  -6  10   0   45.34    1.92
   6 -10  -1   12.82    4.71
  -6 -10   1   13.32    1.43
  -6  10  -1   17.39    1.39
  -6 -10   2  130.08    3.54
  -6  10  -2  127.19    3.14
   6 -10  -2  127.60   11.88
   6 -10  -3   23.12    6.02
  -6 -10   3   24.25    1.82
  -6  10  -3   25.79    1.66
  -6 -10   4   21.25    1.87
   6 -10  -4   19.52    5.46
  -6  10  -4   21.05    1.58
  -6 -10   5   37.15    2.13
  -6 -10   5   33.75    2.19
   6 -10  -5   39.04    7.14
  -6 -10   6   52.98    2.48
   6 -10  -6   51.46    7.93
  -6 -10   7   52.31    2.58
   6 -10  -7   53.59    7.99
  -6 -10   8   80.07    3.15
  -6 -10   9   25.58    2.17
  -6 -10  10    6.37    1.69
  -6 -10  11   31.56    2.36
  -6 -10  11   29.00    2.41
  -6 -10  12    1.49    1.40
  -6 -10  13   14.07    1.93
  -6 -10  14   21.07    2.17
  -6 -10  15    2.29    1.83
  -6 -10  16    1.54    1.84
  -6 -10  17    1.97    2.05
  -6 -10  18   22.54    1.81
  -6 -10  18   21.83    2.17
  -6 -10  19    3.62    1.60
  -6 -10  19    7.40    1.35
  -6 -10  20    1.21    1.08
  -6 -10  21    1.82    0.98
  -6 -10  22    0.96    0.89
  -6 -10  23    1.73    0.79
  -6 -11 -21    0.50    0.94
  -6 -11 -20    2.54    1.24
  -6 -11 -19    3.15    1.40
  -6 -11 -18    1.97    1.48
   6 -11  13   -1.25    2.09
   6 -11  12   11.77    4.70
  -6 -11 -11   35.94    6.68
   6 -11  11   17.34    6.07
   6 -11  10   17.57    6.19
  -6 -11 -10   12.02    4.67
   6 -11   9   12.47    4.60
  -6 -11  -9   20.51    5.76
   6 -11   8   17.35    5.03
  -6 -11  -8   20.93    5.76
   6 -11   7    0.90    3.56
  -6 -11  -7    7.51    3.86
   6 -11   6   19.25    5.98
  -6 -11  -6   22.62    5.85
  -6  11   6   25.64    1.50
   6 -11   5    5.08    4.28
  -6 -11  -5    5.70    3.27
  -6  11   5    6.29    1.06
  -6  11   4    4.56    1.05
  -6 -11  -4    4.49    1.12
   6 -11   4    5.66    4.17
   6 -11   3   23.77    6.37
  -6 -11  -3   21.46    1.68
  -6  11   3   23.78    1.57
  -6 -11  -2   95.05    2.99
  -6  11   2   92.81    2.69
   6 -11   2   91.62   10.82
   6 -11   1   26.09    6.47
  -6 -11  -1   19.25    1.64
  -6  11   1   20.12    1.52
  -6 -11   0    6.66    1.27
  -6  11   0    6.75    1.11
   6 -11  -1   22.46    5.80
  -6 -11   1   16.64    1.62
  -6  11  -1   19.03    1.53
   6 -11  -2  104.10   11.34
  -6 -11   2   98.73    3.28
  -6  11  -2   90.81    2.87
   6 -11  -3   30.61    6.97
  -6 -11   3   23.90    1.97
  -6  11  -3   23.42    1.72
  -6 -11   4    4.54    1.32
   6 -11  -4    7.56    4.26
  -6 -11   4    3.82    1.40
  -6  11  -4    5.69    1.23
  -6 -11   5    7.47    1.46
   6 -11  -5    7.25    4.13
  -6 -11   6   26.19    2.05
   6 -11  -6   29.28    6.95
   6 -11  -7    1.68    4.11
  -6 -11   7    3.13    1.47
  -6 -11   8   13.58    1.88
   6 -11  -8   11.83    4.81
  -6 -11   9   19.88    2.12
   6 -11  -9   15.80    5.00
  -6 -11  10   15.14    2.02
  -6 -11  11   21.00    2.15
  -6 -11  12   13.73    1.88
  -6 -11  13    3.49    1.57
  -6 -11  14    2.70    1.79
  -6 -11  15    1.05    1.61
  -6 -11  16    5.87    2.35
  -6 -11  17    0.15    1.40
  -6 -11  18    0.76    1.44
  -6 -11  18    3.19    1.20
  -6 -11  19    3.06    1.47
  -6 -11  19    4.33    1.19
  -6 -11  20    3.02    1.08
  -6 -11  21   -0.20    0.95
  -6 -11  22    1.99    0.85
  -6 -12 -20    1.32    0.88
  -6 -12 -19    0.28    1.00
  -6 -12 -18    6.41    1.32
  -6 -12 -17   15.48    1.72
  -6 -12 -16    6.42    1.51
  -6 -12 -15    8.14    1.62
  -6 -12 -14   15.31    1.77
   6 -12  12    6.34    3.59
   6 -12  11   26.71    6.98
  -6 -12 -11   25.95    6.97
   6 -12  10   33.70    6.84
  -6 -12 -10   30.35    6.57
   6 -12   9    4.11    3.86
  -6 -12  -9    1.00    3.61
   6 -12   8    9.29    4.73
  -6 -12  -8    9.59    3.78
   6 -12   7    6.18    3.96
  -6  12   7    4.03    1.07
  -6 -12  -7    5.65    3.45
   6 -12   6   24.99    6.11
  -6 -12  -6   19.66    5.55
  -6 -12  -6   23.50    1.71
  -6  12   6   25.48    1.61
   6 -12   5   34.92    7.61
  -6 -12  -5   37.94    7.03
  -6 -12  -5   40.58    2.06
  -6  12   5   42.38    1.98
  -6 -12  -4    6.26    1.23
  -6  12   4    4.31    1.06
  -6  12   3    4.64    1.09
   6 -12   3    3.39    4.30
  -6 -12  -3    3.48    1.12
   6 -12   2   24.20    6.65
  -6 -12  -2   29.45    1.92
  -6  12   2   26.99    1.75
  -6 -12  -1   10.02    1.43
  -6  12   1   10.02    1.30
  -6 -12   0  119.94    3.57
  -6  12   0  124.55    3.39
   6 -12  -1    7.70    4.66
  -6 -12   1    8.86    1.50
  -6  12  -1    8.46    1.32
   6 -12  -2   32.97    6.93
  -6 -12   2   27.89    2.10
  -6  12  -2   28.97    1.93
   6 -12  -3    2.99    3.68
  -6  12  -3    4.14    1.22
  -6 -12   3    3.64    1.31
   6 -12  -4    6.43    4.64
  -6 -12   4    5.48    1.47
  -6  12  -4    3.94    1.25
  -6 -12   5   38.22    2.37
   6 -12  -5   42.25    7.77
  -6 -12   6   25.38    2.19
   6 -12  -6   30.07    6.72
  -6 -12   7    3.01    1.46
   6 -12  -7    9.12    4.98
  -6 -12   8    6.91    1.69
   6 -12  -8    6.01    4.99
  -6 -12   9    4.26    1.59
   6 -12  -9    6.46    4.28
  -6 -12  10   26.05    2.40
   6 -12 -10   30.45    6.88
  -6 -12  11   27.62    2.33
   6 -12 -11   36.18    7.57
  -6 -12  12   18.83    2.09
   6 -12 -12   26.13    6.88
  -6 -12  13    1.77    1.79
  -6 -12  14    2.63    2.12
  -6 -12  15    0.37    1.78
  -6 -12  16    0.42    1.65
  -6 -12  17   15.12    1.93
  -6 -12  18    8.40    1.30
  -6 -12  18    6.84    1.54
  -6 -12  19   -0.34    1.33
  -6 -12  19    1.14    0.99
  -6 -12  20    3.54    0.98
  -6 -12  21   -0.44    0.82
  -6 -13 -10   26.32    6.38
   6 -13  10   33.27    7.24
   6 -13   9   18.43    5.57
  -6 -13  -9   11.57    5.86
   6 -13   8   49.47    9.14
  -6 -13  -8   35.79    7.54
  -6  13   8   46.14    2.05
   6 -13   7   29.72    7.16
  -6  13   7   32.28    1.84
  -6 -13  -7   28.63    6.93
  -6 -13  -6   96.72   11.16
   6 -13   6  101.59   12.19
  -6  13   6  101.33    3.00
   6 -13   5    7.11    4.13
  -6 -13  -5    4.91    1.16
  -6  13   5    6.21    1.19
  -6 -13  -4   20.38    5.82
   6 -13   4   16.01    5.91
  -6 -13  -4   18.66    1.64
  -6  13   4   18.91    1.55
   6 -13   3   -1.87    4.18
  -6 -13  -3    1.16    1.17
  -6  13   3    0.97    1.07
   6 -13   2    0.81    3.79
  -6 -13  -2    4.73    1.26
  -6  13   2    3.72    1.20
   6 -13   1   35.12    7.59
  -6 -13  -1   36.73    2.26
  -6  13   1   39.84    2.14
   6 -13   0   48.00    8.69
  -6 -13   0   51.30    2.59
  -6  13   0   52.39    2.43
  -6 -13   1   35.40    2.32
  -6  13  -1   39.49    2.25
   6 -13  -2    3.39    4.77
  -6  13  -2    4.64    1.28
  -6 -13   2    2.26    1.38
   6 -13  -3    3.33    4.48
  -6 -13   3    0.82    1.37
  -6  13  -3    1.19    1.20
  -6 -13   4   20.85    2.00
  -6  13  -4   19.32    1.84
   6 -13  -5   12.07    6.02
  -6 -13   5    7.13    1.62
  -6 -13   6  105.41    3.78
   6 -13  -6  101.04   12.19
  -6 -13   7   31.42    2.40
   6 -13  -7   38.47    8.19
  -6 -13   8   41.40    2.72
   6 -13  -8   41.81    8.38
  -6 -13   9    9.56    1.94
   6 -13  -9   15.01    6.16
  -6 -13  10   25.49    2.30
  -6 -13  10   25.78    2.38
   6 -13 -10   31.77    7.62
  -6 -13  11    8.35    1.78
  -6 -13  12   31.42    2.42
  -6 -13  13   10.33    1.83
  -6 -13  14    0.15    1.47
  -6 -13  15    1.22    1.48
  -6 -13  16   13.21    1.87
  -6 -13  17    2.11    1.39
  -6 -13  18    0.14    1.23
  -6 -13  18    1.98    1.07
  -6 -13  19    2.07    1.23
  -6 -13  19    1.96    0.94
  -6 -13  20    4.07    0.92
  -6 -13  21   -0.43    0.71
  -6  14   9    6.11    1.12
   6 -14   8    3.72    3.78
  -6 -14  -8    3.11    2.62
  -6  14   8    1.27    0.96
  -6 -14  -7    6.95    3.45
  -6  14   7   12.18    1.37
   6 -14   7   12.21    5.14
   6 -14   6    1.86    4.95
  -6 -14  -6    2.64    2.99
  -6  14   6    1.42    1.03
  -6 -14  -5   -2.34    3.20
  -6  14   5    0.41    1.03
   6 -14   4   34.78    7.84
  -6 -14  -4   33.12    7.03
  -6  14   4   34.43    2.07
  -6 -14  -3    2.02    1.10
  -6  14   3    1.64    1.15
  -6  14   2    7.14    1.35
  -6 -14  -2    7.41    1.38
  -6 -14  -1    9.64    1.53
   6  14  -1   10.41    1.33
  -6  14   1   11.45    1.55
  -6  14   0   15.70    1.73
   6 -14   0   11.33    6.23
  -6 -14   0   13.42    1.69
   6 -14  -1    7.48    5.34
  -6  14  -1   11.30    1.61
   6 -14  -2   10.39    5.03
  -6 -14   2    6.40    1.56
  -6  14  -2    7.60    1.46
  -6 -14   3    0.82    1.41
  -6  14  -3    1.76    1.26
  -6 -14   4   34.75    2.47
   6 -14  -4   32.41    7.59
   6 -14  -5   -4.96    5.70
  -6 -14   5   -0.67    1.36
  -6 -14   6    2.56    1.47
   6 -14  -6   -5.46    4.12
  -6 -14   7    9.98    1.86
   6 -14  -7    2.31    4.48
  -6 -14   8   -0.04    1.50
   6 -14  -8    4.35    5.13
  -6 -14   9    2.20    1.65
  -6 -14  10    8.32    1.80
  -6 -14  11    0.08    1.42
  -6 -14  12   17.41    2.00
  -6 -14  13    1.28    1.42
  -6 -14  14    1.89    1.43
  -6 -14  15    0.31    1.31
  -6 -14  16    1.15    1.28
  -6 -14  17    2.05    1.27
  -6 -14  17    2.21    0.98
  -6 -14  18    2.69    1.26
  -6 -14  18    4.77    1.01
  -6 -14  19    0.16    0.81
  -6 -14  20   -0.17    0.68
  -6  15   9    5.48    1.05
  -6  15   8    4.96    1.11
  -6  15   7   10.77    1.38
  -6  15   6   21.64    1.72
   6 -15   5   17.82    6.13
  -6  15   5   11.29    1.52
  -6 -15  -4    2.55    2.67
  -6  15   4    3.05    1.19
  -6 -15  -3    5.76    3.50
  -6  15   3    5.75    1.34
   6 -15   2   -1.06    2.56
  -6  15   2    1.31    1.16
   6  15  -2    2.47    1.02
  -6  15   1   -0.22    1.20
   6  15  -1    0.38    0.93
   6 -15   0    7.19    4.86
  -6  15   0    6.90    1.47
   6  15   0    6.46    1.24
  -6 -15   1   -1.61    1.39
  -6  15  -1   -0.33    1.27
   6 -15  -2    0.77    4.21
  -6 -15   2    2.52    1.43
  -6  15  -2    3.35    1.40
   6 -15  -3   12.13    5.33
  -6 -15   3    7.83    1.66
  -6  15  -3    6.90    1.53
   6 -15  -4   -3.93    5.14
  -6 -15   4    2.58    1.49
   6 -15  -5    5.81    5.40
  -6 -15   5   11.84    1.84
  -6 -15   6   18.59    2.12
  -6 -15   7    8.37    1.79
  -6 -15   8    3.04    1.62
  -6 -15   9    4.56    1.53
  -6 -15  10    0.05    1.45
  -6 -15  11    3.75    1.53
  -6 -15  12    0.80    1.35
  -6 -15  13    8.74    1.66
  -6 -15  14    3.48    1.46
  -6 -15  15    0.93    1.32
  -6 -15  16   -0.24    1.18
  -6 -15  17   -0.11    1.07
  -6 -15  17    0.62    0.85
  -6 -15  18   -0.25    1.03
  -6 -15  18    2.06    0.82
  -6 -15  19    2.05    0.71
  -6  16   9    6.58    1.10
  -6  16   8    0.18    0.94
  -6  16   7    0.91    1.01
  -6  16   6    0.68    1.02
  -6  16   5   16.50    1.62
  -6  16   4    4.67    1.31
  -6  16   3   13.18    1.59
   6  16  -2   20.14    1.57
  -6  16   2   17.52    1.80
  -6 -16  -1   19.81    2.00
  -6  16   1   20.34    1.86
   6  16  -1   20.82    1.65
  -6 -16   0    4.86    1.46
  -6  16   0    6.94    1.46
   6  16   0    4.83    1.20
  -6 -16   1   20.69    2.01
  -6  16  -1   20.65    1.97
   6  16   1   19.70    1.66
  -6 -16   2   19.38    2.01
   6  16   2   19.79    1.69
  -6  16  -2   19.45    1.93
  -6 -16   3   11.62    1.79
  -6 -16   4    3.61    1.47
  -6 -16   5   13.66    1.87
  -6 -16   6    0.29    1.39
  -6 -16   7    0.17    1.37
  -6 -16   8   -0.42    1.54
  -6 -16   9    8.57    1.65
  -6 -16  10    3.18    1.51
  -6 -16  11    9.11    1.58
  -6 -16  12    2.83    1.35
  -6 -16  13    2.70    1.34
  -6 -16  14    5.06    1.38
  -6 -16  15    2.97    1.16
  -6 -16  16    0.80    1.06
  -6 -16  16    1.69    0.91
  -6 -16  17   -0.95    0.97
  -6 -16  17    0.70    0.77
  -6 -16  18    0.56    0.65
  -6  17   9    0.53    0.36
  -6  17   8   14.34    1.31
  -6  17   7    3.09    1.03
  -6  17   6    1.43    1.03
  -6  17   5    0.25    1.07
  -6  17   4   13.18    1.52
  -6 -17  -3    0.76    1.22
  -6  17   3    0.29    1.11
  -6 -17  -2    7.40    1.52
  -6  17   2    8.46    1.44
   6  17  -2    7.96    1.20
  -6 -17  -1    6.13    1.44
  -6  17   1    4.08    1.32
   6  17  -1    6.25    1.17
  -6 -17   0   21.56    1.94
  -6  17   0   19.78    1.87
   6  17   0   18.28    1.60
  -6 -17   1    6.38    1.50
  -6  17  -1    4.25    1.37
   6  17   1    4.14    1.16
  -6 -17   2    7.83    1.56
   6  17   2    8.70    1.37
  -6 -17   3    1.05    1.37
   6  17   3    0.26    1.09
  -6 -17   4   10.60    1.73
  -6 -17   5   -0.03    1.38
  -6 -17   6    0.43    1.41
  -6 -17   7    1.40    1.44
  -6 -17   8   14.92    1.82
  -6 -17   9   10.67    1.64
  -6 -17  10    0.67    1.25
  -6 -17  11    5.07    1.35
  -6 -17  12    4.94    1.34
  -6 -17  13    0.83    1.17
  -6 -17  14    0.08    1.01
  -6 -17  15    1.83    1.02
  -6 -17  16   -0.58    0.88
  -6 -17  16    1.44    0.76
  -6 -18  -8    2.52    0.97
  -6  18   8   -0.55    0.40
  -6 -18  -7    0.90    1.00
  -6  18   7    1.63    0.90
  -6 -18  -6    0.26    1.01
  -6  18   6    1.32    0.96
  -6 -18  -5   -0.68    1.06
  -6  18   5   -0.52    0.92
  -6 -18  -4    2.53    1.12
  -6  18   4    2.40    1.04
  -6 -18  -3    2.59    1.18
  -6  18   3    3.01    1.13
  -6 -18  -2    1.36    1.17
  -6  18   2    1.34    1.10
  -6 -18  -1    2.25    1.24
   6  18  -1    3.02    1.02
  -6  18   1    2.99    1.22
  -6 -18   0    4.10    1.33
   6  18   0    5.83    1.13
  -6 -18   1    2.73    1.25
   6  18   1    2.58    1.02
  -6 -18   2    1.44    1.27
   6  18   2    2.19    1.06
  -6 -18   3    1.81    1.24
   6  18   3    1.54    1.04
  -6 -18   4    1.24    1.27
   6  18   4    1.35    1.00
  -6 -18   5   -0.40    1.29
   6  18   5   -0.17    1.02
   6  18   6    2.08    1.14
  -6 -18   7    0.03    1.23
  -6 -18   8    2.89    1.31
  -6 -18   9    1.19    1.15
  -6 -18  10    0.61    1.15
  -6 -18  11    5.41    1.23
  -6 -18  12    0.88    1.04
  -6 -18  13    2.42    1.03
  -6 -18  14    1.19    0.87
  -6 -18  15    0.47    0.76
  -6 -18  15    3.08    0.74
  -6  19   8    0.67    0.25
  -6  19   7    0.34    0.37
  -6  19   6    0.58    0.86
  -6 -19  -5    3.94    0.99
  -6  19   5    4.95    1.01
  -6 -19  -4    2.52    0.99
  -6  19   4    1.39    0.96
  -6 -19  -3    1.39    0.99
  -6  19   3   -0.03    1.00
  -6 -19  -2    0.60    1.04
  -6 -19  -1    1.84    1.05
  -6 -19   0    1.83    1.08
   6  19   0    0.60    0.82
  -6 -19   1   -0.44    1.03
   6  19   1    1.75    0.88
  -6 -19   2   -0.10    1.14
   6  19   2   -0.19    0.90
  -6 -19   3    0.30    1.10
   6  19   3    0.89    0.92
  -6 -19   4    1.31    1.13
   6  19   4    1.82    1.01
   6  19   5    5.21    1.11
  -6 -19   6    0.21    1.10
   6  19   6    0.23    0.90
  -6 -19   7    6.76    1.30
   6  19   7    7.70    1.15
  -6 -19   8    2.80    1.15
   6  19   8    1.51    0.94
  -6 -19   9    1.46    1.03
   6  19   9    1.45    0.86
  -6 -19  10    1.48    1.01
   6  19  10    0.59    0.78
  -6 -19  11    2.03    0.99
   6  19  11    3.45    0.84
  -6 -19  12   -0.49    0.83
   6  19  12    0.80    0.71
  -6 -19  13    1.21    0.75
   6  19  13    0.59    0.60
  -6 -20  -1    0.05    0.87
  -6 -20   0   -0.51    0.89
  -6 -20   1   -0.49    0.99
   6  20   1    0.57    0.72
   6  20   2    0.71    0.73
   6  20   3    1.82    0.83
  -6 -20   4    0.68    0.98
   6  20   4    1.04    0.81
   6  20   5    1.36    0.81
  -6 -20   5    0.21    0.96
  -6 -20   6    0.47    0.92
   6  20   6    1.03    0.79
  -6 -20   7    1.07    0.91
   6  20   7    0.87    0.77
  -6 -20   8    2.65    0.94
   6  20   8    1.05    0.74
  -6 -20   9    0.03    0.80
   6  20   9    0.49    0.64
  -6 -20  10    0.70    0.74
   6  20  10    0.55    0.61
  -6 -21   2    0.03    0.80
  -6 -21   3    0.27    0.79
  -6 -21   4    0.06    0.76
   6  21   4    0.58    0.55
  -6 -21   5    2.72    0.81
  -6 -21   6    0.35    0.69
   7   0   0   -0.01    0.86
   7   0   1  561.52   10.27
   7   0  -1  595.04   11.73
   7   0   2  537.82    9.70
   7   0   3  894.46   12.59
  -7   0  -3  943.76   20.24
  -7   0   3  944.50   12.41
   7   0   4  579.73   10.58
  -7   0  -4  604.45   17.18
   7   0   5  524.35   10.85
  -7   0  -5  505.43   16.48
  -7   0  -6  199.36   10.95
   7   0   6  199.72    7.24
  -7   0  -7   10.12    3.40
  -7   0  -8   29.18    5.06
  -7   0  -9   15.32    4.24
  -7   0 -10    1.33    3.38
  -7   0 -11    3.35    3.05
  -7   0 -12   16.21    4.77
  -7   0 -13    4.59    3.14
  -7   0 -14    7.17    4.46
   7   0  14   10.38    1.37
  -7   0  15   67.90    2.49
  -7   0 -15   77.39   10.03
   7   0  15   68.01    2.79
   7   0  16    7.87    1.40
  -7   0  16    6.69    1.34
  -7   0 -16    4.37    4.03
  -7   0  17   69.60    2.72
  -7   0 -17   70.53    9.95
   7   0  17   72.52    3.03
  -7   0  18    5.26    1.32
   7   0  18    6.02    1.38
  -7   0  19    7.27    1.40
   7   0  19    8.98    1.55
  -7   0  20   10.12    1.48
   7   0  20   12.33    1.55
   7   0  21    1.83    1.18
  -7   0 -21    2.41    1.63
  -7   0 -22    0.79    1.39
  -7   0 -23    5.59    1.39
  -7   0 -24    0.13    1.02
  -7   0 -25    2.40    0.79
  -7  -1 -25    0.59    0.81
  -7  -1 -24    0.55    1.10
  -7  -1 -23   -0.55    1.29
  -7  -1 -22    3.93    1.65
   7  -1  22    3.38    1.10
  -7  -1 -21   10.07    1.97
   7  -1  21    9.47    1.39
   7  -1  20    5.03    1.26
   7  -1  19    4.05    1.34
  -7   1  18   63.28    2.67
   7  -1  18   72.14    2.99
  -7   1  17   16.85    1.61
   7  -1  17   20.57    1.86
  -7  -1 -17   19.70    6.04
   7  -1  16   58.36    2.63
  -7  -1 -16   45.82    7.81
  -7  -1 -15   85.23   10.20
   7  -1  15   74.91    2.90
  -7  -1 -14   76.74    9.47
   7  -1  14   77.96    2.78
  -7  -1 -13   76.00    9.28
  -7  -1 -12   74.11    8.88
  -7  -1 -11  146.67   11.78
  -7  -1 -10   26.74    5.36
  -7  -1  -9  157.17   11.23
   7  -1   8   32.73    3.86
  -7  -1  -8   32.22    5.24
   7  -1   7  105.48    6.48
  -7  -1  -7   94.96    8.16
   7  -1   6   33.11    3.59
   7  -1   5   49.64    4.05
   7  -1   4   33.54    3.30
  -7   1   3   30.48    2.02
   7  -1   3   33.92    3.26
  -7   1   2  790.38   12.17
   7  -1   2  765.21   14.40
   7  -1   1 1116.70   17.37
   7   1  -1 1089.16   13.20
  -7   1   1 1132.39   16.52
   7   1   0    1.70    0.74
  -7   1   0    2.31    1.49
   7  -1   0    1.07    1.31
  -7   1  -1 1102.26   19.33
   7  -1  -1 1090.81   18.12
  -7  -1   2  797.24   14.27
  -7   1  -2  800.49   17.56
  -7  -1   3   35.17    2.87
  -7   1  -3   24.02    3.64
  -7   1  -4   26.93    4.13
  -7   1  -5   46.78    5.40
  -7   1  -6   38.84    5.22
  -7   1  -7  104.63    8.38
  -7   1  -8   29.55    4.99
  -7   1  -9  152.93   11.05
  -7   1 -10   29.11    5.69
  -7   1 -11  140.14   11.48
  -7   1 -12   82.16    9.27
  -7   1 -13   77.63    9.56
  -7  -1  13   72.23    2.24
  -7  -1  13   72.98    2.55
   7   1  13   73.24    2.68
  -7  -1  14   73.76    2.71
  -7   1 -14   73.90    9.66
  -7  -1  14   79.11    2.51
   7   1  14   76.64    2.85
  -7   1 -15   71.40    9.67
   7   1  15   76.42    2.95
  -7  -1  15   81.05    2.68
  -7   1 -16   46.65    8.15
  -7  -1  16   51.52    2.36
   7   1  16   53.85    2.69
  -7  -1  17   19.28    1.73
   7   1  17   21.94    1.91
  -7  -1  18   66.01    2.69
   7   1  18   67.10    3.03
  -7   1 -19    3.75    1.76
  -7  -1  19    4.58    1.26
   7   1  19    4.41    1.43
   7   1  20    1.40    1.21
  -7   1 -20    0.74    1.73
  -7  -1  20    1.86    1.18
  -7  -1  21    8.53    1.39
  -7   1 -21   10.24    1.83
  -7   1 -22    3.76    1.39
  -7   1 -23   -0.13    1.14
  -7   1 -24    0.34    0.91
  -7  -2 -25    1.19    0.89
  -7  -2 -24    2.05    1.22
  -7  -2 -23   11.16    1.68
  -7  -2 -22    3.45    1.66
   7  -2  22    3.63    1.08
  -7  -2 -21    2.68    1.80
   7  -2  21    2.54    1.16
   7  -2  20    7.45    1.39
   7  -2  19   13.25    1.57
   7  -2  18    4.50    1.31
  -7  -2 -17   34.12    7.10
   7  -2  17   37.53    2.25
   7  -2  16   22.85    1.86
  -7  -2 -16   25.02    5.77
   7  -2  15    0.52    1.03
  -7  -2 -15    1.73    3.05
  -7  -2 -14    8.15    4.16
  -7  -2 -13   47.60    7.70
  -7  -2 -12   23.05    5.62
  -7  -2 -11   15.68    4.80
  -7  -2 -10   13.49    3.96
   7  -2  10   16.45    3.45
  -7  -2  -9    8.00    3.55
   7  -2   9    5.31    2.53
   7  -2   8  138.53    8.48
   7  -2   7    9.16    2.37
   7  -2   6   60.00    5.29
   7  -2   5   87.21    5.98
   7  -2   4  297.20   10.56
  -7  -2  -3  144.32    8.61
   7  -2   3  164.02    7.86
  -7  -2  -2   52.86    5.13
  -7   2   2   56.01    3.21
   7  -2   2   54.02    4.56
  -7   2   1  145.44    5.95
   7  -2   1  155.05    7.45
  -7  -2  -1  149.75    7.90
  -7   2   0   32.05    3.26
  -7  -2   0   36.76    4.13
   7  -2   0   35.33    3.83
  -7   2  -1  155.19    7.29
  -7  -2   1  152.02    7.28
   7  -2  -1  148.32    7.41
  -7   2  -2   54.41    4.75
  -7  -2   2   57.45    4.39
  -7   2  -3  159.93    8.45
  -7  -2   3  154.46    6.71
  -7   2  -4  278.74   11.70
  -7  -2   4  295.59    8.53
  -7   2  -5   82.45    6.92
  -7  -2   5   94.91    4.53
  -7   2  -6   63.22    6.44
  -7   2  -7    6.07    2.86
  -7   2  -8  132.47   10.04
  -7   2  -9    5.49    3.08
  -7   2 -10   15.75    1.59
  -7   2 -10   13.43    3.91
  -7   2 -11   12.27    4.44
  -7  -2  12   29.15    1.49
  -7  -2  12   27.10    1.72
   7   2  12   25.75    1.69
  -7   2 -12   29.63    6.53
  -7  -2  13   56.28    2.05
  -7  -2  13   57.47    2.38
  -7   2 -13   49.90    8.00
   7   2  13   51.88    2.35
  -7  -2  14   13.22    1.32
  -7  -2  14   12.14    1.57
   7   2  14   11.55    1.51
  -7   2 -14   13.00    5.22
  -7   2 -15    0.46    3.06
  -7  -2  15   -0.17    1.30
  -7  -2  15    0.72    1.05
   7   2  15    1.26    1.22
  -7  -2  16   19.01    1.66
   7   2  16   20.35    1.91
  -7  -2  17   33.10    2.05
  -7   2 -17   35.51    2.57
   7   2  17   34.72    2.35
   7   2  18    4.37    1.42
  -7   2 -18    4.00    1.77
  -7  -2  18    3.76    1.30
  -7   2 -19   13.26    2.02
  -7  -2  19   14.00    1.63
  -7  -2  19   13.90    1.42
  -7   2 -20    6.97    1.67
  -7  -2  20    7.90    1.42
  -7  -2  20    7.24    1.16
  -7   2 -21    2.96    1.46
  -7  -2  21    0.99    1.11
  -7   2 -22    4.53    1.32
  -7   2 -23    8.64    1.25
  -7   2 -24    0.02    0.17
  -7  -3 -25    1.68    0.89
  -7  -3 -24    0.29    1.16
  -7  -3 -23    2.96    1.47
  -7  -3 -22    6.41    1.73
   7  -3  22    7.61    1.18
  -7  -3 -21    3.55    1.80
   7  -3  21    4.88    1.23
   7  -3  20    5.29    1.24
   7  -3  19    3.83    1.22
   7  -3  18    3.63    1.30
   7  -3  17    7.97    1.38
  -7  -3 -17   -0.04    5.03
  -7  -3 -16   16.89    4.94
   7  -3  16   13.79    1.54
  -7  -3 -15   15.05    4.64
  -7  -3 -14   65.40    9.18
  -7  -3 -13   38.09    7.08
  -7  -3 -12   39.73    6.85
   7  -3  11   74.83    7.41
  -7  -3 -11   89.95    9.33
   7  -3  10    1.16    1.65
  -7  -3 -10    0.19    2.50
   7  -3   9    9.74    2.87
   7  -3   8   80.24    7.05
   7  -3   7   35.95    4.64
   7  -3   6   29.40    4.08
  -7  -3  -5   93.68    7.69
   7  -3   5  104.02    7.19
  -7  -3  -4   64.96    6.32
   7  -3   4   58.68    5.43
  -7  -3  -3   20.43    3.85
   7  -3   3   18.55    3.39
  -7  -3  -2  570.42   16.74
   7  -3   2  556.70   15.48
   7  -3   1   52.35    4.99
  -7  -3  -1   55.19    5.31
  -7   3   0  305.04    9.42
  -7  -3   0  299.25   11.40
   7  -3   0  311.47   11.51
  -7   3  -1   48.08    4.28
  -7  -3   1   45.24    4.44
   7  -3  -1   54.35    5.12
  -7   3  -2  563.96   15.14
  -7  -3   2  563.02   14.32
  -7  -3   3   17.04    2.62
  -7   3  -3   17.16    3.28
  -7  -3   4   53.10    4.16
  -7   3  -4   59.52    5.80
  -7   3  -5   87.48    7.18
  -7   3  -6   34.06    4.98
  -7   3  -7   34.03    5.15
  -7   3  -8   83.79    8.29
  -7   3  -9   13.64    1.52
  -7   3  -9   15.52    4.36
  -7   3 -10    1.05    1.14
  -7   3 -10    0.91    2.87
  -7   3 -11   74.97    2.80
  -7  -3  11   79.51    2.50
  -7   3 -11   75.64    8.90
  -7   3 -12   33.03    2.17
  -7  -3  12   35.47    1.95
   7   3  12   33.27    1.98
  -7   3 -12   30.90    6.46
  -7   3 -13   33.97    6.59
  -7   3 -13   39.40    2.39
  -7  -3  13   40.33    2.13
  -7  -3  13   40.96    1.87
   7   3  13   34.69    2.12
  -7   3 -14   70.96    3.08
  -7  -3  14   70.19    2.48
  -7  -3  14   69.71    2.83
   7   3  14   70.92    2.96
  -7  -3  15   10.65    1.39
  -7  -3  15   10.84    1.68
  -7   3 -15    9.34    1.89
   7   3  15    8.90    1.55
  -7  -3  16   15.09    1.56
  -7  -3  16   14.39    1.82
  -7   3 -16   15.54    2.04
   7   3  16   15.55    1.78
  -7   3 -17    7.52    1.85
  -7  -3  17    7.59    1.39
  -7  -3  18    1.75    1.18
  -7   3 -18    2.55    1.60
  -7   3 -19    1.69    1.50
  -7  -3  19    2.93    1.29
  -7  -3  20    4.30    1.12
  -7   3 -20    5.38    1.50
  -7  -3  20    6.03    1.35
  -7  -3  21    0.54    0.27
  -7   3 -21    4.85    1.38
  -7  -3  21    3.52    1.24
  -7  -3  22    5.16    1.23
  -7   3 -22    4.91    0.93
  -7   3 -23   -0.41    0.26
  -7  -4 -25    0.02    0.82
  -7  -4 -24    2.47    1.19
  -7  -4 -23    0.08    1.36
   7  -4  22    4.22    1.05
  -7  -4 -22    5.14    1.68
   7  -4  21    2.08    1.04
   7  -4  20    3.03    1.10
   7  -4  19    1.27    1.06
   7  -4  18    8.32    1.35
  -7  -4 -17   14.11    5.09
   7  -4  17   11.96    1.57
  -7  -4 -16   42.18    7.64
  -7  -4 -15   10.61    4.59
  -7  -4 -14    6.68    4.32
  -7  -4 -13   39.44    7.06
   7  -4  12   82.07    8.43
  -7  -4 -12   89.76    9.84
   7  -4  11  150.87   11.03
  -7  -4 -11  161.86   12.74
   7  -4  10   11.78    3.92
   7  -4   9  166.70   10.87
   7  -4   8   26.44    4.68
   7  -4   7  481.14   17.30
   7  -4   6   15.32    3.44
  -7  -4  -6   15.55    3.93
   7  -4   5  529.96   17.23
  -7  -4  -5  518.35   18.31
   7  -4   4  142.64    8.97
  -7  -4  -4  141.10    9.43
  -7  -4  -3  264.35   12.38
   7  -4   3  261.32   11.85
  -7  -4  -2  699.36   19.53
   7  -4   2  694.16   18.94
  -7  -4  -1  420.51   14.71
   7  -4   1  455.76   15.37
  -7  -4   0 1261.22   24.46
   7  -4   0 1283.09   25.35
  -7  -4   1  394.29   13.27
   7  -4  -1  464.45   15.46
  -7   4  -2  688.33   16.77
   7  -4  -2  707.17   19.14
  -7   4  -3  267.79   11.26
  -7   4  -4  142.31    8.73
  -7   4  -5  523.04   17.45
  -7   4  -6   13.33    3.45
  -7   4  -7  456.67   17.86
  -7   4  -8   21.72    4.80
  -7   4  -9  156.71    3.49
  -7   4  -9  163.53   11.84
  -7  -4  10   11.75    1.29
  -7  -4  10   10.37    1.32
  -7   4 -10   10.81    1.50
  -7   4 -10    8.06    3.63
  -7   4 -11  150.34    3.73
  -7  -4  11  158.13    3.54
  -7   4 -11  152.30   12.38
  -7   4 -12   79.29    2.95
  -7  -4  12   86.35    2.85
  -7   4 -12   90.08    9.89
  -7   4 -13   32.80    2.18
  -7  -4  13   33.11    2.06
  -7   4 -14    5.50    1.60
  -7  -4  14    4.13    1.37
  -7  -4  14    5.64    1.18
  -7   4 -15   11.16    1.82
  -7  -4  15    8.58    1.30
  -7  -4  15    9.81    1.64
  -7   4 -16   49.34    2.69
  -7  -4  16   45.63    2.24
  -7  -4  16   45.55    2.61
  -7  -4  17   13.07    1.54
  -7  -4  17   11.50    1.81
  -7   4 -17   13.01    1.85
  -7   4 -18    9.02    1.66
  -7  -4  18   11.41    1.54
  -7   4 -19   -0.77    1.34
  -7  -4  19   -0.85    1.21
  -7  -4  20    2.65    1.05
  -7  -4  20    2.80    1.21
  -7   4 -20    3.56    1.32
  -7  -4  21    0.08    0.22
  -7   4 -21    0.20    0.36
  -7  -4  21    0.45    1.11
  -7  -4  22    2.85    1.14
  -7  -4  23   -0.14    0.69
  -7  -5 -25    2.10    0.85
  -7  -5 -24    1.95    1.14
  -7  -5 -23    5.99    1.50
  -7  -5 -22    5.88    1.71
  -7  -5 -21    3.49    1.79
   7  -5  21    4.26    1.08
   7  -5  20    4.09    1.16
   7  -5  19   13.97    1.51
   7  -5  18   21.99    1.80
  -7  -5 -16   18.17    4.75
  -7  -5 -15   17.98    5.73
  -7  -5 -14  184.87   14.64
  -7  -5 -13   68.31    9.04
   7  -5  12    6.47    3.37
  -7  -5 -12   -0.03    3.19
   7  -5  11    3.45    2.77
   7  -5  10   95.59    9.25
   7  -5   9   11.66    3.72
   7  -5   8    1.11    2.10
  -7  -5  -7   74.84    8.07
   7  -5   7   69.25    7.13
  -7  -5  -6   28.30    5.11
   7  -5   6   28.43    4.83
   7  -5   5   86.25    7.81
  -7  -5  -5   97.04    8.45
  -7  -5  -4  498.61   18.48
   7  -5   4  494.31   17.65
  -7  -5  -3   82.77    7.48
   7  -5   3   72.87    7.01
   7  -5   2   14.08    3.59
  -7  -5  -2   14.52    3.71
  -7  -5  -1  333.42   13.77
   7  -5   1  355.08   14.51
  -7  -5   0    4.12    2.16
   7  -5   0    4.12    2.55
   7  -5  -1  343.81   14.18
   7  -5  -2   18.71    3.97
  -7  -5   8    3.55    1.09
  -7  -5   8    2.64    1.14
  -7   5  -9    6.96    1.21
  -7  -5   9    5.67    1.19
  -7   5 -10   85.09    2.68
  -7  -5  10   84.71    2.68
  -7  -5  10   84.61    2.82
  -7   5 -11    2.53    1.20
  -7  -5  11    1.90    1.16
  -7   5 -12    0.71    1.22
  -7  -5  12    2.73    1.26
  -7  -5  13   82.33    3.01
  -7   5 -13   87.64    3.04
  -7   5 -14  167.44    4.15
  -7  -5  14  165.54    4.24
  -7  -5  15   14.62    1.55
  -7  -5  15   16.11    1.82
  -7   5 -15   15.26    1.75
  -7   5 -16   14.33    1.78
  -7  -5  16   16.36    1.62
  -7  -5  16   15.47    1.88
  -7   5 -17    8.67    1.58
  -7  -5  17    9.79    1.48
  -7  -5  17    6.86    1.72
  -7  -5  18   26.43    1.90
  -7  -5  18   21.77    2.16
  -7   5 -18   24.12    1.86
  -7  -5  19   15.65    1.62
  -7  -5  20    0.89    1.16
  -7  -5  21    2.30    0.47
  -7  -5  21    3.56    1.23
  -7  -5  22    6.31    1.23
  -7  -5  23    4.85    1.08
  -7  -6 -24    1.72    1.01
  -7  -6 -23    5.30    1.44
  -7  -6 -22    3.75    1.59
  -7  -6 -21    2.28    1.69
   7  -6  20   10.92    1.28
   7  -6  19   15.32    1.56
   7  -6  18    8.87    1.35
  -7  -6 -16    1.22    3.34
  -7  -6 -15    7.21    4.38
  -7  -6 -14   21.90    5.92
  -7  -6 -13   25.80    6.14
   7  -6  13   27.10    5.90
   7  -6  12    5.74    3.77
   7  -6  11   10.59    4.07
   7  -6  10   66.44    7.99
   7  -6   9   24.47    5.13
  -7  -6  -8   82.40    8.85
   7  -6   8   70.44    7.94
   7  -6   7   47.00    6.41
  -7  -6  -7   40.19    6.29
   7  -6   6  313.29   15.48
  -7  -6  -6  326.29   16.28
  -7  -6  -5   15.25    3.95
   7  -6   5   10.91    3.88
  -7  -6  -4  202.68   12.48
   7  -6   4  208.23   12.33
  -7  -6  -3   69.78    7.21
   7  -6   3   58.51    6.86
  -7  -6  -2   -0.65    2.68
   7  -6   2    0.82    2.36
   7  -6   1   67.53    6.98
  -7  -6  -1   66.03    6.77
   7  -6   0   11.12    3.49
   7  -6  -1   58.92    6.59
   7  -6  -2    1.59    2.65
   7  -6  -3   63.35    6.84
  -7  -6   6  306.74    5.07
  -7  -6   7   39.61    1.94
  -7  -6   7   37.98    2.07
  -7  -6   8   71.38    2.54
  -7  -6   8   67.70    2.72
  -7  -6   9   31.00    1.90
  -7   6 -10   61.70    2.27
  -7  -6  10   61.02    2.49
  -7  -6  10   63.25    2.64
  -7   6 -11   15.01    1.46
  -7  -6  11   17.77    1.72
  -7   6 -12   13.74    1.49
  -7  -6  12   12.94    1.60
  -7  -6  13   22.16    1.96
  -7  -6  14   17.83    1.87
  -7  -6  15    8.42    1.64
  -7  -6  16   -0.18    1.43
  -7  -6  16    1.96    1.19
  -7  -6  17   19.17    1.71
  -7  -6  17   19.12    2.06
  -7  -6  18    6.66    1.72
  -7  -6  18    6.43    1.35
  -7  -6  19   16.80    1.67
  -7  -6  20    9.77    1.42
  -7  -6  21    0.44    0.28
  -7  -6  21    1.53    1.15
  -7  -6  22    3.61    1.09
  -7  -6  23    3.91    1.00
  -7  -7 -24    0.92    0.86
  -7  -7 -23    1.48    1.18
  -7  -7 -22    2.51    1.40
  -7  -7 -21    8.93    1.76
  -7  -7 -20    0.27    1.74
  -7  -7 -15   26.98    6.62
  -7  -7 -14   10.58    4.77
   7  -7  14   11.41    3.77
   7  -7  13    3.81    3.41
  -7  -7 -13   -0.19    3.07
   7  -7  12   24.63    5.81
   7  -7  11   13.32    5.03
   7  -7  10    7.89    3.48
   7  -7   9    4.55    3.21
  -7  -7  -9    6.86    3.73
  -7  -7  -8   22.96    5.50
   7  -7   8   22.68    5.32
  -7  -7  -7   27.94    1.89
  -7  -7  -7   28.60    5.78
   7  -7   7   27.53    5.45
  -7  -7  -6   54.71    7.19
   7  -7   6   57.16    7.53
  -7  -7  -5    9.50    3.93
   7  -7   5    9.42    3.68
  -7  -7  -4  116.88    9.98
   7  -7   4  106.78    9.64
  -7  -7  -3   60.91    7.27
   7  -7   3   64.08    7.51
  -7  -7  -2  109.10    9.14
   7  -7   2  102.91    9.30
   7  -7   1   51.48    6.59
   7  -7   0   21.98    4.85
   7  -7  -1   50.03    6.59
   7  -7  -2  114.41    9.63
  -7  -7   3   62.45    2.39
   7  -7  -3   62.13    7.39
  -7  -7   4  123.14    3.26
   7  -7  -4  111.18    9.69
  -7  -7   5    8.88    1.29
  -7  -7   6   60.95    2.35
  -7  -7   6   61.78    2.61
  -7  -7   7   32.95    1.90
  -7  -7   7   30.22    2.05
  -7  -7   8   22.76    1.79
  -7  -7   9    6.45    1.33
  -7  -7  10    5.79    1.35
  -7  -7  10    4.99    1.35
  -7  -7  11   10.70    1.56
  -7  -7  11   11.10    1.62
  -7  -7  12   28.75    2.09
  -7  -7  13    4.17    1.55
  -7  -7  14   15.76    1.94
  -7  -7  15   29.49    2.29
  -7  -7  16   16.96    1.69
  -7  -7  16   16.13    1.97
  -7  -7  17   24.09    1.87
  -7  -7  17   20.11    2.11
  -7  -7  18    4.61    1.58
  -7  -7  18    4.38    1.26
  -7  -7  19    3.66    1.25
  -7  -7  20    0.66    1.12
  -7  -7  21    7.64    1.29
  -7  -7  22    2.86    1.04
  -7  -7  23    0.62    0.85
  -7  -8 -23    2.31    1.04
  -7  -8 -22    0.70    1.25
  -7  -8 -21    4.84    1.55
  -7  -8 -20    4.30    1.76
  -7  -8 -15   15.16    4.66
  -7  -8 -14    2.07    3.52
   7  -8  14    1.18    3.43
   7  -8  13   22.55    5.40
   7  -8  12    8.91    3.88
   7  -8  11   48.59    7.50
   7  -8  10   20.69    5.34
  -7  -8  -9   47.73    7.62
   7  -8   9   48.81    7.72
  -7  -8  -8   14.95    4.52
  -7  -8  -8   15.08    1.70
   7  -8   8   16.75    5.03
   7  -8   7   25.35    5.55
  -7  -8  -7   28.27    1.91
  -7  -8  -7   30.43    6.11
  -7  -8  -6   40.54    6.80
   7  -8   6   37.42    6.47
  -7  -8  -5  134.29   11.37
   7  -8   5  142.31   11.73
  -7  -8  -4   57.41    7.28
   7  -8   4   57.08    7.69
  -7  -8  -3   52.83    7.02
   7  -8   3   59.17    7.83
   7  -8   2   76.49    8.72
   7  -8   1  157.13   11.73
   7  -8   0   -1.33    3.20
  -7  -8   1  147.37    3.54
   7  -8  -1  165.61   12.14
  -7  -8   2   76.03    2.68
   7  -8  -2   79.56    8.66
  -7  -8   3   60.86    2.50
   7  -8  -3   64.33    7.94
   7  -8  -4   53.10    7.46
  -7  -8   4   58.03    2.49
  -7  -8   5  126.87    3.42
  -7  -8   5  141.32    3.78
  -7  -8   6   37.32    2.05
  -7  -8   6   36.00    2.25
  -7  -8   7   30.20    1.96
  -7  -8   7   27.42    2.13
  -7  -8   8   17.90    1.71
  -7  -8   9   49.58    2.51
  -7  -8  10   21.05    2.01
  -7  -8  11   53.96    2.69
  -7  -8  11   51.01    2.73
  -7  -8  12   12.78    1.74
  -7  -8  13   31.17    2.29
  -7  -8  14    9.93    1.80
  -7  -8  15   12.29    1.88
  -7  -8  16    6.43    1.72
  -7  -8  17    6.78    1.77
  -7  -8  17    7.84    1.40
  -7  -8  18    0.73    1.47
  -7  -8  18    1.00    1.11
  -7  -8  19    8.96    1.37
  -7  -8  19    7.74    1.64
  -7  -8  20    4.91    1.24
  -7  -8  21    2.26    1.03
  -7  -8  22    0.53    0.90
  -7  -8  23    0.09    0.76
  -7  -9 -23    0.43    0.81
  -7  -9 -22   -0.16    1.05
  -7  -9 -21   -0.27    1.27
  -7  -9 -20    1.92    1.46
  -7  -9 -19    6.19    1.75
  -7  -9 -18   18.98    2.16
  -7  -9 -14   15.58    5.47
   7  -9  14   24.14    5.60
   7  -9  13    0.78    1.73
   7  -9  12   17.11    5.21
   7  -9  11   23.93    6.39
   7  -9  10   -2.53    3.48
  -7  -9 -10    2.02    2.82
  -7  -9  -9   68.27    8.99
  -7  -9  -9   53.20    2.64
   7  -9   9   54.97    8.31
  -7  -9  -8  163.01    4.03
   7  -9   8  185.51   14.31
   7  -9   7   31.56    6.67
  -7  -9  -7   46.53    7.52
  -7  -9  -6   30.38    6.17
   7  -9   6   33.01    6.37
   7  -9   5   16.08    5.17
  -7  -9  -5   15.66    4.55
   7  -9   4    9.56    4.40
  -7  -9  -4    7.59    3.74
  -7  -9  -3   15.12    4.61
   7  -9   3   27.61    6.23
   7  -9   2   92.62    9.73
   7  -9   1  232.09   15.07
  -7   9   0    0.88    0.83
   7  -9   0    0.30    3.35
  -7  -9   0    0.60    1.01
  -7  -9   1  236.69    4.64
   7  -9  -1  239.11   15.43
  -7   9  -1  218.84    3.85
  -7  -9   2   84.98    2.95
  -7   9  -2   83.13    2.53
   7  -9  -2   82.37    9.28
   7  -9  -3   27.68    5.84
  -7  -9   3   21.78    1.81
   7  -9  -4    0.94    2.98
  -7  -9   4    7.01    1.38
  -7  -9   5   16.84    1.73
  -7  -9   5   16.50    1.74
   7  -9  -5   18.16    5.08
  -7  -9   6   31.34    2.06
  -7  -9   6   28.39    2.15
   7  -9  -6   25.25    6.22
  -7  -9   7   41.97    2.30
  -7  -9   8  186.09    4.49
  -7  -9   9   62.47    2.94
  -7  -9  10   -0.84    1.49
  -7  -9  11   29.71    2.33
  -7  -9  11   27.74    2.32
  -7  -9  12   17.72    1.99
  -7  -9  13    5.26    1.62
  -7  -9  14   23.28    2.17
  -7  -9  15   11.29    1.82
  -7  -9  16    8.44    1.76
  -7  -9  17   10.70    1.49
  -7  -9  17    8.98    1.75
  -7  -9  18   21.31    1.73
  -7  -9  18   21.72    2.09
  -7  -9  19    2.18    1.44
  -7  -9  19    6.43    1.27
  -7  -9  20    1.57    1.06
  -7  -9  21   -0.46    1.00
  -7  -9  22   -0.22    0.81
  -7 -10 -22    1.93    0.88
  -7 -10 -21    1.99    1.13
  -7 -10 -20    2.30    1.31
  -7 -10 -19    0.83    1.40
  -7 -10 -18   10.78    1.80
  -7 -10 -17    1.50    1.65
  -7 -10 -16    3.04    1.73
  -7 -10 -15    7.20    1.76
   7 -10  13    8.64    5.09
   7 -10  12   59.05    9.11
  -7 -10 -12   54.27    2.93
   7 -10  11    1.69    3.43
  -7 -10 -11    3.75    1.61
  -7 -10 -10   -0.38    1.54
   7 -10  10    1.00    2.26
  -7 -10 -10    3.55    3.97
  -7 -10  -9   18.69    1.91
   7 -10   9   28.90    6.43
  -7 -10  -9   23.42    5.85
   7 -10   8   30.53    7.16
  -7 -10  -8   29.11    6.61
   7 -10   7   19.11    5.67
  -7 -10  -7   20.59    5.94
   7 -10   6   22.25    6.09
  -7 -10  -6   29.50    6.51
  -7 -10  -5  100.91   10.60
   7 -10   5   98.64   10.94
  -7 -10  -4   69.69    8.74
   7 -10   4   60.62    8.71
   7 -10   3   37.21    6.88
  -7  10   3   36.15    1.67
  -7 -10  -3   50.23    7.45
   7 -10   2   10.65    4.65
  -7  10   2   10.98    1.14
  -7 -10  -2    9.41    1.41
  -7 -10  -1   89.09    3.05
  -7  10   1   88.96    2.59
   7 -10   1   84.07    9.99
   7 -10   0   -1.45    3.24
  -7  10   0    0.45    0.85
  -7 -10   0    0.00    1.03
  -7 -10   1   86.97    3.06
  -7  10  -1   88.30    2.71
   7 -10  -1   83.92    9.99
   7 -10  -2   10.25    4.83
  -7 -10   2   12.45    1.58
  -7  10  -2   12.55    1.39
   7 -10  -3   36.11    7.36
  -7 -10   3   40.35    2.32
  -7 -10   4   60.45    2.80
   7 -10  -4   54.37    8.22
  -7 -10   5   86.82    3.17
  -7 -10   5   85.87    3.38
  -7 -10   6   28.45    2.04
  -7 -10   6   25.02    2.15
   7 -10  -6   25.38    6.46
  -7 -10   7   16.50    1.80
   7 -10  -7   19.47    5.68
  -7 -10   8   28.89    2.23
   7 -10  -8   29.92    6.26
  -7 -10   9   20.65    2.06
  -7 -10  10    0.39    1.52
  -7 -10  11    5.24    1.66
  -7 -10  11    2.85    1.59
  -7 -10  12   63.76    3.10
  -7 -10  13    9.38    1.81
  -7 -10  14    1.34    1.94
  -7 -10  15    8.25    1.79
  -7 -10  16    2.30    1.59
  -7 -10  17    1.97    1.50
  -7 -10  17    2.12    1.18
  -7 -10  18   11.95    1.46
  -7 -10  18    8.68    1.69
  -7 -10  19    1.11    1.38
  -7 -10  19    1.82    1.07
  -7 -10  20    2.19    1.03
  -7 -10  21    3.08    1.00
  -7 -10  22    3.45    0.82
  -7 -11 -21    5.53    0.95
  -7 -11 -20    0.98    1.01
  -7 -11 -19   -0.07    1.16
  -7 -11 -18    4.35    1.42
  -7 -11 -17    4.88    1.49
  -7 -11 -16    1.31    1.41
  -7 -11 -15   23.85    2.15
  -7 -11 -14    1.65    1.46
  -7 -11 -13    6.75    1.62
   7 -11  12    3.06    2.87
  -7 -11 -12    1.11    1.48
   7 -11  11   27.84    6.66
   7 -11  10    7.69    4.00
  -7 -11 -10    1.94    2.17
   7 -11   9   23.60    6.32
  -7 -11  -9   36.52    7.02
   7 -11   8   -1.93    3.13
  -7 -11  -8    1.91    4.28
   7 -11   7   28.59    6.95
  -7 -11  -7   27.53    6.45
   7 -11   6   10.69    4.94
  -7 -11  -6   18.51    5.37
   7 -11   5   11.72    5.05
  -7 -11  -5    7.52    4.23
  -7 -11  -4   41.97    7.40
   7 -11   4   44.90    8.15
  -7 -11  -4   47.50    2.35
  -7  11   4   46.67    1.95
  -7 -11  -3   41.73    7.21
   7 -11   3   33.47    7.44
  -7 -11  -3   45.00    2.32
  -7  11   3   45.46    1.97
   7 -11   2    5.13    4.45
  -7  11   2    6.99    1.13
  -7 -11  -2    7.64    1.39
   7 -11   1   38.36    7.32
  -7 -11  -1   40.85    2.30
  -7  11   1   46.62    2.07
  -7 -11   0   57.46    2.65
  -7  11   0   60.91    2.36
   7 -11   0   58.30    9.02
  -7 -11   1   40.02    2.34
  -7  11  -1   42.65    2.12
   7 -11  -1   46.79    7.81
   7 -11  -2    5.55    4.83
  -7  11  -2    6.33    1.24
  -7 -11   2    7.59    1.45
   7 -11  -3   39.15    8.33
  -7 -11   3   45.56    2.58
  -7 -11   4   47.03    2.51
  -7 -11   4   47.68    2.69
   7 -11  -4   49.80    8.49
  -7 -11   5   11.84    1.71
  -7 -11   5    8.43    1.70
   7 -11  -5   11.40    4.98
  -7 -11   6   18.38    2.00
   7 -11  -6   17.76    5.73
  -7 -11   7   27.85    2.22
   7 -11  -7   23.62    6.79
  -7 -11   8    3.85    1.59
   7 -11  -8    0.75    3.34
  -7 -11   9   26.56    2.30
   7 -11  -9   29.69    7.62
  -7 -11  10    2.62    1.59
   7 -11 -10   -6.25    4.47
  -7 -11  11   28.89    2.36
   7 -11 -11   37.49    7.30
  -7 -11  12    0.57    1.51
   7 -11 -12    6.89    4.41
  -7 -11  13    1.06    1.85
  -7 -11  14    0.09    1.56
  -7 -11  15    2.08    2.21
  -7 -11  16    1.10    1.53
  -7 -11  17    5.76    1.59
  -7 -11  17    5.25    1.22
  -7 -11  18    4.72    1.49
  -7 -11  18    6.06    1.21
  -7 -11  19   -1.30    1.34
  -7 -11  19    1.22    0.96
  -7 -11  20   -0.13    0.90
  -7 -11  21    5.92    0.97
  -7 -12 -19    0.42    0.87
  -7 -12 -18    5.37    1.18
  -7 -12 -17    1.08    1.12
  -7 -12 -16    2.67    1.27
  -7 -12 -15    7.67    1.49
   7 -12  11    5.23    4.39
  -7 -12 -10    6.26    4.05
   7 -12  10    5.92    2.98
   7 -12   9   31.17    7.60
  -7 -12  -9   30.06    6.74
   7 -12   8    5.71    4.46
  -7 -12  -8   14.91    5.47
  -7 -12  -8    7.96    1.33
   7 -12   7   29.13    6.99
  -7 -12  -7   33.12    6.57
  -7 -12  -7   24.29    1.88
  -7 -12  -6    4.05    1.26
  -7 -12  -6    1.78    2.63
  -7 -12  -5    0.59    2.74
  -7  12   5    3.47    0.99
  -7 -12  -5    2.98    1.22
   7 -12   4    4.69    4.48
  -7 -12  -4    7.21    3.70
  -7 -12  -4   10.39    1.53
  -7  12   4    9.52    1.27
  -7 -12  -3    6.23    4.34
   7 -12   3    2.43    4.99
  -7  12   3    7.39    1.21
  -7 -12  -3    7.36    1.44
   7 -12   2    9.51    5.04
  -7  12   2    5.34    1.17
  -7 -12  -2    7.65    1.46
  -7 -12  -1   79.07    3.13
  -7  12   1   83.50    2.78
   7 -12   1   72.39   10.25
   7 -12   0    3.89    3.71
  -7 -12   0    0.63    1.28
  -7  12   0    1.39    1.09
  -7 -12   1   77.97    3.19
  -7  12  -1   77.22    2.84
   7 -12  -1   84.12   10.89
   7 -12  -2    5.09    4.75
  -7  12  -2    3.60    1.27
  -7 -12   2    5.35    1.50
   7 -12  -3    5.16    4.26
  -7 -12   3    4.99    1.50
   7 -12  -4    7.95    5.02
  -7 -12   4    6.96    1.59
  -7 -12   4    6.65    1.61
  -7 -12   5    4.14    1.50
   7 -12  -5    2.93    3.90
  -7 -12   6    4.31    1.52
   7 -12  -6    7.74    4.63
  -7 -12   7   29.35    2.33
   7 -12  -7   24.75    7.09
  -7 -12   8    9.61    1.79
   7 -12  -8    6.43    4.76
  -7 -12   9   23.16    2.29
   7 -12  -9   22.24    6.20
  -7 -12  10    3.87    1.66
  -7 -12  10    5.19    1.71
   7 -12 -10    0.05    3.15
  -7 -12  11   16.93    2.06
   7 -12 -11   18.04    5.55
  -7 -12  12    4.61    1.89
  -7 -12  13   43.29   10.18
  -7 -12  14    0.78    1.64
  -7 -12  15    6.92    1.65
  -7 -12  16    1.81    1.41
  -7 -12  17    2.04    1.42
  -7 -12  17    2.35    1.08
  -7 -12  18    6.11    1.46
  -7 -12  18    5.72    1.16
  -7 -12  19   -1.53    1.21
  -7 -12  19    0.45    0.89
  -7 -12  20    1.44    0.87
  -7 -12  21    0.67    0.70
   7 -13   9   16.86    5.42
   7 -13   8    4.55    3.97
  -7 -13  -8    0.26    3.41
  -7 -13  -7   77.99   10.06
   7 -13   7   75.22   10.15
  -7 -13  -7   67.81    2.72
   7 -13   6    7.00    4.48
  -7 -13  -6   11.52    1.48
  -7  13   6   11.37    1.31
  -7 -13  -6   13.65    4.87
   7 -13   5   17.15    5.98
  -7 -13  -5   13.26    1.53
  -7 -13  -5   12.77    6.09
  -7  13   5   14.17    1.43
   7 -13   4    9.21    5.20
  -7 -13  -4    4.16    3.88
  -7 -13  -4    5.95    1.41
  -7  13   4    4.20    1.18
  -7 -13  -3   21.55    5.92
   7 -13   3   17.71    6.27
  -7 -13  -3   25.29    1.99
  -7  13   3   24.17    1.76
   7 -13   2   -1.03    3.34
  -7 -13  -2    2.77    1.24
  -7  13   2    1.79    1.11
   7 -13   1   22.78    6.19
  -7 -13  -1   26.53    2.11
  -7  13   1   30.84    2.00
  -7 -13   0   91.15    3.54
  -7  13   0   98.75    3.24
   7 -13   0   96.00   12.17
   7 -13  -1   20.99    6.96
  -7 -13   1   26.36    2.22
  -7  13  -1   29.54    2.02
  -7  13  -2    1.93    1.25
  -7 -13   2    1.42    1.37
  -7 -13   3   24.38    2.19
   7 -13  -3   27.36    7.01
  -7 -13   3   21.83    2.18
   7 -13  -4   -0.32    4.15
  -7 -13   4    4.54    1.62
  -7 -13   5   11.68    1.82
   7 -13  -5   10.51    4.58
  -7 -13   6   13.44    1.97
   7 -13  -6    9.11    4.71
  -7 -13   7   72.91    3.34
   7 -13  -7   75.89   10.84
  -7 -13   8    0.10    1.59
   7 -13  -8    7.69    4.61
  -7 -13   9   14.71    2.05
   7 -13  -9    8.41    4.56
  -7 -13  10    0.31    1.62
  -7 -13  10    2.97    1.66
  -7 -13  11    0.02    1.46
  -7 -13  12    1.35    1.72
  -7 -13  13    0.73    1.58
  -7 -13  14   16.43    1.90
  -7 -13  15    7.24    1.57
  -7 -13  16    1.05    1.29
  -7 -13  17    0.16    1.26
  -7 -13  17    1.69    0.99
  -7 -13  18   -0.47    1.16
  -7 -13  18    0.74    0.92
  -7 -13  19    4.19    0.97
  -7 -13  20    1.34    0.72
   7 -14   7    4.51    3.81
  -7 -14  -6   12.16    5.21
   7 -14   6   10.93    5.67
  -7  14   6    9.04    1.23
   7 -14   5    1.55    3.78
  -7 -14  -5    0.97    1.10
  -7  14   5   -0.49    1.06
  -7 -14  -5    2.40    1.98
   7 -14   4   18.73    6.16
  -7 -14  -4   18.39    5.54
  -7 -14  -4   14.09    1.60
  -7  14   4   14.91    1.53
   7 -14   3    7.49    4.26
  -7 -14  -3    1.70    3.44
  -7 -14  -3    1.97    1.23
  -7  14   3    1.85    1.13
  -7 -14  -2    1.22    3.97
   7 -14   2    1.84    4.37
  -7 -14  -2    8.93    1.55
  -7  14   2    8.84    1.39
   7 -14   1   11.03    5.69
  -7  14   1   10.08    1.48
  -7 -14  -1    7.77    1.58
   7 -14   0   25.50    7.19
  -7 -14   0   21.36    2.04
  -7  14   0   21.89    1.87
   7 -14  -1    9.95    4.57
  -7 -14   1    7.26    1.59
  -7  14  -1    8.54    1.55
   7 -14  -2   12.84    4.83
  -7 -14   2    9.73    1.73
   7 -14  -3    0.61    4.22
  -7 -14   3    2.63    1.52
  -7 -14   4   17.18    2.05
   7 -14  -4    9.31    4.95
   7 -14  -5    1.14    3.02
  -7 -14   5    2.51    1.55
   7 -14  -6   12.56    4.92
  -7 -14   6   10.74    1.85
  -7 -14   7    2.84    1.64
   7 -14  -7    9.68    5.37
  -7 -14   8   12.43    1.95
  -7 -14   9    1.95    1.56
  -7 -14  10    0.53    1.45
  -7 -14  11    1.36    1.50
  -7 -14  12    0.71    1.71
  -7 -14  13    5.29    1.57
  -7 -14  14    7.53    1.58
  -7 -14  15    0.91    1.30
  -7 -14  16   12.01    1.61
  -7 -14  17    1.70    1.19
  -7 -14  17    3.49    0.95
  -7 -14  18   -0.28    1.08
  -7 -14  18    0.59    0.78
  -7 -14  19   -0.10    0.69
  -7  15   7    3.16    1.02
  -7  15   6   11.20    1.28
  -7  15   5   23.04    1.73
  -7 -15  -4    4.13    1.22
  -7  15   4    5.47    1.27
  -7 -15  -3   10.91    1.59
  -7  15   3   10.43    1.45
   7 -15   2    9.54    5.40
  -7 -15  -2   12.41    1.66
  -7  15   2   14.50    1.66
   7 -15   1   21.72    6.76
  -7  15   1   27.88    2.00
   7 -15   0    0.34    4.28
  -7  15   0    7.71    1.47
  -7 -15   1   26.60    2.31
  -7  15  -1   25.26    2.03
   7  15   1   26.05    1.80
   7 -15  -2    9.79    5.03
  -7 -15   2   14.20    1.95
   7 -15  -3   18.90    5.66
  -7 -15   3   13.62    1.89
  -7 -15   4    6.83    1.74
  -7 -15   5   24.23    2.26
  -7 -15   6   12.17    1.93
  -7 -15   7    2.69    1.52
  -7 -15   8    0.33    1.53
  -7 -15   9    0.62    1.41
  -7 -15   9    1.06    1.55
  -7 -15  10   -0.34    1.40
  -7 -15  11    2.60    1.48
  -7 -15  12    0.33    1.34
  -7 -15  13   15.53    1.76
  -7 -15  14    1.32    1.27
  -7 -15  15    5.02    1.40
  -7 -15  16    1.76    1.16
  -7 -15  16    2.31    0.93
  -7 -15  17   -0.73    1.05
  -7 -15  17    0.59    0.76
  -7 -15  18    0.21    0.66
  -7  16   7    4.74    1.03
  -7  16   6    1.70    1.00
  -7  16   5    2.96    1.10
  -7  16   4    0.36    0.98
  -7  16   3    7.78    1.36
  -7  16   2    5.75    1.34
  -7 -16  -1   10.50    1.70
  -7  16   1    9.22    1.46
  -7 -16   0    0.06    1.33
  -7  16   0    0.47    1.17
  -7 -16   1   11.19    1.78
   7  16   1   10.55    1.29
  -7 -16   2    8.20    1.64
   7  16   2    5.66    1.22
  -7 -16   3    8.54    1.70
  -7 -16   4    0.85    1.40
  -7 -16   5    2.84    1.50
  -7 -16   6    1.71    1.40
  -7 -16   7    5.21    1.61
  -7 -16   8    9.17    1.73
  -7 -16   9    1.23    1.45
  -7 -16  10    4.77    1.46
  -7 -16  11    2.58    1.36
  -7 -16  12    2.32    1.33
  -7 -16  13   -0.16    1.23
  -7 -16  14   10.04    1.45
  -7 -16  15    0.43    1.01
  -7 -16  16    0.52    1.00
  -7 -16  16    1.60    0.80
  -7 -16  17   -0.92    0.88
  -7 -16  17    0.31    0.63
  -7  17   7    0.37    0.37
  -7  17   6   -0.37    0.88
  -7  17   5    9.60    1.27
  -7  17   4   -0.02    0.97
  -7 -17  -3   10.75    1.57
  -7  17   3   11.61    1.43
  -7 -17  -2    1.94    1.30
  -7  17   2    1.35    1.09
  -7 -17  -1    2.85    1.35
  -7 -17   0    2.92    1.39
  -7 -17   1    4.34    1.44
   7  17   1    2.03    0.97
  -7 -17   2    2.29    1.34
   7  17   2    0.63    0.95
  -7 -17   3   11.69    1.73
   7  17   3   10.36    1.35
  -7 -17   4    0.82    1.36
   7  17   4    0.68    0.98
  -7 -17   5    7.38    1.58
  -7 -17   6   -0.61    1.35
  -7 -17   7    3.55    1.48
  -7 -17   8    0.51    1.27
  -7 -17   9    0.83    1.29
  -7 -17  10   11.67    1.57
  -7 -17  11    2.73    1.27
  -7 -17  12    5.05    1.30
  -7 -17  13    1.47    1.13
  -7 -17  14    0.66    0.99
  -7 -17  15    1.86    0.92
  -7 -17  15    4.83    0.84
  -7 -17  16    0.13    0.74
  -7 -18 -10    2.70    0.85
  -7 -18  -9    0.12    0.81
  -7 -18  -8    0.18    0.93
  -7 -18  -7    0.58    0.98
  -7 -18  -6    0.82    1.06
  -7  18   6   -0.70    0.41
  -7 -18  -5    3.64    1.22
  -7  18   5    2.43    0.91
  -7 -18  -4    2.25    1.14
  -7 -18  -3    2.81    1.23
  -7 -18  -2    2.61    1.22
  -7 -18  -1    3.06    1.22
  -7 -18   0    3.20    1.27
  -7 -18   1    2.66    1.28
  -7 -18   2    2.66    1.34
   7  18   2    3.22    1.00
  -7 -18   3    2.18    1.31
   7  18   3    1.68    0.95
  -7 -18   4    0.91    1.29
   7  18   4    2.15    0.98
  -7 -18   5    2.36    1.27
   7  18   5    2.71    0.97
   7  18   6    0.41    0.92
  -7 -18   7    0.19    1.20
   7  18   7   -0.22    0.90
  -7 -18   8    0.30    1.14
  -7 -18   9    0.02    1.14
  -7 -18  10    2.06    1.12
  -7 -18  11    1.80    1.07
  -7 -18  12   -0.33    0.98
  -7 -18  13    1.48    0.90
  -7 -18  14    1.15    0.77
   7  18  14    1.61    0.60
  -7 -19  -7    1.70    0.81
  -7 -19  -6    6.69    1.06
  -7 -19  -5    2.29    0.95
  -7 -19  -4    1.75    0.97
  -7 -19  -3    1.47    1.04
  -7 -19  -2    2.92    1.08
  -7 -19  -1    3.52    1.15
  -7 -19   0    2.11    1.13
  -7 -19   1    2.45    1.16
  -7 -19   2    1.27    1.10
  -7 -19   3    1.06    1.12
   7  19   3    1.00    0.79
  -7 -19   4   -0.13    1.12
   7  19   4    1.60    0.81
  -7 -19   5    2.44    1.22
   7  19   5    2.29    0.85
  -7 -19   6    7.87    1.35
   7  19   6    6.18    0.98
  -7 -19   7    1.91    1.07
   7  19   7    1.46    0.80
  -7 -19   8    0.79    1.02
   7  19   8    1.64    0.79
  -7 -19   9    2.23    1.04
   7  19   9    0.36    0.72
  -7 -19  10    1.30    0.96
   7  19  10    0.14    0.66
  -7 -19  11    0.60    0.86
   7  19  11    0.88    0.62
  -7 -19  12    0.61    0.75
  -7 -20  -3   -0.98    0.77
  -7 -20  -2    0.94    0.81
  -7 -20  -1   -0.35    0.90
  -7 -20   0    2.08    0.92
  -7 -20   1   -0.01    0.87
  -7 -20   4   -0.05    0.98
  -7 -20   5    3.39    1.04
   7  20   5    2.07    0.65
  -7 -20   6    1.64    0.95
   7  20   6    2.47    0.70
  -7 -20   7    1.13    0.88
   7  20   7    0.79    0.57
  -7 -20   8    0.82    0.82
  -7 -20   9    0.59    0.73
  -7 -21   1    0.44    0.78
  -7 -21   2   -0.19    0.76
  -7 -21   3    0.25    0.74
  -7 -21   4    1.58    0.74
  -8   0   0   20.04    3.17
  -8   0  -1  394.94   12.48
  -8   0   1  379.32   10.64
   8   0  -1  403.51    9.98
  -8   0   2   25.53    2.75
  -8   0  -2   29.66    3.97
   8   0  -2   23.99    2.85
  -8   0  -3    1.71    2.12
  -8   0  -4   30.24    4.33
  -8   0  -5  163.09   10.00
  -8   0  -6  467.69   17.67
  -8   0  -7    1.30    1.27
  -8   0  -7    1.19    2.27
  -8   0  -8  118.26    3.44
  -8   0  -8  118.91    9.84
  -8   0  -9   26.80    2.02
  -8   0  -9   20.77    4.97
  -8   0 -10   23.63    2.12
  -8   0 -10   22.37    4.93
  -8   0 -11  164.44   12.85
  -8   0 -11  141.99    4.20
  -8   0 -12   46.30    7.42
  -8   0 -12   37.58    2.50
  -8   0 -13   36.70    2.70
  -8   0 -13   38.61    6.96
  -8   0 -14   18.98    2.36
  -8   0 -14   24.54    6.04
  -8   0 -15   32.16    2.69
  -8   0 -15   26.55    6.49
  -8   0 -16    2.33    1.88
  -8   0 -16   -1.04    2.46
  -8   0 -17    0.03    1.88
  -8   0 -18   -0.11    1.91
   8   0  18   -0.04    1.02
  -8   0 -19    0.23    1.72
   8   0  19   -0.61    1.07
  -8   0 -20    4.54    1.71
  -8   0 -21   32.13    2.34
  -8   0 -22   11.75    1.65
  -8   0 -23    1.07    1.05
  -8   0 -24    0.40    0.85
  -8  -1 -24    0.26    0.95
  -8  -1 -23    0.89    1.19
  -8  -1 -22    3.49    1.44
  -8  -1 -21    0.21    1.59
  -8  -1 -20    0.38    1.70
  -8  -1 -19    2.97    2.04
  -8  -1 -18   10.35    2.49
  -8  -1 -17   17.27    2.67
  -8  -1 -16   -2.32    3.00
  -8  -1 -15   30.39    6.87
  -8  -1 -14   17.00    5.40
  -8  -1 -13   13.81    5.08
  -8  -1 -12   47.50    7.48
  -8  -1 -11    3.03    3.35
  -8  -1 -10   15.48    1.81
  -8  -1 -10   18.36    4.97
  -8  -1  -9  110.76    3.50
  -8  -1  -9  118.76   10.35
  -8  -1  -8  192.04    4.31
  -8  -1  -8  198.60   12.56
  -8  -1  -7   45.12    2.19
  -8   1   7   52.97    2.24
  -8  -1  -7   49.54    6.44
  -8  -1  -6  214.67   12.05
  -8  -1  -5   23.13    4.33
   8  -1   3  164.15    6.78
  -8   1   2  448.13    9.82
   8  -1   2  466.38   11.52
  -8   1   1  176.75    7.10
   8  -1   1  183.43    7.40
   8  -1   0  446.98   11.75
  -8   1   0  414.40   11.72
   8  -1  -1  185.88    7.81
  -8   1  -1  179.09    8.39
  -8   1  -2  460.25   14.18
   8  -1  -2  476.08   12.98
  -8   1  -3  162.84    8.99
  -8   1  -4  104.68    7.72
  -8   1  -5   25.80    4.35
  -8   1  -6  209.97   11.85
  -8   1  -7   47.25    6.25
  -8   1  -7   49.26    2.32
  -8   1  -8  200.95   12.76
  -8   1  -8  206.58    4.37
  -8   1  -9  117.17   10.12
  -8   1  -9  115.35    3.47
  -8   1 -10   16.84    1.88
  -8   1 -10   16.57    4.48
  -8   1 -11    4.84    1.61
  -8   1 -11    4.14    3.24
  -8   1 -12   37.70    2.54
  -8   1 -12   44.02    7.32
  -8   1 -13   20.23    2.16
  -8   1 -13   20.18    5.63
  -8   1 -14   17.27    2.19
  -8   1 -14   10.31    4.89
  -8   1 -15   31.05    2.66
  -8   1 -15   27.00    6.39
  -8   1 -16    2.99    1.90
  -8   1 -16    3.54    3.60
   8   1  16    1.27    1.08
  -8   1 -17   26.00    2.58
   8   1  17   27.75    2.02
  -8   1 -18   13.77    2.42
  -8   1 -19    1.17    1.83
  -8   1 -20    0.27    1.55
  -8   1 -21    0.88    1.41
  -8   1 -22    2.24    1.31
  -8   1 -23    0.46    0.99
  -8   1 -24   -0.74    0.49
  -8  -2 -24    1.71    1.01
  -8  -2 -23    2.83    1.29
  -8  -2 -22    4.72    1.57
  -8  -2 -21    7.92    1.91
  -8  -2 -20    3.16    1.92
  -8  -2 -19   12.01    2.62
  -8  -2 -18    6.01    2.12
  -8  -2 -16    8.37    3.85
  -8  -2 -15   10.99    4.69
  -8  -2 -14   90.44   10.24
  -8  -2 -13    1.97    2.55
  -8  -2 -12   19.38    4.94
  -8  -2 -11   95.69   10.25
  -8  -2 -10   80.36    8.89
  -8  -2  -9    7.19    1.61
  -8  -2  -9    5.40    3.53
  -8  -2  -8  237.34    4.82
   8  -2   8  235.42   10.73
  -8  -2  -8  233.99   13.83
  -8  -2  -7   51.89    2.35
  -8   2   7   53.57    2.27
   8  -2   6  240.77   10.09
   8  -2   5   22.36    3.28
   8  -2   4   52.84    4.66
   8  -2   3   43.29    4.39
   8  -2   2   23.82    3.21
[truncated: 528,503 more chars]
