# Supplementary material for: Biosynthesis of ilamycins featuring unusual building blocks and engineered production of enhanced anti-tuberculosis agents
Source: Nat Commun. 2017 Aug 30;8:391. doi: 10.1038/s41467-017-00419-5 (PMC5577134; doi:10.1038/s41467-017-00419-5)
Supplement: Supplementary file 5 — Supplementary Data 4 [file 41467_2017_419_MOESM5_ESM.cif]

data_gc_8054_d_141114_sq
_audit_creation_date              2015-08-12
_audit_creation_method
;
Olex2 1.2
(compiled 2015.01.26 svn.r3150 for OlexSys, GUI svn.r4998)
;
_publ_contact_author_address      'CAS Key Laboratory of Tropical Marine Bio-resources and Ecology, Guangdong Key Laboratory of Marine Materia Medica, RNAM Center for Marine Microbiology, South China Sea Institute of Oceanology, Chinese Academy of Sciences, Guangzhou 510301, China'
_publ_contact_author_email        'jju@scsio.ac.cn'
_publ_contact_author_name         'Jianhua Ju'
_publ_contact_author_phone        '(86)20-89023028'
_publ_section_references
;
Dolomanov, O.V., Bourhis, L.J., Gildea, R.J, Howard, J.A.K. & Puschmann, H.
 (2009), J. Appl. Cryst. 42, 339-341.

Sheldrick, G.M. (2008). Acta Cryst. A64, 112-122.
;
_chemical_name_common             'ilamycin F'
_chemical_name_systematic         ?
_chemical_formula_moiety          'C54 H75 N9 O12'
_chemical_formula_sum             'C54 H75 N9 O12'
_chemical_formula_weight          1042.23
_chemical_absolute_configuration  ?
_chemical_melting_point           ?
loop_
  _atom_type_symbol
  _atom_type_description
  _atom_type_scat_dispersion_real
  _atom_type_scat_dispersion_imag
  _atom_type_scat_source
 'C' 'C' 0.0181 0.0091 'International Tables Vol C Tables 4.2.6.8 and 6.1.1.4'
 'H' 'H' 0.0000 0.0000 'International Tables Vol C Tables 4.2.6.8 and 6.1.1.4'
 'N' 'N' 0.0311 0.0180 'International Tables Vol C Tables 4.2.6.8 and 6.1.1.4'
 'O' 'O' 0.0492 0.0322 'International Tables Vol C Tables 4.2.6.8 and 6.1.1.4'

_shelx_space_group_comment
;
The symmetry employed for this shelxl refinement is uniquely defined
by the following loop, which should always be used as a source of
symmetry information in preference to the above space-group names.
They are only intended as comments.
;
_space_group_crystal_system       'orthorhombic'
_space_group_IT_number            19
_space_group_name_H-M_alt         'P 21 21 21'
_space_group_name_Hall            'P 2ac 2ab'
loop_
  _space_group_symop_operation_xyz
 'x, y, z'
 '-x+1/2, -y, z+1/2'
 '-x, y+1/2, -z+1/2'
 'x+1/2, -y+1/2, -z'

_cell_length_a                    17.10632(12)
_cell_length_b                    18.5208(2)
_cell_length_c                    39.2320(3)
_cell_angle_alpha                 90
_cell_angle_beta                  90
_cell_angle_gamma                 90
_cell_volume                      12429.60(18)
_cell_formula_units_Z             8
_cell_measurement_reflns_used     38246
_cell_measurement_temperature     293(2)
_cell_measurement_theta_max       68.601
_cell_measurement_theta_min       4.346
_shelx_estimated_absorpt_T_max    ?
_shelx_estimated_absorpt_T_min    ?
_exptl_absorpt_coefficient_mu     0.651
_exptl_absorpt_correction_T_max   1.00000
_exptl_absorpt_correction_T_min   0.13515
_exptl_absorpt_correction_type    'multi-scan'
_exptl_absorpt_process_details
;
CrysAlisPro, Agilent Technologies,
Version 1.171.37.34 (release 22-05-2014 CrysAlis171 .NET)
(compiled May 22 2014,16:03:01)
Empirical absorption correction using spherical harmonics,
 implemented in SCALE3 ABSPACK scaling algorithm.
;
_exptl_absorpt_special_details    ?
_exptl_crystal_colour             'yellow'
_exptl_crystal_density_diffrn     1.114
_exptl_crystal_density_meas       ?
_exptl_crystal_density_method     ?
_exptl_crystal_description        'block'
_exptl_crystal_F_000              4464
_exptl_crystal_size_max           0.3
_exptl_crystal_size_mid           0.3
_exptl_crystal_size_min           0.2
_exptl_transmission_factor_max    1.000
_exptl_transmission_factor_min    0.1350
_diffrn_reflns_av_R_equivalents   0.0608
_diffrn_reflns_av_unetI/netI      0.0360
_diffrn_reflns_Laue_measured_fraction_full 1.000
_diffrn_reflns_Laue_measured_fraction_max 1.000
_diffrn_reflns_limit_h_max        20
_diffrn_reflns_limit_h_min        -20
_diffrn_reflns_limit_k_max        22
_diffrn_reflns_limit_k_min        -22
_diffrn_reflns_limit_l_max        46
_diffrn_reflns_limit_l_min        -46
_diffrn_reflns_number             110247
_diffrn_reflns_point_group_measured_fraction_full 1.000
_diffrn_reflns_point_group_measured_fraction_max 1.000
_diffrn_reflns_theta_full         67.407
_diffrn_reflns_theta_max          67.407
_diffrn_reflns_theta_min          2.252
_diffrn_ambient_temperature       293(2)
_diffrn_detector                  'CCD plate'
_diffrn_detector_area_resol_mean  8.2417
_diffrn_detector_type             Onyx
_diffrn_measured_fraction_theta_full 1.000
_diffrn_measured_fraction_theta_max 1.000
_diffrn_measurement_details
;
#__ type_ start__ end____ width___ exp.time_
  1 omega  -76.00   36.00   1.0000    5.0000
omega____ theta____ kappa____ phi______ frames
    -      -42.2034   77.0000  120.0000 112

#__ type_ start__ end____ width___ exp.time_
  2 omega  -76.00   36.00   1.0000    5.0000
omega____ theta____ kappa____ phi______ frames
    -      -42.2034   77.0000    0.0000 112

#__ type_ start__ end____ width___ exp.time_
  3 omega -129.00  -16.00   1.0000   25.0000
omega____ theta____ kappa____ phi______ frames
    -      -95.0000   77.0000  -90.0000 113

#__ type_ start__ end____ width___ exp.time_
  4 omega   66.00  178.00   1.0000   25.0000
omega____ theta____ kappa____ phi______ frames
    -      100.0000   77.0000  -90.0000 112

#__ type_ start__ end____ width___ exp.time_
  5 omega   66.00  178.00   1.0000   25.0000
omega____ theta____ kappa____ phi______ frames
    -      100.0000   77.0000 -180.0000 112

#__ type_ start__ end____ width___ exp.time_
  6 omega   66.00  178.00   1.0000   25.0000
omega____ theta____ kappa____ phi______ frames
    -      100.0000   77.0000 -120.0000 112

#__ type_ start__ end____ width___ exp.time_
  7 omega   66.00  178.00   1.0000   25.0000
omega____ theta____ kappa____ phi______ frames
    -      100.0000   77.0000 -150.0000 112

#__ type_ start__ end____ width___ exp.time_
  8 omega   15.00  115.00   1.0000    5.0000
omega____ theta____ kappa____ phi______ frames
    -       42.2034   57.0000   60.0000 100

#__ type_ start__ end____ width___ exp.time_
  9 omega   15.00  115.00   1.0000    5.0000
omega____ theta____ kappa____ phi______ frames
    -       42.2034   57.0000 -180.0000 100

#__ type_ start__ end____ width___ exp.time_
 10 omega   70.00  176.00   1.0000   25.0000
omega____ theta____ kappa____ phi______ frames
    -      100.0000   31.0000  107.0000 106

#__ type_ start__ end____ width___ exp.time_
 11 omega   24.00  122.00   1.0000   25.0000
omega____ theta____ kappa____ phi______ frames
    -      100.0000 -125.0000   30.0000 98

#__ type_ start__ end____ width___ exp.time_
 12 omega   71.00  157.00   1.0000   25.0000
omega____ theta____ kappa____ phi______ frames
    -      100.0000   61.0000   30.0000 86

#__ type_ start__ end____ width___ exp.time_
 13 omega   72.00  174.00   1.0000   25.0000
omega____ theta____ kappa____ phi______ frames
    -      100.0000   45.0000    0.0000 102
;
_diffrn_measurement_device        'four-circle diffractometer'
_diffrn_measurement_device_type   'Xcalibur, Onyx, Nova'
_diffrn_measurement_method        '\w scans'
_diffrn_orient_matrix_UB_11       0.0590605000
_diffrn_orient_matrix_UB_12       -0.0294085000
_diffrn_orient_matrix_UB_13       0.0261736000
_diffrn_orient_matrix_UB_21       0.0586355000
_diffrn_orient_matrix_UB_22       -0.0151780000
_diffrn_orient_matrix_UB_23       -0.0289397000
_diffrn_orient_matrix_UB_31       0.0343898000
_diffrn_orient_matrix_UB_32       0.0763447000
_diffrn_orient_matrix_UB_33       0.0043157000
_diffrn_radiation_monochromator   mirror
_diffrn_radiation_probe           x-ray
_diffrn_radiation_type            CuK\a
_diffrn_radiation_wavelength      1.54184
_diffrn_source                    'sealed X-ray tube'
_diffrn_source_type               'Nova (Cu) X-ray Source'
_reflns_Friedel_coverage          0.844
_reflns_Friedel_fraction_full     1.000
_reflns_Friedel_fraction_max      1.000
_reflns_number_gt                 19668
_reflns_number_total              22349
_reflns_odcompleteness_completeness 99.98
_reflns_odcompleteness_iscentric  1
_reflns_odcompleteness_theta      66.97
_reflns_special_details
;
 Reflections were merged by SHELXL according to the crystal
 class for the calculation of statistics and refinement.
 
 Structure factors included contributions from the .fab file.
 
 _reflns_Friedel_fraction is defined as the number of unique
 Friedel pairs measured divided by the number that would be
 possible theoretically, ignoring centric projections and
 systematic absences.
;
_reflns_threshold_expression      'I > 2\s(I)'
_computing_cell_refinement
;
CrysAlisPro, Agilent Technologies,
Version 1.171.37.34 (release 22-05-2014 CrysAlis171 .NET)
(compiled May 22 2014,16:03:01)
;
_computing_data_collection
;
CrysAlisPro, Agilent Technologies,
Version 1.171.37.34 (release 22-05-2014 CrysAlis171 .NET)
(compiled May 22 2014,16:03:01)
;
_computing_data_reduction
;
CrysAlisPro, Agilent Technologies,
Version 1.171.37.34 (release 22-05-2014 CrysAlis171 .NET)
(compiled May 22 2014,16:03:01)
;
_computing_molecular_graphics     'Olex2 (Dolomanov et al., 2009)'
_computing_publication_material   'Olex2 (Dolomanov et al., 2009)'
_computing_structure_refinement   'ShelXL (Sheldrick, 2008)'
_computing_structure_solution     ?
_refine_diff_density_max          0.880
_refine_diff_density_min          -0.349
_refine_diff_density_rms          0.059
_refine_ls_abs_structure_details
;
 Flack x determined using 7854 quotients [(I+)-(I-)]/[(I+)+(I-)]
 (Parsons, Flack and Wagner, Acta Cryst. B69 (2013) 249-259).
;
_refine_ls_abs_structure_Flack    0.14(5)
_refine_ls_extinction_coef        .
_refine_ls_extinction_method      'SHELXL-2014/7 (Sheldrick 2014)'
_refine_ls_goodness_of_fit_ref    1.020
_refine_ls_hydrogen_treatment     constr
_refine_ls_matrix_type            full
_refine_ls_number_parameters      1377
_refine_ls_number_reflns          22349
_refine_ls_number_restraints      0
_refine_ls_R_factor_all           0.0726
_refine_ls_R_factor_gt            0.0652
_refine_ls_restrained_S_all       1.020
_refine_ls_shift/su_max           0.000
_refine_ls_shift/su_mean          0.000
_refine_ls_structure_factor_coef  Fsqd
_refine_ls_weighting_details
'w=1/[\s^2^(Fo^2^)+(0.1337P)^2^+3.2256P] where P=(Fo^2^+2Fc^2^)/3'
_refine_ls_weighting_scheme       calc
_refine_ls_wR_factor_gt           0.1831
_refine_ls_wR_factor_ref          0.1913
_refine_special_details           ?
_olex2_refinement_description
;
1. Fixed Uiso
 At 1.2 times of:
  All C(H) groups, All C(H,H) groups, All N(H) groups
 At 1.5 times of:
  All C(H,H,H) groups, All O(H) groups
2.a Ternary CH refined with riding coordinates:
 C2A(H2AA), C18A(H18A), C24A(H24A), C26A(H26A), C30A(H30A), C32A(H32A),
 C36A(H36A), C39A(H39A), C48A(H48A), C50A(H50A), C2B(H2BA), C18B(H18B),
 C24B(H24B), C26B(H26B), C30B(H30B), C32B(H32B), C36B(H36B), C39B(H39B),
 C48B(H48B), C50B(H50B)
2.b Secondary CH2 refined with riding coordinates:
 C3A(H3AA,H3AB), C19A(H19A,H19B), C25A(H25A,H25B), C31A(H31A,H31B), C40A(H40A,
 H40B), C49A(H49A,H49B), C3B(H3BA,H3BB), C19B(H19C,H19D), C25B(H25C,H25D),
 C31B(H31C,H31D), C40B(H40C,H40D), C49B(H49C,H49D)
2.c Aromatic/amide H refined with riding coordinates:
 N2A(H2A), N3A(H3A), N4A(H4A), N6A(H6AA), N8A(H8A), C5A(H5A), C7A(H7A),
 C8A(H8AA), C9A(H9A), C10A(H10A), C13A(H13A), C20A(H20A), C21A(H21A),
 C42A(H42A), C45A(H45A), C46A(H46A), N2B(H2B), N3B(H3B), N4B(H4B), N6B(H6BA),
 N8B(H8B), C4B(H4BA), C7B(H7B), C8B(H8BA), C9B(H9B), C10B(H10B), C13B(H13B),
 C20B(H20B), C21B(H21B), C42B(H42B), C45B(H45B), C46B(H46B)
2.d X=CH2 refined with riding coordinates:
 C14A(H14A,H14B), C14B(H14C,H14D)
2.e Idealised Me refined as rotating group:
 C15A(H15A,H15B,H15C), C16A(H16A,H16B,H16C), C22A(H22A,H22B,H22C), C27A(H27A,
 H27B,H27C), C28A(H28A,H28B,H28C), C33A(H33A,H33B,H33C), C37A(H37A,H37B,H37C),
 C51A(H51A,H51B,H51C), C52A(H52A,H52B,H52C), C53A(H53A,H53B,H53C), C54A(H54A,
 H54B,H54C), C15B(H15D,H15E,H15F), C16B(H16D,H16E,H16F), C54B(H54D,H54E,H54F),
 C22B(H22D,H22E,H22F), C27B(H27D,H27E,H27F), C28B(H28D,H28E,H28F), C33B(H33D,
 H33E,H33F), C37B(H37D,H37E,H37F), C51B(H51D,H51E,H51F), C52B(H52D,H52E,H52F),
 C53B(H53D,H53E,H53F)
2.f Idealised tetrahedral OH refined as rotating group:
 O6A(H6A), O11A(H11A), O6B(H6B), O11B(H11B)
;
_atom_sites_solution_hydrogens    geom
_atom_sites_solution_primary      ?
_atom_sites_solution_secondary    ?
loop_
  _atom_site_label
  _atom_site_type_symbol
  _atom_site_fract_x
  _atom_site_fract_y
  _atom_site_fract_z
  _atom_site_U_iso_or_equiv
  _atom_site_adp_type
  _atom_site_occupancy
  _atom_site_site_symmetry_order
  _atom_site_calc_flag
  _atom_site_refinement_flags_posn
  _atom_site_refinement_flags_adp
  _atom_site_refinement_flags_occupancy
  _atom_site_disorder_assembly
  _atom_site_disorder_group
 O1A O 0.2453(2) 0.4559(2) 0.20074(9) 0.0611(10) Uani 1 1 d . . . . .
 O2A O 0.42782(19) 0.39594(18) 0.26432(8) 0.0451(7) Uani 1 1 d . . . . .
 O3A O 0.6628(2) 0.4867(3) 0.21472(10) 0.0680(11) Uani 1 1 d . . . . .
 O4A O 0.7795(2) 0.3867(3) 0.29492(10) 0.0694(11) Uani 1 1 d . . . . .
 O5A O 0.6218(2) 0.33078(18) 0.39717(8) 0.0504(8) Uani 1 1 d . . . . .
 O6A O 0.6298(2) 0.45130(18) 0.39341(8) 0.0471(7) Uani 1 1 d . . . . .
 H6A H 0.5961 0.4505 0.4082 0.071 Uiso 1 1 calc GR . . . .
 O7A O 0.6426(2) 0.1198(2) 0.29833(10) 0.0620(10) Uani 1 1 d . . . . .
 O8A O 0.5396(2) 0.2535(2) 0.26091(10) 0.0602(9) Uani 1 1 d . . . . .
 O9A O 0.6400(3) 0.0443(3) 0.16845(13) 0.0814(13) Uani 1 1 d . . . . .
 O10A O 0.5931(3) -0.0612(3) 0.15733(14) 0.0894(15) Uani 1 1 d . . . . .
 O11A O 0.4505(3) -0.0917(2) 0.17348(11) 0.0635(10) Uani 1 1 d . . . . .
 H11A H 0.4954 -0.1030 0.1685 0.095 Uiso 1 1 calc GR . . . .
 O12A O 0.2519(2) 0.1925(2) 0.25424(12) 0.0631(10) Uani 1 1 d . . . . .
 N1A N 0.0268(3) 0.5089(3) 0.25329(11) 0.0583(11) Uani 1 1 d . . . . .
 N2A N 0.3678(2) 0.4954(2) 0.24523(9) 0.0435(8) Uani 1 1 d . . . . .
 H2A H 0.3741 0.5376 0.2366 0.052 Uiso 1 1 calc R . . . .
 N3A N 0.5631(2) 0.4216(2) 0.23562(9) 0.0449(9) Uani 1 1 d . . . . .
 H3A H 0.5496 0.3823 0.2457 0.054 Uiso 1 1 calc R . . . .
 N4A N 0.6816(2) 0.3310(3) 0.26624(10) 0.0552(11) Uani 1 1 d . . . . .
 H4A H 0.6443 0.3000 0.2678 0.066 Uiso 1 1 calc R . . . .
 N5A N 0.7016(2) 0.2211(3) 0.31563(11) 0.0563(11) Uani 1 1 d . . . . .
 N6A N 0.4954(3) 0.1846(3) 0.30397(11) 0.0531(10) Uani 1 1 d . . . . .
 H6AA H 0.4619 0.1531 0.3106 0.064 Uiso 1 1 calc R . . . .
 N7A N 0.5884(3) 0.0047(3) 0.16833(11) 0.0651(13) Uani 1 1 d . . . . .
 N8A N 0.3597(2) 0.2595(2) 0.26438(13) 0.0548(10) Uani 1 1 d . . . . .
 H8A H 0.3788 0.2995 0.2717 0.066 Uiso 1 1 calc R . . . .
 N9A N 0.2315(2) 0.3589(2) 0.23428(10) 0.0466(9) Uani 1 1 d . . . . .
 C1A C 0.2539(3) 0.4266(3) 0.22926(11) 0.0447(10) Uani 1 1 d . . . . .
 C2A C 0.2902(3) 0.4742(3) 0.25708(11) 0.0414(10) Uani 1 1 d . . . . .
 H2AA H 0.2942 0.4473 0.2785 0.050 Uiso 1 1 calc R . . . .
 C3A C 0.2398(3) 0.5408(3) 0.26192(12) 0.0487(11) Uani 1 1 d . . . . .
 H3AA H 0.2586 0.5669 0.2817 0.058 Uiso 1 1 calc R . . . .
 H3AB H 0.2465 0.5720 0.2423 0.058 Uiso 1 1 calc R . . . .
 C4A C 0.1539(3) 0.5266(3) 0.26649(12) 0.0459(10) Uani 1 1 d . . . . .
 C5A C 0.0999(3) 0.5271(3) 0.24129(13) 0.0547(12) Uani 1 1 d . . . . .
 H5A H 0.1108 0.5382 0.2187 0.066 Uiso 1 1 calc R . . . .
 C6A C 0.1126(3) 0.5069(3) 0.29707(12) 0.0456(10) Uani 1 1 d . . . . .
 C7A C 0.1356(3) 0.5001(3) 0.33119(13) 0.0540(12) Uani 1 1 d . . . . .
 H7A H 0.1874 0.5069 0.3375 0.065 Uiso 1 1 calc R . . . .
 C8A C 0.0795(3) 0.4831(4) 0.35514(14) 0.0636(14) Uani 1 1 d . . . . .
 H8AA H 0.0934 0.4802 0.3780 0.076 Uiso 1 1 calc R . . . .
 C9A C 0.0029(3) 0.4704(3) 0.34554(13) 0.0563(12) Uani 1 1 d . . . . .
 H9A H -0.0328 0.4569 0.3622 0.068 Uiso 1 1 calc R . . . .
 C10A C -0.0228(3) 0.4770(3) 0.31239(14) 0.0564(13) Uani 1 1 d . . . . .
 H10A H -0.0747 0.4689 0.3065 0.068 Uiso 1 1 calc R . . . .
 C11A C 0.0336(3) 0.4966(3) 0.28795(12) 0.0479(11) Uani 1 1 d . . . . .
 C12A C -0.0467(4) 0.5061(5) 0.23295(17) 0.082(2) Uani 1 1 d . . . . .
 C13A C -0.1042(4) 0.5569(7) 0.2462(2) 0.101(3) Uani 1 1 d . . . . .
 H13A H -0.1563 0.5494 0.2405 0.122 Uiso 1 1 calc R . . . .
 C14A C -0.0870(7) 0.6152(7) 0.2665(3) 0.126(5) Uani 1 1 d . . . . .
 H14A H -0.0355 0.6244 0.2727 0.151 Uiso 1 1 calc R . . . .
 H14B H -0.1268 0.6454 0.2740 0.151 Uiso 1 1 calc R . . . .
 C15A C -0.0286(5) 0.5282(6) 0.19583(18) 0.096(3) Uani 1 1 d . . . . .
 H15A H 0.0024 0.5714 0.1958 0.144 Uiso 1 1 calc GR . . . .
 H15B H -0.0767 0.5368 0.1839 0.144 Uiso 1 1 calc GR . . . .
 H15C H -0.0003 0.4901 0.1848 0.144 Uiso 1 1 calc GR . . . .
 C16A C -0.0779(6) 0.4288(6) 0.2333(2) 0.112(3) Uani 1 1 d . . . . .
 H16A H -0.0410 0.3974 0.2223 0.168 Uiso 1 1 calc GR . . . .
 H16B H -0.1269 0.4269 0.2214 0.168 Uiso 1 1 calc GR . . . .
 H16C H -0.0853 0.4134 0.2565 0.168 Uiso 1 1 calc GR . . . .
 C17A C 0.4291(3) 0.4515(3) 0.24738(10) 0.0401(10) Uani 1 1 d . . . . .
 C18A C 0.5024(3) 0.4731(3) 0.22781(11) 0.0452(10) Uani 1 1 d . . . . .
 H18A H 0.5191 0.5210 0.2355 0.054 Uiso 1 1 calc R . . . .
 C19A C 0.4848(3) 0.4764(3) 0.18870(11) 0.0485(11) Uani 1 1 d . . . . .
 H19A H 0.4433 0.5112 0.1849 0.058 Uiso 1 1 calc R . . . .
 H19B H 0.5310 0.4938 0.1770 0.058 Uiso 1 1 calc R . . . .
 C20A C 0.4615(4) 0.4071(4) 0.17348(13) 0.0669(16) Uani 1 1 d . . . . .
 H20A H 0.4951 0.3690 0.1783 0.080 Uiso 1 1 calc R . . . .
 C21A C 0.4044(5) 0.3909(5) 0.15524(18) 0.086(2) Uani 1 1 d . . . . .
 H21A H 0.3642 0.4242 0.1526 0.103 Uiso 1 1 calc R . . . .
 C22A C 0.3982(8) 0.3170(5) 0.13685(18) 0.125(4) Uani 1 1 d . . . . .
 H22A H 0.3839 0.3246 0.1135 0.187 Uiso 1 1 calc GR . . . .
 H22B H 0.3590 0.2880 0.1478 0.187 Uiso 1 1 calc GR . . . .
 H22C H 0.4477 0.2927 0.1379 0.187 Uiso 1 1 calc GR . . . .
 C23A C 0.6383(3) 0.4306(3) 0.22826(12) 0.0550(13) Uani 1 1 d . . . . .
 C24A C 0.6928(3) 0.3673(4) 0.23373(13) 0.0590(14) Uani 1 1 d . . . . .
 H24A H 0.7466 0.3854 0.2329 0.071 Uiso 1 1 calc R . . . .
 C25A C 0.6817(4) 0.3137(4) 0.20409(14) 0.0685(16) Uani 1 1 d . . . . .
 H25A H 0.6925 0.3392 0.1830 0.082 Uiso 1 1 calc R . . . .
 H25B H 0.6270 0.2999 0.2036 0.082 Uiso 1 1 calc R . . . .
 C26A C 0.7309(5) 0.2437(4) 0.20413(19) 0.082(2) Uani 1 1 d . . . . .
 H26A H 0.7143 0.2134 0.2233 0.099 Uiso 1 1 calc R . . . .
 C27A C 0.7149(5) 0.2035(4) 0.1709(2) 0.096(3) Uani 1 1 d . . . . .
 H27A H 0.6611 0.1889 0.1702 0.143 Uiso 1 1 calc GR . . . .
 H27B H 0.7478 0.1616 0.1697 0.143 Uiso 1 1 calc GR . . . .
 H27C H 0.7258 0.2347 0.1520 0.143 Uiso 1 1 calc GR . . . .
 C28A C 0.8172(5) 0.2598(5) 0.2078(2) 0.096(2) Uani 1 1 d . . . . .
 H28A H 0.8320 0.2963 0.1917 0.144 Uiso 1 1 calc GR . . . .
 H28B H 0.8467 0.2166 0.2035 0.144 Uiso 1 1 calc GR . . . .
 H28C H 0.8277 0.2765 0.2305 0.144 Uiso 1 1 calc GR . . . .
 C29A C 0.7257(3) 0.3427(3) 0.29375(13) 0.0543(13) Uani 1 1 d . . . . .
 C30A C 0.7035(3) 0.2976(3) 0.32485(12) 0.0507(12) Uani 1 1 d . . . . .
 H30A H 0.6501 0.3113 0.3313 0.061 Uiso 1 1 calc R . . . .
 C31A C 0.7558(3) 0.3117(3) 0.35595(14) 0.0550(13) Uani 1 1 d . . . . .
 H31A H 0.8102 0.3107 0.3489 0.066 Uiso 1 1 calc R . . . .
 H31B H 0.7482 0.2734 0.3725 0.066 Uiso 1 1 calc R . . . .
 C32A C 0.7378(3) 0.3851(3) 0.37285(12) 0.0487(11) Uani 1 1 d . . . . .
 H32A H 0.7412 0.4237 0.3558 0.058 Uiso 1 1 calc R . . . .
 C33A C 0.7962(3) 0.3999(4) 0.40202(14) 0.0597(14) Uani 1 1 d . . . . .
 H33A H 0.7953 0.3603 0.4178 0.090 Uiso 1 1 calc GR . . . .
 H33B H 0.7817 0.4436 0.4136 0.090 Uiso 1 1 calc GR . . . .
 H33C H 0.8479 0.4050 0.3928 0.090 Uiso 1 1 calc GR . . . .
 C34A C 0.6572(3) 0.3842(3) 0.38844(10) 0.0413(10) Uani 1 1 d . . . . .
 C35A C 0.6385(3) 0.1795(3) 0.31181(12) 0.0524(12) Uani 1 1 d . . . . .
 C36A C 0.5603(3) 0.2047(3) 0.32640(14) 0.0567(13) Uani 1 1 d . . . . .
 H36A H 0.5611 0.2573 0.3291 0.068 Uiso 1 1 calc R . . . .
 C37A C 0.5493(4) 0.1695(5) 0.36099(14) 0.083(2) Uani 1 1 d . . . . .
 H37A H 0.4999 0.1838 0.3704 0.124 Uiso 1 1 calc GR . . . .
 H37B H 0.5906 0.1845 0.3760 0.124 Uiso 1 1 calc GR . . . .
 H37C H 0.5507 0.1180 0.3585 0.124 Uiso 1 1 calc GR . . . .
 C38A C 0.4881(3) 0.2145(3) 0.27361(14) 0.0513(11) Uani 1 1 d . . . . .
 C39A C 0.4109(3) 0.2012(3) 0.25506(13) 0.0507(11) Uani 1 1 d . . . . .
 H39A H 0.3884 0.1556 0.2631 0.061 Uiso 1 1 calc R . . . .
 C40A C 0.4225(3) 0.1970(3) 0.21601(14) 0.0579(13) Uani 1 1 d . . . . .
 H40A H 0.3773 0.2175 0.2047 0.070 Uiso 1 1 calc R . . . .
 H40B H 0.4680 0.2252 0.2096 0.070 Uiso 1 1 calc R . . . .
 C41A C 0.4333(3) 0.1212(3) 0.20463(12) 0.0488(11) Uani 1 1 d . . . . .
 C42A C 0.5017(3) 0.0972(4) 0.19250(12) 0.0645(16) Uani 1 1 d . . . . .
 H42A H 0.5436 0.1292 0.1915 0.077 Uiso 1 1 calc R . . . .
 C43A C 0.5136(3) 0.0234(3) 0.18079(11) 0.0454(10) Uani 1 1 d . . . . .
 C44A C 0.4484(3) -0.0243(3) 0.18214(12) 0.0552(13) Uani 1 1 d . . . . .
 C45A C 0.3767(3) 0.0022(3) 0.19480(13) 0.0558(13) Uani 1 1 d . . . . .
 H45A H 0.3335 -0.0283 0.1956 0.067 Uiso 1 1 calc R . . . .
 C46A C 0.3697(3) 0.0723(3) 0.20595(12) 0.0482(11) Uani 1 1 d . . . . .
 H46A H 0.3220 0.0881 0.2146 0.058 Uiso 1 1 calc R . . . .
 C47A C 0.2817(3) 0.2511(3) 0.26154(14) 0.0535(12) Uani 1 1 d . . . . .
 C48A C 0.2342(3) 0.3192(3) 0.26698(12) 0.0463(10) Uani 1 1 d . . . . .
 H48A H 0.2608 0.3494 0.2839 0.056 Uiso 1 1 calc R . . . .
 C49A C 0.1501(3) 0.3048(3) 0.27926(17) 0.0646(15) Uani 1 1 d . . . . .
 H49A H 0.1238 0.3508 0.2820 0.077 Uiso 1 1 calc R . . . .
 H49B H 0.1227 0.2783 0.2616 0.077 Uiso 1 1 calc R . . . .
 C50A C 0.1428(5) 0.2626(4) 0.31267(18) 0.079(2) Uani 1 1 d . . . . .
 H50A H 0.1653 0.2145 0.3092 0.095 Uiso 1 1 calc R . . . .
 C51A C 0.1867(7) 0.2987(4) 0.34141(18) 0.097(3) Uani 1 1 d . . . . .
 H51A H 0.2415 0.2880 0.3394 0.145 Uiso 1 1 calc GR . . . .
 H51B H 0.1676 0.2810 0.3628 0.145 Uiso 1 1 calc GR . . . .
 H51C H 0.1791 0.3500 0.3402 0.145 Uiso 1 1 calc GR . . . .
 C52A C 0.0553(6) 0.2538(5) 0.3205(3) 0.127(4) Uani 1 1 d . . . . .
 H52A H 0.0333 0.2999 0.3261 0.191 Uiso 1 1 calc GR . . . .
 H52B H 0.0488 0.2213 0.3394 0.191 Uiso 1 1 calc GR . . . .
 H52C H 0.0292 0.2345 0.3008 0.191 Uiso 1 1 calc GR . . . .
 C53A C 0.1971(4) 0.3214(4) 0.20521(15) 0.0651(15) Uani 1 1 d . . . . .
 H53A H 0.1473 0.3424 0.1999 0.098 Uiso 1 1 calc GR . . . .
 H53B H 0.1903 0.2713 0.2107 0.098 Uiso 1 1 calc GR . . . .
 H53C H 0.2311 0.3258 0.1859 0.098 Uiso 1 1 calc GR . . . .
 C54A C 0.7765(3) 0.1895(4) 0.30368(17) 0.0712(18) Uani 1 1 d . . . . .
 H54A H 0.7820 0.1977 0.2796 0.107 Uiso 1 1 calc GR . . . .
 H54B H 0.7767 0.1385 0.3081 0.107 Uiso 1 1 calc GR . . . .
 H54C H 0.8192 0.2118 0.3156 0.107 Uiso 1 1 calc GR . . . .
 O1B O 0.48204(16) -0.04428(17) 0.06081(7) 0.0409(7) Uani 1 1 d . . . . .
 O2B O 0.54813(16) 0.11217(17) 0.00576(8) 0.0407(7) Uani 1 1 d . . . . .
 O3B O 0.71410(15) 0.27666(17) 0.06465(7) 0.0371(6) Uani 1 1 d . . . . .
 O4B O 0.69937(16) 0.40143(19) -0.03507(8) 0.0445(7) Uani 1 1 d . . . . .
 O5B O 0.6902(3) 0.2160(3) -0.12375(10) 0.0782(13) Uani 1 1 d . . . . .
 O6B O 0.5768(3) 0.2699(2) -0.13273(10) 0.0648(10) Uani 1 1 d . . . . .
 H6B H 0.5667 0.2322 -0.1428 0.097 Uiso 1 1 calc GR . . . .
 O7B O 0.37970(18) 0.4274(2) -0.05833(9) 0.0524(8) Uani 1 1 d . . . . .
 O8B O 0.47118(16) 0.26245(17) -0.01982(9) 0.0453(7) Uani 1 1 d . . . . .
 O9B O 0.0876(2) 0.3162(2) 0.06233(10) 0.0541(8) Uani 1 1 d . . . . .
 O10B O 0.0963(2) 0.4328(2) 0.06734(11) 0.0630(10) Uani 1 1 d . . . . .
 O11B O 0.2176(2) 0.5022(2) 0.04325(11) 0.0635(10) Uani 1 1 d . . . . .
 H11B H 0.1867 0.5040 0.0592 0.095 Uiso 1 1 calc GR . . . .
 O12B O 0.30683(18) 0.06981(18) -0.04553(9) 0.0481(8) Uani 1 1 d . . . . .
 N1B N 0.4549(2) -0.2490(2) -0.00254(11) 0.0505(9) Uani 1 1 d . . . . .
 N2B N 0.61652(19) 0.0209(2) 0.02915(9) 0.0386(8) Uani 1 1 d . . . . .
 H2B H 0.6557 0.0079 0.0414 0.046 Uiso 1 1 calc R . . . .
 N3B N 0.62973(18) 0.21758(19) 0.03066(8) 0.0338(7) Uani 1 1 d . . . . .
 H3B H 0.5955 0.2207 0.0147 0.041 Uiso 1 1 calc R . . . .
 N4B N 0.60034(18) 0.3473(2) -0.00585(8) 0.0350(7) Uani 1 1 d . . . . .
 H4B H 0.5554 0.3269 -0.0077 0.042 Uiso 1 1 calc R . . . .
 N5B N 0.5094(2) 0.4116(2) -0.06044(9) 0.0385(8) Uani 1 1 d . . . . .
 N6B N 0.37402(18) 0.2701(2) -0.05828(9) 0.0399(8) Uani 1 1 d . . . . .
 H6BA H 0.3262 0.2601 -0.0632 0.048 Uiso 1 1 calc R . . . .
 N7B N 0.1248(2) 0.3729(2) 0.05975(10) 0.0482(9) Uani 1 1 d . . . . .
 N8B N 0.39208(19) 0.12359(19) -0.00933(10) 0.0384(8) Uani 1 1 d . . . . .
 H8B H 0.4334 0.1171 0.0028 0.046 Uiso 1 1 calc R . . . .
 N9B N 0.42137(17) -0.01972(19) 0.01142(8) 0.0324(7) Uani 1 1 d . . . . .
 C1B C 0.4858(2) -0.0311(2) 0.02987(10) 0.0341(8) Uani 1 1 d . . . . .
 C2B C 0.5676(2) -0.0336(2) 0.01333(11) 0.0363(9) Uani 1 1 d . . . . .
 H2BA H 0.5636 -0.0248 -0.0112 0.044 Uiso 1 1 calc R . . . .
 C3B C 0.6019(3) -0.1085(3) 0.01988(14) 0.0469(10) Uani 1 1 d . . . . .
 H3BA H 0.6538 -0.1111 0.0100 0.056 Uiso 1 1 calc R . . . .
 H3BB H 0.6069 -0.1159 0.0443 0.056 Uiso 1 1 calc R . . . .
 C4B C 0.4888(3) -0.2003(3) 0.01969(12) 0.0472(10) Uani 1 1 d . . . . .
 H4BA H 0.4711 -0.1910 0.0417 0.057 Uiso 1 1 calc R . . . .
 C5B C 0.5519(3) -0.1678(3) 0.00499(14) 0.0458(10) Uani 1 1 d . . . . .
 C6B C 0.5588(3) -0.1980(3) -0.02860(14) 0.0501(11) Uani 1 1 d . . . . .
 C7B C 0.6108(4) -0.1849(4) -0.05558(19) 0.0705(17) Uani 1 1 d . . . . .
 H7B H 0.6518 -0.1522 -0.0532 0.085 Uiso 1 1 calc R . . . .
 C8B C 0.5994(5) -0.2218(4) -0.08557(19) 0.082(2) Uani 1 1 d . . . . .
 H8BA H 0.6326 -0.2135 -0.1039 0.098 Uiso 1 1 calc R . . . .
 C9B C 0.5388(5) -0.2715(4) -0.08871(17) 0.0751(18) Uani 1 1 d . . . . .
 H9B H 0.5334 -0.2967 -0.1091 0.090 Uiso 1 1 calc R . . . .
 C10B C 0.4879(4) -0.2843(3) -0.06345(15) 0.0608(14) Uani 1 1 d . . . . .
 H10B H 0.4472 -0.3170 -0.0662 0.073 Uiso 1 1 calc R . . . .
 C11B C 0.4980(3) -0.2466(3) -0.03273(13) 0.0485(11) Uani 1 1 d . . . . .
 C12B C 0.3823(3) -0.2908(3) 0.00356(15) 0.0580(13) Uani 1 1 d . . . . .
 C13B C 0.3203(4) -0.2620(4) -0.0226(2) 0.079(2) Uani 1 1 d . . . . .
 H13B H 0.3115 -0.2124 -0.0230 0.095 Uiso 1 1 calc R . . . .
 C14B C 0.2789(5) -0.3023(6) -0.0444(3) 0.108(3) Uani 1 1 d . . . . .
 H14C H 0.2858 -0.3521 -0.0448 0.130 Uiso 1 1 calc R . . . .
 H14D H 0.2432 -0.2806 -0.0590 0.130 Uiso 1 1 calc R . . . .
 C15B C 0.3975(5) -0.3717(3) -0.00069(18) 0.0728(16) Uani 1 1 d . . . . .
 H15D H 0.4281 -0.3797 -0.0208 0.109 Uiso 1 1 calc GR . . . .
 H15E H 0.3485 -0.3967 -0.0027 0.109 Uiso 1 1 calc GR . . . .
 H15F H 0.4253 -0.3895 0.0188 0.109 Uiso 1 1 calc GR . . . .
 C16B C 0.3523(6) -0.2769(5) 0.0391(2) 0.106(3) Uani 1 1 d . . . . .
 H16D H 0.3931 -0.2865 0.0553 0.159 Uiso 1 1 calc GR . . . .
 H16E H 0.3087 -0.3081 0.0436 0.159 Uiso 1 1 calc GR . . . .
 H16F H 0.3361 -0.2275 0.0410 0.159 Uiso 1 1 calc GR . . . .
 C17B C 0.6014(2) 0.0916(2) 0.02485(10) 0.0346(8) Uani 1 1 d . . . . .
 C18B C 0.6485(2) 0.1463(2) 0.04490(10) 0.0350(8) Uani 1 1 d . . . . .
 H18B H 0.7044 0.1365 0.0420 0.042 Uiso 1 1 calc R . . . .
 C19B C 0.6268(3) 0.1405(3) 0.08335(11) 0.0436(10) Uani 1 1 d . . . . .
 H19C H 0.6374 0.0918 0.0912 0.052 Uiso 1 1 calc R . . . .
 H19D H 0.6597 0.1731 0.0963 0.052 Uiso 1 1 calc R . . . .
 C20B C 0.5426(3) 0.1582(3) 0.09021(11) 0.0453(10) Uani 1 1 d . . . . .
 H20B H 0.5263 0.2055 0.0868 0.054 Uiso 1 1 calc R . . . .
 C21B C 0.4901(3) 0.1110(3) 0.10070(11) 0.0446(10) Uani 1 1 d . . . . .
 H21B H 0.5069 0.0637 0.1039 0.054 Uiso 1 1 calc R . . . .
 C54B C 0.5196(3) 0.4875(3) -0.05070(12) 0.0453(10) Uani 1 1 d . . . . .
 H54D H 0.4948 0.4960 -0.0291 0.068 Uiso 1 1 calc GR . . . .
 H54E H 0.4963 0.5180 -0.0677 0.068 Uiso 1 1 calc GR . . . .
 H54F H 0.5744 0.4983 -0.0489 0.068 Uiso 1 1 calc GR . . . .
 C22B C 0.4060(3) 0.1268(3) 0.10796(11) 0.0460(10) Uani 1 1 d . . . . .
 H22D H 0.3736 0.0980 0.0933 0.069 Uiso 1 1 calc GR . . . .
 H22E H 0.3958 0.1770 0.1039 0.069 Uiso 1 1 calc GR . . . .
 H22F H 0.3947 0.1155 0.1313 0.069 Uiso 1 1 calc GR . . . .
 C23B C 0.6640(2) 0.2767(2) 0.04171(10) 0.0319(8) Uani 1 1 d . . . . .
 C24B C 0.6369(2) 0.3506(2) 0.02783(10) 0.0333(8) Uani 1 1 d . . . . .
 H24B H 0.6831 0.3817 0.0260 0.040 Uiso 1 1 calc R . . . .
 C25B C 0.5819(2) 0.3844(3) 0.05438(10) 0.0391(9) Uani 1 1 d . . . . .
 H25C H 0.5362 0.3537 0.0565 0.047 Uiso 1 1 calc R . . . .
 H25D H 0.6084 0.3845 0.0762 0.047 Uiso 1 1 calc R . . . .
 C26B C 0.5543(3) 0.4612(3) 0.04689(13) 0.0477(11) Uani 1 1 d . . . . .
 H26B H 0.5217 0.4592 0.0264 0.057 Uiso 1 1 calc R . . . .
 C27B C 0.6216(4) 0.5111(3) 0.03944(18) 0.0646(14) Uani 1 1 d . . . . .
 H27D H 0.6543 0.5150 0.0593 0.097 Uiso 1 1 calc GR . . . .
 H27E H 0.6018 0.5580 0.0335 0.097 Uiso 1 1 calc GR . . . .
 H27F H 0.6516 0.4923 0.0208 0.097 Uiso 1 1 calc GR . . . .
 C28B C 0.5023(4) 0.4880(4) 0.07638(15) 0.0657(15) Uani 1 1 d . . . . .
 H28D H 0.4586 0.4559 0.0791 0.099 Uiso 1 1 calc GR . . . .
 H28E H 0.4837 0.5357 0.0713 0.099 Uiso 1 1 calc GR . . . .
 H28F H 0.5323 0.4890 0.0971 0.099 Uiso 1 1 calc GR . . . .
 C29B C 0.6335(2) 0.3747(2) -0.03414(10) 0.0347(8) Uani 1 1 d . . . . .
 C30B C 0.5814(2) 0.3698(2) -0.06616(10) 0.0366(9) Uani 1 1 d . . . . .
 H30B H 0.5666 0.3191 -0.0693 0.044 Uiso 1 1 calc R . . . .
 C31B C 0.6219(3) 0.3956(3) -0.09909(11) 0.0454(11) Uani 1 1 d . . . . .
 H31C H 0.5819 0.4044 -0.1161 0.055 Uiso 1 1 calc R . . . .
 H31D H 0.6473 0.4413 -0.0944 0.055 Uiso 1 1 calc R . . . .
 C32B C 0.6815(3) 0.3449(3) -0.11402(11) 0.0488(11) Uani 1 1 d . . . . .
 H32B H 0.7230 0.3380 -0.0971 0.059 Uiso 1 1 calc R . . . .
 C33B C 0.7184(3) 0.3781(4) -0.14631(13) 0.0626(15) Uani 1 1 d . . . . .
 H33D H 0.6779 0.3910 -0.1621 0.094 Uiso 1 1 calc GR . . . .
 H33E H 0.7527 0.3435 -0.1567 0.094 Uiso 1 1 calc GR . . . .
 H33F H 0.7476 0.4204 -0.1402 0.094 Uiso 1 1 calc GR . . . .
 C34B C 0.6491(3) 0.2699(4) -0.12379(12) 0.0623(15) Uani 1 1 d . . . . .
 C35B C 0.4360(2) 0.3881(3) -0.06562(10) 0.0407(10) Uani 1 1 d . . . . .
 C36B C 0.4203(2) 0.3138(3) -0.08180(11) 0.0418(10) Uani 1 1 d . . . . .
 H36B H 0.4701 0.2896 -0.0865 0.050 Uiso 1 1 calc R . . . .
 C37B C 0.3758(3) 0.3243(3) -0.11470(12) 0.0540(12) Uani 1 1 d . . . . .
 H37D H 0.3606 0.2782 -0.1236 0.081 Uiso 1 1 calc GR . . . .
 H37E H 0.4085 0.3487 -0.1309 0.081 Uiso 1 1 calc GR . . . .
 H37F H 0.3300 0.3529 -0.1104 0.081 Uiso 1 1 calc GR . . . .
 C38B C 0.4045(2) 0.2455(2) -0.02944(11) 0.0369(9) Uani 1 1 d . . . . .
 C39B C 0.3550(2) 0.1944(2) -0.00815(11) 0.0360(8) Uani 1 1 d . . . . .
 H39B H 0.3023 0.1914 -0.0178 0.043 Uiso 1 1 calc R . . . .
 C40B C 0.3503(2) 0.2207(3) 0.02866(11) 0.0403(9) Uani 1 1 d . . . . .
 H40C H 0.3199 0.1865 0.0418 0.048 Uiso 1 1 calc R . . . .
 H40D H 0.4026 0.2219 0.0382 0.048 Uiso 1 1 calc R . . . .
 C41B C 0.3138(3) 0.2948(3) 0.03206(11) 0.0411(9) Uani 1 1 d . . . . .
 C42B C 0.2375(3) 0.3024(3) 0.04297(11) 0.0422(10) Uani 1 1 d . . . . .
 H42B H 0.2080 0.2614 0.0477 0.051 Uiso 1 1 calc R . . . .
 C43B C 0.2037(3) 0.3711(3) 0.04710(11) 0.0437(10) Uani 1 1 d . . . . .
 C44B C 0.2458(3) 0.4329(3) 0.04000(14) 0.0523(12) Uani 1 1 d . . . . .
 C45B C 0.3211(3) 0.4265(3) 0.02777(18) 0.0622(14) Uani 1 1 d . . . . .
 H45B H 0.3494 0.4675 0.0220 0.075 Uiso 1 1 calc R . . . .
 C46B C 0.3546(3) 0.3587(3) 0.02409(16) 0.0553(12) Uani 1 1 d . . . . .
 H46B H 0.4056 0.3553 0.0161 0.066 Uiso 1 1 calc R . . . .
 C47B C 0.3664(2) 0.0680(2) -0.02797(10) 0.0338(8) Uani 1 1 d . . . . .
 C48B C 0.4170(2) -0.0009(2) -0.02497(9) 0.0317(8) Uani 1 1 d . . . . .
 H48B H 0.4699 0.0103 -0.0331 0.038 Uiso 1 1 calc R . . . .
 C49B C 0.3853(2) -0.0639(3) -0.04572(11) 0.0399(9) Uani 1 1 d . . . . .
 H49C H 0.3306 -0.0704 -0.0398 0.048 Uiso 1 1 calc R . . . .
 H49D H 0.4127 -0.1073 -0.0387 0.048 Uiso 1 1 calc R . . . .
 C50B C 0.3912(3) -0.0579(3) -0.08457(12) 0.0507(11) Uani 1 1 d . . . . .
 H50B H 0.3658 -0.0131 -0.0919 0.061 Uiso 1 1 calc R . . . .
 C51B C 0.3492(5) -0.1211(5) -0.10054(18) 0.093(2) Uani 1 1 d . . . . .
 H51D H 0.3590 -0.1639 -0.0874 0.139 Uiso 1 1 calc GR . . . .
 H51E H 0.3679 -0.1281 -0.1234 0.139 Uiso 1 1 calc GR . . . .
 H51F H 0.2940 -0.1116 -0.1010 0.139 Uiso 1 1 calc GR . . . .
 C52B C 0.4742(4) -0.0578(4) -0.09689(14) 0.0717(17) Uani 1 1 d . . . . .
 H52D H 0.5007 -0.0161 -0.0881 0.108 Uiso 1 1 calc GR . . . .
 H52E H 0.4748 -0.0566 -0.1214 0.108 Uiso 1 1 calc GR . . . .
 H52F H 0.5001 -0.1007 -0.0891 0.108 Uiso 1 1 calc GR . . . .
 C53B C 0.3456(2) -0.0264(3) 0.02890(11) 0.0391(9) Uani 1 1 d . . . . .
 H53D H 0.3396 -0.0747 0.0373 0.059 Uiso 1 1 calc GR . . . .
 H53E H 0.3042 -0.0157 0.0132 0.059 Uiso 1 1 calc GR . . . .
 H53F H 0.3436 0.0070 0.0476 0.059 Uiso 1 1 calc GR . . . .

loop_
  _atom_site_aniso_label
  _atom_site_aniso_U_11
  _atom_site_aniso_U_22
  _atom_site_aniso_U_33
  _atom_site_aniso_U_23
  _atom_site_aniso_U_13
  _atom_site_aniso_U_12
 O1A 0.067(2) 0.082(3) 0.0346(17) 0.0052(17) 0.0018(15) -0.001(2)
 O2A 0.0443(16) 0.0511(19) 0.0398(16) 0.0020(14) 0.0008(13) -0.0098(14)
 O3A 0.049(2) 0.098(3) 0.057(2) 0.005(2) 0.0068(16) -0.025(2)
 O4A 0.0420(18) 0.118(4) 0.048(2) -0.016(2) 0.0095(15) -0.010(2)
 O5A 0.064(2) 0.0430(18) 0.0441(17) 0.0016(14) 0.0132(15) 0.0015(16)
 O6A 0.058(2) 0.0452(18) 0.0387(16) -0.0052(13) 0.0062(14) 0.0041(15)
 O7A 0.064(2) 0.066(2) 0.055(2) -0.0205(18) -0.0038(17) 0.0102(19)
 O8A 0.0495(19) 0.065(2) 0.066(2) -0.0093(19) -0.0125(17) -0.0020(18)
 O9A 0.060(3) 0.107(4) 0.076(3) 0.000(3) 0.009(2) -0.007(3)
 O10A 0.103(4) 0.088(3) 0.077(3) -0.007(3) 0.020(3) 0.031(3)
 O11A 0.070(2) 0.053(2) 0.067(2) 0.0104(18) -0.014(2) 0.0055(18)
 O12A 0.0500(19) 0.055(2) 0.085(3) -0.0177(19) 0.0008(18) -0.0148(17)
 N1A 0.052(2) 0.076(3) 0.047(2) 0.006(2) 0.0040(18) 0.003(2)
 N2A 0.0395(19) 0.050(2) 0.0408(18) 0.0092(16) 0.0062(15) -0.0079(17)
 N3A 0.0382(19) 0.063(2) 0.0333(18) -0.0054(17) 0.0028(14) -0.0089(17)
 N4A 0.043(2) 0.084(3) 0.039(2) -0.016(2) 0.0031(16) 0.002(2)
 N5A 0.044(2) 0.075(3) 0.050(2) -0.028(2) -0.0028(17) 0.021(2)
 N6A 0.049(2) 0.063(3) 0.047(2) -0.0092(19) -0.0124(18) 0.003(2)
 N7A 0.056(3) 0.097(4) 0.042(2) 0.001(2) 0.0028(19) 0.020(3)
 N8A 0.044(2) 0.048(2) 0.072(3) 0.000(2) -0.015(2) -0.0084(18)
 N9A 0.0443(19) 0.055(2) 0.0405(19) -0.0057(17) -0.0039(16) -0.0105(17)
 C1A 0.036(2) 0.064(3) 0.034(2) 0.004(2) 0.0028(17) -0.001(2)
 C2A 0.040(2) 0.053(3) 0.0316(19) 0.0073(18) 0.0029(16) -0.0045(19)
 C3A 0.047(2) 0.056(3) 0.043(2) 0.008(2) 0.0045(19) -0.003(2)
 C4A 0.049(2) 0.047(3) 0.042(2) 0.003(2) 0.0087(19) 0.002(2)
 C5A 0.052(3) 0.070(3) 0.042(2) 0.010(2) 0.006(2) 0.001(2)
 C6A 0.048(2) 0.046(3) 0.044(2) 0.003(2) 0.0096(19) 0.006(2)
 C7A 0.049(3) 0.071(3) 0.043(2) 0.000(2) 0.005(2) 0.000(2)
 C8A 0.061(3) 0.089(4) 0.040(2) 0.002(3) 0.010(2) 0.002(3)
 C9A 0.050(3) 0.070(3) 0.049(3) 0.004(2) 0.017(2) 0.010(2)
 C10A 0.046(3) 0.064(3) 0.059(3) -0.002(2) 0.017(2) 0.013(2)
 C11A 0.046(2) 0.051(3) 0.047(2) 0.003(2) 0.0065(19) 0.011(2)
 C12A 0.049(3) 0.135(7) 0.062(4) 0.005(4) -0.003(3) -0.011(4)
 C13A 0.060(4) 0.178(10) 0.066(4) 0.023(6) -0.001(3) 0.039(5)
 C14A 0.118(7) 0.161(10) 0.098(6) 0.052(7) 0.031(6) 0.087(8)
 C15A 0.072(4) 0.159(8) 0.059(4) 0.012(4) -0.012(3) -0.005(5)
 C16A 0.101(6) 0.169(9) 0.066(4) -0.030(5) 0.012(4) -0.059(6)
 C17A 0.040(2) 0.052(3) 0.0289(19) -0.0082(19) 0.0003(16) -0.0139(19)
 C18A 0.045(2) 0.060(3) 0.031(2) -0.0072(19) 0.0054(17) -0.015(2)
 C19A 0.051(3) 0.064(3) 0.030(2) 0.000(2) -0.0006(18) -0.014(2)
 C20A 0.095(4) 0.070(4) 0.036(2) -0.006(2) -0.013(3) -0.017(3)
 C21A 0.089(5) 0.108(6) 0.060(4) 0.000(4) -0.006(3) -0.017(4)
 C22A 0.221(12) 0.109(6) 0.044(3) -0.025(4) 0.007(5) -0.078(8)
 C23A 0.042(2) 0.090(4) 0.033(2) -0.013(2) 0.0120(18) -0.018(3)
 C24A 0.040(2) 0.097(4) 0.040(2) -0.015(3) 0.0106(19) 0.001(3)
 C25A 0.059(3) 0.101(5) 0.046(3) -0.014(3) 0.009(2) 0.002(3)
 C26A 0.083(4) 0.093(5) 0.071(4) -0.008(4) 0.029(3) -0.006(4)
 C27A 0.110(6) 0.084(5) 0.092(5) -0.027(4) 0.046(5) -0.021(4)
 C28A 0.073(4) 0.113(6) 0.101(6) -0.022(5) 0.014(4) 0.008(4)
 C29A 0.034(2) 0.085(4) 0.044(2) -0.020(2) 0.0054(18) 0.002(2)
 C30A 0.038(2) 0.074(3) 0.041(2) -0.022(2) -0.0028(18) 0.013(2)
 C31A 0.045(2) 0.069(3) 0.051(3) -0.023(2) -0.005(2) 0.013(2)
 C32A 0.050(3) 0.058(3) 0.038(2) -0.014(2) 0.0053(19) 0.002(2)
 C33A 0.047(3) 0.080(4) 0.053(3) -0.020(3) 0.000(2) -0.003(3)
 C34A 0.049(2) 0.048(3) 0.0268(18) -0.0067(18) 0.0023(17) 0.010(2)
 C35A 0.054(3) 0.063(3) 0.041(2) -0.016(2) -0.008(2) 0.017(2)
 C36A 0.044(2) 0.074(4) 0.053(3) -0.027(3) -0.007(2) 0.008(2)
 C37A 0.058(3) 0.152(7) 0.039(3) -0.021(4) -0.004(2) -0.007(4)
 C38A 0.045(2) 0.047(3) 0.061(3) -0.009(2) -0.004(2) -0.006(2)
 C39A 0.051(3) 0.045(3) 0.056(3) 0.000(2) -0.013(2) -0.005(2)
 C40A 0.062(3) 0.050(3) 0.061(3) 0.010(2) -0.024(3) -0.009(2)
 C41A 0.051(3) 0.056(3) 0.040(2) 0.000(2) -0.0007(19) -0.001(2)
 C42A 0.045(2) 0.119(5) 0.030(2) 0.011(3) 0.0013(19) 0.010(3)
 C43A 0.057(3) 0.048(3) 0.031(2) 0.0056(19) -0.0053(18) -0.005(2)
 C44A 0.060(3) 0.072(4) 0.034(2) 0.001(2) -0.001(2) 0.007(3)
 C45A 0.061(3) 0.065(3) 0.041(2) 0.009(2) -0.007(2) -0.008(3)
 C46A 0.046(2) 0.058(3) 0.040(2) 0.000(2) -0.0039(19) 0.003(2)
 C47A 0.045(2) 0.059(3) 0.056(3) -0.001(2) -0.002(2) -0.014(2)
 C48A 0.045(2) 0.050(3) 0.044(2) -0.003(2) 0.0028(19) -0.013(2)
 C49A 0.055(3) 0.061(3) 0.078(4) -0.008(3) 0.023(3) -0.015(3)
 C50A 0.102(5) 0.057(3) 0.078(4) -0.001(3) 0.042(4) -0.018(3)
 C51A 0.160(8) 0.073(4) 0.057(4) 0.013(3) 0.017(4) -0.011(5)
 C52A 0.130(8) 0.093(6) 0.159(9) 0.002(6) 0.100(8) -0.019(5)
 C53A 0.065(3) 0.077(4) 0.053(3) -0.013(3) -0.007(3) -0.017(3)
 C54A 0.048(3) 0.091(4) 0.075(4) -0.042(3) -0.002(3) 0.023(3)
 O1B 0.0345(14) 0.0529(18) 0.0355(15) 0.0093(13) -0.0059(11) -0.0068(12)
 O2B 0.0295(13) 0.0483(17) 0.0441(16) 0.0097(13) -0.0107(12) 0.0014(12)
 O3B 0.0240(12) 0.0513(17) 0.0361(14) 0.0069(12) -0.0035(10) -0.0011(12)
 O4B 0.0278(14) 0.065(2) 0.0407(16) 0.0086(14) -0.0001(11) -0.0110(13)
 O5B 0.096(3) 0.089(3) 0.049(2) -0.007(2) 0.012(2) 0.031(3)
 O6B 0.070(2) 0.071(3) 0.053(2) -0.0070(18) -0.0037(18) -0.007(2)
 O7B 0.0359(16) 0.067(2) 0.0547(19) 0.0046(16) 0.0031(14) 0.0131(15)
 O8B 0.0282(13) 0.0450(17) 0.0626(19) 0.0119(14) -0.0164(13) -0.0059(12)
 O9B 0.0411(17) 0.060(2) 0.061(2) 0.0022(17) 0.0015(15) 0.0002(16)
 O10B 0.057(2) 0.067(2) 0.065(2) -0.0091(19) 0.0069(17) 0.0150(19)
 O11B 0.066(2) 0.050(2) 0.074(3) -0.0128(18) -0.0059(19) 0.0134(18)
 O12B 0.0373(16) 0.0514(19) 0.0554(18) -0.0064(15) -0.0182(14) 0.0097(14)
 N1B 0.048(2) 0.054(2) 0.050(2) -0.0090(18) 0.0001(17) -0.0056(18)
 N2B 0.0261(15) 0.046(2) 0.0434(19) 0.0117(16) -0.0079(13) -0.0013(14)
 N3B 0.0254(14) 0.0436(19) 0.0325(15) 0.0077(14) -0.0019(12) -0.0007(14)
 N4B 0.0223(14) 0.0488(19) 0.0339(16) 0.0061(15) -0.0043(12) -0.0065(14)
 N5B 0.0330(16) 0.048(2) 0.0342(17) 0.0033(15) -0.0051(14) 0.0028(15)
 N6B 0.0217(14) 0.057(2) 0.0409(18) 0.0060(16) -0.0056(13) -0.0033(14)
 N7B 0.045(2) 0.059(3) 0.0414(19) -0.0021(18) -0.0037(16) 0.0096(19)
 N8B 0.0247(15) 0.0395(19) 0.051(2) -0.0001(16) -0.0107(14) 0.0075(13)
 N9B 0.0211(14) 0.0430(19) 0.0332(16) 0.0023(14) 0.0017(12) -0.0010(13)
 C1B 0.0291(18) 0.039(2) 0.0344(19) 0.0065(16) -0.0034(15) -0.0032(16)
 C2B 0.0247(17) 0.040(2) 0.045(2) 0.0072(18) -0.0051(15) 0.0031(16)
 C3B 0.036(2) 0.042(2) 0.062(3) 0.005(2) -0.0125(19) 0.0022(18)
 C4B 0.053(3) 0.044(2) 0.044(2) -0.006(2) -0.003(2) -0.003(2)
 C5B 0.035(2) 0.040(2) 0.062(3) 0.002(2) -0.0066(19) 0.0093(18)
 C6B 0.040(2) 0.052(3) 0.058(3) 0.002(2) 0.002(2) 0.014(2)
 C7B 0.056(3) 0.064(4) 0.092(4) 0.010(3) 0.023(3) 0.017(3)
 C8B 0.099(5) 0.077(4) 0.070(4) -0.005(3) 0.035(4) 0.030(4)
 C9B 0.095(5) 0.073(4) 0.057(3) -0.012(3) 0.004(3) 0.026(4)
 C10B 0.067(3) 0.060(3) 0.056(3) -0.014(2) -0.007(3) 0.025(3)
 C11B 0.045(2) 0.046(3) 0.054(3) -0.002(2) 0.000(2) 0.010(2)
 C12B 0.056(3) 0.050(3) 0.068(3) -0.016(3) 0.009(2) -0.012(2)
 C13B 0.054(3) 0.060(4) 0.125(6) 0.010(4) -0.008(4) -0.015(3)
 C14B 0.081(5) 0.133(8) 0.110(6) 0.002(6) -0.022(5) -0.026(5)
 C15B 0.091(4) 0.054(3) 0.073(4) -0.002(3) -0.002(3) -0.006(3)
 C16B 0.115(6) 0.112(6) 0.092(5) -0.045(5) 0.046(5) -0.073(5)
 C17B 0.0243(17) 0.047(2) 0.0330(19) 0.0104(17) 0.0019(14) -0.0005(16)
 C18B 0.0243(16) 0.043(2) 0.038(2) 0.0116(17) -0.0011(15) 0.0015(16)
 C19B 0.041(2) 0.056(3) 0.034(2) 0.0098(19) -0.0032(17) -0.005(2)
 C20B 0.042(2) 0.055(3) 0.038(2) 0.003(2) 0.0051(18) -0.005(2)
 C21B 0.047(2) 0.054(3) 0.033(2) -0.0004(19) 0.0013(17) -0.007(2)
 C54B 0.047(2) 0.047(3) 0.042(2) 0.0051(19) -0.0058(18) 0.000(2)
 C22B 0.043(2) 0.058(3) 0.036(2) 0.002(2) 0.0023(17) -0.004(2)
 C23B 0.0195(15) 0.045(2) 0.0310(18) 0.0069(17) 0.0000(13) 0.0006(15)
 C24B 0.0228(16) 0.046(2) 0.0315(19) 0.0043(17) -0.0019(14) -0.0005(16)
 C25B 0.0323(19) 0.051(3) 0.035(2) 0.0031(18) -0.0012(15) 0.0084(18)
 C26B 0.039(2) 0.055(3) 0.049(2) 0.001(2) 0.0017(19) 0.011(2)
 C27B 0.063(3) 0.051(3) 0.080(4) 0.002(3) 0.004(3) 0.002(2)
 C28B 0.069(3) 0.073(4) 0.055(3) -0.005(3) 0.007(3) 0.029(3)
 C29B 0.0252(17) 0.045(2) 0.0336(19) 0.0030(17) -0.0009(14) -0.0015(16)
 C30B 0.0300(18) 0.048(2) 0.0320(19) 0.0069(17) -0.0027(15) -0.0013(17)
 C31B 0.039(2) 0.062(3) 0.036(2) 0.014(2) -0.0006(17) -0.007(2)
 C32B 0.036(2) 0.077(3) 0.034(2) 0.005(2) 0.0014(17) 0.001(2)
 C33B 0.041(2) 0.105(5) 0.042(3) 0.012(3) 0.008(2) 0.001(3)
 C34B 0.060(3) 0.098(5) 0.029(2) -0.001(2) 0.004(2) -0.004(3)
 C35B 0.033(2) 0.058(3) 0.0316(19) 0.0101(19) 0.0000(15) -0.0020(19)
 C36B 0.0275(18) 0.061(3) 0.037(2) 0.0032(19) -0.0050(16) -0.0053(18)
 C37B 0.042(2) 0.079(4) 0.041(2) 0.006(2) -0.0113(19) -0.010(2)
 C38B 0.0295(18) 0.035(2) 0.046(2) 0.0004(17) -0.0070(17) 0.0031(16)
 C39B 0.0266(17) 0.038(2) 0.043(2) 0.0019(17) -0.0075(16) 0.0022(16)
 C40B 0.0315(18) 0.047(2) 0.042(2) 0.0034(19) -0.0061(16) 0.0039(18)
 C41B 0.036(2) 0.047(3) 0.040(2) 0.0003(19) -0.0081(17) 0.0030(18)
 C42B 0.044(2) 0.050(3) 0.0322(19) -0.0029(18) -0.0068(17) 0.0087(19)
 C43B 0.040(2) 0.056(3) 0.035(2) -0.0020(19) -0.0099(17) 0.006(2)
 C44B 0.058(3) 0.046(3) 0.053(3) -0.007(2) -0.015(2) 0.005(2)
 C45B 0.049(3) 0.051(3) 0.086(4) -0.006(3) 0.002(3) -0.006(2)
 C46B 0.040(2) 0.049(3) 0.077(4) -0.005(2) -0.005(2) -0.003(2)
 C47B 0.0236(16) 0.048(2) 0.0298(18) 0.0055(17) -0.0004(14) 0.0021(16)
 C48B 0.0244(16) 0.041(2) 0.0298(18) 0.0039(15) -0.0022(13) -0.0015(15)
 C49B 0.0306(19) 0.047(2) 0.042(2) -0.0002(19) -0.0061(16) 0.0002(17)
 C50B 0.059(3) 0.053(3) 0.040(2) -0.005(2) -0.010(2) 0.009(2)
 C51B 0.107(6) 0.112(6) 0.060(4) -0.019(4) -0.023(4) -0.035(5)
 C52B 0.071(4) 0.106(5) 0.039(3) -0.015(3) 0.005(2) -0.006(3)
 C53B 0.0266(18) 0.053(3) 0.038(2) 0.0073(19) 0.0013(15) -0.0032(17)

_geom_special_details
;
 All esds (except the esd in the dihedral angle between two l.s. planes)
 are estimated using the full covariance matrix.  The cell esds are taken
 into account individually in the estimation of esds in distances, angles
 and torsion angles; correlations between esds in cell parameters are only
 used when they are defined by crystal symmetry.  An approximate (isotropic)
 treatment of cell esds is used for estimating esds involving l.s. planes.
;
loop_
  _geom_bond_atom_site_label_1
  _geom_bond_atom_site_label_2
  _geom_bond_distance
  _geom_bond_site_symmetry_2
  _geom_bond_publ_flag
 O1A C1A 1.252(6) . ?
 O2A C17A 1.225(6) . ?
 O3A C23A 1.239(7) . ?
 O4A C29A 1.231(7) . ?
 O5A C34A 1.210(6) . ?
 O6A H6A 0.8200 . ?
 O6A C34A 1.342(6) . ?
 O7A C35A 1.228(7) . ?
 O8A C38A 1.244(7) . ?
 O9A N7A 1.147(7) . ?
 O10A N7A 1.296(8) . ?
 O11A H11A 0.8200 . ?
 O11A C44A 1.293(7) . ?
 O12A C47A 1.234(6) . ?
 N1A C5A 1.379(7) . ?
 N1A C11A 1.384(7) . ?
 N1A C12A 1.490(8) . ?
 N2A H2A 0.8600 . ?
 N2A C2A 1.459(6) . ?
 N2A C17A 1.329(6) . ?
 N3A H3A 0.8600 . ?
 N3A C18A 1.442(7) . ?
 N3A C23A 1.329(6) . ?
 N4A H4A 0.8600 . ?
 N4A C24A 1.455(7) . ?
 N4A C29A 1.335(7) . ?
 N5A C30A 1.463(8) . ?
 N5A C35A 1.334(8) . ?
 N5A C54A 1.483(6) . ?
 N6A H6AA 0.8600 . ?
 N6A C36A 1.464(6) . ?
 N6A C38A 1.319(7) . ?
 N7A C43A 1.413(7) . ?
 N8A H8A 0.8600 . ?
 N8A C39A 1.437(7) . ?
 N8A C47A 1.348(7) . ?
 N9A C1A 1.326(7) . ?
 N9A C48A 1.479(6) . ?
 N9A C53A 1.459(6) . ?
 C1A C2A 1.535(7) . ?
 C2A H2AA 0.9800 . ?
 C2A C3A 1.516(7) . ?
 C3A H3AA 0.9700 . ?
 C3A H3AB 0.9700 . ?
 C3A C4A 1.502(7) . ?
 C4A C5A 1.353(7) . ?
 C4A C6A 1.440(6) . ?
 C5A H5A 0.9300 . ?
 C6A C7A 1.401(7) . ?
 C6A C11A 1.411(7) . ?
 C7A H7A 0.9300 . ?
 C7A C8A 1.379(7) . ?
 C8A H8AA 0.9300 . ?
 C8A C9A 1.383(9) . ?
 C9A H9A 0.9300 . ?
 C9A C10A 1.378(8) . ?
 C10A H10A 0.9300 . ?
 C10A C11A 1.408(7) . ?
 C12A C13A 1.457(13) . ?
 C12A C15A 1.544(10) . ?
 C12A C16A 1.529(13) . ?
 C13A H13A 0.9300 . ?
 C13A C14A 1.373(16) . ?
 C14A H14A 0.9300 . ?
 C14A H14B 0.9300 . ?
 C15A H15A 0.9600 . ?
 C15A H15B 0.9600 . ?
 C15A H15C 0.9600 . ?
 C16A H16A 0.9600 . ?
 C16A H16B 0.9600 . ?
 C16A H16C 0.9600 . ?
 C17A C18A 1.524(6) . ?
 C18A H18A 0.9800 . ?
 C18A C19A 1.565(6) . ?
 C19A H19A 0.9700 . ?
 C19A H19B 0.9700 . ?
 C19A C20A 1.470(8) . ?
 C20A H20A 0.9300 . ?
 C20A C21A 1.248(10) . ?
 C21A H21A 0.9300 . ?
 C21A C22A 1.550(12) . ?
 C22A H22A 0.9600 . ?
 C22A H22B 0.9600 . ?
 C22A H22C 0.9600 . ?
 C23A C24A 1.513(9) . ?
 C24A H24A 0.9800 . ?
 C24A C25A 1.542(8) . ?
 C25A H25A 0.9700 . ?
 C25A H25B 0.9700 . ?
 C25A C26A 1.544(11) . ?
 C26A H26A 0.9800 . ?
 C26A C27A 1.525(11) . ?
 C26A C28A 1.513(11) . ?
 C27A H27A 0.9600 . ?
 C27A H27B 0.9600 . ?
 C27A H27C 0.9600 . ?
 C28A H28A 0.9600 . ?
 C28A H28B 0.9600 . ?
 C28A H28C 0.9600 . ?
 C29A C30A 1.527(8) . ?
 C30A H30A 0.9800 . ?
 C30A C31A 1.536(6) . ?
 C31A H31A 0.9700 . ?
 C31A H31B 0.9700 . ?
 C31A C32A 1.545(7) . ?
 C32A H32A 0.9800 . ?
 C32A C33A 1.543(7) . ?
 C32A C34A 1.509(7) . ?
 C33A H33A 0.9600 . ?
 C33A H33B 0.9600 . ?
 C33A H33C 0.9600 . ?
 C35A C36A 1.530(7) . ?
 C36A H36A 0.9800 . ?
 C36A C37A 1.517(9) . ?
 C37A H37A 0.9600 . ?
 C37A H37B 0.9600 . ?
 C37A H37C 0.9600 . ?
 C38A C39A 1.528(7) . ?
 C39A H39A 0.9800 . ?
 C39A C40A 1.547(8) . ?
 C40A H40A 0.9700 . ?
 C40A H40B 0.9700 . ?
 C40A C41A 1.484(8) . ?
 C41A C42A 1.339(7) . ?
 C41A C46A 1.416(7) . ?
 C42A H42A 0.9300 . ?
 C42A C43A 1.456(9) . ?
 C43A C44A 1.424(8) . ?
 C44A C45A 1.410(8) . ?
 C45A H45A 0.9300 . ?
 C45A C46A 1.377(8) . ?
 C46A H46A 0.9300 . ?
 C47A C48A 1.516(8) . ?
 C48A H48A 0.9800 . ?
 C48A C49A 1.541(7) . ?
 C49A H49A 0.9700 . ?
 C49A H49B 0.9700 . ?
 C49A C50A 1.531(10) . ?
 C50A H50A 0.9800 . ?
 C50A C51A 1.511(12) . ?
 C50A C52A 1.537(12) . ?
 C51A H51A 0.9600 . ?
 C51A H51B 0.9600 . ?
 C51A H51C 0.9600 . ?
 C52A H52A 0.9600 . ?
 C52A H52B 0.9600 . ?
 C52A H52C 0.9600 . ?
 C53A H53A 0.9600 . ?
 C53A H53B 0.9600 . ?
 C53A H53C 0.9600 . ?
 C54A H54A 0.9600 . ?
 C54A H54B 0.9600 . ?
 C54A H54C 0.9600 . ?
 O1B C1B 1.240(5) . ?
 O2B C17B 1.240(5) . ?
 O3B C23B 1.243(5) . ?
 O4B C29B 1.232(5) . ?
 O5B C34B 1.222(8) . ?
 O6B H6B 0.8200 . ?
 O6B C34B 1.286(7) . ?
 O7B C35B 1.241(6) . ?
 O8B C38B 1.241(5) . ?
 O9B N7B 1.232(6) . ?
 O10B N7B 1.247(6) . ?
 O11B H11B 0.8200 . ?
 O11B C44B 1.378(6) . ?
 O12B C47B 1.230(5) . ?
 N1B C4B 1.381(6) . ?
 N1B C11B 1.396(7) . ?
 N1B C12B 1.483(7) . ?
 N2B H2B 0.8600 . ?
 N2B C2B 1.451(6) . ?
 N2B C17B 1.346(6) . ?
 N3B H3B 0.8600 . ?
 N3B C18B 1.469(5) . ?
 N3B C23B 1.316(6) . ?
 N4B H4B 0.8600 . ?
 N4B C24B 1.463(5) . ?
 N4B C29B 1.345(5) . ?
 N5B C54B 1.468(6) . ?
 N5B C30B 1.472(5) . ?
 N5B C35B 1.344(6) . ?
 N6B H6BA 0.8600 . ?
 N6B C36B 1.461(6) . ?
 N6B C38B 1.326(6) . ?
 N7B C43B 1.439(6) . ?
 N8B H8B 0.8600 . ?
 N8B C39B 1.458(5) . ?
 N8B C47B 1.338(6) . ?
 N9B C1B 1.336(5) . ?
 N9B C48B 1.472(5) . ?
 N9B C53B 1.471(5) . ?
 C1B C2B 1.543(5) . ?
 C2B H2BA 0.9800 . ?
 C2B C3B 1.527(6) . ?
 C3B H3BA 0.9700 . ?
 C3B H3BB 0.9700 . ?
 C3B C5B 1.510(7) . ?
 C4B H4BA 0.9300 . ?
 C4B C5B 1.363(7) . ?
 C5B C6B 1.436(8) . ?
 C6B C7B 1.404(8) . ?
 C6B C11B 1.385(8) . ?
 C7B H7B 0.9300 . ?
 C7B C8B 1.374(11) . ?
 C8B H8BA 0.9300 . ?
 C8B C9B 1.393(11) . ?
 C9B H9B 0.9300 . ?
 C9B C10B 1.340(10) . ?
 C10B H10B 0.9300 . ?
 C10B C11B 1.403(8) . ?
 C12B C13B 1.569(10) . ?
 C12B C15B 1.530(8) . ?
 C12B C16B 1.506(9) . ?
 C13B H13B 0.9300 . ?
 C13B C14B 1.338(12) . ?
 C14B H14C 0.9300 . ?
 C14B H14D 0.9300 . ?
 C15B H15D 0.9600 . ?
 C15B H15E 0.9600 . ?
 C15B H15F 0.9600 . ?
 C16B H16D 0.9600 . ?
 C16B H16E 0.9600 . ?
 C16B H16F 0.9600 . ?
 C17B C18B 1.513(6) . ?
 C18B H18B 0.9800 . ?
 C18B C19B 1.557(6) . ?
 C19B H19C 0.9700 . ?
 C19B H19D 0.9700 . ?
 C19B C20B 1.502(6) . ?
 C20B H20B 0.9300 . ?
 C20B C21B 1.318(7) . ?
 C21B H21B 0.9300 . ?
 C21B C22B 1.495(7) . ?
 C54B H54D 0.9600 . ?
 C54B H54E 0.9600 . ?
 C54B H54F 0.9600 . ?
 C22B H22D 0.9600 . ?
 C22B H22E 0.9600 . ?
 C22B H22F 0.9600 . ?
 C23B C24B 1.544(6) . ?
 C24B H24B 0.9800 . ?
 C24B C25B 1.537(6) . ?
 C25B H25C 0.9700 . ?
 C25B H25D 0.9700 . ?
 C25B C26B 1.526(7) . ?
 C26B H26B 0.9800 . ?
 C26B C27B 1.505(8) . ?
 C26B C28B 1.541(7) . ?
 C27B H27D 0.9600 . ?
 C27B H27E 0.9600 . ?
 C27B H27F 0.9600 . ?
 C28B H28D 0.9600 . ?
 C28B H28E 0.9600 . ?
 C28B H28F 0.9600 . ?
 C29B C30B 1.543(5) . ?
 C30B H30B 0.9800 . ?
 C30B C31B 1.542(6) . ?
 C31B H31C 0.9700 . ?
 C31B H31D 0.9700 . ?
 C31B C32B 1.505(7) . ?
 C32B H32B 0.9800 . ?
 C32B C33B 1.544(7) . ?
 C32B C34B 1.543(9) . ?
 C33B H33D 0.9600 . ?
 C33B H33E 0.9600 . ?
 C33B H33F 0.9600 . ?
 C35B C36B 1.539(7) . ?
 C36B H36B 0.9800 . ?
 C36B C37B 1.511(6) . ?
 C37B H37D 0.9600 . ?
 C37B H37E 0.9600 . ?
 C37B H37F 0.9600 . ?
 C38B C39B 1.520(6) . ?
 C39B H39B 0.9800 . ?
 C39B C40B 1.526(6) . ?
 C40B H40C 0.9700 . ?
 C40B H40D 0.9700 . ?
 C40B C41B 1.514(6) . ?
 C41B C42B 1.381(7) . ?
 C41B C46B 1.407(7) . ?
 C42B H42B 0.9300 . ?
 C42B C43B 1.407(7) . ?
 C43B C44B 1.380(8) . ?
 C44B C45B 1.380(8) . ?
 C45B H45B 0.9300 . ?
 C45B C46B 1.387(8) . ?
 C46B H46B 0.9300 . ?
 C47B C48B 1.546(6) . ?
 C48B H48B 0.9800 . ?
 C48B C49B 1.524(6) . ?
 C49B H49C 0.9700 . ?
 C49B H49D 0.9700 . ?
 C49B C50B 1.531(7) . ?
 C50B H50B 0.9800 . ?
 C50B C51B 1.510(9) . ?
 C50B C52B 1.500(8) . ?
 C51B H51D 0.9600 . ?
 C51B H51E 0.9600 . ?
 C51B H51F 0.9600 . ?
 C52B H52D 0.9600 . ?
 C52B H52E 0.9600 . ?
 C52B H52F 0.9600 . ?
 C53B H53D 0.9600 . ?
 C53B H53E 0.9600 . ?
 C53B H53F 0.9600 . ?

loop_
  _geom_angle_atom_site_label_1
  _geom_angle_atom_site_label_2
  _geom_angle_atom_site_label_3
  _geom_angle
  _geom_angle_site_symmetry_1
  _geom_angle_site_symmetry_3
  _geom_angle_publ_flag
 C34A O6A H6A 109.5 . . ?
 C44A O11A H11A 109.5 . . ?
 C5A N1A C11A 107.4(4) . . ?
 C5A N1A C12A 126.3(5) . . ?
 C11A N1A C12A 126.3(5) . . ?
 C2A N2A H2A 118.9 . . ?
 C17A N2A H2A 118.9 . . ?
 C17A N2A C2A 122.2(4) . . ?
 C18A N3A H3A 117.7 . . ?
 C23A N3A H3A 117.7 . . ?
 C23A N3A C18A 124.6(5) . . ?
 C24A N4A H4A 118.0 . . ?
 C29A N4A H4A 118.0 . . ?
 C29A N4A C24A 123.9(5) . . ?
 C30A N5A C54A 116.2(5) . . ?
 C35A N5A C30A 127.1(4) . . ?
 C35A N5A C54A 115.8(4) . . ?
 C36A N6A H6AA 119.7 . . ?
 C38A N6A H6AA 119.7 . . ?
 C38A N6A C36A 120.5(5) . . ?
 O9A N7A O10A 123.7(5) . . ?
 O9A N7A C43A 122.5(6) . . ?
 O10A N7A C43A 113.7(6) . . ?
 C39A N8A H8A 120.1 . . ?
 C47A N8A H8A 120.1 . . ?
 C47A N8A C39A 119.7(4) . . ?
 C1A N9A C48A 126.1(4) . . ?
 C1A N9A C53A 116.8(4) . . ?
 C53A N9A C48A 117.0(4) . . ?
 O1A C1A N9A 120.6(5) . . ?
 O1A C1A C2A 115.7(5) . . ?
 N9A C1A C2A 123.7(4) . . ?
 N2A C2A C1A 107.2(4) . . ?
 N2A C2A H2AA 110.2 . . ?
 N2A C2A C3A 109.9(4) . . ?
 C1A C2A H2AA 110.2 . . ?
 C3A C2A C1A 109.0(4) . . ?
 C3A C2A H2AA 110.2 . . ?
 C2A C3A H3AA 108.4 . . ?
 C2A C3A H3AB 108.4 . . ?
 H3AA C3A H3AB 107.5 . . ?
 C4A C3A C2A 115.4(4) . . ?
 C4A C3A H3AA 108.4 . . ?
 C4A C3A H3AB 108.4 . . ?
 C5A C4A C3A 125.4(4) . . ?
 C5A C4A C6A 106.0(4) . . ?
 C6A C4A C3A 128.6(4) . . ?
 N1A C5A H5A 124.2 . . ?
 C4A C5A N1A 111.6(4) . . ?
 C4A C5A H5A 124.2 . . ?
 C7A C6A C4A 132.9(5) . . ?
 C7A C6A C11A 119.9(4) . . ?
 C11A C6A C4A 107.1(4) . . ?
 C6A C7A H7A 120.8 . . ?
 C8A C7A C6A 118.4(5) . . ?
 C8A C7A H7A 120.8 . . ?
 C7A C8A H8AA 119.6 . . ?
 C7A C8A C9A 120.8(5) . . ?
 C9A C8A H8AA 119.6 . . ?
 C8A C9A H9A 118.5 . . ?
 C10A C9A C8A 123.0(5) . . ?
 C10A C9A H9A 118.5 . . ?
 C9A C10A H10A 121.7 . . ?
 C9A C10A C11A 116.5(5) . . ?
 C11A C10A H10A 121.7 . . ?
 N1A C11A C6A 107.9(4) . . ?
 N1A C11A C10A 130.9(5) . . ?
 C10A C11A C6A 121.2(5) . . ?
 N1A C12A C15A 109.1(5) . . ?
 N1A C12A C16A 108.8(7) . . ?
 C13A C12A N1A 110.9(7) . . ?
 C13A C12A C15A 107.5(7) . . ?
 C13A C12A C16A 111.5(7) . . ?
 C16A C12A C15A 109.1(7) . . ?
 C12A C13A H13A 117.7 . . ?
 C14A C13A C12A 124.7(8) . . ?
 C14A C13A H13A 117.7 . . ?
 C13A C14A H14A 120.0 . . ?
 C13A C14A H14B 120.0 . . ?
 H14A C14A H14B 120.0 . . ?
 C12A C15A H15A 109.5 . . ?
 C12A C15A H15B 109.5 . . ?
 C12A C15A H15C 109.5 . . ?
 H15A C15A H15B 109.5 . . ?
 H15A C15A H15C 109.5 . . ?
 H15B C15A H15C 109.5 . . ?
 C12A C16A H16A 109.5 . . ?
 C12A C16A H16B 109.5 . . ?
 C12A C16A H16C 109.5 . . ?
 H16A C16A H16B 109.5 . . ?
 H16A C16A H16C 109.5 . . ?
 H16B C16A H16C 109.5 . . ?
 O2A C17A N2A 122.3(4) . . ?
 O2A C17A C18A 120.5(4) . . ?
 N2A C17A C18A 117.2(4) . . ?
 N3A C18A C17A 108.2(4) . . ?
 N3A C18A H18A 108.8 . . ?
 N3A C18A C19A 111.9(4) . . ?
 C17A C18A H18A 108.8 . . ?
 C17A C18A C19A 110.2(4) . . ?
 C19A C18A H18A 108.8 . . ?
 C18A C19A H19A 108.6 . . ?
 C18A C19A H19B 108.6 . . ?
 H19A C19A H19B 107.6 . . ?
 C20A C19A C18A 114.6(4) . . ?
 C20A C19A H19A 108.6 . . ?
 C20A C19A H19B 108.6 . . ?
 C19A C20A H20A 114.5 . . ?
 C21A C20A C19A 130.9(8) . . ?
 C21A C20A H20A 114.5 . . ?
 C20A C21A H21A 118.9 . . ?
 C20A C21A C22A 122.3(9) . . ?
 C22A C21A H21A 118.9 . . ?
 C21A C22A H22A 109.5 . . ?
 C21A C22A H22B 109.5 . . ?
 C21A C22A H22C 109.5 . . ?
 H22A C22A H22B 109.5 . . ?
 H22A C22A H22C 109.5 . . ?
 H22B C22A H22C 109.5 . . ?
 O3A C23A N3A 121.7(6) . . ?
 O3A C23A C24A 120.1(4) . . ?
 N3A C23A C24A 118.0(5) . . ?
 N4A C24A C23A 113.7(4) . . ?
 N4A C24A H24A 108.1 . . ?
 N4A C24A C25A 110.3(5) . . ?
 C23A C24A H24A 108.1 . . ?
 C23A C24A C25A 108.4(5) . . ?
 C25A C24A H24A 108.1 . . ?
 C24A C25A H25A 107.8 . . ?
 C24A C25A H25B 107.8 . . ?
 C24A C25A C26A 118.2(5) . . ?
 H25A C25A H25B 107.1 . . ?
 C26A C25A H25A 107.8 . . ?
 C26A C25A H25B 107.8 . . ?
 C25A C26A H26A 108.8 . . ?
 C27A C26A C25A 108.1(7) . . ?
 C27A C26A H26A 108.8 . . ?
 C28A C26A C25A 111.6(7) . . ?
 C28A C26A H26A 108.8 . . ?
 C28A C26A C27A 110.6(6) . . ?
 C26A C27A H27A 109.5 . . ?
 C26A C27A H27B 109.5 . . ?
 C26A C27A H27C 109.5 . . ?
 H27A C27A H27B 109.5 . . ?
 H27A C27A H27C 109.5 . . ?
 H27B C27A H27C 109.5 . . ?
 C26A C28A H28A 109.5 . . ?
 C26A C28A H28B 109.5 . . ?
 C26A C28A H28C 109.5 . . ?
 H28A C28A H28B 109.5 . . ?
 H28A C28A H28C 109.5 . . ?
 H28B C28A H28C 109.5 . . ?
 O4A C29A N4A 124.2(6) . . ?
 O4A C29A C30A 121.3(5) . . ?
 N4A C29A C30A 114.6(5) . . ?
 N5A C30A C29A 109.8(4) . . ?
 N5A C30A H30A 107.2 . . ?
 N5A C30A C31A 111.9(4) . . ?
 C29A C30A H30A 107.2 . . ?
 C29A C30A C31A 113.4(5) . . ?
 C31A C30A H30A 107.2 . . ?
 C30A C31A H31A 109.2 . . ?
 C30A C31A H31B 109.2 . . ?
 C30A C31A C32A 112.0(4) . . ?
 H31A C31A H31B 107.9 . . ?
 C32A C31A H31A 109.2 . . ?
 C32A C31A H31B 109.2 . . ?
 C31A C32A H32A 109.8 . . ?
 C33A C32A C31A 110.2(4) . . ?
 C33A C32A H32A 109.8 . . ?
 C34A C32A C31A 110.3(4) . . ?
 C34A C32A H32A 109.8 . . ?
 C34A C32A C33A 107.0(4) . . ?
 C32A C33A H33A 109.5 . . ?
 C32A C33A H33B 109.5 . . ?
 C32A C33A H33C 109.5 . . ?
 H33A C33A H33B 109.5 . . ?
 H33A C33A H33C 109.5 . . ?
 H33B C33A H33C 109.5 . . ?
 O5A C34A O6A 122.8(4) . . ?
 O5A C34A C32A 125.6(4) . . ?
 O6A C34A C32A 111.6(4) . . ?
 O7A C35A N5A 121.5(5) . . ?
 O7A C35A C36A 119.0(5) . . ?
 N5A C35A C36A 119.4(4) . . ?
 N6A C36A C35A 111.1(4) . . ?
 N6A C36A H36A 109.3 . . ?
 N6A C36A C37A 109.6(5) . . ?
 C35A C36A H36A 109.3 . . ?
 C37A C36A C35A 108.1(5) . . ?
 C37A C36A H36A 109.3 . . ?
 C36A C37A H37A 109.5 . . ?
 C36A C37A H37B 109.5 . . ?
 C36A C37A H37C 109.5 . . ?
 H37A C37A H37B 109.5 . . ?
 H37A C37A H37C 109.5 . . ?
 H37B C37A H37C 109.5 . . ?
 O8A C38A N6A 122.6(5) . . ?
 O8A C38A C39A 121.0(5) . . ?
 N6A C38A C39A 116.4(5) . . ?
 N8A C39A C38A 106.5(4) . . ?
 N8A C39A H39A 109.0 . . ?
 N8A C39A C40A 111.6(4) . . ?
 C38A C39A H39A 109.0 . . ?
 C38A C39A C40A 111.6(5) . . ?
 C40A C39A H39A 109.0 . . ?
 C39A C40A H40A 109.4 . . ?
 C39A C40A H40B 109.4 . . ?
 H40A C40A H40B 108.0 . . ?
 C41A C40A C39A 111.2(4) . . ?
 C41A C40A H40A 109.4 . . ?
 C41A C40A H40B 109.4 . . ?
 C42A C41A C40A 122.0(5) . . ?
 C42A C41A C46A 118.1(5) . . ?
 C46A C41A C40A 119.8(5) . . ?
 C41A C42A H42A 118.4 . . ?
 C41A C42A C43A 123.1(6) . . ?
 C43A C42A H42A 118.4 . . ?
 N7A C43A C42A 117.8(5) . . ?
 N7A C43A C44A 124.7(5) . . ?
 C44A C43A C42A 117.5(5) . . ?
 O11A C44A C43A 124.6(5) . . ?
 O11A C44A C45A 116.9(5) . . ?
 C45A C44A C43A 118.5(5) . . ?
 C44A C45A H45A 119.5 . . ?
 C46A C45A C44A 121.1(5) . . ?
 C46A C45A H45A 119.5 . . ?
 C41A C46A H46A 119.2 . . ?
 C45A C46A C41A 121.7(5) . . ?
 C45A C46A H46A 119.2 . . ?
 O12A C47A N8A 122.0(5) . . ?
 O12A C47A C48A 122.9(4) . . ?
 N8A C47A C48A 115.1(4) . . ?
 N9A C48A C47A 107.9(4) . . ?
 N9A C48A H48A 108.7 . . ?
 N9A C48A C49A 109.2(4) . . ?
 C47A C48A H48A 108.7 . . ?
 C47A C48A C49A 113.6(4) . . ?
 C49A C48A H48A 108.7 . . ?
 C48A C49A H49A 108.4 . . ?
 C48A C49A H49B 108.4 . . ?
 H49A C49A H49B 107.4 . . ?
 C50A C49A C48A 115.6(6) . . ?
 C50A C49A H49A 108.4 . . ?
 C50A C49A H49B 108.4 . . ?
 C49A C50A H50A 108.2 . . ?
 C49A C50A C52A 107.7(8) . . ?
 C51A C50A C49A 111.9(5) . . ?
 C51A C50A H50A 108.2 . . ?
 C51A C50A C52A 112.5(7) . . ?
 C52A C50A H50A 108.2 . . ?
 C50A C51A H51A 109.5 . . ?
 C50A C51A H51B 109.5 . . ?
 C50A C51A H51C 109.5 . . ?
 H51A C51A H51B 109.5 . . ?
 H51A C51A H51C 109.5 . . ?
 H51B C51A H51C 109.5 . . ?
 C50A C52A H52A 109.5 . . ?
 C50A C52A H52B 109.5 . . ?
 C50A C52A H52C 109.5 . . ?
 H52A C52A H52B 109.5 . . ?
 H52A C52A H52C 109.5 . . ?
 H52B C52A H52C 109.5 . . ?
 N9A C53A H53A 109.5 . . ?
 N9A C53A H53B 109.5 . . ?
 N9A C53A H53C 109.5 . . ?
 H53A C53A H53B 109.5 . . ?
 H53A C53A H53C 109.5 . . ?
 H53B C53A H53C 109.5 . . ?
 N5A C54A H54A 109.5 . . ?
 N5A C54A H54B 109.5 . . ?
 N5A C54A H54C 109.5 . . ?
 H54A C54A H54B 109.5 . . ?
 H54A C54A H54C 109.5 . . ?
 H54B C54A H54C 109.5 . . ?
 C34B O6B H6B 109.5 . . ?
 C44B O11B H11B 109.5 . . ?
 C4B N1B C11B 107.1(4) . . ?
 C4B N1B C12B 126.2(4) . . ?
 C11B N1B C12B 126.6(4) . . ?
 C2B N2B H2B 119.6 . . ?
 C17B N2B H2B 119.6 . . ?
 C17B N2B C2B 120.9(3) . . ?
 C18B N3B H3B 119.1 . . ?
 C23B N3B H3B 119.1 . . ?
 C23B N3B C18B 121.7(3) . . ?
 C24B N4B H4B 118.3 . . ?
 C29B N4B H4B 118.3 . . ?
 C29B N4B C24B 123.3(3) . . ?
 C54B N5B C30B 116.4(3) . . ?
 C35B N5B C54B 117.4(4) . . ?
 C35B N5B C30B 126.1(4) . . ?
 C36B N6B H6BA 119.5 . . ?
 C38B N6B H6BA 119.5 . . ?
 C38B N6B C36B 121.0(3) . . ?
 O9B N7B O10B 122.5(4) . . ?
 O9B N7B C43B 119.5(4) . . ?
 O10B N7B C43B 118.0(4) . . ?
 C39B N8B H8B 117.7 . . ?
 C47B N8B H8B 117.7 . . ?
 C47B N8B C39B 124.5(3) . . ?
 C1B N9B C48B 127.2(3) . . ?
 C1B N9B C53B 117.5(3) . . ?
 C53B N9B C48B 115.3(3) . . ?
 O1B C1B N9B 121.2(3) . . ?
 O1B C1B C2B 116.9(3) . . ?
 N9B C1B C2B 121.7(3) . . ?
 N2B C2B C1B 108.8(3) . . ?
 N2B C2B H2BA 110.1 . . ?
 N2B C2B C3B 109.8(3) . . ?
 C1B C2B H2BA 110.1 . . ?
 C3B C2B C1B 107.8(4) . . ?
 C3B C2B H2BA 110.1 . . ?
 C2B C3B H3BA 109.2 . . ?
 C2B C3B H3BB 109.2 . . ?
 H3BA C3B H3BB 107.9 . . ?
 C5B C3B C2B 112.2(3) . . ?
 C5B C3B H3BA 109.2 . . ?
 C5B C3B H3BB 109.2 . . ?
 N1B C4B H4BA 124.7 . . ?
 C5B C4B N1B 110.7(4) . . ?
 C5B C4B H4BA 124.7 . . ?
 C4B C5B C3B 127.3(5) . . ?
 C4B C5B C6B 106.3(4) . . ?
 C6B C5B C3B 126.3(5) . . ?
 C7B C6B C5B 132.6(5) . . ?
 C11B C6B C5B 107.4(4) . . ?
 C11B C6B C7B 120.0(5) . . ?
 C6B C7B H7B 121.0 . . ?
 C8B C7B C6B 118.0(7) . . ?
 C8B C7B H7B 121.0 . . ?
 C7B C8B H8BA 119.7 . . ?
 C7B C8B C9B 120.7(6) . . ?
 C9B C8B H8BA 119.7 . . ?
 C8B C9B H9B 118.8 . . ?
 C10B C9B C8B 122.4(6) . . ?
 C10B C9B H9B 118.8 . . ?
 C9B C10B H10B 121.1 . . ?
 C9B C10B C11B 117.8(6) . . ?
 C11B C10B H10B 121.1 . . ?
 N1B C11B C10B 130.4(5) . . ?
 C6B C11B N1B 108.5(4) . . ?
 C6B C11B C10B 121.1(5) . . ?
 N1B C12B C13B 106.5(5) . . ?
 N1B C12B C15B 110.6(5) . . ?
 N1B C12B C16B 110.2(5) . . ?
 C15B C12B C13B 112.1(5) . . ?
 C16B C12B C13B 108.5(7) . . ?
 C16B C12B C15B 109.0(6) . . ?
 C12B C13B H13B 117.1 . . ?
 C14B C13B C12B 125.8(7) . . ?
 C14B C13B H13B 117.1 . . ?
 C13B C14B H14C 120.0 . . ?
 C13B C14B H14D 120.0 . . ?
 H14C C14B H14D 120.0 . . ?
 C12B C15B H15D 109.5 . . ?
 C12B C15B H15E 109.5 . . ?
 C12B C15B H15F 109.5 . . ?
 H15D C15B H15E 109.5 . . ?
 H15D C15B H15F 109.5 . . ?
 H15E C15B H15F 109.5 . . ?
 C12B C16B H16D 109.5 . . ?
 C12B C16B H16E 109.5 . . ?
 C12B C16B H16F 109.5 . . ?
 H16D C16B H16E 109.5 . . ?
 H16D C16B H16F 109.5 . . ?
 H16E C16B H16F 109.5 . . ?
 O2B C17B N2B 121.0(4) . . ?
 O2B C17B C18B 120.0(4) . . ?
 N2B C17B C18B 118.9(3) . . ?
 N3B C18B C17B 106.7(3) . . ?
 N3B C18B H18B 109.5 . . ?
 N3B C18B C19B 112.3(4) . . ?
 C17B C18B H18B 109.5 . . ?
 C17B C18B C19B 109.3(3) . . ?
 C19B C18B H18B 109.5 . . ?
 C18B C19B H19C 109.0 . . ?
 C18B C19B H19D 109.0 . . ?
 H19C C19B H19D 107.8 . . ?
 C20B C19B C18B 112.8(4) . . ?
 C20B C19B H19C 109.0 . . ?
 C20B C19B H19D 109.0 . . ?
 C19B C20B H20B 117.8 . . ?
 C21B C20B C19B 124.4(5) . . ?
 C21B C20B H20B 117.8 . . ?
 C20B C21B H21B 117.1 . . ?
 C20B C21B C22B 125.8(5) . . ?
 C22B C21B H21B 117.1 . . ?
 N5B C54B H54D 109.5 . . ?
 N5B C54B H54E 109.5 . . ?
 N5B C54B H54F 109.5 . . ?
 H54D C54B H54E 109.5 . . ?
 H54D C54B H54F 109.5 . . ?
 H54E C54B H54F 109.5 . . ?
 C21B C22B H22D 109.5 . . ?
 C21B C22B H22E 109.5 . . ?
 C21B C22B H22F 109.5 . . ?
 H22D C22B H22E 109.5 . . ?
 H22D C22B H22F 109.5 . . ?
 H22E C22B H22F 109.5 . . ?
 O3B C23B N3B 123.0(4) . . ?
 O3B C23B C24B 117.6(4) . . ?
 N3B C23B C24B 119.2(3) . . ?
 N4B C24B C23B 114.2(3) . . ?
 N4B C24B H24B 107.7 . . ?
 N4B C24B C25B 111.6(3) . . ?
 C23B C24B H24B 107.7 . . ?
 C25B C24B C23B 107.8(3) . . ?
 C25B C24B H24B 107.7 . . ?
 C24B C25B H25C 108.3 . . ?
 C24B C25B H25D 108.3 . . ?
 H25C C25B H25D 107.4 . . ?
 C26B C25B C24B 116.0(4) . . ?
 C26B C25B H25C 108.3 . . ?
 C26B C25B H25D 108.3 . . ?
 C25B C26B H26B 107.4 . . ?
 C25B C26B C28B 109.5(4) . . ?
 C27B C26B C25B 111.9(4) . . ?
 C27B C26B H26B 107.4 . . ?
 C27B C26B C28B 112.9(5) . . ?
 C28B C26B H26B 107.4 . . ?
 C26B C27B H27D 109.5 . . ?
 C26B C27B H27E 109.5 . . ?
 C26B C27B H27F 109.5 . . ?
 H27D C27B H27E 109.5 . . ?
 H27D C27B H27F 109.5 . . ?
 H27E C27B H27F 109.5 . . ?
 C26B C28B H28D 109.5 . . ?
 C26B C28B H28E 109.5 . . ?
 C26B C28B H28F 109.5 . . ?
 H28D C28B H28E 109.5 . . ?
 H28D C28B H28F 109.5 . . ?
 H28E C28B H28F 109.5 . . ?
 O4B C29B N4B 124.1(4) . . ?
 O4B C29B C30B 121.9(4) . . ?
 N4B C29B C30B 114.0(3) . . ?
 N5B C30B C29B 109.2(3) . . ?
 N5B C30B H30B 107.9 . . ?
 N5B C30B C31B 109.9(3) . . ?
 C29B C30B H30B 107.9 . . ?
 C31B C30B C29B 113.9(3) . . ?
 C31B C30B H30B 107.9 . . ?
 C30B C31B H31C 108.3 . . ?
 C30B C31B H31D 108.3 . . ?
 H31C C31B H31D 107.4 . . ?
 C32B C31B C30B 115.9(4) . . ?
 C32B C31B H31C 108.3 . . ?
 C32B C31B H31D 108.3 . . ?
 C31B C32B H32B 108.1 . . ?
 C31B C32B C33B 110.4(5) . . ?
 C31B C32B C34B 114.5(4) . . ?
 C33B C32B H32B 108.1 . . ?
 C34B C32B H32B 108.1 . . ?
 C34B C32B C33B 107.5(4) . . ?
 C32B C33B H33D 109.5 . . ?
 C32B C33B H33E 109.5 . . ?
 C32B C33B H33F 109.5 . . ?
 H33D C33B H33E 109.5 . . ?
 H33D C33B H33F 109.5 . . ?
 H33E C33B H33F 109.5 . . ?
 O5B C34B O6B 123.6(6) . . ?
 O5B C34B C32B 122.0(5) . . ?
 O6B C34B C32B 114.4(6) . . ?
 O7B C35B N5B 120.1(4) . . ?
 O7B C35B C36B 119.0(4) . . ?
 N5B C35B C36B 120.9(4) . . ?
 N6B C36B C35B 109.2(4) . . ?
 N6B C36B H36B 109.6 . . ?
 N6B C36B C37B 109.7(3) . . ?
 C35B C36B H36B 109.6 . . ?
 C37B C36B C35B 108.9(4) . . ?
 C37B C36B H36B 109.6 . . ?
 C36B C37B H37D 109.5 . . ?
 C36B C37B H37E 109.5 . . ?
 C36B C37B H37F 109.5 . . ?
 H37D C37B H37E 109.5 . . ?
 H37D C37B H37F 109.5 . . ?
 H37E C37B H37F 109.5 . . ?
 O8B C38B N6B 122.3(4) . . ?
 O8B C38B C39B 120.1(4) . . ?
 N6B C38B C39B 117.6(3) . . ?
 N8B C39B C38B 107.5(3) . . ?
 N8B C39B H39B 109.7 . . ?
 N8B C39B C40B 109.9(3) . . ?
 C38B C39B H39B 109.7 . . ?
 C38B C39B C40B 110.5(3) . . ?
 C40B C39B H39B 109.7 . . ?
 C39B C40B H40C 108.9 . . ?
 C39B C40B H40D 108.9 . . ?
 H40C C40B H40D 107.7 . . ?
 C41B C40B C39B 113.2(3) . . ?
 C41B C40B H40C 108.9 . . ?
 C41B C40B H40D 108.9 . . ?
 C42B C41B C40B 120.6(4) . . ?
 C42B C41B C46B 116.9(4) . . ?
 C46B C41B C40B 122.5(4) . . ?
 C41B C42B H42B 119.5 . . ?
 C41B C42B C43B 121.0(5) . . ?
 C43B C42B H42B 119.5 . . ?
 C42B C43B N7B 116.5(4) . . ?
 C44B C43B N7B 122.7(4) . . ?
 C44B C43B C42B 120.8(4) . . ?
 O11B C44B C43B 124.8(5) . . ?
 O11B C44B C45B 116.1(5) . . ?
 C45B C44B C43B 119.1(5) . . ?
 C44B C45B H45B 120.0 . . ?
 C44B C45B C46B 119.9(5) . . ?
 C46B C45B H45B 120.0 . . ?
 C41B C46B H46B 118.9 . . ?
 C45B C46B C41B 122.2(5) . . ?
 C45B C46B H46B 118.9 . . ?
 O12B C47B N8B 123.9(4) . . ?
 O12B C47B C48B 122.0(4) . . ?
 N8B C47B C48B 114.1(3) . . ?
 N9B C48B C47B 107.3(3) . . ?
 N9B C48B H48B 108.5 . . ?
 N9B C48B C49B 110.7(3) . . ?
 C47B C48B H48B 108.5 . . ?
 C49B C48B C47B 113.0(3) . . ?
 C49B C48B H48B 108.5 . . ?
 C48B C49B H49C 108.1 . . ?
 C48B C49B H49D 108.1 . . ?
 C48B C49B C50B 116.9(4) . . ?
 H49C C49B H49D 107.3 . . ?
 C50B C49B H49C 108.1 . . ?
 C50B C49B H49D 108.1 . . ?
 C49B C50B H50B 108.9 . . ?
 C51B C50B C49B 109.0(5) . . ?
 C51B C50B H50B 108.9 . . ?
 C52B C50B C49B 112.6(4) . . ?
 C52B C50B H50B 108.9 . . ?
 C52B C50B C51B 108.5(6) . . ?
 C50B C51B H51D 109.5 . . ?
 C50B C51B H51E 109.5 . . ?
 C50B C51B H51F 109.5 . . ?
 H51D C51B H51E 109.5 . . ?
 H51D C51B H51F 109.5 . . ?
 H51E C51B H51F 109.5 . . ?
 C50B C52B H52D 109.5 . . ?
 C50B C52B H52E 109.5 . . ?
 C50B C52B H52F 109.5 . . ?
 H52D C52B H52E 109.5 . . ?
 H52D C52B H52F 109.5 . . ?
 H52E C52B H52F 109.5 . . ?
 N9B C53B H53D 109.5 . . ?
 N9B C53B H53E 109.5 . . ?
 N9B C53B H53F 109.5 . . ?
 H53D C53B H53E 109.5 . . ?
 H53D C53B H53F 109.5 . . ?
 H53E C53B H53F 109.5 . . ?

loop_
  _geom_hbond_atom_site_label_D
  _geom_hbond_atom_site_label_H
  _geom_hbond_atom_site_label_A
  _geom_hbond_distance_DH
  _geom_hbond_distance_HA
  _geom_hbond_distance_DA
  _geom_hbond_angle_DHA
  _geom_hbond_site_symmetry_A
 O6A H6A O1B 0.82 1.81 2.626(4) 175.0 3_655
 O11A H11A O10A 0.82 1.89 2.583(7) 141.1 .
 N2A H2A O7A 0.86 2.07 2.874(5) 156.2 3_655
 N4A H4A O8A 0.86 2.00 2.828(6) 159.9 .
 N8A H8A O2A 0.86 1.99 2.782(5) 152.0 .
 O11B H11B O10B 0.82 2.06 2.617(6) 125.2 .
 N4B H4B O8B 0.86 1.93 2.767(4) 163.7 .
 N6B H6BA O3B 0.86 2.04 2.880(4) 166.7 4_455
 N8B H8B O2B 0.86 1.97 2.742(4) 149.1 .

loop_
  _geom_torsion_atom_site_label_1
  _geom_torsion_atom_site_label_2
  _geom_torsion_atom_site_label_3
  _geom_torsion_atom_site_label_4
  _geom_torsion
  _geom_torsion_site_symmetry_1
  _geom_torsion_site_symmetry_2
  _geom_torsion_site_symmetry_3
  _geom_torsion_site_symmetry_4
  _geom_torsion_publ_flag
 O1A C1A C2A N2A -60.6(5) . . . . ?
 O1A C1A C2A C3A 58.3(5) . . . . ?
 O2A C17A C18A N3A -4.1(5) . . . . ?
 O2A C17A C18A C19A 118.5(5) . . . . ?
 O3A C23A C24A N4A 140.0(5) . . . . ?
 O3A C23A C24A C25A -97.0(6) . . . . ?
 O4A C29A C30A N5A -127.6(5) . . . . ?
 O4A C29A C30A C31A -1.7(7) . . . . ?
 O7A C35A C36A N6A -40.5(7) . . . . ?
 O7A C35A C36A C37A 79.9(6) . . . . ?
 O8A C38A C39A N8A -86.5(6) . . . . ?
 O8A C38A C39A C40A 35.6(7) . . . . ?
 O9A N7A C43A C42A 3.2(7) . . . . ?
 O9A N7A C43A C44A -178.0(5) . . . . ?
 O10A N7A C43A C42A -177.7(4) . . . . ?
 O10A N7A C43A C44A 1.1(7) . . . . ?
 O11A C44A C45A C46A 177.4(5) . . . . ?
 O12A C47A C48A N9A -94.0(6) . . . . ?
 O12A C47A C48A C49A 27.2(8) . . . . ?
 N1A C12A C13A C14A 20.0(12) . . . . ?
 N2A C2A C3A C4A 167.0(4) . . . . ?
 N2A C17A C18A N3A 175.7(4) . . . . ?
 N2A C17A C18A C19A -61.7(5) . . . . ?
 N3A C18A C19A C20A 57.7(6) . . . . ?
 N3A C23A C24A N4A -45.7(6) . . . . ?
 N3A C23A C24A C25A 77.3(5) . . . . ?
 N4A C24A C25A C26A -54.4(7) . . . . ?
 N4A C29A C30A N5A 53.4(6) . . . . ?
 N4A C29A C30A C31A 179.3(4) . . . . ?
 N5A C30A C31A C32A -161.4(4) . . . . ?
 N5A C35A C36A N6A 143.1(5) . . . . ?
 N5A C35A C36A C37A -96.5(6) . . . . ?
 N6A C38A C39A N8A 91.1(5) . . . . ?
 N6A C38A C39A C40A -146.8(5) . . . . ?
 N7A C43A C44A O11A 3.1(8) . . . . ?
 N7A C43A C44A C45A -179.1(4) . . . . ?
 N8A C39A C40A C41A -147.3(4) . . . . ?
 N8A C47A C48A N9A 84.4(5) . . . . ?
 N8A C47A C48A C49A -154.5(5) . . . . ?
 N9A C1A C2A N2A 120.2(5) . . . . ?
 N9A C1A C2A C3A -120.9(5) . . . . ?
 N9A C48A C49A C50A 178.9(5) . . . . ?
 C1A N9A C48A C47A -124.0(5) . . . . ?
 C1A N9A C48A C49A 112.2(5) . . . . ?
 C1A C2A C3A C4A 49.8(5) . . . . ?
 C2A N2A C17A O2A -12.4(6) . . . . ?
 C2A N2A C17A C18A 167.8(4) . . . . ?
 C2A C3A C4A C5A -94.2(6) . . . . ?
 C2A C3A C4A C6A 82.7(6) . . . . ?
 C3A C4A C5A N1A 177.3(5) . . . . ?
 C3A C4A C6A C7A 5.5(9) . . . . ?
 C3A C4A C6A C11A -177.5(5) . . . . ?
 C4A C6A C7A C8A 176.9(6) . . . . ?
 C4A C6A C11A N1A 0.4(6) . . . . ?
 C4A C6A C11A C10A -179.8(5) . . . . ?
 C5A N1A C11A C6A -0.5(6) . . . . ?
 C5A N1A C11A C10A 179.7(6) . . . . ?
 C5A N1A C12A C13A -119.1(7) . . . . ?
 C5A N1A C12A C15A -0.9(11) . . . . ?
 C5A N1A C12A C16A 118.0(7) . . . . ?
 C5A C4A C6A C7A -177.2(6) . . . . ?
 C5A C4A C6A C11A -0.1(6) . . . . ?
 C6A C4A C5A N1A -0.2(7) . . . . ?
 C6A C7A C8A C9A 2.4(9) . . . . ?
 C7A C6A C11A N1A 177.9(5) . . . . ?
 C7A C6A C11A C10A -2.2(8) . . . . ?
 C7A C8A C9A C10A -3.0(10) . . . . ?
 C8A C9A C10A C11A 0.9(9) . . . . ?
 C9A C10A C11A N1A -178.5(6) . . . . ?
 C9A C10A C11A C6A 1.7(8) . . . . ?
 C11A N1A C5A C4A 0.4(7) . . . . ?
 C11A N1A C12A C13A 58.1(10) . . . . ?
 C11A N1A C12A C15A 176.3(7) . . . . ?
 C11A N1A C12A C16A -64.8(8) . . . . ?
 C11A C6A C7A C8A 0.2(8) . . . . ?
 C12A N1A C5A C4A 178.1(6) . . . . ?
 C12A N1A C11A C6A -178.2(6) . . . . ?
 C12A N1A C11A C10A 2.0(10) . . . . ?
 C15A C12A C13A C14A -99.2(9) . . . . ?
 C16A C12A C13A C14A 141.3(9) . . . . ?
 C17A N2A C2A C1A -79.7(5) . . . . ?
 C17A N2A C2A C3A 162.0(4) . . . . ?
 C17A C18A C19A C20A -62.7(6) . . . . ?
 C18A N3A C23A O3A 2.4(7) . . . . ?
 C18A N3A C23A C24A -171.8(4) . . . . ?
 C18A C19A C20A C21A 128.8(7) . . . . ?
 C19A C20A C21A C22A 169.5(7) . . . . ?
 C23A N3A C18A C17A -167.0(4) . . . . ?
 C23A N3A C18A C19A 71.5(6) . . . . ?
 C23A C24A C25A C26A -179.5(5) . . . . ?
 C24A N4A C29A O4A 1.7(8) . . . . ?
 C24A N4A C29A C30A -179.3(5) . . . . ?
 C24A C25A C26A C27A -174.9(6) . . . . ?
 C24A C25A C26A C28A -53.1(8) . . . . ?
 C29A N4A C24A C23A -98.5(6) . . . . ?
 C29A N4A C24A C25A 139.5(5) . . . . ?
 C29A C30A C31A C32A 73.8(5) . . . . ?
 C30A N5A C35A O7A 167.1(5) . . . . ?
 C30A N5A C35A C36A -16.6(8) . . . . ?
 C30A C31A C32A C33A -175.2(5) . . . . ?
 C30A C31A C32A C34A 66.8(6) . . . . ?
 C31A C32A C34A O5A 23.3(6) . . . . ?
 C31A C32A C34A O6A -160.1(4) . . . . ?
 C33A C32A C34A O5A -96.5(6) . . . . ?
 C33A C32A C34A O6A 80.1(5) . . . . ?
 C35A N5A C30A C29A -107.3(6) . . . . ?
 C35A N5A C30A C31A 125.9(5) . . . . ?
 C36A N6A C38A O8A 9.0(8) . . . . ?
 C36A N6A C38A C39A -168.5(4) . . . . ?
 C38A N6A C36A C35A -67.3(7) . . . . ?
 C38A N6A C36A C37A 173.2(5) . . . . ?
 C38A C39A C40A C41A 93.6(5) . . . . ?
 C39A N8A C47A O12A 7.1(8) . . . . ?
 C39A N8A C47A C48A -171.3(4) . . . . ?
 C39A C40A C41A C42A -111.5(6) . . . . ?
 C39A C40A C41A C46A 69.6(6) . . . . ?
 C40A C41A C42A C43A -179.2(4) . . . . ?
 C40A C41A C46A C45A 178.3(5) . . . . ?
 C41A C42A C43A N7A 179.6(4) . . . . ?
 C41A C42A C43A C44A 0.8(7) . . . . ?
 C42A C41A C46A C45A -0.8(7) . . . . ?
 C42A C43A C44A O11A -178.1(5) . . . . ?
 C42A C43A C44A C45A -0.3(6) . . . . ?
 C43A C44A C45A C46A -0.6(7) . . . . ?
 C44A C45A C46A C41A 1.2(7) . . . . ?
 C46A C41A C42A C43A -0.2(7) . . . . ?
 C47A N8A C39A C38A -158.1(5) . . . . ?
 C47A N8A C39A C40A 79.8(6) . . . . ?
 C47A C48A C49A C50A 58.4(7) . . . . ?
 C48A N9A C1A O1A -176.4(4) . . . . ?
 C48A N9A C1A C2A 2.7(7) . . . . ?
 C48A C49A C50A C51A 55.9(8) . . . . ?
 C48A C49A C50A C52A -180.0(6) . . . . ?
 C53A N9A C1A O1A 0.1(7) . . . . ?
 C53A N9A C1A C2A 179.3(4) . . . . ?
 C53A N9A C48A C47A 59.5(5) . . . . ?
 C53A N9A C48A C49A -64.4(6) . . . . ?
 C54A N5A C30A C29A 61.6(6) . . . . ?
 C54A N5A C30A C31A -65.1(6) . . . . ?
 C54A N5A C35A O7A -1.9(8) . . . . ?
 C54A N5A C35A C36A 174.4(5) . . . . ?
 O1B C1B C2B N2B -61.9(5) . . . . ?
 O1B C1B C2B C3B 57.1(5) . . . . ?
 O2B C17B C18B N3B -12.6(5) . . . . ?
 O2B C17B C18B C19B 109.0(4) . . . . ?
 O3B C23B C24B N4B 159.8(3) . . . . ?
 O3B C23B C24B C25B -75.6(4) . . . . ?
 O4B C29B C30B N5B -118.7(4) . . . . ?
 O4B C29B C30B C31B 4.6(6) . . . . ?
 O7B C35B C36B N6B -60.9(5) . . . . ?
 O7B C35B C36B C37B 58.9(5) . . . . ?
 O8B C38B C39B N8B -67.6(5) . . . . ?
 O8B C38B C39B C40B 52.2(5) . . . . ?
 O9B N7B C43B C42B -8.8(6) . . . . ?
 O9B N7B C43B C44B 172.7(4) . . . . ?
 O10B N7B C43B C42B 172.0(4) . . . . ?
 O10B N7B C43B C44B -6.5(6) . . . . ?
 O11B C44B C45B C46B 179.2(5) . . . . ?
 O12B C47B C48B N9B -122.4(4) . . . . ?
 O12B C47B C48B C49B 0.0(5) . . . . ?
 N1B C4B C5B C3B 176.1(4) . . . . ?
 N1B C4B C5B C6B -0.4(5) . . . . ?
 N1B C12B C13B C14B 126.8(8) . . . . ?
 N2B C2B C3B C5B 178.1(4) . . . . ?
 N2B C17B C18B N3B 169.9(3) . . . . ?
 N2B C17B C18B C19B -68.5(5) . . . . ?
 N3B C18B C19B C20B 55.5(5) . . . . ?
 N3B C23B C24B N4B -24.8(5) . . . . ?
 N3B C23B C24B C25B 99.8(4) . . . . ?
 N4B C24B C25B C26B -59.2(5) . . . . ?
 N4B C29B C30B N5B 61.3(5) . . . . ?
 N4B C29B C30B C31B -175.4(4) . . . . ?
 N5B C30B C31B C32B -162.3(4) . . . . ?
 N5B C35B C36B N6B 121.3(4) . . . . ?
 N5B C35B C36B C37B -118.8(4) . . . . ?
 N6B C38B C39B N8B 111.8(4) . . . . ?
 N6B C38B C39B C40B -128.4(4) . . . . ?
 N7B C43B C44B O11B -1.7(7) . . . . ?
 N7B C43B C44B C45B -179.7(5) . . . . ?
 N8B C39B C40B C41B 178.9(3) . . . . ?
 N8B C47B C48B N9B 56.1(4) . . . . ?
 N8B C47B C48B C49B 178.5(3) . . . . ?
 N9B C1B C2B N2B 122.1(4) . . . . ?
 N9B C1B C2B C3B -118.9(4) . . . . ?
 N9B C48B C49B C50B -169.2(4) . . . . ?
 C1B N9B C48B C47B -126.7(4) . . . . ?
 C1B N9B C48B C49B 109.5(4) . . . . ?
 C1B C2B C3B C5B 59.7(5) . . . . ?
 C2B N2B C17B O2B -4.1(6) . . . . ?
 C2B N2B C17B C18B 173.3(3) . . . . ?
 C2B C3B C5B C4B -85.3(6) . . . . ?
 C2B C3B C5B C6B 90.6(6) . . . . ?
 C3B C5B C6B C7B 2.0(9) . . . . ?
 C3B C5B C6B C11B -175.4(4) . . . . ?
 C4B N1B C11B C6B 1.3(6) . . . . ?
 C4B N1B C11B C10B -179.0(5) . . . . ?
 C4B N1B C12B C13B 113.4(6) . . . . ?
 C4B N1B C12B C15B -124.6(6) . . . . ?
 C4B N1B C12B C16B -4.1(9) . . . . ?
 C4B C5B C6B C7B 178.6(6) . . . . ?
 C4B C5B C6B C11B 1.2(5) . . . . ?
 C5B C6B C7B C8B -177.4(6) . . . . ?
 C5B C6B C11B N1B -1.5(5) . . . . ?
 C5B C6B C11B C10B 178.8(4) . . . . ?
 C6B C7B C8B C9B -1.1(10) . . . . ?
 C7B C6B C11B N1B -179.3(5) . . . . ?
 C7B C6B C11B C10B 1.0(8) . . . . ?
 C7B C8B C9B C10B 1.9(11) . . . . ?
 C8B C9B C10B C11B -1.2(9) . . . . ?
 C9B C10B C11B N1B -179.8(5) . . . . ?
 C9B C10B C11B C6B -0.2(8) . . . . ?
 C11B N1B C4B C5B -0.6(6) . . . . ?
 C11B N1B C12B C13B -60.6(7) . . . . ?
 C11B N1B C12B C15B 61.4(7) . . . . ?
 C11B N1B C12B C16B -178.1(7) . . . . ?
 C11B C6B C7B C8B -0.3(8) . . . . ?
 C12B N1B C4B C5B -175.6(5) . . . . ?
 C12B N1B C11B C6B 176.3(5) . . . . ?
 C12B N1B C11B C10B -4.0(9) . . . . ?
 C15B C12B C13B C14B 5.8(11) . . . . ?
 C16B C12B C13B C14B -114.6(9) . . . . ?
 C17B N2B C2B C1B -67.1(5) . . . . ?
 C17B N2B C2B C3B 175.2(4) . . . . ?
 C17B C18B C19B C20B -62.7(5) . . . . ?
 C18B N3B C23B O3B 0.1(6) . . . . ?
 C18B N3B C23B C24B -175.0(3) . . . . ?
 C18B C19B C20B C21B 112.5(5) . . . . ?
 C19B C20B C21B C22B 179.6(4) . . . . ?
 C54B N5B C30B C29B 55.2(5) . . . . ?
 C54B N5B C30B C31B -70.3(5) . . . . ?
 C54B N5B C35B O7B -8.4(6) . . . . ?
 C54B N5B C35B C36B 169.3(4) . . . . ?
 C23B N3B C18B C17B -177.1(3) . . . . ?
 C23B N3B C18B C19B 63.2(5) . . . . ?
 C23B C24B C25B C26B 174.7(4) . . . . ?
 C24B N4B C29B O4B 4.3(7) . . . . ?
 C24B N4B C29B C30B -175.7(4) . . . . ?
 C24B C25B C26B C27B -52.0(6) . . . . ?
 C24B C25B C26B C28B -178.0(4) . . . . ?
 C29B N4B C24B C23B -111.0(4) . . . . ?
 C29B N4B C24B C25B 126.5(4) . . . . ?
 C29B C30B C31B C32B 74.8(5) . . . . ?
 C30B N5B C35B O7B 176.6(4) . . . . ?
 C30B N5B C35B C36B -5.6(6) . . . . ?
 C30B C31B C32B C33B -178.8(4) . . . . ?
 C30B C31B C32B C34B 59.7(5) . . . . ?
 C31B C32B C34B O5B -151.8(5) . . . . ?
 C31B C32B C34B O6B 30.1(6) . . . . ?
 C33B C32B C34B O5B 85.2(6) . . . . ?
 C33B C32B C34B O6B -93.0(5) . . . . ?
 C35B N5B C30B C29B -129.8(4) . . . . ?
 C35B N5B C30B C31B 104.7(5) . . . . ?
 C36B N6B C38B O8B 5.3(7) . . . . ?
 C36B N6B C38B C39B -174.1(4) . . . . ?
 C38B N6B C36B C35B -69.5(5) . . . . ?
 C38B N6B C36B C37B 171.2(4) . . . . ?
 C38B C39B C40B C41B 60.4(4) . . . . ?
 C39B N8B C47B O12B -2.2(7) . . . . ?
 C39B N8B C47B C48B 179.3(3) . . . . ?
 C39B C40B C41B C42B 102.7(5) . . . . ?
 C39B C40B C41B C46B -76.5(5) . . . . ?
 C40B C41B C42B C43B 178.3(4) . . . . ?
 C40B C41B C46B C45B -179.0(5) . . . . ?
 C41B C42B C43B N7B -177.8(4) . . . . ?
 C41B C42B C43B C44B 0.7(7) . . . . ?
 C42B C41B C46B C45B 1.7(8) . . . . ?
 C42B C43B C44B O11B 179.9(5) . . . . ?
 C42B C43B C44B C45B 1.9(7) . . . . ?
 C43B C44B C45B C46B -2.6(9) . . . . ?
 C44B C45B C46B C41B 0.8(9) . . . . ?
 C46B C41B C42B C43B -2.4(6) . . . . ?
 C47B N8B C39B C38B -104.2(4) . . . . ?
 C47B N8B C39B C40B 135.5(4) . . . . ?
 C47B C48B C49B C50B 70.4(5) . . . . ?
 C48B N9B C1B O1B 177.4(4) . . . . ?
 C48B N9B C1B C2B -6.8(6) . . . . ?
 C48B C49B C50B C51B -173.9(5) . . . . ?
 C48B C49B C50B C52B 65.6(6) . . . . ?
 C53B N9B C1B O1B -2.5(6) . . . . ?
 C53B N9B C1B C2B 173.3(4) . . . . ?
 C53B N9B C48B C47B 53.2(4) . . . . ?
 C53B N9B C48B C49B -70.6(4) . . . . ?

_shelx_res_file
;
    gc_8054_d_141114_sq.res created by SHELXL-2014/7

TITL gc_8054_d_141114_a.res in P2(1)2(1)2(1)
REM Old TITL gc_8054_d_141114 in P212121 #19
CELL 1.54184 17.106321 18.520804 39.23203 90 90 90
ZERR 8 0.000116 0.000207 0.000265 0 0 0
LATT -1
SYMM 0.5-X,-Y,0.5+Z
SYMM -X,0.5+Y,0.5-Z
SYMM 0.5+X,0.5-Y,-Z
SFAC C H N O
UNIT 432 600 72 96
EQIV $1 1-X,0.5+Y,0.5-Z
EQIV $2 -0.5+X,0.5-Y,-Z

L.S. 10 0 113
PLAN  20
HTAB O6A O1B_$1
HTAB O11A O10A
HTAB N2A O7A_$1
HTAB N4A O8A
HTAB N8A O2A
HTAB O11B O10B
HTAB N4B O8B
HTAB N6B O3B_$2
HTAB N8B O2B
BOND $H
MORE -1
CONF
ABIN
fmap 2
acta
SHEL 999 0.835
OMIT 2 0 18
OMIT 3 0 1
REM <olex2.extras>
REM <HklSrc "%.\\gc_8054_d_141114_sq.hkl">
REM </olex2.extras>

WGHT    0.133700    3.225600
FVAR       2.35776
O1A   4    0.245312    0.455892    0.200743    11.00000    0.06683    0.08184 =
         0.03456    0.00519    0.00175   -0.00112
O2A   4    0.427824    0.395941    0.264319    11.00000    0.04429    0.05114 =
         0.03984    0.00201    0.00079   -0.00975
O3A   4    0.662760    0.486667    0.214722    11.00000    0.04922    0.09831 =
         0.05651    0.00501    0.00684   -0.02465
O4A   4    0.779549    0.386742    0.294921    11.00000    0.04201    0.11766 =
         0.04846   -0.01613    0.00950   -0.01000
O5A   4    0.621802    0.330777    0.397169    11.00000    0.06397    0.04304 =
         0.04408    0.00159    0.01319    0.00150
O6A   4    0.629825    0.451298    0.393410    11.00000    0.05753    0.04520 =
         0.03870   -0.00520    0.00617    0.00407
AFIX 147
H6A   2    0.596056    0.450548    0.408240    11.00000   -1.50000
AFIX   0
O7A   4    0.642579    0.119763    0.298328    11.00000    0.06409    0.06640 =
         0.05544   -0.02054   -0.00383    0.01019
O8A   4    0.539640    0.253522    0.260909    11.00000    0.04951    0.06526 =
         0.06581   -0.00933   -0.01250   -0.00199
O9A   4    0.639969    0.044270    0.168451    11.00000    0.06041    0.10740 =
         0.07642    0.00026    0.00947   -0.00663
O10A  4    0.593099   -0.061195    0.157325    11.00000    0.10300    0.08784 =
         0.07746   -0.00732    0.01999    0.03143
O11A  4    0.450458   -0.091689    0.173475    11.00000    0.06985    0.05345 =
         0.06717    0.01036   -0.01433    0.00552
AFIX 147
H11A  2    0.495403   -0.102954    0.168523    11.00000   -1.50000
AFIX   0
O12A  4    0.251882    0.192503    0.254241    11.00000    0.05001    0.05455 =
         0.08478   -0.01765    0.00080   -0.01478
N1A   3    0.026773    0.508928    0.253286    11.00000    0.05240    0.07552 =
         0.04699    0.00571    0.00401    0.00281
N2A   3    0.367781    0.495351    0.245234    11.00000    0.03955    0.05027 =
         0.04080    0.00917    0.00618   -0.00788
AFIX  43
H2A   2    0.374051    0.537609    0.236570    11.00000   -1.20000
AFIX   0
N3A   3    0.563067    0.421588    0.235617    11.00000    0.03822    0.06315 =
         0.03335   -0.00543    0.00279   -0.00887
AFIX  43
H3A   2    0.549643    0.382312    0.245741    11.00000   -1.20000
AFIX   0
N4A   3    0.681574    0.330957    0.266238    11.00000    0.04307    0.08354 =
         0.03898   -0.01585    0.00305    0.00224
AFIX  43
H4A   2    0.644264    0.300017    0.267825    11.00000   -1.20000
AFIX   0
N5A   3    0.701649    0.221060    0.315631    11.00000    0.04376    0.07467 =
         0.05033   -0.02828   -0.00280    0.02066
N6A   3    0.495447    0.184607    0.303973    11.00000    0.04878    0.06331 =
         0.04725   -0.00919   -0.01236    0.00301
AFIX  43
H6AA  2    0.461859    0.153074    0.310640    11.00000   -1.20000
AFIX   0
N7A   3    0.588415    0.004661    0.168334    11.00000    0.05624    0.09686 =
         0.04213    0.00129    0.00275    0.01960
N8A   3    0.359746    0.259499    0.264381    11.00000    0.04444    0.04758 =
         0.07248    0.00044   -0.01521   -0.00837
AFIX  43
H8A   2    0.378816    0.299541    0.271734    11.00000   -1.20000
AFIX   0
N9A   3    0.231470    0.358893    0.234278    11.00000    0.04429    0.05486 =
         0.04051   -0.00570   -0.00386   -0.01047
C1A   1    0.253896    0.426617    0.229257    11.00000    0.03593    0.06446 =
         0.03380    0.00353    0.00277   -0.00060
C2A   1    0.290221    0.474245    0.257078    11.00000    0.03983    0.05266 =
         0.03159    0.00730    0.00287   -0.00449
AFIX  13
H2AA  2    0.294228    0.447315    0.278509    11.00000   -1.20000
AFIX   0
C3A   1    0.239756    0.540778    0.261917    11.00000    0.04734    0.05615 =
         0.04255    0.00787    0.00455   -0.00327
AFIX  23
H3AA  2    0.258590    0.566868    0.281721    11.00000   -1.20000
H3AB  2    0.246546    0.571951    0.242271    11.00000   -1.20000
AFIX   0
C4A   1    0.153922    0.526602    0.266492    11.00000    0.04854    0.04691 =
         0.04221    0.00285    0.00869    0.00225
C5A   1    0.099936    0.527054    0.241295    11.00000    0.05199    0.07006 =
         0.04208    0.01019    0.00647    0.00101
AFIX  43
H5A   2    0.110835    0.538215    0.218676    11.00000   -1.20000
AFIX   0
C6A   1    0.112552    0.506912    0.297065    11.00000    0.04759    0.04550 =
         0.04369    0.00315    0.00956    0.00574
C7A   1    0.135555    0.500132    0.331194    11.00000    0.04879    0.07056 =
         0.04255   -0.00032    0.00532   -0.00043
AFIX  43
H7A   2    0.187414    0.506932    0.337545    11.00000   -1.20000
AFIX   0
C8A   1    0.079511    0.483145    0.355136    11.00000    0.06103    0.08923 =
         0.04045    0.00243    0.00988    0.00152
AFIX  43
H8AA  2    0.093356    0.480187    0.378017    11.00000   -1.20000
AFIX   0
C9A   1    0.002935    0.470448    0.345537    11.00000    0.04961    0.07034 =
         0.04890    0.00368    0.01729    0.00991
AFIX  43
H9A   2   -0.032808    0.456868    0.362208    11.00000   -1.20000
AFIX   0
C10A  1   -0.022824    0.477001    0.312391    11.00000    0.04632    0.06437 =
         0.05857   -0.00199    0.01722    0.01274
AFIX  43
H10A  2   -0.074739    0.468900    0.306483    11.00000   -1.20000
AFIX   0
C11A  1    0.033576    0.496604    0.287946    11.00000    0.04590    0.05090 =
         0.04678    0.00320    0.00648    0.01101
C12A  1   -0.046694    0.506127    0.232947    11.00000    0.04928    0.13535 =
         0.06172    0.00516   -0.00273   -0.01063
C13A  1   -0.104212    0.556937    0.246186    11.00000    0.06008    0.17786 =
         0.06642    0.02275   -0.00083    0.03921
AFIX  43
H13A  2   -0.156337    0.549360    0.240479    11.00000   -1.20000
AFIX   0
C14A  1   -0.086974    0.615194    0.266480    11.00000    0.11770    0.16148 =
         0.09754    0.05245    0.03064    0.08717
AFIX  93
H14A  2   -0.035471    0.624427    0.272695    11.00000   -1.20000
H14B  2   -0.126801    0.645423    0.274011    11.00000   -1.20000
AFIX   0
C15A  1   -0.028609    0.528189    0.195826    11.00000    0.07161    0.15852 =
         0.05866    0.01180   -0.01228   -0.00464
AFIX 137
H15A  2    0.002351    0.571421    0.195773    11.00000   -1.50000
H15B  2   -0.076676    0.536773    0.183864    11.00000   -1.50000
H15C  2   -0.000258    0.490091    0.184759    11.00000   -1.50000
AFIX   0
C16A  1   -0.077887    0.428761    0.233332    11.00000    0.10055    0.16918 =
         0.06649   -0.03014    0.01200   -0.05925
AFIX 137
H16A  2   -0.041017    0.397396    0.222329    11.00000   -1.50000
H16B  2   -0.126883    0.426910    0.221433    11.00000   -1.50000
H16C  2   -0.085344    0.413406    0.256476    11.00000   -1.50000
AFIX   0
C17A  1    0.429068    0.451474    0.247383    11.00000    0.03967    0.05161 =
         0.02891   -0.00817    0.00026   -0.01385
C18A  1    0.502390    0.473084    0.227812    11.00000    0.04481    0.05961 =
         0.03116   -0.00718    0.00540   -0.01489
AFIX  13
H18A  2    0.519129    0.520988    0.235512    11.00000   -1.20000
AFIX   0
C19A  1    0.484768    0.476409    0.188696    11.00000    0.05120    0.06408 =
         0.03030    0.00037   -0.00055   -0.01397
AFIX  23
H19A  2    0.443312    0.511204    0.184855    11.00000   -1.20000
H19B  2    0.531038    0.493847    0.177012    11.00000   -1.20000
AFIX   0
C20A  1    0.461548    0.407139    0.173480    11.00000    0.09473    0.06981 =
         0.03601   -0.00597   -0.01293   -0.01651
AFIX  43
H20A  2    0.495114    0.368954    0.178251    11.00000   -1.20000
AFIX   0
C21A  1    0.404409    0.390867    0.155239    11.00000    0.08865    0.10832 =
         0.05975   -0.00024   -0.00601   -0.01722
AFIX  43
H21A  2    0.364206    0.424202    0.152593    11.00000   -1.20000
AFIX   0
C22A  1    0.398155    0.317043    0.136854    11.00000    0.22062    0.10945 =
         0.04360   -0.02497    0.00668   -0.07789
AFIX 137
H22A  2    0.383905    0.324635    0.113459    11.00000   -1.50000
H22B  2    0.359029    0.288037    0.147818    11.00000   -1.50000
H22C  2    0.447655    0.292722    0.137894    11.00000   -1.50000
AFIX   0
C23A  1    0.638257    0.430605    0.228256    11.00000    0.04202    0.08985 =
         0.03309   -0.01292    0.01200   -0.01802
C24A  1    0.692812    0.367334    0.233733    11.00000    0.03952    0.09724 =
         0.04027   -0.01477    0.01061    0.00054
AFIX  13
H24A  2    0.746639    0.385364    0.232908    11.00000   -1.20000
AFIX   0
C25A  1    0.681678    0.313665    0.204090    11.00000    0.05927    0.10065 =
         0.04572   -0.01356    0.00917    0.00180
AFIX  23
H25A  2    0.692530    0.339180    0.183023    11.00000   -1.20000
H25B  2    0.626985    0.299886    0.203558    11.00000   -1.20000
AFIX   0
C26A  1    0.730875    0.243747    0.204129    11.00000    0.08296    0.09328 =
         0.07083   -0.00804    0.02878   -0.00642
AFIX  13
H26A  2    0.714251    0.213442    0.223280    11.00000   -1.20000
AFIX   0
C27A  1    0.714905    0.203507    0.170930    11.00000    0.11003    0.08443 =
         0.09206   -0.02717    0.04638   -0.02070
AFIX 137
H27A  2    0.661085    0.188894    0.170247    11.00000   -1.50000
H27B  2    0.747827    0.161612    0.169684    11.00000   -1.50000
H27C  2    0.725752    0.234687    0.151963    11.00000   -1.50000
AFIX   0
C28A  1    0.817214    0.259755    0.207781    11.00000    0.07332    0.11334 =
         0.10118   -0.02180    0.01408    0.00815
AFIX 137
H28A  2    0.832012    0.296327    0.191686    11.00000   -1.50000
H28B  2    0.846712    0.216607    0.203488    11.00000   -1.50000
H28C  2    0.827692    0.276485    0.230486    11.00000   -1.50000
AFIX   0
C29A  1    0.725714    0.342731    0.293750    11.00000    0.03352    0.08492 =
         0.04449   -0.01981    0.00545    0.00224
C30A  1    0.703468    0.297593    0.324852    11.00000    0.03783    0.07385 =
         0.04053   -0.02202   -0.00276    0.01290
AFIX  13
H30A  2    0.650132    0.311323    0.331265    11.00000   -1.20000
AFIX   0
C31A  1    0.755826    0.311662    0.355946    11.00000    0.04528    0.06871 =
         0.05100   -0.02289   -0.00456    0.01291
AFIX  23
H31A  2    0.810162    0.310739    0.348888    11.00000   -1.20000
H31B  2    0.748176    0.273403    0.372497    11.00000   -1.20000
AFIX   0
C32A  1    0.737819    0.385133    0.372851    11.00000    0.05037    0.05768 =
         0.03794   -0.01386    0.00531    0.00201
AFIX  13
H32A  2    0.741181    0.423728    0.355826    11.00000   -1.20000
AFIX   0
C33A  1    0.796207    0.399899    0.402020    11.00000    0.04670    0.07958 =
         0.05292   -0.02014    0.00001   -0.00313
AFIX 137
H33A  2    0.795335    0.360323    0.417818    11.00000   -1.50000
H33B  2    0.781729    0.443552    0.413606    11.00000   -1.50000
H33C  2    0.847877    0.405007    0.392781    11.00000   -1.50000
AFIX   0
C34A  1    0.657209    0.384219    0.388440    11.00000    0.04915    0.04801 =
         0.02679   -0.00667    0.00230    0.01026
C35A  1    0.638550    0.179515    0.311810    11.00000    0.05362    0.06271 =
         0.04088   -0.01577   -0.00842    0.01696
C36A  1    0.560251    0.204718    0.326401    11.00000    0.04363    0.07370 =
         0.05267   -0.02724   -0.00682    0.00751
AFIX  13
H36A  2    0.561144    0.257306    0.329143    11.00000   -1.20000
AFIX   0
C37A  1    0.549337    0.169524    0.360991    11.00000    0.05785    0.15161 =
         0.03923   -0.02075   -0.00368   -0.00707
AFIX 137
H37A  2    0.499858    0.183778    0.370373    11.00000   -1.50000
H37B  2    0.590587    0.184547    0.375990    11.00000   -1.50000
H37C  2    0.550661    0.117974    0.358499    11.00000   -1.50000
AFIX   0
C38A  1    0.488144    0.214466    0.273607    11.00000    0.04518    0.04746 =
         0.06118   -0.00948   -0.00371   -0.00594
C39A  1    0.410902    0.201212    0.255064    11.00000    0.05121    0.04519 =
         0.05575   -0.00042   -0.01344   -0.00510
AFIX  13
H39A  2    0.388356    0.155643    0.263098    11.00000   -1.20000
AFIX   0
C40A  1    0.422522    0.196980    0.216010    11.00000    0.06239    0.05027 =
         0.06110    0.01002   -0.02389   -0.00873
AFIX  23
H40A  2    0.377301    0.217506    0.204669    11.00000   -1.20000
H40B  2    0.467968    0.225219    0.209611    11.00000   -1.20000
AFIX   0
C41A  1    0.433340    0.121225    0.204631    11.00000    0.05064    0.05580 =
         0.03985   -0.00005   -0.00068   -0.00109
C42A  1    0.501704    0.097204    0.192501    11.00000    0.04460    0.11874 =
         0.03006    0.01057    0.00134    0.01039
AFIX  43
H42A  2    0.543584    0.129153    0.191509    11.00000   -1.20000
AFIX   0
C43A  1    0.513592    0.023406    0.180786    11.00000    0.05655    0.04831 =
         0.03143    0.00560   -0.00529   -0.00470
C44A  1    0.448388   -0.024333    0.182143    11.00000    0.05966    0.07247 =
         0.03360    0.00142   -0.00069    0.00680
C45A  1    0.376749    0.002166    0.194802    11.00000    0.06130    0.06533 =
         0.04086    0.00885   -0.00734   -0.00816
AFIX  43
H45A  2    0.333546   -0.028265    0.195632    11.00000   -1.20000
AFIX   0
C46A  1    0.369740    0.072347    0.205947    11.00000    0.04588    0.05829 =
         0.04034    0.00046   -0.00390    0.00329
AFIX  43
H46A  2    0.322032    0.088062    0.214559    11.00000   -1.20000
AFIX   0
C47A  1    0.281721    0.251143    0.261544    11.00000    0.04549    0.05924 =
         0.05574   -0.00060   -0.00202   -0.01398
C48A  1    0.234205    0.319250    0.266983    11.00000    0.04486    0.05001 =
         0.04393   -0.00250    0.00279   -0.01297
AFIX  13
H48A  2    0.260792    0.349383    0.283930    11.00000   -1.20000
AFIX   0
C49A  1    0.150105    0.304756    0.279256    11.00000    0.05460    0.06136 =
         0.07769   -0.00809    0.02285   -0.01511
AFIX  23
H49A  2    0.123770    0.350773    0.281998    11.00000   -1.20000
H49B  2    0.122745    0.278257    0.261578    11.00000   -1.20000
AFIX   0
C50A  1    0.142847    0.262627    0.312667    11.00000    0.10191    0.05652 =
         0.07797   -0.00063    0.04237   -0.01765
AFIX  13
H50A  2    0.165274    0.214502    0.309173    11.00000   -1.20000
AFIX   0
C51A  1    0.186745    0.298706    0.341410    11.00000    0.15965    0.07253 =
         0.05745    0.01297    0.01706   -0.01071
AFIX 137
H51A  2    0.241470    0.288005    0.339440    11.00000   -1.50000
H51B  2    0.167573    0.281049    0.362844    11.00000   -1.50000
H51C  2    0.179091    0.349993    0.340212    11.00000   -1.50000
AFIX   0
C52A  1    0.055335    0.253768    0.320478    11.00000    0.12980    0.09250 =
         0.15870    0.00158    0.09991   -0.01943
AFIX 137
H52A  2    0.033311    0.299913    0.326135    11.00000   -1.50000
H52B  2    0.048841    0.221333    0.339354    11.00000   -1.50000
H52C  2    0.029188    0.234524    0.300825    11.00000   -1.50000
AFIX   0
C53A  1    0.197108    0.321367    0.205214    11.00000    0.06457    0.07729 =
         0.05348   -0.01328   -0.00738   -0.01669
AFIX 137
H53A  2    0.147261    0.342389    0.199933    11.00000   -1.50000
H53B  2    0.190325    0.271254    0.210722    11.00000   -1.50000
H53C  2    0.231127    0.325767    0.185864    11.00000   -1.50000
AFIX   0
C54A  1    0.776481    0.189503    0.303678    11.00000    0.04790    0.09073 =
         0.07513   -0.04249   -0.00197    0.02253
AFIX 137
H54A  2    0.782039    0.197749    0.279642    11.00000   -1.50000
H54B  2    0.776663    0.138520    0.308092    11.00000   -1.50000
H54C  2    0.819174    0.211816    0.315564    11.00000   -1.50000
AFIX   0

O1B   4    0.482035   -0.044283    0.060815    11.00000    0.03446    0.05287 =
         0.03550    0.00934   -0.00587   -0.00683
O2B   4    0.548129    0.112168    0.005759    11.00000    0.02951    0.04833 =
         0.04414    0.00975   -0.01065    0.00141
O3B   4    0.714097    0.276655    0.064649    11.00000    0.02403    0.05127 =
         0.03605    0.00687   -0.00346   -0.00105
O4B   4    0.699369    0.401434   -0.035068    11.00000    0.02783    0.06486 =
         0.04073    0.00862   -0.00012   -0.01095
O5B   4    0.690203    0.215953   -0.123748    11.00000    0.09617    0.08947 =
         0.04896   -0.00651    0.01151    0.03128
O6B   4    0.576765    0.269915   -0.132730    11.00000    0.07035    0.07112 =
         0.05305   -0.00704   -0.00367   -0.00693
AFIX 147
H6B   2    0.566693    0.232221   -0.142776    11.00000   -1.50000
AFIX   0
O7B   4    0.379701    0.427424   -0.058333    11.00000    0.03587    0.06655 =
         0.05472    0.00459    0.00313    0.01310
O8B   4    0.471181    0.262447   -0.019819    11.00000    0.02822    0.04500 =
         0.06262    0.01186   -0.01638   -0.00595
O9B   4    0.087553    0.316240    0.062326    11.00000    0.04109    0.06031 =
         0.06090    0.00220    0.00154    0.00022
O10B  4    0.096343    0.432802    0.067340    11.00000    0.05750    0.06651 =
         0.06498   -0.00908    0.00689    0.01501
O11B  4    0.217600    0.502229    0.043246    11.00000    0.06634    0.04973 =
         0.07442   -0.01279   -0.00593    0.01341
AFIX 147
H11B  2    0.186728    0.503991    0.059214    11.00000   -1.50000
AFIX   0
O12B  4    0.306827    0.069807   -0.045531    11.00000    0.03732    0.05144 =
         0.05543   -0.00645   -0.01823    0.00973
N1B   3    0.454946   -0.248990   -0.002537    11.00000    0.04834    0.05358 =
         0.04961   -0.00897    0.00010   -0.00560
N2B   3    0.616524    0.020923    0.029150    11.00000    0.02608    0.04621 =
         0.04341    0.01169   -0.00794   -0.00129
AFIX  43
H2B   2    0.655687    0.007878    0.041438    11.00000   -1.20000
AFIX   0
N3B   3    0.629730    0.217576    0.030655    11.00000    0.02537    0.04356 =
         0.03252    0.00768   -0.00186   -0.00071
AFIX  43
H3B   2    0.595491    0.220729    0.014673    11.00000   -1.20000
AFIX   0
N4B   3    0.600342    0.347334   -0.005854    11.00000    0.02225    0.04880 =
         0.03385    0.00606   -0.00426   -0.00649
AFIX  43
H4B   2    0.555393    0.326890   -0.007657    11.00000   -1.20000
AFIX   0
N5B   3    0.509396    0.411563   -0.060441    11.00000    0.03302    0.04822 =
         0.03423    0.00333   -0.00506    0.00284
N6B   3    0.374025    0.270097   -0.058279    11.00000    0.02174    0.05694 =
         0.04091    0.00604   -0.00564   -0.00331
AFIX  43
H6BA  2    0.326243    0.260134   -0.063213    11.00000   -1.20000
AFIX   0
N7B   3    0.124753    0.372940    0.059746    11.00000    0.04451    0.05859 =
         0.04137   -0.00214   -0.00366    0.00960
N8B   3    0.392083    0.123587   -0.009331    11.00000    0.02473    0.03946 =
         0.05087   -0.00011   -0.01075    0.00748
AFIX  43
H8B   2    0.433369    0.117109    0.002797    11.00000   -1.20000
AFIX   0
N9B   3    0.421366   -0.019717    0.011425    11.00000    0.02109    0.04295 =
         0.03320    0.00232    0.00171   -0.00100
C1B   1    0.485822   -0.031120    0.029867    11.00000    0.02911    0.03898 =
         0.03436    0.00652   -0.00344   -0.00323
C2B   1    0.567607   -0.033639    0.013334    11.00000    0.02468    0.03969 =
         0.04459    0.00722   -0.00510    0.00312
AFIX  13
H2BA  2    0.563567   -0.024774   -0.011229    11.00000   -1.20000
AFIX   0
C3B   1    0.601908   -0.108514    0.019876    11.00000    0.03615    0.04234 =
         0.06209    0.00493   -0.01247    0.00220
AFIX  23
H3BA  2    0.653798   -0.111055    0.009980    11.00000   -1.20000
H3BB  2    0.606911   -0.115942    0.044254    11.00000   -1.20000
AFIX   0
C4B   1    0.488842   -0.200334    0.019685    11.00000    0.05299    0.04448 =
         0.04404   -0.00610   -0.00309   -0.00254
AFIX  43
H4BA  2    0.471085   -0.191037    0.041656    11.00000   -1.20000
AFIX   0
C5B   1    0.551905   -0.167811    0.004987    11.00000    0.03510    0.04012 =
         0.06226    0.00210   -0.00656    0.00928
C6B   1    0.558799   -0.197990   -0.028601    11.00000    0.04047    0.05151 =
         0.05836    0.00157    0.00213    0.01414
C7B   1    0.610824   -0.184888   -0.055578    11.00000    0.05557    0.06425 =
         0.09157    0.01043    0.02274    0.01724
AFIX  43
H7B   2    0.651765   -0.152228   -0.053225    11.00000   -1.20000
AFIX   0
C8B   1    0.599442   -0.221772   -0.085568    11.00000    0.09936    0.07678 =
         0.06986   -0.00495    0.03531    0.02978
AFIX  43
H8BA  2    0.632580   -0.213455   -0.103946    11.00000   -1.20000
AFIX   0
C9B   1    0.538786   -0.271473   -0.088712    11.00000    0.09540    0.07257 =
         0.05736   -0.01151    0.00425    0.02609
AFIX  43
H9B   2    0.533397   -0.296701   -0.109073    11.00000   -1.20000
AFIX   0
C10B  1    0.487899   -0.284257   -0.063451    11.00000    0.06684    0.05968 =
         0.05582   -0.01418   -0.00737    0.02538
AFIX  43
H10B  2    0.447185   -0.317023   -0.066192    11.00000   -1.20000
AFIX   0
C11B  1    0.498040   -0.246604   -0.032735    11.00000    0.04547    0.04596 =
         0.05404   -0.00241   -0.00024    0.00961
C12B  1    0.382308   -0.290757    0.003565    11.00000    0.05577    0.05028 =
         0.06809   -0.01560    0.00870   -0.01204
C13B  1    0.320297   -0.261972   -0.022577    11.00000    0.05358    0.05978 =
         0.12457    0.01040   -0.00770   -0.01530
AFIX  43
H13B  2    0.311520   -0.212424   -0.022972    11.00000   -1.20000
AFIX   0
C14B  1    0.278912   -0.302346   -0.044354    11.00000    0.08117    0.13322 =
         0.11004    0.00160   -0.02205   -0.02586
AFIX  93
H14C  2    0.285810   -0.352143   -0.044833    11.00000   -1.20000
H14D  2    0.243250   -0.280610   -0.059011    11.00000   -1.20000
AFIX   0
C15B  1    0.397475   -0.371692   -0.000689    11.00000    0.09131    0.05378 =
         0.07332   -0.00159   -0.00248   -0.00605
AFIX 137
H15D  2    0.428109   -0.379683   -0.020841    11.00000   -1.50000
H15E  2    0.348528   -0.396677   -0.002723    11.00000   -1.50000
H15F  2    0.425303   -0.389486    0.018830    11.00000   -1.50000
AFIX   0
C16B  1    0.352331   -0.276949    0.039060    11.00000    0.11453    0.11205 =
         0.09209   -0.04508    0.04594   -0.07269
AFIX 137
H16D  2    0.393125   -0.286452    0.055254    11.00000   -1.50000
H16E  2    0.308676   -0.308088    0.043571    11.00000   -1.50000
H16F  2    0.336081   -0.227504    0.040985    11.00000   -1.50000
AFIX   0
C17B  1    0.601435    0.091645    0.024849    11.00000    0.02429    0.04667 =
         0.03297    0.01036    0.00185   -0.00050
C18B  1    0.648461    0.146269    0.044900    11.00000    0.02434    0.04320 =
         0.03758    0.01156   -0.00105    0.00147
AFIX  13
H18B  2    0.704356    0.136497    0.041950    11.00000   -1.20000
AFIX   0
C19B  1    0.626802    0.140460    0.083348    11.00000    0.04066    0.05588 =
         0.03419    0.00979   -0.00321   -0.00466
AFIX  23
H19C  2    0.637445    0.091761    0.091173    11.00000   -1.20000
H19D  2    0.659681    0.173150    0.096295    11.00000   -1.20000
AFIX   0
C20B  1    0.542570    0.158154    0.090211    11.00000    0.04205    0.05539 =
         0.03835    0.00332    0.00513   -0.00469
AFIX  43
H20B  2    0.526350    0.205544    0.086834    11.00000   -1.20000
AFIX   0
C21B  1    0.490096    0.110994    0.100702    11.00000    0.04743    0.05370 =
         0.03272   -0.00039    0.00130   -0.00663
AFIX  43
H21B  2    0.506869    0.063703    0.103870    11.00000   -1.20000
AFIX   0
C54B  1    0.519612    0.487523   -0.050699    11.00000    0.04701    0.04696 =
         0.04197    0.00510   -0.00581    0.00043
AFIX 137
H54D  2    0.494841    0.495971   -0.029107    11.00000   -1.50000
H54E  2    0.496307    0.518003   -0.067684    11.00000   -1.50000
H54F  2    0.574365    0.498259   -0.048937    11.00000   -1.50000
AFIX   0
C22B  1    0.405997    0.126790    0.107961    11.00000    0.04348    0.05849 =
         0.03613    0.00189    0.00228   -0.00432
AFIX 137
H22D  2    0.373570    0.098029    0.093315    11.00000   -1.50000
H22E  2    0.395772    0.177027    0.103906    11.00000   -1.50000
H22F  2    0.394661    0.115455    0.131321    11.00000   -1.50000
AFIX   0
C23B  1    0.663969    0.276740    0.041710    11.00000    0.01948    0.04537 =
         0.03097    0.00691    0.00002    0.00057
C24B  1    0.636877    0.350623    0.027832    11.00000    0.02283    0.04568 =
         0.03151    0.00426   -0.00186   -0.00046
AFIX  13
H24B  2    0.683077    0.381677    0.026026    11.00000   -1.20000
AFIX   0
C25B  1    0.581883    0.384422    0.054380    11.00000    0.03226    0.05060 =
         0.03456    0.00307   -0.00120    0.00843
AFIX  23
H25C  2    0.536206    0.353730    0.056548    11.00000   -1.20000
H25D  2    0.608358    0.384462    0.076245    11.00000   -1.20000
AFIX   0
C26B  1    0.554319    0.461174    0.046888    11.00000    0.03944    0.05471 =
         0.04891    0.00117    0.00169    0.01073
AFIX  13
H26B  2    0.521671    0.459197    0.026383    11.00000   -1.20000
AFIX   0
C27B  1    0.621609    0.511127    0.039440    11.00000    0.06252    0.05094 =
         0.08022    0.00206    0.00356    0.00248
AFIX 137
H27D  2    0.654278    0.514956    0.059254    11.00000   -1.50000
H27E  2    0.601848    0.558004    0.033542    11.00000   -1.50000
H27F  2    0.651613    0.492274    0.020774    11.00000   -1.50000
AFIX   0
C28B  1    0.502325    0.487973    0.076379    11.00000    0.06883    0.07321 =
         0.05499   -0.00452    0.00666    0.02924
AFIX 137
H28D  2    0.458642    0.455945    0.079090    11.00000   -1.50000
H28E  2    0.483702    0.535690    0.071340    11.00000   -1.50000
H28F  2    0.532252    0.488975    0.097074    11.00000   -1.50000
AFIX   0
C29B  1    0.633475    0.374657   -0.034144    11.00000    0.02516    0.04526 =
         0.03358    0.00299   -0.00090   -0.00154
C30B  1    0.581380    0.369780   -0.066163    11.00000    0.02999    0.04772 =
         0.03198    0.00689   -0.00273   -0.00127
AFIX  13
H30B  2    0.566618    0.319088   -0.069305    11.00000   -1.20000
AFIX   0
C31B  1    0.621868    0.395587   -0.099090    11.00000    0.03859    0.06155 =
         0.03611    0.01383   -0.00061   -0.00737
AFIX  23
H31C  2    0.581946    0.404427   -0.116146    11.00000   -1.20000
H31D  2    0.647330    0.441325   -0.094416    11.00000   -1.20000
AFIX   0
C32B  1    0.681495    0.344891   -0.114016    11.00000    0.03615    0.07673 =
         0.03358    0.00491    0.00140    0.00095
AFIX  13
H32B  2    0.723048    0.337960   -0.097134    11.00000   -1.20000
AFIX   0
C33B  1    0.718399    0.378114   -0.146314    11.00000    0.04096    0.10477 =
         0.04212    0.01178    0.00843    0.00139
AFIX 137
H33D  2    0.677856    0.391045   -0.162093    11.00000   -1.50000
H33E  2    0.752687    0.343520   -0.156732    11.00000   -1.50000
H33F  2    0.747606    0.420439   -0.140202    11.00000   -1.50000
AFIX   0
C34B  1    0.649120    0.269925   -0.123789    11.00000    0.05998    0.09788 =
         0.02902   -0.00129    0.00427   -0.00387
C35B  1    0.436023    0.388118   -0.065621    11.00000    0.03273    0.05786 =
         0.03159    0.01013   -0.00003   -0.00203
C36B  1    0.420339    0.313802   -0.081798    11.00000    0.02754    0.06059 =
         0.03733    0.00323   -0.00496   -0.00532
AFIX  13
H36B  2    0.470101    0.289552   -0.086503    11.00000   -1.20000
AFIX   0
C37B  1    0.375816    0.324343   -0.114697    11.00000    0.04168    0.07890 =
         0.04138    0.00565   -0.01129   -0.00994
AFIX 137
H37D  2    0.360636    0.278176   -0.123638    11.00000   -1.50000
H37E  2    0.408529    0.348670   -0.130927    11.00000   -1.50000
H37F  2    0.330003    0.352878   -0.110422    11.00000   -1.50000
AFIX   0
C38B  1    0.404512    0.245541   -0.029436    11.00000    0.02954    0.03548 =
         0.04556    0.00044   -0.00696    0.00308
C39B  1    0.354990    0.194447   -0.008150    11.00000    0.02660    0.03822 =
         0.04332    0.00191   -0.00752    0.00224
AFIX  13
H39B  2    0.302265    0.191399   -0.017813    11.00000   -1.20000
AFIX   0
C40B  1    0.350323    0.220703    0.028656    11.00000    0.03146    0.04704 =
         0.04241    0.00344   -0.00611    0.00389
AFIX  23
H40C  2    0.319883    0.186463    0.041842    11.00000   -1.20000
H40D  2    0.402619    0.221949    0.038196    11.00000   -1.20000
AFIX   0
C41B  1    0.313835    0.294848    0.032064    11.00000    0.03639    0.04737 =
         0.03960    0.00030   -0.00806    0.00302
C42B  1    0.237486    0.302386    0.042975    11.00000    0.04413    0.05031 =
         0.03218   -0.00292   -0.00675    0.00873
AFIX  43
H42B  2    0.207956    0.261414    0.047668    11.00000   -1.20000
AFIX   0
C43B  1    0.203717    0.371121    0.047096    11.00000    0.04010    0.05615 =
         0.03481   -0.00198   -0.00990    0.00600
C44B  1    0.245826    0.432873    0.039999    11.00000    0.05803    0.04574 =
         0.05300   -0.00684   -0.01487    0.00501
C45B  1    0.321117    0.426457    0.027766    11.00000    0.04937    0.05073 =
         0.08639   -0.00577    0.00183   -0.00599
AFIX  43
H45B  2    0.349430    0.467541    0.021991    11.00000   -1.20000
AFIX   0
C46B  1    0.354554    0.358661    0.024086    11.00000    0.04029    0.04875 =
         0.07687   -0.00545   -0.00493   -0.00329
AFIX  43
H46B  2    0.405593    0.355276    0.016078    11.00000   -1.20000
AFIX   0
C47B  1    0.366351    0.067970   -0.027969    11.00000    0.02356    0.04817 =
         0.02979    0.00554   -0.00045    0.00208
C48B  1    0.417040   -0.000860   -0.024974    11.00000    0.02439    0.04088 =
         0.02978    0.00385   -0.00221   -0.00154
AFIX  13
H48B  2    0.469867    0.010337   -0.033065    11.00000   -1.20000
AFIX   0
C49B  1    0.385266   -0.063933   -0.045724    11.00000    0.03061    0.04654 =
         0.04242   -0.00025   -0.00605    0.00024
AFIX  23
H49C  2    0.330645   -0.070371   -0.039820    11.00000   -1.20000
H49D  2    0.412730   -0.107280   -0.038714    11.00000   -1.20000
AFIX   0
C50B  1    0.391181   -0.057937   -0.084565    11.00000    0.05928    0.05271 =
         0.04020   -0.00465   -0.00958    0.00914
AFIX  13
H50B  2    0.365771   -0.013124   -0.091891    11.00000   -1.20000
AFIX   0
C51B  1    0.349186   -0.121149   -0.100539    11.00000    0.10680    0.11170 =
         0.06033   -0.01929   -0.02325   -0.03502
AFIX 137
H51D  2    0.358954   -0.163897   -0.087372    11.00000   -1.50000
H51E  2    0.367867   -0.128122   -0.123378    11.00000   -1.50000
H51F  2    0.294034   -0.111621   -0.101025    11.00000   -1.50000
AFIX   0
C52B  1    0.474175   -0.057810   -0.096893    11.00000    0.07100    0.10554 =
         0.03865   -0.01484    0.00502   -0.00588
AFIX 137
H52D  2    0.500715   -0.016090   -0.088121    11.00000   -1.50000
H52E  2    0.474825   -0.056551   -0.121354    11.00000   -1.50000
H52F  2    0.500107   -0.100706   -0.089094    11.00000   -1.50000
AFIX   0
C53B  1    0.345613   -0.026372    0.028896    11.00000    0.02656    0.05250 =
         0.03830    0.00727    0.00134   -0.00321
AFIX 137
H53D  2    0.339578   -0.074714    0.037324    11.00000   -1.50000
H53E  2    0.304197   -0.015743    0.013164    11.00000   -1.50000
H53F  2    0.343630    0.006998    0.047600    11.00000   -1.50000
AFIX   0
HKLF 4

REM  gc_8054_d_141114_a.res in P2(1)2(1)2(1)
REM R1 =  0.0652 for   19668 Fo > 4sig(Fo)  and  0.0726 for all   22349 data
REM   1377 parameters refined using      0 restraints

END

WGHT      0.1340      3.2481

REM Highest difference peak  0.880,  deepest hole -0.349,  1-sigma level  0.059
Q1    1   0.4741  0.3727  0.1529  11.00000  0.05    0.88
Q2    1   0.5370 -0.1061  0.1600  11.00000  0.05    0.83
Q3    1   0.2942  0.0580  0.2120  11.00000  0.05    0.83
Q4    1   0.5019 -0.0582  0.1727  11.00000  0.05    0.79
Q5    1   0.6582 -0.0163  0.1553  11.00000  0.05    0.77
Q6    1   0.5777  0.1553  0.1862  11.00000  0.05    0.70
Q7    1   0.6243  0.1088  0.1735  11.00000  0.05    0.55
Q8    1   0.7582 -0.0145  0.0490  11.00000  0.05    0.52
Q9    1   0.4629  0.0630  0.1914  11.00000  0.05    0.48
Q10   1   0.3457 -0.4176 -0.0181  11.00000  0.05    0.46
Q11   1   0.6984  0.3659  0.1674  11.00000  0.05    0.46
Q12   1   0.4039  0.1180  0.3200  11.00000  0.05    0.37
Q13   1   0.4161 -0.0689  0.1876  11.00000  0.05    0.33
Q14   1   0.4948  0.1459  0.1954  11.00000  0.05    0.32
Q15   1   0.7061  0.2958  0.1459  11.00000  0.05    0.30
Q16   1   0.3758  0.0800  0.3076  11.00000  0.05    0.30
Q17   1   0.7006  0.2566  0.3004  11.00000  0.05    0.29
Q18   1   0.7628  0.4344  0.2905  11.00000  0.05    0.26
Q19   1   0.5653  0.2631  0.2478  11.00000  0.05    0.26
Q20   1   0.7036  0.3607  0.2023  11.00000  0.05    0.24
;
_shelx_res_checksum               61565
_shelx_hkl_file
;
   0   0   2 2593.16 145.803   2
   0   0   2 2622.75 111.919   9
   0   0   3 8.89361 28.4968   9
   0   0   3 74.7175 54.4338   2
   0   0   5 266.700 106.532   2
   0   0   5 212.872 78.6464   9
   0   0   6 3181.27 214.385   9
   0   0   6 3995.22 302.821   2
   0   0   7 97.4031 92.2004   2
   0   0   7 73.5876 75.1872   9
   0   0   8 689.650 166.778   2
   0   0   8 1156.86 166.802   9
   0   0   9 146.156 135.505   2
   0   0   9 213.952 102.166   9
   0   0  10 232641. 3059.69   2
   0   0  10 240658. 2576.14   9
   0   0  11 78.1890 155.322   2
   0   0  11 106.962 97.8376   9
   0   0  12 58572.2 1319.27   9
   0   0  12 56518.0 1575.16   2
   0   0  13 83.5922 105.958   9
   0   0  13 88.0472 170.798   2
   0   0  14 430906. 5091.48   2
   0   0  14 458890. 4372.43   9
   0   0  15 273.349 175.946   2
   0   0  15 158.699 104.655   9
   0   0  16 10550.8 806.978   2
   0   0  16 11258.5 680.602   9
   0   0  17 23.1934 141.943   9
   0   0  17 102.790 140.845   2
   0   0  18 18876.5 1160.37   2
   0   0  18 20401.1 988.423   9
   0   0  19 79.2737 111.403   9
   0   0  19 175.589 212.047   2
   0   0  20 65371.5 2271.80   2
   0   0  20 62398.3 1800.76   9
   0   0 -21-501.754 322.836   1
   0   0  21 1.51922 194.850   2
   0   0  21-49.6484 151.423   9
   0   0 -22 4757.88 863.553   1
   0   0  22 4749.58 540.033   9
   0   0  22 5001.36 696.070   2
   0   0 -23-210.402 239.837   1
   0   0  23 138.546 148.188   9
   0   0  24 23135.6 1207.38   9
   0   0 -24 23116.5 1911.90   1
   0   0  25-3.29476 120.871  10
   0   0 -25-34.0620 290.479   1
   0   0 -26 825.325 356.876   4
   0   0 -26 647.172 376.756   1
   0   0  26 400.250 155.631  10
   0   0  27-60.7228 149.918  10
   0   0 -27 345.624 346.804   4
   0   0  28 212.592 147.317  10
   0   0 -28 689.453 431.208   1
   0   0 -28 497.934 321.996   4
   0   0  29-8.08558 156.792  10
   0   0 -29 724.695 463.199   1
   0   0 -29 247.629 300.033   4
   0   0 -30 112488. 4946.54   1
   0   0 -30 108323. 2437.45   4
   0   0  30 114020. 2344.55  10
   0   0 -31-231.142 365.362   1
   0   0 -31 446.382 338.156   4
   0   0  31 77.0845 188.938  10
   0   0  32 1527.88 332.564  10
   0   0 -32 1253.90 383.909   4
   0   0 -32 400.988 390.252   1
   0   0  33 98.3040 182.279  10
   0   0 -33-44.2635 288.425   4
   0   0 -33-328.911 410.871   1
   0   0 -34 70159.6 4157.20   1
   0   0  34 70391.7 1936.65  10
   0   0 -34 72600.0 1972.32   4
   0   0 -35-87.1297 266.275   4
   0   0  35-28.1044 183.671  10
   0   0  36 270.726 201.459  10
   0   0 -36 383.873 256.930   4
   0   0  37-125.062 210.253  10
   0   0 -37-144.648 271.328   4
   0   0  38 2201.07 367.612  10
   0   0 -38 2538.59 405.942   4
   0   0  39-42.4449 209.283  10
   0   0 -39-46.5426 203.542   4
   0   0 -40 487.980 249.201   4
   0   0  40 242.435 191.152  10
   0   0 -40-60.4514 205.876  13
   0   0  41 153.446 168.879  10
   0   0 -41 108.237 210.102   4
   0   0 -41 34.1199 187.200  13
   0   0 -42 960.943 249.359   4
   0   0  42 707.370 233.160  10
   0   0  43-47.3525 153.357  10
   0   0 -43-21.9476 160.478   4
   0   0 -44 372.536 176.876   4
   0   0  44 151.101 162.545  10
   0   0 -45 56.9950 129.699   4
   0   0  45 73.3437 150.039  10
   0   0 -46 349.598 145.367   4
   0   0  46 186.305 140.466  10
   0   0  47-8.65084 107.836  10
   0   0  48 2812.99 270.406  10
   0  -1   0 72.8563 28.2512   9
   0   1   0 73.9187 47.4063   2
   0   1   0 6.53339 23.6571   1
   0   1   1 461821. 3064.42   2
   0   1   1 458946. 2468.53   1
   0   1  -1 461443. 2846.27   1
   0   1   2 111111. 1355.43   2
   0   1  -2 108582. 1325.32   1
   0  -1   3 300195. 2277.05   9
   0   1   3 304867. 2657.53   2
   0   1   4 663.385 57.1168   9
   0  -1   4 905.605 191.671   2
   0  -1   4 816.674 119.829   9
   0   1   4 983.194 156.921   2
   0   1   5 107120. 1683.16   2
   0  -1   5 105753. 1399.13   9
   0  -1   6 34104.3 813.202   9
   0  -1   6 36183.4 1002.33   2
   0   1   6 35352.6 578.733   9
   0   1   6 34022.5 982.419   2
   0   1   7 6574.36 462.037   2
   0  -1   7 6396.65 370.177   9
   0  -1   7 7198.76 460.083   2
   0   1   7 6744.37 281.590   9
   0  -1   8 162.080 110.644   9
   0   1   8 114.666 137.207   2
   0  -1   8 208.990 144.220   2
   0   1   8 218.677 77.3987   9
   0   1   9 39876.9 808.584   9
   0  -1   9 40363.1 1034.45   9
   0   1   9 43445.5 1304.19   2
   0  -1   9 43183.0 1163.51   2
   0  -1  10 91300.5 1643.54   9
   0   1  10 89840.8 1333.05   9
   0   1  11 423256. 4787.04   2
   0   1  11 432070. 3497.54   9
   0  -1  11 423103. 4267.02   2
   0  -1  12 153739. 2374.61   9
   0  -1  12 152159. 2485.88   2
   0   1  12 145346. 2769.59   2
   0   1  12 152795. 1978.27   9
   0  -1  13 54565.8 1523.75   2
   0   1  13 57598.2 1228.62   9
   0  -1  13 57332.1 1464.05   9
   0   1  14 48604.7 1712.52   2
   0  -1  14 49514.3 1507.16   2
   0   1  14 50053.5 1201.44   9
   0  -1  14 48863.9 1417.28   9
   0  -1  15 92255.6 2006.07   9
   0   1  15 91195.9 2417.10   2
   0   1  15 95884.8 1764.10   9
   0  -1  15 90843.4 2120.16   2
   0  -1  16 3075.26 386.555   9
   0   1  16 2502.05 435.453   2
   0   1  16 2831.86 328.869   9
   0  -1  16 2834.17 401.549   2
   0  -1  17 39295.9 1501.95   2
   0  -1  17 40800.0 1440.43   9
   0   1  17 42007.8 1229.36   9
   0   1  17 37554.8 1649.95   2
   0   1  18 563.522 244.416   2
   0   1  18 226.503 147.240   9
   0   1 -18 552.692 294.694   1
   0  -1  18 566.861 244.333   2
   0  -1  18 323.240 177.854   9
   0   1 -19 7730.98 963.117   1
   0  -1  19 8278.06 694.636   9
   0   1  19 7178.79 774.884   2
   0   1  19 8820.64 602.288   9
   0  -1  19 7772.94 715.654   2
   0   1  20 174881. 3984.76   2
   0  -1  20 183728. 3374.24   9
   0  -1  20 176823. 3528.92   2
   0   1 -20 180435. 4768.74   1
   0   1  20 180359. 2867.86   9
   0   1 -21 91604.5 3508.04   1
   0   1  21 94061.3 2102.24   9
   0   1  21 94161.8 2983.20   2
   0  -1  21 99076.8 2695.68   2
   0  -1  21 99096.1 2510.51   9
   0   1  22 3297.03 401.229   9
   0  -1  22 3644.86 501.970   9
   0   1 -22 3399.34 719.036   1
   0   1  22 3402.01 589.388   2
   0  -1  23 870.577 285.676   9
   0   1 -23 818.141 406.922   1
   0   1  23 874.674 337.000   2
   0  -1 -23 1241.60 482.806   1
   0  -1  24 1027.05 305.873   9
   0  -1 -24 1558.52 544.161   1
   0   1 -24 1521.30 524.018   1
   0   1  24 819.513 336.577   2
   0  -1  25 845.913 200.448  10
   0   1  25 779.884 195.405  10
   0   1 -25 1038.12 495.091   1
   0  -1  25 824.605 279.536   9
   0  -1 -25 929.431 448.183   1
   0   1 -25 939.085 309.805   4
   0   1 -26 6201.91 565.293   4
   0  -1  26 6574.97 512.203  10
   0  -1 -26 5718.78 1022.95   1
   0  -1 -26 5177.23 604.604   4
   0   1 -26 6407.29 1092.15   1
   0  -1  26 5876.08 713.592   9
   0   1  26 6181.57 505.147  10
   0   1 -27-104.271 257.985   4
   0  -1 -27 342.610 367.772   4
   0  -1  27-29.5233 152.392  10
   0   1  27 73.4834 141.963  10
   0  -1 -27-466.914 367.692   1
   0   1 -27 278.420 326.275   1
   0   1 -28 19584.9 999.888   4
   0  -1 -28 18040.2 1892.36   1
   0  -1 -28 15863.2 973.354   4
   0   1 -28 19801.4 2003.56   1
   0   1  28 18853.1 899.565  10
   0  -1  28 19509.6 914.814  10
   0  -1 -29 251.913 330.450   1
   0   1  29 51.6505 173.193  10
   0  -1  29 78.5937 173.388  10
   0   1 -29 329.279 294.520   4
   0   1 -29 658.610 465.850   1
   0  -1 -29 287.483 370.363   4
   0  -1  30 70.3210 167.724  10
   0  -1 -30 107.957 454.262   1
   0   1 -30-44.4598 297.458   4
   0  -1 -30 359.721 362.841   4
   0   1  30 37.1383 167.529  10
   0   1 -30 248.584 353.788   1
   0   1 -31 3275.72 477.261   4
   0   1  31 3764.44 456.747  10
   0  -1 -31 3478.03 944.702   1
   0  -1  31 3824.49 457.913  10
   0  -1 -31 3907.81 554.966   4
   0   1 -31 3958.84 1001.69   1
   0   1 -32 2096.84 713.717   1
   0   1 -32 1657.08 352.522   4
   0  -1 -32 2888.13 837.450   1
   0  -1 -32 2051.17 459.470   4
   0   1  32 1688.48 330.442  10
   0  -1  32 1827.93 344.104  10
   0   1 -33 1271.80 343.479   4
   0  -1 -33 1264.11 398.506   4
   0   1 -33 731.143 538.580   1
   0  -1  33 1016.88 272.414  10
   0  -1 -33 1030.10 592.953   1
   0   1  33 1000.44 270.456  10
   0   1 -34 7480.32 1393.42   1
   0  -1  34 7351.03 644.720  10
   0   1  34 7871.78 659.661  10
   0  -1 -34 6551.89 1288.66   1
   0   1 -34 6984.89 623.292   4
   0  -1 -34 7796.36 698.771   4
   0  -1 -35 5138.71 591.986   4
   0   1 -35 4583.61 503.013   4
   0   1  35 4938.47 534.005  10
   0  -1  35 4906.69 532.835  10
   0  -1 -36 3177.57 479.338   4
   0  -1  36 2940.16 423.174  10
   0   1 -36 2808.84 428.777   4
   0   1  36 2890.12 418.268  10
   0   1  37 2265.50 378.656  10
   0  -1 -37 1971.82 389.986   4
   0  -1  37 2388.62 401.143  10
   0   1 -37 2472.89 392.932   4
   0  -1  38 7010.70 626.470  10
   0  -1 -38 7892.59 656.949   4
   0   1 -38 6693.27 560.689  13
   0   1  38 7059.73 627.043  10
   0   1 -38 8191.48 629.758   4
   0  -1  39 115.399 178.892  10
   0  -1 -39 387.183 260.808   4
   0   1 -39 412.756 195.125  13
   0   1 -39 320.209 226.829   4
   0   1  39 249.848 201.612  10
   0  -1  40 4236.23 479.156  10
   0  -1 -40 4700.90 496.782   4
   0   1  40 3717.93 453.337  10
   0   1 -40 4695.02 456.461   4
   0   1  41 1855.10 347.107  10
   0   1 -41 1864.54 305.385   4
   0  -1 -41 1868.17 329.030  13
   0  -1  41 1714.20 330.895  10
   0  -1 -41 2037.05 336.612   4
   0   1  42-49.3673 174.327  10
   0  -1 -42 207.374 209.825   4
   0   1 -42-43.8903 169.225   4
   0  -1 -42 30.2402 195.679  13
   0  -1  42-57.8140 176.715  10
   0   1  43-35.3534 165.394  10
   0  -1 -43 269.622 206.877  13
   0  -1  43 168.232 166.435  10
   0   1 -43-38.5584 150.293   4
   0  -1 -43 34.8250 173.381   4
   0   1 -44 61.6889 145.362   4
   0  -1  44 89.6339 155.068  10
   0  -1 -44-222.622 175.180   4
   0   1  44 36.1187 146.272  10
   0   1 -45 349.847 148.321   4
   0   1  45 247.062 160.142  10
   0  -1 -45 261.264 157.850   4
   0  -1  45 400.371 174.016  10
   0   1  46 1620.96 254.762  10
   0   1 -46 1686.30 224.124   4
   0  -1 -46 1725.51 222.144   4
   0  -1  46 1563.85 257.322  10
   0  -1  47 111.301 120.984  10
   0   1  47-108.121 133.453  10
   0  -1  48-62.5564 109.053  10
   0   1  48-117.077 116.687  10
   0   2   0 125050. 1356.42   1
   0   2   0 127293. 1759.44   2
   0   2   1 125685. 1256.00   1
   0   2   1 129001. 1809.89   2
   0   2  -1 137222. 1815.28   2
   0  -2  -1 119974. 1094.72   9
   0   2  -1 129840. 1521.15   1
   0  -2   2 142524. 1590.68   9
   0   2   2 160573. 1453.84   1
   0   2  -2 159756. 1882.33   1
   0   2   2 158561. 2094.63   2
   0  -2   3 42202.8 865.039   9
   0   2   3 43390.6 1102.68   2
   0   2  -3 44784.7 1043.74   1
   0   2   4 8939.03 523.012   2
   0   2  -4 8858.01 501.198   1
   0  -2   4 9037.46 421.233   9
   0   2   5 13287.1 667.684   2
   0   2  -5 13399.0 662.080   1
   0  -2   5 12305.0 513.560   9
   0   2   6 65912.7 1563.79   2
   0  -2   6 65334.4 1271.12   9
   0   2  -6 68844.4 1616.27   1
   0  -2   7 6697.44 429.724   9
   0   2   7 5187.71 168.957   9
   0   2   7 6481.78 518.955   2
   0  -2   7 6668.21 574.965   2
   0   2  -7 7408.10 572.441   1
   0   2  -8 86869.5 2036.46   1
   0  -2   8 85991.5 1943.45   2
   0   2   8 80104.7 1886.01   2
   0  -2   8 84147.5 1584.65   9
   0   2   8 80840.3 865.010   9
   0   2  -9 549149. 5833.89   1
   0  -2   9 536868. 4709.31   9
   0   2   9 544700. 3290.88   9
   0  -2  10 91618.3 1903.00   2
   0   2  10 91293.4 1110.55   9
   0   2  10 86204.3 2127.37   2
   0   2 -10 91689.1 2322.95   1
   0  -2  10 90404.6 1782.32   9
   0   2  11 18883.5 523.291   9
   0   2  11 18122.1 1006.40   2
   0  -2  11 17847.8 818.758   9
   0  -2  11 19937.6 871.376   2
   0   2 -11 20247.6 1135.89   1
   0   2  12 40376.3 827.055   9
   0   2 -12 40377.6 1683.22   1
   0   2  12 37287.3 1489.62   2
   0  -2  12 39398.4 1221.43   2
   0  -2  13 26249.5 1048.75   9
   0  -2  13 23867.3 962.768   2
   0   2  13 22018.5 1184.58   2
   0   2  13 25597.4 701.491   9
   0   2 -13 25434.0 1385.97   1
   0  -2  14 66049.8 1656.01   2
   0   2  14 69218.3 1229.82   9
   0  -2  14 66676.7 1761.26   9
   0   2  14 66434.3 2141.48   2
   0   2 -14 68539.0 2375.34   1
   0   2 -15 24086.6 1474.89   1
   0   2  15 22369.2 727.731   9
   0  -2  15 22865.4 994.593   2
   0   2  15 21825.2 1268.89   2
   0  -2  15 23029.9 1060.26   9
   0   2 -16 33112.6 1805.53   1
   0   2  16 30902.6 1557.32   2
   0  -2  16 30867.0 1294.59   9
   0   2  16 32066.0 913.328   9
   0  -2  16 30808.2 1189.19   2
   0  -2  17 8736.09 667.631   2
   0   2  17 8768.00 497.458   9
   0   2  17 8504.03 851.485   2
   0  -2  17 9626.04 735.570   9
   0   2 -17 8862.72 975.132   1
   0   2  18 4803.73 654.566   2
   0   2  18 5146.33 403.247   9
   0  -2  18 5245.96 531.339   2
   0   2 -18 5327.18 785.951   1
   0  -2  18 5393.21 574.621   9
   0  -2  19 72111.4 2146.20   9
   0   2  19 70269.9 2558.71   2
   0   2 -19 71370.6 2913.55   1
   0  -2  19 71936.9 2005.42   2
   0   2  19 72748.0 1545.61   9
   0  -2  20 27406.2 1337.14   9
   0   2  20 24214.4 1534.93   2
   0   2 -20 26250.6 1826.67   1
   0   2 -21 857.531 457.907   1
   0  -2  21 458.822 256.728   9
   0   2  21 561.807 309.770   2
   0  -2  22 7326.63 758.927   9
   0   2 -22 7488.59 1052.19   1
   0   2  22 7721.69 929.666   2
   0   2 -23 10685.0 1295.16   1
   0   2  23 10851.8 1112.69   2
   0  -2  23 11597.9 947.720   9
   0  -2 -24 5292.51 918.510   1
   0   2 -24 5399.04 950.416   1
   0   2  24 4948.17 813.240   2
   0  -2  24 4647.52 617.320   9
   0   2 -25 6781.80 570.343   4
   0  -2  25 5335.61 693.361   9
   0   2  25 5927.59 476.674  10
   0  -2 -25 5390.04 982.394   1
   0  -2  25 5757.94 471.281  10
   0  -2 -25 3875.67 573.226   4
   0   2 -25 4361.12 878.801   1
   0   2  25 5000.91 785.675   2
   0  -2 -26 1655.29 598.425   1
   0   2 -26 1592.88 311.713   4
   0  -2  26 786.279 308.151   9
   0   2  26 1437.10 247.884  10
   0   2 -26 1466.30 582.805   1
   0  -2  26 1533.36 262.806  10
   0  -2 -26 1039.50 406.654   4
   0  -2  27 4540.45 445.967  10
   0   2 -27 5437.40 1026.28   1
   0   2 -27 4831.79 501.411   4
   0  -2 -27 3605.74 567.883   4
   0  -2  27 5410.26 712.208   9
   0   2  27 4839.34 451.698  10
   0  -2 -27 5192.15 996.255   1
   0   2 -28 64.7274 255.276   4
   0  -2  28-66.2373 207.465   9
   0   2  28 277.900 173.346  10
   0   2 -28-143.060 326.224   1
   0  -2 -28 323.603 372.023   1
   0  -2  28 19.5022 161.839  10
   0  -2 -28 161.947 354.872   4
   0  -2 -29 6034.48 680.023   4
   0   2 -29 7651.93 637.861   4
   0   2  29 7005.12 567.557  10
   0   2 -29 4968.72 1070.79   1
   0  -2 -29 6042.39 1140.81   1
   0  -2  29 7215.52 579.686  10
   0  -2  30 1278.49 290.045  10
   0  -2 -30 1000.14 512.332   1
   0   2 -30 1710.20 378.213   4
   0  -2 -30 1582.79 488.579   4
   0   2  30 1710.24 314.983  10
   0   2 -30 1158.05 550.153   1
   0  -2 -31 4464.45 618.225   4
   0  -2  31 4007.41 463.415  10
   0  -2 -31 4710.60 1053.83   1
   0   2  31 4674.15 487.724  10
   0   2 -31 4413.69 1083.98   1
   0   2 -31 4440.88 508.743   4
   0  -2 -32 3159.71 558.146   4
   0   2 -32 4261.34 1005.10   1
   0   2 -32 3319.43 440.865   4
   0  -2  32 3375.43 433.866  10
   0  -2 -32 4091.84 1007.37   1
   0   2  32 3347.41 434.992  10
   0  -2  33 11635.3 788.220  10
   0   2 -33 9810.98 1658.35   1
   0   2  33 11068.9 761.866  10
   0  -2 -33 10363.0 1571.86   1
   0  -2 -33 10923.6 869.914   4
   0   2 -33 11734.6 776.675   4
   0  -2 -34 6300.97 665.923   4
   0  -2 -34 6443.45 1261.00   1
   0  -2  34 5735.93 564.036  10
   0   2 -34 7639.28 638.527   4
   0   2  34 6689.89 612.290  10
   0   2 -35 2662.85 405.934   4
   0   2  35 2144.90 367.800  10
   0  -2 -35 2505.40 492.740   4
   0  -2  35 1835.19 341.210  10
   0   2  36-109.564 206.322  10
   0  -2  36-5.81324 184.431  10
   0   2 -36 169.360 234.041   4
   0  -2 -36-27.3350 268.259   4
   0   2  37 15395.6 913.152  10
   0  -2 -37 17739.0 1004.76   4
   0   2 -37 17017.1 877.774   4
   0  -2  37 15910.1 925.252  10
   0   2 -38 173.167 207.761   4
   0   2  38-145.864 215.983  10
   0  -2 -38-117.280 273.503   4
   0  -2  38-55.3806 179.528  10
   0  -2 -39-102.267 260.689   4
   0   2  39-89.8457 213.607  10
   0  -2  39 123.269 176.133  10
   0   2 -39 310.011 225.067   4
   0   2  40 816.666 249.923  10
   0  -2 -40 1205.05 316.233   4
   0  -2  40 1088.14 262.816  10
   0   2 -40 1483.30 282.044   4
   0  -2  41 202.832 161.632  10
   0  -2 -41 406.558 241.416   4
   0   2 -41 134.712 160.174   4
   0   2  41 83.8511 162.492  10
   0   2  42 0.80769 147.653  10
   0  -2 -42 251.835 221.084   4
   0  -2  42 11.4116 159.134  10
   0   2 -42-19.5845 156.417   4
   0  -2 -43 690.266 235.687   4
   0   2  43 378.650 180.481  10
   0  -2  43 298.731 183.563  10
   0  -2 -43 626.071 242.698  13
   0   2 -43 654.475 195.757   4
   0  -2  44 238.411 168.602  10
   0  -2 -44 390.015 192.956  13
   0  -2 -44 728.252 220.348   4
   0   2 -44 442.076 170.197   4
   0   2  44 220.720 166.285  10
   0   2  45 38.7667 148.716  10
   0  -2 -45-37.5175 137.041  13
   0  -2  45 265.592 160.440  10
   0   2 -45 131.691 129.675   4
   0  -2 -45 208.784 162.919   4
   0   2 -46 226.708 122.677   4
   0   2  46 393.922 166.599  10
   0  -2  46 291.671 143.969  10
   0  -2 -46 498.216 165.953   4
   0   2  47 2.40471 110.388  10
   0  -2  47-44.3618 108.444  10
   0  -3   0 38.0704 59.6680   9
   0   3   0 101.738 135.412   2
   0   3   0-27.6424 74.0604   1
   0   3   1 247549. 2250.07   1
   0  -3  -1 239063. 2049.23   9
   0   3  -1 269311. 3150.15   2
   0   3  -1 258360. 2584.71   1
   0  -3   1 235100. 2296.41   9
   0   3   1 252743. 3128.72   2
   0   3   2 587.739 194.349   2
   0   3   2 559.235 112.700   1
   0   3  -2 913.663 177.818   1
   0  -3  -2 639.142 92.8174   9
   0  -3   2 764.100 141.277   9
   0   3   3 8858.04 587.473   2
   0   3  -3 7800.02 490.061   1
   0   3   3 8600.60 366.265   1
   0  -3   3 8483.96 437.906   9
   0  -3  -3 8647.30 258.905   9
   0   3   4 171898. 2714.47   2
   0  -3   4 172504. 2182.73   9
   0   3  -5 353593. 3930.60   1
   0  -3   5 343910. 3372.05   9
   0   3   5 351693. 4140.54   2
   0  -3   6 57700.2 1317.57   9
   0   3  -6 58307.3 1575.73   1
   0   3   6 55596.6 1609.04   2
   0  -3   7 164562. 2391.56   9
   0   3  -7 159780. 2818.70   1
   0   3   8 409697. 4979.40   2
   0  -3   8 421401. 4183.05   9
   0   3  -8 413441. 4953.17   1
   0  -3   9 20513.6 877.816   9
   0   3  -9 21533.1 1109.62   1
   0   3   9 20730.8 1099.42   2
   0  -3   9 18985.9 1085.53   2
   0  -3  10 96623.7 1991.92   9
   0   3 -10 98823.9 2508.17   1
   0  -3  10 96115.2 2288.62   2
   0   3  10 97048.4 2441.73   2
   0   3  11 78013.4 2264.09   2
   0  -3  11 78942.8 1855.61   9
   0   3 -11 77866.9 2307.42   1
   0  -3  11 76749.0 1930.84   2
   0   3  12 219.703 46.8122   9
   0  -3  12 394.989 200.327   9
   0  -3  12 729.134 234.245   2
   0   3  12 427.971 253.519   2
   0   3 -12 576.588 257.527   1
   0   3  13 141436. 3236.53   2
   0  -3  13 131379. 2400.05   2
   0  -3  13 137524. 2609.31   9
   0   3 -13 138853. 3358.34   1
   0  -3  14 73271.0 1707.18   2
   0   3  14 71160.2 2368.24   2
   0   3 -14 75227.7 2552.41   1
   0  -3  14 74994.6 1985.42   9
   0   3  15 67828.7 2362.00   2
   0  -3  15 67963.2 1640.55   2
   0   3 -15 68518.9 2517.21   1
   0  -3  15 66649.4 1926.56   9
   0   3  16 17462.2 1234.54   2
   0  -3  16 16128.7 811.792   2
   0   3  16 13550.3 454.199   9
   0   3 -16 17475.1 1333.01   1
   0  -3  16 16882.1 992.598   9
   0  -3  17 111730. 2674.48   9
   0   3  17 110889. 3228.00   2
   0   3 -17 114549. 3526.29   1
   0  -3  17 109249. 2178.84   2
   0   3  18 18845.7 1366.73   2
   0  -3  18 19668.7 1132.55   9
   0   3 -18 18780.6 1479.03   1
   0   3 -19 35033.3 2081.86   1
   0   3  19 35081.5 1899.51   2
   0  -3  19 37874.9 1615.84   9
   0   3 -20 4043.03 744.724   1
   0   3  20 4673.25 734.605   2
   0  -3  20 3956.33 549.917   9
   0   3  21 96457.7 3354.81   2
   0  -3  21 104105. 2864.53   9
   0   3 -21 103838. 3822.72   1
   0   3  22 20300.4 1584.60   2
   0  -3  22 21775.3 1344.51   9
   0   3 -22 19872.6 865.019   3
   0   3 -22 21851.1 1805.55   1
   0   3 -23 6643.51 527.356   3
   0   3 -23 8628.61 1192.52   1
   0   3  23 7845.60 992.754   2
   0  -3  23 8447.02 862.237   9
   0  -3  24 480.073 270.136   9
   0   3 -24 606.075 384.439   1
   0   3  24 49.5730 182.433   2
   0   3 -25 3635.71 420.647   4
   0  -3  25 3883.83 394.051  10
   0  -3  25 3182.22 581.072   9
   0  -3 -25 3495.10 788.696   1
   0   3  25 3866.31 395.457  10
   0   3 -25 3781.41 881.147   1
   0   3  25 3700.88 746.811   2
   0  -3 -25 2856.11 540.408   4
   0  -3 -26 169.865 270.777   1
   0  -3 -26 86.8498 365.826   4
   0   3  26-81.5306 203.196   2
   0   3 -26 44.8811 232.478   4
   0   3 -26 310.935 339.342   1
   0  -3  26 115.881 141.364  10
   0  -3  26 227.205 258.579   9
   0   3  26 161.497 153.947  10
   0  -3  27 6882.93 547.800  10
   0   3 -27 7430.11 1220.13   1
   0  -3 -27 4767.93 653.574   4
   0  -3 -27 6893.64 1137.31   1
   0   3  27 7549.95 563.652  10
   0  -3  27 6801.05 833.434   9
   0   3 -27 8100.10 609.769   4
   0   3 -28 16329.3 1834.96   1
   0  -3 -28 17934.1 1860.54   1
   0  -3  28 17667.5 1368.23   9
   0  -3  28 18125.9 888.449  10
   0   3  28 17717.9 864.699  10
   0   3 -28 20100.6 951.380   4
   0  -3 -29 750.513 442.177   4
   0  -3  29 1007.39 250.325  10
   0   3  29 806.015 247.628  10
   0  -3 -29-22.6091 456.352   1
   0   3 -29 934.636 290.281   4
   0  -3  29 541.899 359.823   9
   0   3 -29 96.1438 325.887   1
   0  -3 -30 2495.37 549.414   4
   0   3 -30 2936.06 428.053   4
   0   3  30 2868.79 392.485  10
   0  -3  30 3078.54 404.111  10
   0   3 -30 3126.40 889.424   1
   0  -3 -30 3860.24 912.784   1
   0  -3 -31 1790.30 541.617   1
   0   3 -31 2771.59 853.144   1
   0   3  31 2491.52 381.477  10
   0  -3  31 2384.20 368.749  10
   0  -3 -31 2315.52 550.704   4
   0   3 -31 3101.08 421.194   4
   0   3 -32 1431.20 658.257   1
   0  -3 -32 2297.31 509.927   4
   0  -3 -32 1584.97 670.051   1
   0  -3  32 2455.31 381.265  10
   0   3 -32 2846.82 422.343   4
   0   3  32 2588.35 382.900  10
   0  -3 -33 375.177 363.772   4
   0   3  33-103.886 184.943  10
   0   3 -33-309.789 415.100   1
   0   3 -33 214.559 237.275   4
   0  -3  33-84.2161 189.697  10
   0  -3 -33 554.677 423.022   1
   0   3  34 350.448 183.896  10
   0  -3  34 201.024 202.718  10
   0  -3 -34 352.730 382.534   4
   0   3 -34 303.834 248.733   4
   0   3 -35 7723.45 606.981   4
   0  -3 -35 7389.75 742.506   4
   0   3  35 7351.55 626.119  10
   0  -3  35 7338.35 639.571  10
   0   3 -36 829.913 282.445   4
   0  -3  36 642.764 221.891  10
   0   3  36 823.368 275.395  10
   0  -3 -36 1078.45 377.966   4
   0   3  37 160.057 188.223  10
   0  -3  37-43.0693 174.308  10
   0   3 -37 49.2282 182.164   4
   0  -3 -37 338.413 299.063   4
   0  -3  38 1645.98 332.420  10
   0   3  38 1558.06 329.283  10
   0  -3 -38 1944.61 411.036   4
   0   3 -38 1697.97 294.846   4
   0  -3 -39 552.010 292.499   4
   0   3  39 446.477 220.884  10
   0  -3  39 526.937 228.195  10
   0   3 -39 402.571 211.020   4
   0  -3 -40 146.749 242.648   4
   0   3 -40 232.421 170.349   4
   0   3  40-38.0806 161.474  10
   0  -3  40 66.8801 171.033  10
   0   3  41 34.6033 167.691  10
   0  -3  41 67.8807 179.589  10
   0   3 -41 45.1876 151.873   4
   0  -3 -41 118.956 232.300   4
   0  -3 -42 1330.06 314.224   4
   0   3  42 749.047 236.685  10
   0  -3  42 823.021 225.148  10
   0   3 -42 995.702 224.006   4
   0  -3 -43 2207.24 326.136   4
   0   3 -43 1571.31 246.799   4
   0   3  43 1376.32 270.947  10
   0  -3  43 1424.42 282.705  10
   0   3 -44 482.975 147.085   4
   0   3  44 185.306 143.223  10
   0  -3 -44 809.836 234.367  13
   0  -3  44 396.567 188.291  10
   0  -3 -44 724.148 226.712   4
   0   3 -45-76.0523 135.402   4
   0  -3 -45-0.59900 144.644  13
   0  -3 -45 268.772 181.715   4
   0  -3  45 62.4006 130.469  10
   0   3  45 17.2141 132.977  10
   0   3 -46 130.055 113.473   4
   0   3  46-181.381 130.073  10
   0  -3  46-46.8786 120.468  10
   0  -3  47 348.057 134.772  10
   0   3  47 353.747 131.259  10
   0   4   0 412389. 3593.28   1
   0   4   0 412472. 4610.88   2
   0   4  -1 98956.8 2111.17   2
   0   4   1 96274.3 1493.50   1
   0   4   1 95025.9 2102.43   2
   0  -4  -1 88608.3 1345.49   9
   0  -4   1 91623.8 1530.79   9
   0   4  -1 87354.7 1601.92   1
   0   4   2 85770.5 1341.73   1
   0  -4   2 82772.0 1502.70   9
   0   4   2 86235.1 2028.90   2
   0  -4  -2 80553.3 1188.10   9
   0   4  -2 89277.8 1690.81   1
   0   4  -3 2222.60 293.762   1
   0  -4  -3 2145.95 170.334   9
   0  -4   3 2276.12 264.317   9
   0   4   3 2030.86 323.254   2
   0   4   3 1955.82 204.940   1
   0  -4   4 501074. 4502.49   9
   0   4   4 508361. 5531.37   2
   0  -4  -4 507965. 3147.46   9
   0   4  -4 530281. 5035.12   1
   0   4   4 521708. 3916.04   1
   0   4  -5 3903.23 429.187   1
   0  -4   5 3744.36 368.666   9
   0  -4  -5 3408.42 146.445   9
   0   4   5 3646.72 457.433   2
   0   4  -6 3936.68 446.327   1
   0   4   6 3899.68 480.673   2
   0  -4   6 4499.08 411.730   9
   0   4  -7 13542.2 850.801   1
   0   4   7 13442.3 905.273   2
   0  -4   7 13348.8 725.635   9
   0  -4   8 67071.0 1662.98   9
   0   4  -8 66867.3 1945.96   1
   0   4   8 63955.0 2024.62   2
   0   4  -9 4197.64 535.771   1
   0  -4   9 4144.45 444.136   9
   0   4   9 4278.30 568.590   2
   0   4  10 137731. 3161.66   2
   0   4 -10 144482. 3153.09   1
   0  -4  10 144668. 2633.83   9
   0   4  11 917.036 304.754   2
   0   4 -11 970.084 302.137   1
   0  -4  11 708.501 227.798   9
   0  -4  11 1060.81 327.122   2
   0   4  12 709.405 297.499   2
   0  -4  12 561.736 205.741   2
   0   4 -12 664.221 267.600   1
   0  -4  12 513.795 229.296   9
   0  -4  13 36236.9 1345.39   2
   0  -4  13 35646.8 1411.75   9
   0   4  13 34798.6 1709.64   2
   0   4 -13 38962.9 1800.98   1
   0   4  14 74125.7 2578.67   2
   0  -4  14 75453.7 2103.97   9
   0  -4  14 75334.7 1827.29   2
   0   4 -14 76676.6 2628.18   1
   0  -4  15-32.7496 172.266   9
   0   4  15 163.724 234.423   2
   0  -4  15-58.5714 108.760   2
   0   4 -15 83.6922 183.435   1
   0   4  16 3949.65 648.927   2
   0  -4  16 4024.42 545.356   9
   0   4 -16 4247.74 691.624   1
   0   4 -17 8326.70 984.360   1
   0  -4  17 7878.19 742.993   9
   0   4  17 8277.24 937.431   2
   0   4  18 117907. 3617.89   2
   0  -4  18 122608. 3011.93   9
   0   4 -18 123693. 3852.87   1
   0  -4  19 319.013 190.469   9
   0   4  19 105.215 203.340   2
   0   4 -19 112.119 260.535   1
   0   4  20 44648.8 2325.99   2
   0   4 -20 45748.4 2492.52   1
   0  -4  20 45637.2 1929.52   9
   0   4 -21 4857.43 846.773   1
   0   4 -21 5460.40 498.184   3
   0  -4  21 4969.32 680.468   9
   0   4  21 5596.58 854.038   2
   0   4 -22 3215.14 381.161   3
   0  -4  22 4172.09 629.639   9
   0   4  22 3233.90 683.291   2
   0   4 -22 4374.05 826.983   1
   0   4 -23 140.303 312.278   1
   0   4 -23-94.7927 280.520   3
   0   4  23-49.8163 215.592   2
   0  -4  23 58.8732 183.346   9
   0   4 -24 6293.81 1086.96   1
   0   4 -24 6163.41 540.404   3
   0   4 -24 7130.71 569.177   4
   0  -4 -24 3894.76 585.908   4
   0  -4  24 7005.25 519.117  10
   0  -4  24 7155.41 848.618   9
   0   4  24 7330.36 521.110  10
   0   4  24 7250.78 1062.71   2
   0   4  25 3510.48 742.980   2
   0   4 -25 4316.94 894.478   1
   0  -4 -25 2309.54 501.678   4
   0  -4  25 4410.78 421.041  10
   0   4 -25 4955.33 486.831   4
   0   4  25 4587.80 419.482  10
   0   4 -25 4388.81 444.395   3
   0  -4 -25 3837.35 804.011   1
   0  -4  25 3743.71 659.713   9
   0  -4  26 4155.51 425.951  10
   0   4  26 3765.64 795.503   2
   0  -4  26 4054.07 689.079   9
   0   4 -26 3823.60 868.271   1
   0  -4 -26 3533.72 781.305   1
   0   4  26 3888.22 403.422  10
   0   4 -26 4729.78 485.565   4
   0  -4 -26 2351.40 526.280   4
   0   4  27 2204.41 627.058   2
   0  -4  27 3653.18 408.444  10
   0   4  27 3010.48 359.695  10
   0  -4 -27 2967.01 770.255   1
   0   4 -27 2684.67 833.646   1
   0  -4 -27 1821.80 508.547   4
   0  -4  27 2993.46 606.750   9
   0   4 -27 4004.82 468.816   4
   0  -4 -28 458.780 386.118   1
   0  -4  28 610.098 212.497  10
   0   4  28 731.700 224.628  10
   0   4 -28 1487.62 577.697   1
   0  -4 -28 702.158 462.902   4
   0  -4  28-32.4245 211.300   9
   0   4 -28 846.323 277.018   4
   0   4 -29 4106.76 936.523   1
   0  -4  29 3516.84 427.505  10
   0   4  29 3813.06 427.749  10
   0  -4 -29 2735.58 601.946   4
   0  -4 -29 4166.32 952.163   1
   0  -4  29 3729.36 689.474   9
   0   4 -29 4002.90 459.826   4
   0  -4 -30 5976.28 1152.11   1
   0   4 -30 7527.66 1311.59   1
   0  -4  30 7605.33 618.800  10
   0  -4 -30 6191.17 785.732   4
   0  -4  30 8382.07 1054.91   9
   0   4 -30 7596.13 606.624   4
   0   4  30 8008.51 620.201  10
   0  -4  31 5720.29 547.717  10
   0   4 -31 5262.75 1127.98   1
   0  -4 -31 4949.24 720.171   4
   0   4  31 5623.46 534.447  10
   0   4 -31 5896.50 548.738   4
   0  -4 -31 4505.41 1058.87   1
   0   4 -32 13523.4 1849.86   1
   0   4  32 14140.2 830.018  10
   0  -4  32 13876.4 839.884  10
   0  -4 -32 11788.5 988.295   4
   0   4 -32 15716.6 846.481   4
   0  -4 -33 124.837 378.938   4
   0  -4  33 79.0320 187.565  10
   0   4 -33 212.583 243.382   4
   0   4 -33 525.537 452.617   1
   0   4  33 137.724 198.468  10
   0  -4  34 1473.44 327.095  10
   0   4  34 1423.98 299.080  10
   0  -4 -34 1444.24 469.037   4
   0   4 -34 1313.15 308.751   4
   0  -4  35 5060.81 523.804  10
   0   4  35 5065.50 521.601  10
   0  -4 -35 4705.92 639.384   4
   0   4 -35 5263.95 499.087   4
   0  -4 -36 1543.13 448.739   4
   0   4  36 1454.87 317.459  10
   0   4 -36 1216.06 296.876   4
   0  -4  36 1029.23 278.914  10
   0  -4  37 2310.86 377.400  10
   0   4 -37 2437.59 339.854   4
   0   4  37 2310.87 369.503  10
   0  -4 -37 2116.99 456.021   4
   0  -4  38 41.2567 165.903  10
   0  -4 -38 163.125 320.228   4
   0   4  38-56.0734 192.279  10
   0   4 -38 258.058 205.742   4
   0   4  39 64.7295 162.825  10
   0  -4 -39 185.373 290.626   4
   0  -4  39-43.5569 165.876  10
   0   4 -39-107.635 167.047   4
   0  -4 -40 5.54592 263.592   4
   0  -4  40-8.52111 160.749  10
   0   4 -40 19.9344 161.025   4
   0   4  40-161.315 181.570  10
   0   4 -41 947.900 224.716   4
   0  -4 -41 942.496 301.326   4
   0   4  41 850.029 234.794  10
   0  -4  41 782.179 225.673  10
   0   4  42 208.033 144.126  10
   0  -4 -42 562.797 261.131   4
   0  -4  42 243.147 174.018  10
   0   4 -42 192.255 140.309   4
   0  -4  43-21.5980 141.946  10
   0   4 -43 7.43278 124.393   4
   0  -4 -43 227.899 214.415   4
   0   4  43-102.652 146.118  10
   0  -4  44 190.870 147.508  10
   0  -4 -44 414.519 212.611  13
   0   4  44 215.426 147.917  10
   0   4 -44 355.677 151.482   4
   0  -4 -44 135.813 168.187   4
   0  -4 -45 981.313 236.448  13
   0   4 -45 596.073 147.385   4
   0  -4 -45 1178.51 222.180   4
   0  -4  45 619.107 188.522  10
   0   4  45 514.514 167.525  10
   0  -4 -46 584.569 192.736  13
   0  -4  46 279.478 129.745  10
   0   4  46 155.956 112.278  10
   0   4 -46 338.346 124.139   4
   0   5   0 205.213 129.363   1
   0   5   0 182.302 180.302   2
   0  -5   0 143.683 125.899   9
   0   5  -1 228314. 2893.72   1
   0  -5   1 207155. 2646.87   9
   0   5   1 225048. 2606.92   1
   0   5   1 223939. 3670.59   2
   0   5  -1 226984. 3634.90   2
   0  -5  -1 205930. 2441.24   9
   0   5   2 11094.4 807.668   2
   0   5  -2 12577.5 687.690   1
   0  -5   2 13106.5 646.455   9
   0   5   2 11663.8 534.959   1
   0  -5  -2 11707.2 512.350   9
   0   5  -3 8095.75 577.899   1
   0   5   3 7610.71 686.252   2
   0   5   3 7804.87 432.914   1
   0  -5  -3 6920.01 366.664   9
   0  -5   3 7889.19 531.838   9
   0   5  -4 45945.7 1433.07   1
   0   5   4 43161.9 1028.47   1
   0  -5  -4 43894.6 830.689   9
   0   5   4 43335.7 1643.75   2
   0  -5   4 45976.5 1313.40   9
   0  -5  -5 92189.4 1101.39   9
   0   5   5 92399.7 2466.82   2
   0  -5   5 99304.2 2009.77   9
   0   5  -5 96607.4 2190.38   1
   0  -5   6 58752.5 1578.42   9
   0   5   6 55398.7 1946.58   2
   0   5  -6 58929.5 1765.28   1
   0   5  -7 41641.0 1554.86   1
   0   5   7 39381.3 1693.74   2
   0  -5   7 43943.1 1413.78   9
   0  -5   8 66097.8 1780.03   9
   0   5  -8 63886.1 1992.45   1
   0   5   8 60897.3 2132.86   2
   0   5  -9 6647.29 667.297   1
   0   5   9 6502.70 730.148   2
   0  -5   9 5324.10 530.099   9
   0   5  10 1466.21 403.424   2
   0  -5  10 1943.84 347.112   9
   0   5 -10 2160.96 436.378   1
   0  -5  11 175665. 3206.69   9
   0   5 -11 180543. 3773.98   1
   0   5  11 178186. 3957.85   2
   0  -5  12 20928.9 1122.31   9
   0   5  12 21441.1 1403.18   2
   0   5 -12 22132.5 1363.59   1
   0   5  13 27574.4 1634.36   2
   0  -5  13 25110.8 1292.21   2
   0   5 -13 28238.3 1577.85   1
   0  -5  13 29727.0 1357.00   9
   0   5  14 88892.4 3037.37   2
   0   5 -14 91719.1 2980.19   1
   0  -5  14 84280.2 2164.13   2
   0  -5  14 93087.0 2490.31   9
   0   5 -15 20076.3 1428.89   1
   0  -5  15 20268.7 1180.47   9
   0   5  15 19559.6 1453.71   2
   0  -5  16 14303.8 1026.38   9
   0   5 -16 13053.6 1204.33   1
   0   5  16 12739.9 1206.21   2
   0  -5  17 13426.5 1020.17   9
   0   5 -17 13404.1 1261.42   1
   0   5  17 12366.1 1213.79   2
   0  -5  18 11128.8 950.454   9
   0   5  18 10884.0 1169.73   2
   0   5 -18 9705.73 1100.38   1
   0  -5  19 924.657 317.257   9
   0   5  19 1072.54 405.873   2
   0   5 -19 1110.02 415.334   1
   0   5  20 7859.15 1053.43   2
   0   5 -20 8276.42 1071.50   1
   0  -5  20 8832.72 886.328   9
   0   5 -20 8908.50 589.495   3
   0   5  21 23713.8 1833.56   2
   0   5 -21 28025.4 1019.34   3
   0   5 -21 24521.7 1904.94   1
   0  -5  21 25569.7 1548.25   9
   0   5 -22 3136.86 410.989   3
   0   5 -22 2581.95 670.141   1
   0   5  22 2472.91 648.617   2
   0  -5  22 3110.08 573.124   9
   0   5 -23 2674.38 374.991   4
   0  -5  23 1457.64 461.021   9
   0   5 -23 1126.99 470.871   1
   0   5 -23 1964.47 358.826   3
   0   5  23 1858.57 592.494   2
   0   5 -24 6450.12 520.600   4
   0   5 -24 5744.72 1010.41   1
   0  -5  24 5638.52 795.866   9
   0  -5 -24 3596.38 549.760   4
   0   5 -24 5809.94 511.764   3
   0   5  24 4903.55 905.527   2
   0   5  24 5692.48 450.523  10
   0  -5  24 5653.51 471.257  10
   0  -5  25 405.472 188.476  10
   0   5 -25 600.420 237.594   4
   0   5  25 510.128 356.290   2
   0  -5  25 171.878 233.092   9
   0   5 -25 194.572 273.570   3
   0   5  25 192.684 125.159  10
   0  -5 -25 60.0599 411.902   4
   0   5 -25 1158.16 509.181   1
   0  -5 -26 123.540 414.480   4
   0   5  26 919.237 466.589   2
   0   5  26 381.587 169.202  10
   0   5 -26 655.526 274.320   3
   0   5 -26 1034.10 504.485   1
   0  -5 -26-16.1287 268.483   1
   0   5 -26 570.550 156.663   6
   0  -5  26 225.404 234.506   9
   0  -5  26 604.953 204.546  10
   0   5 -26 867.426 276.801   4
   0   5  27 7535.02 1183.72   2
   0   5 -27 8835.29 1352.20   1
   0  -5 -27 5689.68 732.704   4
   0   5  27 10343.6 648.324  10
   0   5 -27 11589.9 700.430   4
   0  -5  27 9803.09 652.751  10
   0  -5 -27 10228.6 1396.09   1
   0  -5  27 9762.85 1091.84   9
   0  -5 -28 575.422 420.224   4
   0   5 -28 511.160 426.483   1
   0   5  28 768.371 204.372  10
   0  -5  28 454.742 196.069  10
   0   5  28-474.845 310.721   2
   0  -5 -28 794.106 457.973   1
   0   5 -28 895.398 287.729   4
   0  -5  28 543.385 371.572   9
   0   5  29 598.598 225.682  10
   0   5 -29 686.397 423.021   1
   0   5 -29 842.842 262.301   4
   0  -5  29 665.092 204.696  10
   0  -5 -29 681.559 479.105   4
   0  -5  29 661.376 344.158   9
   0   5 -30 1079.93 288.408   4
   0  -5  30 412.493 323.342   9
   0   5  30 925.700 236.030  10
   0   5 -30 818.962 527.042   1
   0  -5 -30 917.113 463.637   4
   0  -5  30 1022.24 261.453  10
   0  -5  31 2881.36 663.822   9
   0  -5  31 3418.93 431.233  10
   0   5 -31 3925.09 442.890   4
   0   5  31 3615.19 429.818  10
   0   5 -31 1785.38 691.373   1
   0  -5 -31 2903.34 618.623   4
   0  -5 -32 6129.21 794.512   4
   0   5 -32 6244.44 1263.41   1
   0   5  32 6525.86 575.196  10
   0   5 -32 7155.02 568.179   4
   0  -5  32 6850.86 604.807  10
   0   5  33 6138.10 549.718  10
   0  -5 -33 4431.51 692.754   4
   0   5 -33 6491.32 538.455   4
   0  -5  33 6097.95 570.432  10
   0   5  34 9050.87 676.442  10
   0   5 -34 8901.53 621.566   4
   0  -5  34 9459.86 715.011  10
   0  -5 -34 8755.75 879.052   4
   0   5 -35 679.614 236.077   4
   0  -5 -35 614.574 399.910   4
   0  -5  35 578.534 250.428  10
   0   5  35 481.644 213.334  10
   0  -5  36 68.0101 181.190  10
   0   5 -36 136.520 170.304   4
   0   5  36-24.7942 158.369  10
   0  -5 -36 103.437 359.377   4
   0  -5  37 1542.70 316.554  10
   0   5 -37 1383.98 270.119   4
   0  -5 -37 1736.80 457.958   4
   0   5  37 1196.26 281.470  10
   0  -5 -38 647.755 365.880   4
   0  -5  38 621.087 225.618  10
   0   5  38 576.891 216.660  10
   0   5 -38 376.500 179.670   4
   0   5  39 5046.32 487.094  10
   0   5 -39 5162.32 440.944   4
   0  -5  39 5021.61 500.543  10
   0  -5 -40 1109.59 335.211   4
   0   5  40 626.105 224.429  10
   0   5 -40 868.591 226.972   4
   0  -5  40 815.022 233.345  10
   0   5  41 832.847 215.432  10
   0  -5 -41 1068.57 317.812   4
   0   5 -41 787.387 197.984   4
   0  -5  41 855.117 231.568  10
   0   5  42 164.222 138.298  10
   0  -5  42 108.567 140.589  10
   0  -5 -42 247.820 230.036   4
   0   5 -42 146.260 139.312   4
   0  -5  43 640.392 192.962  10
   0   5  43 715.576 197.665  10
   0   5 -43 752.079 175.223   4
   0   5  44 652.932 154.631   3
   0  -5 -44 691.559 227.807   4
   0   5 -44 352.526 139.550   4
   0  -5  44 348.100 149.547  10
   0   5  44 274.497 148.245  10
   0   5 -45 469.076 138.051   4
   0  -5  45 645.610 181.715  10
   0   5  45 431.600 149.765  10
   0   5 -46 123.686 95.3554   4
   0   5  46-163.163 127.879  10
   0  -5  46-159.390 121.873  10
   0  -6   0 5951.26 453.334   9
   0   6   0 5085.96 597.251   2
   0   6   0 5705.11 447.540   1
   0   6  -1 6013.01 631.326   2
   0  -6   1 6196.41 481.051   9
   0  -6  -1 5979.68 429.758   9
   0   6   1 6009.59 435.454   1
   0   6  -1 6233.77 492.015   1
   0   6   1 5583.27 630.295   2
   0  -6   2 56962.4 1508.50   9
   0  -6  -2 55034.7 1257.45   9
   0   6   2 58108.6 1327.47   1
   0   6   2 54621.2 1964.12   2
   0   6  -2 57429.5 1568.30   1
   0  -6  -3 142359. 1947.12   9
   0   6   3 139261. 3202.78   2
   0   6   3 142425. 2083.59   1
   0   6  -3 148757. 2679.09   1
   0  -6   3 143890. 2507.66   9
   0   6  -4 643.178 220.382   1
   0  -6  -4 750.660 134.327   9
   0  -6   4 660.471 211.601   9
   0   6   4 410.512 122.218   1
   0   6   4 422.007 209.650   2
   0   6   5 346.742 263.677   2
   0  -6  -5 200.056 76.1170   9
   0   6   5 128.466 103.140   1
   0  -6   5 152.212 122.240   9
   0   6  -5 36.8423 144.814   1
   0   6  -6 1812.63 346.790   1
   0  -6  -6 1629.02 143.763   9
   0   6   6 1698.84 388.746   2
   0  -6   6 2205.56 331.526   9
   0   6   7 45548.8 1959.27   2
   0  -6   7 47613.9 1583.56   9
   0   6  -7 48210.0 1744.80   1
   0   6  -8 1235.45 329.745   1
   0   6   8 995.143 348.658   2
   0  -6   8 1000.31 303.930   9
   0   6  -9 12956.5 972.774   1
   0   6   9 11787.5 1042.58   2
   0  -6   9 13987.6 898.485   9
   0  -6  10 22547.6 1177.27   9
   0   6 -10 21801.3 1296.16   1
   0   6  10 20029.4 1397.55   2
   0   6 -11 472.464 226.140   1
   0   6  11 373.302 277.130   2
   0  -6  11 569.670 215.556   9
   0   6  12 115.217 247.503   2
   0  -6  12 151.116 213.194   2
   0  -6  12 332.079 176.501   9
   0   6 -12 316.030 195.281   1
   0  -6  13 21811.5 1253.04   9
   0   6  13 23522.3 1597.00   2
   0   6 -13 23223.2 1476.97   1
   0  -6  13 18658.3 1294.82   2
   0   6 -14 13235.8 1158.85   1
   0   6  14 13392.6 1247.62   2
   0  -6  14 12669.8 985.705   9
   0   6  15 21135.1 1590.96   2
   0  -6  15 21739.0 1301.75   9
   0   6 -15 20119.4 1472.98   1
   0   6 -16 2307.27 539.184   1
   0   6  16 3381.11 676.932   2
   0  -6  16 2699.46 487.328   9
   0   6 -17 3205.90 644.274   1
   0   6  17 2341.32 592.286   2
   0  -6  17 3272.83 557.403   9
   0   6 -18 3591.50 713.636   1
   0   6  18 3417.49 697.604   2
   0  -6  18 3319.09 572.787   9
   0  -6  19 431.302 279.541   9
   0   6  19 629.149 405.091   2
   0   6 -19 765.596 285.242   3
   0   6 -19 245.314 269.088   1
   0   6 -20 20639.7 1721.50   1
   0  -6  20 21470.2 1458.25   9
   0   6 -20 24409.3 952.555   3
   0   6  20 19441.4 1709.99   2
   0   6  21 16498.2 1609.59   2
   0   6 -21 21218.1 902.541   3
   0  -6  21 19514.9 1407.53   9
   0   6 -21 18116.1 1656.54   1
   0  -6  22 351.082 319.713   9
   0   6 -22 1113.51 301.540   3
   0   6 -22 1395.35 298.532   4
   0   6  22 651.094 395.264   2
   0   6 -22 859.218 414.999   1
   0   6 -23 4420.91 425.235   4
   0  -6 -23 2305.97 496.669   4
   0   6 -23 4307.97 476.637   3
   0   6 -23 4217.98 863.299   1
   0  -6  23 3747.04 671.713   9
   0   6  23 3182.00 777.759   2
   0   6 -24 2551.23 710.868   1
   0   6 -24 3995.91 414.291   4
   0   6  24 2630.30 309.705  10
   0  -6 -24 2039.97 503.621   4
   0   6 -24 3137.18 299.189   6
   0  -6  24 3126.88 640.219   9
   0   6  24 3063.12 788.413   2
   0   6 -24 3460.43 421.675   3
   0  -6  24 3052.20 360.376  10
   0  -6  25 17596.0 851.018  10
   0   6 -25 16148.2 653.736   6
   0   6  25 16009.4 1716.97   2
   0   6 -25 16231.5 1760.89   1
   0   6  25 16927.1 787.088  10
   0   6 -25 17820.9 893.414   3
   0   6 -25 18587.3 839.584   4
   0  -6  25 18594.7 1506.13   9
   0   6 -26 2249.12 347.883   3
   0  -6 -26 1045.15 486.579   4
   0   6 -26 2063.17 658.113   1
   0   6  26 2212.29 304.672  10
   0   6 -26 2223.33 340.369   4
   0   6 -26 2048.23 250.584   6
   0  -6  26 2515.62 345.332  10
   0  -6  26 1808.65 525.568   9
   0   6  26 2352.64 690.402   2
   0  -6 -27 1238.50 522.485   4
   0   6 -27 2640.18 285.027   6
   0  -6  27 2217.47 559.495   9
   0   6  27 2351.99 702.325   2
   0   6  27 2570.78 341.697  10
   0  -6  27 2798.61 378.021  10
   0   6 -27 2371.52 729.693   1
   0   6 -27 2920.22 389.451   3
   0   6 -27 2908.24 380.670   4
   0   6  28 1705.64 289.259  10
   0  -6  28 2017.59 334.220  10
   0  -6  28 1429.47 509.751   9
   0  -6 -28 1398.16 531.383   4
   0   6 -28 2477.32 354.220   4
   0   6 -28 1223.06 673.937   1
   0   6 -28 2096.64 365.096   3
   0   6  28 2074.18 700.242   2
   0   6 -28 2016.79 256.468   6
   0  -6 -29 2494.76 662.315   4
   0   6  29 3167.91 392.310  10
   0   6  29 2691.68 776.716   2
   0   6 -29 3631.64 925.655   1
   0   6 -29 3793.76 424.883   4
   0  -6  29 3156.69 401.421  10
   0  -6  29 2719.05 682.596   9
   0   6 -30 16126.7 1926.66   1
   0   6  30 17347.8 879.492  10
   0   6 -30 19212.1 883.332   4
   0  -6  30 18046.5 1615.64   9
   0  -6  30 18209.3 940.927  10
   0   6  31 6181.70 542.982  10
   0  -6  31 7334.84 612.285  10
   0   6 -31 6836.94 548.502   4
   0  -6 -31 4895.00 763.821   4
   0  -6  31 6107.64 959.271   9
   0   6 -31 8215.37 1393.27   1
   0   6 -32 3801.82 428.867   4
   0   6  32 3901.85 450.539  10
   0  -6  32 4493.97 502.731  10
   0  -6  32 3825.81 793.340   9
   0  -6 -32 3263.40 677.724   4
   0  -6  33 17610.1 947.619  10
   0   6 -33 18161.0 857.155   4
   0  -6 -33 15180.5 1155.68   4
   0   6  33 16637.2 886.283  10
   0   6 -34 4665.07 451.421   4
   0  -6  34 3618.59 456.705  10
   0  -6 -34 3425.98 643.038   4
   0   6  34 3735.29 436.347  10
   0  -6 -35 3974.35 662.939   4
   0   6  35 3500.85 429.544  10
   0   6 -35 3481.31 396.225   4
   0  -6  35 3389.50 447.443  10
   0   6  36 2190.60 357.497  10
   0  -6  36 2197.84 354.506  10
   0  -6 -36 2112.43 540.480   4
   0   6 -36 2422.71 336.156   4
   0  -6  37 1691.52 337.354  10
   0  -6 -37 1965.91 523.970   4
   0   6  37 1389.64 287.475  10
   0   6 -37 1497.15 264.551   4
   0   6 -38 3.66773 155.889   4
   0  -6 -38 485.064 365.530   4
   0   6  38 127.038 166.820  10
   0  -6  38 349.647 209.814  10
   0  -6 -39 2519.43 486.277   4
   0   6 -39 1927.95 284.519   4
   0  -6  39 2151.17 336.591  10
   0   6  39 2082.28 320.861  10
   0   6 -40 168.581 157.115   4
   0  -6 -40 601.766 323.106   4
   0   6  40-25.4669 142.747  10
   0  -6  40 304.802 170.076  10
   0  -6 -41-16.5586 261.597   4
   0   6  41 327.267 176.734  10
   0   6 -41 201.269 148.686   4
   0  -6  41 211.958 158.395  10
   0   6 -42 563.482 173.763   4
   0   6  42 207.370 142.580  10
   0   6  42 704.250 177.495   3
   0  -6 -42 524.549 253.502   4
   0  -6  42 195.770 152.614  10
   0   6 -43 4428.52 326.854   4
   0   6  43 4278.35 374.404  10
   0   6  43 5645.79 348.617   3
   0  -6  43 4577.47 394.470  10
   0   6 -44 6.61713 106.423   4
   0   6  44 13.7824 105.165  10
   0  -6 -44 314.916 206.628   4
   0  -6  44-142.723 129.469  10
   0  -6 -45-47.0361 178.612  13
   0   6 -45 131.883 97.3407   4
   0  -6  45-160.284 134.505  10
   0   6  45-194.270 126.819  10
   0   7   0-78.4626 173.111   1
   0   7   0 251.481 225.402   2
   0  -7   0 300.997 175.228   9
   0  -7   1 221812. 3272.89   9
   0   7   1 225442. 4332.45   2
   0   7  -1 246639. 3391.09   1
   0   7   1 238680. 3101.89   1
   0  -7  -1 220449. 3065.00   9
   0  -7  -2 21695.8 867.359   9
   0   7  -2 23713.3 1069.17   1
   0   7   2 21617.0 1345.20   2
   0  -7   2 22606.2 1032.80   9
   0   7   2 22816.5 887.581   1
   0   7   3 22621.1 1405.24   2
   0  -7   3 24276.3 1103.07   9
   0   7  -3 26124.6 1164.88   1
   0  -7  -3 23550.1 854.464   9
   0   7   3 25640.9 911.468   1
   0  -7  -4 2556.43 263.919   9
   0   7   4 2469.52 504.746   2
   0   7  -4 2905.26 436.053   1
   0  -7   4 2538.27 389.228   9
   0   7   4 2621.90 299.222   1
   0  -7   5 18766.7 1020.01   9
   0   7   5 16978.2 1226.75   2
   0   7  -5 19091.4 1076.44   1
   0  -7  -5 18016.6 634.231   9
   0   7   5 18449.2 759.459   1
   0  -7   6 19179.8 1052.67   9
   0   7  -6 18639.5 1091.92   1
   0  -7  -6 16856.7 541.033   9
   0   7   6 16309.9 1232.00   2
   0  -7   7 19204.7 1085.21   9
   0   7   7 16055.9 1256.52   2
   0   7  -7 17790.7 1111.30   1
   0  -7   8 13013.8 922.234   9
   0   7   8 12525.0 1128.07   2
   0   7  -8 12830.3 979.407   1
   0   7  -9 10521.4 911.619   1
   0  -7   9 11388.4 884.236   9
   0   7   9 11068.6 1085.29   2
   0  -7  10 1305.09 337.542   9
   0   7 -10 785.992 298.864   1
   0   7  10 887.645 335.008   2
   0  -7  11 22417.0 1281.97   9
   0   7  11 21713.4 1575.30   2
   0   7 -11 22384.7 1403.53   1
   0  -7  12 7905.89 782.515   9
   0   7  12 7489.62 954.844   2
   0   7 -12 7772.55 860.557   1
   0   7 -13 187.036 223.296   1
   0  -7  13 271.636 207.467   9
   0   7  13 342.750 305.622   2
   0   7 -14 7096.27 873.007   1
   0   7  14 6897.77 943.518   2
   0  -7  14 7380.27 791.301   9
   0   7  15 4362.93 786.000   2
   0   7 -15 4080.64 696.217   1
   0  -7  15 4548.81 640.558   9
   0   7  16 2423.34 609.946   2
   0  -7  16 1936.00 430.697   9
   0   7 -16 2468.45 594.589   1
   0   7  17 238.661 333.643   2
   0  -7  17 70.3615 217.302   9
   0   7 -17 267.454 236.258   3
   0   7 -17 169.221 248.720   1
   0   7 -18 1030.96 302.126   3
   0  -7  18 618.166 297.493   9
   0   7 -18 558.059 318.083   1
   0   7  18 690.887 413.702   2
   0   7 -19 5601.35 900.770   1
   0  -7  19 6210.12 821.705   9
   0   7 -19 6990.97 525.874   3
   0   7  19 5989.76 980.036   2
   0  -7  20 11091.1 1096.96   9
   0   7 -20 10285.9 1250.45   1
   0   7 -20 13598.5 721.216   3
   0   7 -20 14441.0 691.046   4
   0   7  20 11571.6 1406.70   2
   0   7 -21 4549.37 483.823   3
   0   7 -21 4210.70 398.209   4
   0   7  21 2346.35 677.427   2
   0   7 -21 1913.19 580.800   1
   0  -7  21 2506.13 565.117   9
   0   7 -22 419.110 161.001   6
   0   7  22 91.5219 255.306   2
   0   7 -22 785.067 467.477   1
   0   7 -22 509.533 276.825   3
   0   7 -22 312.583 199.913   4
   0  -7  22 115.665 291.403   9
   0   7 -23 37497.2 982.517   6
   0   7 -23 40546.6 1210.13   4
   0   7 -23 39526.5 1261.95   3
   0   7  23 32262.9 2461.70   2
   0   7 -23 34747.4 2470.11   1
   0  -7  23 37711.7 2144.83   9
   0   7 -24 2009.90 311.041   4
   0  -7  24 1632.26 488.626   9
   0   7 -24 1923.93 255.079   6
   0  -7 -24 780.871 402.225   4
   0   7 -24 1976.18 659.731   1
   0   7  24 1853.72 270.590  10
   0   7  24 1826.45 681.614   2
   0   7 -24 2040.54 383.728   3
   0   7 -25 38905.2 1207.31   4
   0  -7  25 35560.6 2157.35   9
   0   7 -25 36466.2 1254.00   3
   0   7  25 32817.4 1090.29  10
   0   7  25 28275.6 2383.71   2
   0   7 -25 33705.8 2550.60   1
   0   7 -25 34195.3 948.380   6
   0  -7  25 34444.0 1204.79  10
   0  -7 -25 25839.8 1444.45   4
   0   7 -26 4607.17 371.512   6
   0   7 -26 4817.23 508.948   3
   0   7 -26 5835.13 1091.11   1
   0  -7  26 4559.10 462.135  10
   0   7  26 3486.32 913.505   2
   0  -7  26 5059.38 839.722   9
   0   7  26 4714.79 428.614  10
   0   7 -26 5649.38 485.152   4
   0  -7 -26 3591.96 680.166   4
   0   7 -27 544.177 438.719   1
   0   7 -27 579.512 228.164   4
   0   7 -27 417.285 260.683   3
   0   7  27 498.915 173.811  10
   0  -7  27 475.175 181.169  10
   0  -7 -27-82.9611 485.321   4
   0  -7  27 505.238 361.441   9
   0   7 -27 463.599 168.891   6
   0   7  27-702.714 465.291   2
   0  -7 -28 8909.69 965.407   4
   0   7 -28 14747.8 770.991   4
   0  -7  28 14580.1 830.788  10
   0  -7  28 13565.6 1437.56   9
   0   7  28 10048.7 1516.68   2
   0   7 -28 12331.0 1666.32   1
   0   7  28 13480.5 741.695  10
   0   7 -28 14588.3 828.328   3
   0   7 -28 13445.8 610.437   6
   0   7 -29 302.871 153.343   6
   0   7 -29-255.717 320.440   3
   0   7  29 266.778 183.984  10
   0  -7  29-582.212 388.579   9
   0   7  29-178.641 301.318   2
   0   7 -29 791.724 467.179   1
   0  -7 -29 628.501 521.167   4
   0   7 -29 117.975 185.063   4
   0  -7  29 111.720 165.177  10
   0   7  30 23094.1 988.655  10
   0   7 -30 24372.3 995.172   4
   0  -7  30 25705.2 1114.31  10
   0  -7  30 23191.4 1893.31   9
   0   7 -30 22867.5 790.282   6
   0   7 -30 20299.9 2146.56   1
   0   7 -31 11180.1 678.951   4
   0   7  31 10386.5 679.875  10
   0  -7  31 12228.4 783.350  10
   0  -7  31 12493.7 1385.32   9
   0   7 -32 7304.00 560.392   4
   0  -7 -32 6161.55 848.488   4
   0   7  32 7902.50 601.337  10
   0  -7  32 8266.87 651.735  10
   0  -7 -33 1509.85 587.361   4
   0  -7  33 1179.09 284.418  10
   0   7  33 1368.89 278.674  10
   0   7 -33 1327.92 264.994   4
   0  -7  34 589.496 238.702  10
   0   7  34 849.496 236.996  10
   0   7 -34 690.894 216.229   4
   0   7  35 1284.38 278.787  10
   0  -7  35 1514.40 316.808  10
   0   7 -35 1275.93 256.358   4
   0  -7 -35 1034.78 499.360   4
   0   7 -36 7186.79 521.841   4
   0  -7 -36 6862.92 819.427   4
   0  -7  36 7994.31 619.332  10
   0   7  36 7028.88 556.605  10
   0   7  37 383.979 178.976  10
   0  -7 -37 692.966 407.049   4
   0   7 -37 215.840 157.346   4
   0  -7  37 170.147 161.318  10
   0   7 -38 420.493 183.731   4
   0  -7 -38 709.114 404.601   4
   0  -7  38 432.571 210.264  10
   0   7  38 376.905 193.744  10
   0   7  39 162.342 141.322  10
   0  -7  39-105.967 163.309  10
   0  -7 -39-332.362 336.114   4
   0   7 -39 61.9498 136.859   4
   0   7  40 300.405 162.105  10
   0   7 -40 379.043 166.726   4
   0  -7  40 120.818 138.752  10
   0   7  40 555.087 170.408   3
   0  -7 -40 457.668 316.207   4
   0   7 -41 165.503 140.403   4
   0  -7 -41 428.780 301.047   4
   0   7  41 57.3886 119.742  10
   0   7  41 205.821 142.624   3
   0  -7  41 96.9759 149.837  10
   0  -7  42 98.0882 136.251  10
   0   7  42 396.750 152.379  10
   0  -7 -42 643.550 283.946   4
   0   7  42 309.909 119.945   3
   0   7 -42 323.954 131.747   4
   0   7 -43 4761.23 319.691   4
   0   7  43 3471.61 307.671  10
   0   7 -44-3.43557 98.0364   4
   0  -7 -45 1367.36 286.508  13
   0   7 -45 1071.96 150.800   4
   0   8   0 139032. 2518.50   1
   0  -8   0 124890. 2553.43   9
   0   8   1 13875.2 1159.78   2
   0  -8  -1 14581.5 822.837   9
   0   8  -1 16466.9 888.400   1
   0  -8   1 14038.0 867.037   9
   0   8   1 15500.6 795.907   1
   0  -8   2 16372.3 958.029   9
   0  -8  -2 15921.0 812.700   9
   0   8   2 14180.6 1162.48   2
   0   8  -2 16907.3 940.302   1
   0   8   2 16528.6 799.571   1
   0   8   3 981.003 350.169   2
   0   8  -3 1061.57 279.222   1
   0  -8  -3 1066.99 206.586   9
   0   8   3 666.107 182.371   1
   0  -8   3 873.772 260.476   9
   0  -8   4 56022.2 1860.69   9
   0   8  -4 59542.4 1920.98   1
   0  -8  -4 59542.4 1418.04   9
   0   8   4 56365.0 1419.69   1
   0   8  -5 14015.5 958.188   1
   0  -8  -5 14292.8 639.472   9
   0  -8   5 14043.8 956.511   9
   0   8   5 13731.8 688.702   1
   0   8   5 13029.5 1160.93   2
   0   8   6 36412.6 1984.48   2
   0  -8   6 39042.6 1621.31   9
   0   8  -6 39348.7 1659.29   1
   0   8  -7 48222.1 1902.06   1
   0  -8   7 47444.8 1818.03   9
   0   8  -8 12095.5 986.714   1
   0   8   8 10638.1 1129.67   2
   0  -8   8 12268.5 955.712   9
   0  -8   9 99.6301 179.819   9
   0   8   9-61.4866 249.580   2
   0   8  -9 46.8969 155.962   1
   0   8  10 3670.41 701.948   2
   0   8 -10 4101.76 613.100   1
   0  -8  10 4119.77 588.302   9
   0   8 -11 42955.5 2023.32   1
   0   8  11 41474.2 2306.13   2
   0  -8  11 45619.0 1937.58   9
   0  -8  12 2319.06 487.985   9
   0   8 -12 2087.53 469.647   1
   0   8  12 1883.30 542.352   2
   0   8  13 255.927 293.819   2
   0  -8  13 217.441 217.097   9
   0   8 -13 104.830 204.002   1
   0   8  14 758.027 466.089   2
   0   8 -14 626.536 322.065   1
   0  -8  14 373.458 236.233   9
   0   8 -15 17055.2 1431.86   1
   0  -8  15 17053.9 1306.09   9
   0   8  15 15288.9 1520.36   2
   0   8 -15 20815.2 794.162   3
   0   8  16 1809.33 577.442   2
   0   8 -16 3220.81 369.048   3
   0   8 -16 2249.09 559.258   1
   0  -8  16 2398.25 534.446   9
   0   8 -17 13141.9 684.238   3
   0  -8  17 13431.8 1199.28   9
   0   8 -17 11826.8 1274.58   1
   0   8  17 12173.9 1433.73   2
   0   8 -18 3186.03 710.838   1
   0   8  18 3314.28 790.139   2
   0   8 -18 4240.99 388.356   4
   0   8 -18 4258.79 445.831   3
   0  -8  18 3622.46 649.301   9
   0  -8  19 1622.14 479.806   9
   0   8 -19 1186.51 453.772   1
   0   8 -19 1865.92 333.202   3
   0   8 -19 1904.03 290.934   4
   0   8  19 1965.49 634.453   2
   0   8 -20 2.90081 218.711   1
   0   8 -20 120.673 122.832   6
   0   8 -20 27.8146 181.947   4
   0   8  20 249.499 307.703   2
   0  -8  20 82.5033 228.579   9
   0   8 -20-3.22340 236.371   3
   0   8 -21 22677.6 951.322   3
   0   8 -21 22108.6 755.768   6
   0  -8  21 21624.1 1623.16   9
   0   8  21 18846.9 1911.25   2
   0   8 -21 18426.6 1744.75   1
   0   8 -21 23108.5 887.144   4
   0   8 -22 3639.14 829.204   1
   0   8 -22 4922.21 506.150   3
   0  -8  22 3746.57 733.238   9
   0   8 -22 4036.25 342.928   6
   0   8 -22 4536.80 426.700   4
   0   8  22 3495.40 868.869   2
   0   8 -23 1695.72 355.183   3
   0  -8  23 616.513 347.340   9
   0   8 -23 1212.62 226.693   6
   0   8  23 765.172 499.543   2
   0   8 -23 1744.63 599.590   1
   0   8 -23 1198.21 254.743   4
   0   8 -24 1318.75 567.055   1
   0   8 -24 1184.62 323.795   3
   0  -8  24 762.748 399.375   9
   0   8  24 1551.92 604.709   2
   0   8 -24 1022.99 206.295   6
   0   8 -24 1178.54 246.446   4
   0   8 -25 6187.70 1121.05   1
   0  -8 -25 4472.62 734.600   4
   0   8 -25 6198.15 504.509   4
   0   8 -25 6495.11 575.901   3
   0   8 -25 5890.63 412.374   6
   0   8  25 4551.97 1028.14   2
   0  -8  25 5434.09 919.233   9
   0  -8 -26 203.908 496.127   4
   0   8 -26 11.4793 221.662   1
   0  -8  26 186.526 323.115   9
   0   8 -26 253.669 187.721   4
   0   8  26 581.234 459.678   2
   0   8 -26 312.031 263.700   3
   0   8 -26 334.289 155.355   6
   0  -8  27 17084.7 1630.16   9
   0   8 -27 17600.1 700.257   6
   0   8 -27 18095.4 915.607   3
   0   8 -27 15758.3 1839.43   1
   0   8  27 14257.4 1841.05   2
   0   8 -27 17868.3 839.527   4
   0   8 -28 182.783 146.177   6
   0   8 -28 41.3807 181.456   4
   0   8 -28 422.654 403.676   1
   0   8  28-17.5212 266.975   2
   0   8 -28 0.80674 279.173   3
   0  -8  28-512.350 380.114   9
   0  -8 -28-281.034 538.189   4
   0   8  29 1546.20 267.628  10
   0   8 -29 2851.82 815.438   1
   0   8 -29 1409.48 308.810   3
   0   8  29 2295.20 746.930   2
   0  -8 -29 647.539 559.759   4
   0   8 -29 1665.44 240.208   6
   0  -8  29 1324.90 551.026   9
   0   8 -29 1625.89 288.036   4
   0  -8  30 567.999 422.617   9
   0   8 -30 1371.61 223.316   6
   0  -8 -30 1247.53 584.218   4
   0   8 -30 1517.49 285.351   4
   0   8  30 1609.66 277.391  10
   0   8  31 4067.17 424.546  10
   0   8 -31 4576.82 366.122   6
   0  -8 -31 3190.57 729.635   4
   0   8 -31 4249.16 430.153   4
   0   8  32 809.059 225.515  10
   0  -8  32 566.048 241.768  10
   0   8 -32 525.449 194.337   4
   0  -8 -32 1134.48 570.282   4
   0  -8 -33 2775.61 696.187   4
   0  -8  33 2732.16 380.063  10
   0   8 -33 2773.31 349.804   4
   0   8  33 2407.79 337.977  10
   0   8 -34 2771.62 339.094   4
   0  -8 -34 1975.91 606.191   4
   0   8  34 2463.62 338.952  10
   0  -8  34 2667.31 366.036  10
   0   8 -35 22.8155 145.701   4
   0  -8  35 109.321 160.102  10
   0   8  35 14.3067 133.794  10
   0  -8 -35 171.828 483.262   4
   0   8 -36 1798.00 274.379   4
   0   8  36 1700.69 268.496  10
   0  -8 -36 1555.95 520.417   4
   0  -8  36 1796.96 321.250  10
   0   8  37 1006.67 218.537   3
   0   8  37 556.508 176.946  10
   0   8 -37 863.388 217.289   4
   0  -8 -37 1201.61 507.027   4
   0   8 -38 2161.54 282.602   4
   0   8  38 2227.36 285.695  10
   0  -8 -38 3460.06 565.187   4
   0   8  38 2962.71 309.956   3
   0  -8 -39 939.602 396.404   4
   0   8 -39 889.842 197.761   4
   0   8  39 1206.99 212.232   3
   0  -8 -40-79.1597 307.772   4
   0   8 -40 95.2365 128.728   4
   0   8  40-61.3446 151.626   3
   0   8 -41 7829.14 433.848   4
   0   8  41 8785.07 439.325   3
   0  -8 -42 91.7203 226.547   4
   0   8 -42 406.520 140.566   4
   0   8 -43 414.531 120.053   4
   0   8 -44 922.054 144.451   4
   0  -9   0 15.3656 124.257   9
   0   9   0 270.874 152.001   1
   0   9  -1 92.4655 119.867   1
   0  -9  -1 191.893 147.646   9
   0   9   1 14.1846 116.915   1
   0  -9   1-131.016 173.929   9
   0   9   2 22909.4 982.590   1
   0  -9   2 22546.5 1214.21   9
   0   9  -2 23673.7 1162.38   1
   0  -9  -2 22938.0 1068.17   9
   0   9  -3 34407.8 1454.66   1
   0  -9   3 33747.7 1530.06   9
   0   9   3 29652.9 1819.75   2
   0   9   3 32850.0 1147.44   1
   0  -9  -3 33830.2 1253.12   9
   0   9   4 205.146 271.430   2
   0   9  -4 487.084 232.813   1
   0  -9   4 760.410 283.680   9
   0  -9  -4 568.091 169.905   9
   0   9   4 361.526 152.123   1
   0   9   5 420.059 256.852   2
   0  -9   5 575.052 249.736   9
   0   9  -5 738.323 267.828   1
   0   9  -6 41041.2 1767.51   1
   0   9   6 37285.9 2125.41   2
   0  -9   6 39646.4 1786.26   9
   0  -9   7 902.788 307.208   9
   0   9   7 741.945 388.197   2
   0   9  -7 651.317 302.768   1
   0   9   8 6863.33 952.679   2
   0  -9   8 8043.92 834.297   9
   0   9  -8 7610.46 814.060   1
   0  -9   9 2975.99 529.805   9
   0   9   9 2734.83 624.714   2
   0   9  -9 2694.88 501.876   1
   0   9  10 13896.9 1398.97   2
   0   9 -10 14581.9 1195.05   1
   0  -9  10 16028.0 1227.56   9
   0   9 -11 301.895 216.005   1
   0  -9  11 84.0266 196.600   9
   0   9  11-21.5119 321.642   2
   0   9 -11 145.999 180.482   3
   0   9 -12 4224.29 370.821   3
   0  -9  12 3948.17 661.732   9
   0   9 -12 3552.96 648.168   1
   0   9  12 2704.47 687.733   2
   0   9  13 1056.04 194.497   3
   0   9 -13 1027.95 255.268   3
   0   9  13 375.438 266.343   2
   0  -9  13 980.895 373.327   9
   0   9 -13 1076.65 359.517   1
   0   9 -14 1590.78 282.338   3
   0   9  14 1635.89 544.267   2
   0   9 -14 952.222 372.517   1
   0  -9  14 1825.24 475.288   9
   0   9  14 1702.95 225.260   3
   0   9  15 5423.91 980.438   2
   0   9 -15 6374.73 477.662   3
   0   9  15 6386.53 392.880   3
   0   9 -15 5826.08 873.600   1
   0  -9  15 5921.69 830.640   9
   0   9 -16 20704.8 788.846   4
   0  -9  16 16702.1 1391.35   9
   0   9 -16 18431.5 793.938   3
   0   9 -16 14896.2 1400.78   1
   0   9  16 12805.5 1520.69   2
   0   9  16 18300.4 660.273   3
   0   9 -17 1362.09 309.790   3
   0   9  17 1383.34 221.092   3
   0   9 -17 1491.09 253.071   4
   0   9  17 768.089 417.166   2
   0  -9  17 1045.02 389.367   9
   0   9 -17 1217.33 195.444   6
   0   9 -17 610.280 294.461   1
   0   9 -18 2302.90 293.538   4
   0   9 -18 1118.02 455.833   1
   0   9  18 883.542 471.756   2
   0   9 -18 2058.83 248.406   6
   0   9 -18 2146.32 348.092   3
   0  -9  18 1599.58 483.156   9
   0   9  19 70.0069 233.644   2
   0   9 -19 133.400 181.420   4
   0  -9  19 71.3313 239.770   9
   0   9 -19-81.2234 129.888   6
   0   9 -19-37.3607 187.978   1
   0   9 -19 356.898 271.772   3
   0  -9  20 4675.90 821.322   9
   0   9 -20 5770.22 527.844   3
   0   9 -20 6816.69 502.556   4
   0   9 -20 6062.54 415.605   6
   0   9 -20 4824.69 906.688   1
   0   9  20 5437.33 1076.92   2
   0   9 -21 469.491 179.534   4
   0   9 -21 644.350 306.756   3
   0   9  21-312.349 359.872   2
   0  -9  21 266.906 301.090   9
   0   9 -21 325.771 299.377   1
   0   9 -21 562.347 170.105   6
   0   9  22-249.224 353.731   2
   0   9 -22 273.529 186.398   4
   0   9 -22 364.467 152.075   6
   0   9 -22 279.031 274.779   3
   0  -9  22 60.2360 284.686   9
   0   9 -22-416.955 365.356   1
   0  -9  23 720.720 389.556   9
   0   9 -23 1113.55 261.891   4
   0   9  23 846.640 521.765   2
   0   9 -23 1050.26 468.276   1
   0   9 -23 1079.69 207.640   6
   0   9 -23 1522.20 347.727   3
   0   9 -24 4277.85 430.587   4
   0  -9  24 3878.79 816.313   9
   0   9 -24 3935.40 353.856   6
   0   9 -24 4251.42 489.803   3
   0   9 -24 3651.78 850.339   1
   0   9  24 2427.44 838.489   2
   0   9 -25 6.81666 188.835   4
   0  -9 -25-496.622 650.703   4
   0  -9  25-129.358 376.245   9
   0   9  25 403.599 415.236   2
   0   9 -25-8.38840 264.154   3
   0   9 -25 28.2388 158.484   6
   0   9 -25 844.331 478.551   1
   0   9 -26 319.742 160.279   6
   0   9 -26 95.2146 171.766   4
   0   9 -26 211.436 260.553   3
   0  -9 -26-549.487 615.039   4
   0   9 -26 846.752 468.369   1
   0  -9  26 683.989 432.994   9
   0   9  26-235.565 418.727   2
   0   9 -27 262.870 183.879   4
   0   9  27-990.868 573.693   2
   0   9 -27 112.825 254.235   3
   0  -9 -27-171.012 508.785   4
   0   9 -27-386.746 418.404   1
   0  -9  27-6.03177 346.257   9
   0   9 -27 290.494 147.513   6
   0   9 -28 23434.3 952.349   4
   0  -9  28 22561.9 1943.75   9
   0  -9 -28 17129.6 1407.11   4
   0   9 -28 21598.0 785.131   6
   0   9 -28 23420.1 1041.59   3
   0   9  28 15756.5 1961.51   2
   0   9 -28 18459.0 2046.99   1
   0  -9  29 4127.59 862.770   9
   0   9 -29 5034.46 506.988   3
   0   9 -29 4556.51 371.166   6
   0   9 -29 5649.74 483.821   4
   0  -9 -30 783.269 577.577   4
   0   9 -30 1105.61 211.397   6
   0   9 -30 995.341 233.036   4
   0   9 -30 1001.02 294.333   3
   0   9 -31 2515.24 338.645   4
   0   9 -31 2010.08 248.609   6
   0  -9 -31 2267.90 681.583   4
   0   9 -32 578.340 166.852   6
   0   9 -32 602.583 220.719   4
   0  -9 -32 1064.88 573.958   4
   0   9  32 475.580 194.411   3
   0  -9 -33 5762.36 877.742   4
   0   9 -33 5856.66 475.136   4
   0   9  33 6871.04 485.498   3
   0   9 -34 721.003 207.640   4
   0   9  34 1185.79 239.069   3
   0  -9 -34 1572.98 652.534   4
   0   9 -35 885.834 218.816   4
   0   9  35 983.868 235.536   3
   0  -9 -35 1332.36 573.786   4
   0  -9 -36 139.848 441.519   4
   0   9  36-10.7244 152.194   3
   0   9 -36-18.7597 134.260   4
   0   9  37-23.9554 144.109   3
   0   9 -37 41.1232 133.828   4
   0  -9 -37 252.675 425.894   4
   0  -9 -38 234.405 392.191   4
   0   9 -38-22.8610 122.240   4
   0   9  38-75.3783 127.423   3
   0   9 -39 888.657 191.072   4
   0  -9 -39 1252.68 407.987   4
   0   9  39 919.393 189.694   3
   0   9 -40 794.378 169.925   4
   0   9  40 571.432 147.101   3
   0  -9 -40 1109.83 372.838   4
   0  -9 -41 1920.10 392.162   4
   0   9 -41 1410.12 203.079   4
   0   9 -42 331.857 126.018   4
   0   9 -43 51.6445 95.0667   4
   0 -10   0 96015.3 2614.99   9
   0  10   0 102692. 2345.60   1
   0 -10  -1 1824.11 373.994   9
   0  10  -1 2452.97 396.955   1
   0  10   1 2587.40 377.606   1
   0 -10   1 2329.52 443.331   9
   0  10   2 4884.78 482.331   1
   0 -10  -2 5177.42 558.745   9
   0 -10   2 4535.16 608.503   9
   0  10  -2 3981.40 508.938   1
   0 -10   3 7755.58 808.789   9
   0  10  -3 8019.33 725.954   1
   0 -10   4 3214.13 532.701   9
   0  10  -4 3640.89 508.208   1
   0  10   5-150.698 335.017   2
   0 -10   5 77.0157 169.179   9
   0  10  -5 14.2218 164.835   1
   0 -10   6 25616.2 1538.21   9
   0  10   6 22184.6 1739.34   2
   0  10  -6 26322.3 1470.42   1
   0  10  -7 417.813 235.439   1
   0  10   7 105.056 242.202   2
   0 -10   7 341.810 260.210   9
   0  10  -7 373.317 186.117   3
   0  10  -8 28212.5 1620.09   1
   0  10   8 27812.7 777.866   3
   0 -10   8 26459.8 1636.25   9
   0  10  -8 27482.6 857.454   3
   0  10   9 8062.86 430.283   3
   0  10  -9 8428.04 494.066   3
   0  10  -9 6631.11 806.067   1
   0 -10   9 7995.23 924.933   9
   0  10   9 6504.10 1010.97   2
   0  10  10 5298.22 355.581   3
   0  10  10 4713.34 887.564   2
   0  10 -10 4907.39 726.292   1
   0 -10  10 4859.46 730.325   9
   0  10 -10 5587.85 421.119   3
   0  10  11 1474.43 210.783   3
   0 -10  11 1389.75 436.974   9
   0  10 -11 1544.62 269.602   3
   0  10 -11 1519.90 456.996   1
   0  10  11 820.670 451.329   2
   0  10  12 470.356 146.663   3
   0  10 -12 232.202 195.737   3
   0  10  12 745.185 409.244   2
   0 -10  12 10.6444 223.666   9
   0  10 -12 538.450 319.957   1
   0  10  13 5835.59 381.503   3
   0  10 -13 4862.06 783.670   1
   0  10 -13 6107.98 435.681   4
   0  10 -13 6526.60 416.535   6
   0  10  13 4970.19 954.779   2
   0 -10  13 5374.10 800.795   9
   0  10 -13 5863.86 461.827   3
   0 -10  14 1212.60 473.677   9
   0  10 -14 1557.67 224.935   6
   0  10  14 1374.11 210.459   3
   0  10 -14 1137.16 421.140   1
   0  10  14 1380.53 579.582   2
   0  10 -14 1812.56 263.316   4
   0  10 -14 1271.86 279.079   3
   0  10 -15 4092.18 420.222   3
   0  10 -15 3116.50 655.900   1
   0 -10  15 4193.52 742.604   9
   0  10  15 3406.07 832.644   2
   0  10  15 4433.96 351.334   3
   0  10 -15 4584.75 393.598   4
   0  10 -15 4653.18 360.547   6
   0  10 -16 86.5566 119.547   6
   0 -10  16-96.6060 246.206   9
   0  10 -16 179.333 242.319   3
   0  10  16 113.121 134.056   3
   0  10 -16 206.671 177.989   4
   0  10  16 36.3760 292.009   2
   0  10 -16 77.6456 205.572   1
   0  10 -17 16764.7 679.560   6
   0 -10  17 15502.9 1450.49   9
   0  10  17 13395.0 1650.99   2
   0  10 -17 13085.3 1382.22   1
   0  10  17 16571.3 658.417   3
   0  10 -17 16844.0 785.700   3
   0  10 -17 18857.4 785.329   4
   0  10  18 222.509 160.910   3
   0  10 -18 311.025 264.960   3
   0  10  18 97.7586 273.023   2
   0  10 -18 120.733 143.753   6
   0  10 -18-243.998 281.492   1
   0 -10  18 202.343 235.944   9
   0  10 -18 335.234 164.572   4
   0  10  19 2319.22 713.120   2
   0 -10  19 2089.94 558.046   9
   0  10 -19 2508.89 327.572   4
   0  10 -19 2442.27 285.910   6
   0  10  19 2766.04 292.356   3
   0  10 -19 2986.15 391.332   3
   0  10 -19 1972.95 585.595   1
   0  10 -20 5261.27 510.484   3
   0  10  20 4726.82 1069.12   2
   0  10 -20 3855.51 819.733   1
   0  10 -20 5181.16 448.385   4
   0 -10  20 5085.02 884.770   9
   0  10  20 5370.58 410.262   3
   0  10 -20 5289.80 403.290   6
   0  10 -21 15797.6 1667.29   1
   0  10  21 20406.3 771.909   3
   0 -10  21 16973.4 1599.34   9
   0  10  21 15909.2 1928.56   2
   0  10 -21 19814.9 847.758   4
   0  10 -21 19280.8 900.188   3
   0  10 -21 18953.5 744.157   6
   0  10 -22 1022.89 259.686   4
   0  10  22 151.000 366.829   2
   0  10 -22 1156.51 331.842   3
   0 -10  22 950.530 476.878   9
   0  10 -22 887.584 216.903   6
   0  10  22 1296.96 244.867   3
   0  10 -22 753.026 440.345   1
   0  10 -23 482.764 226.195   4
   0  10  23 505.745 195.350   3
   0 -10  23 88.6037 294.946   9
   0  10 -23 563.809 309.209   3
   0  10  23 993.865 571.254   2
   0  10 -23 28.0647 281.355   1
   0  10 -23 531.172 180.907   6
   0  10 -24 2769.56 434.116   3
   0  10 -24 2379.52 334.842   4
   0  10  24 2657.11 323.604   3
   0  10 -24 2875.43 318.727   6
   0  10  24 1586.39 681.239   2
   0  10 -24 1584.77 591.978   1
   0 -10  24 2031.72 626.174   9
   0 -10  25 2449.54 692.923   9
   0  10 -25 3036.95 321.311   6
   0  10  25 4001.48 385.439   3
   0  10 -25 4138.25 501.731   3
   0  10  25 3215.35 935.623   2
   0  10 -25 4169.86 429.415   4
   0  10 -25 2890.59 836.467   1
   0  10 -26 6793.12 459.595   6
   0  10 -26 6979.79 583.932   3
   0  10 -26 5741.18 1112.21   1
   0  10  26 7456.69 500.537   3
   0 -10  26 6528.26 1061.84   9
   0 -10 -26 4387.28 812.430   4
   0  10  26 5214.49 1131.09   2
   0  10 -26 7640.65 555.430   4
   0  10 -27 2647.22 299.343   6
   0  10 -27 3330.15 394.530   4
   0  10  27 3448.46 367.040   3
   0  10 -27 2838.66 394.349   3
   0 -10 -28 1376.99 631.230   4
   0  10  28 2575.02 322.421   3
   0  10 -28 2252.82 320.346   4
   0  10 -28 1933.32 256.599   6
   0  10 -28 2576.46 391.669   3
   0 -10 -29 2777.43 762.399   4
   0  10 -29 2531.95 290.015   6
   0  10 -29 2234.08 365.229   3
   0  10  29 3263.99 361.314   3
   0  10 -29 2847.56 356.582   4
   0  10  30-41.8224 156.983   3
   0  10 -30 61.3258 116.984   6
   0  10 -30 91.6401 172.415   4
   0  10 -30-422.737 268.714   3
   0 -10 -30 155.990 506.057   4
   0 -10 -31 20077.1 1558.62   4
   0  10  31 27832.9 950.715   3
   0  10 -31 22452.8 769.737   6
   0  10 -31 25379.8 962.582   4
   0 -10 -32 108.461 520.243   4
   0  10  32-150.754 161.171   3
   0  10 -32 48.6830 149.059   4
   0 -10 -33 576.378 567.232   4
   0  10 -33 240.155 160.609   4
   0  10  33 192.480 165.714   3
   0 -10 -34 1067.07 553.222   4
   0  10  34 912.632 197.837   3
   0  10 -34 853.540 217.978   4
   0  10  35 1548.25 245.008   3
   0  10 -35 1395.84 247.793   4
   0 -10 -36 313.384 466.570   4
   0  10 -36 267.219 144.162   4
   0  10  36 294.791 165.929   3
   0  10  37 1364.93 213.042   3
   0  10 -37 1154.87 209.632   4
   0 -10 -37 1485.74 506.371   4
   0  10  38 3483.84 302.499   3
   0  10 -38 2877.69 283.535   4
   0  10  39 99.9906 119.732   3
   0  10 -39 63.7706 123.699   4
   0 -10 -39-101.727 372.868   4
   0  10 -40 882.581 166.117   4
   0 -10 -40 1382.39 395.311   4
   0  10 -41 2846.38 242.118   4
   0  10 -42 83.5727 93.1163   4
   0  11   0-197.418 185.548   3
   0 -11   0-284.044 199.991   9
   0  11  -1 8769.48 466.962   3
   0  11   1 8368.11 455.030   3
   0 -11   2 1723.09 398.791   9
   0  11  -2 2198.68 260.766   3
   0  11   2 2358.49 264.959   3
   0  11   3 246.906 143.835   3
   0  11  -3 15.6497 164.288   3
   0 -11   3 48.7722 185.476   9
   0  11  -4 1734.86 375.261   1
   0 -11   4 1474.98 415.066   9
   0  11  -4 1625.67 238.409   3
   0  11   4 1899.76 252.254   3
   0 -11   5 8635.58 955.480   9
   0  11  -5 8806.61 858.500   1
   0  11  -5 9485.78 515.602   3
   0  11   5 9152.21 466.926   3
   0 -11   6-122.068 219.614   9
   0  11  -6 263.485 167.034   3
   0  11  -6 76.8900 207.518   1
   0  11   6 172.017 139.347   3
   0  11  -7 725.338 290.821   1
   0  11  -7 570.195 211.689   3
   0 -11   7 802.975 342.078   9
   0  11   7 539.450 163.355   3
   0  11   8 5446.51 977.758   2
   0  11   8 6260.97 390.694   3
   0  11  -8 7100.04 441.007   4
   0  11  -8 6651.38 455.482   3
   0  11  -8 6031.38 773.609   1
   0 -11   8 5742.93 863.971   9
   0  11   9 487.765 158.610   3
   0  11  -9 851.804 186.910  11
   0  11  -9 589.035 192.438   4
   0  11  -9 1016.48 254.870   3
   0 -11   9 700.008 354.136   9
   0  11   9 377.774 312.007   2
   0  11  -9 419.494 241.446   1
   0  11  10 299.505 333.765   2
   0  11  10 325.963 133.519   3
   0  11 -10 375.797 258.116   1
   0  11 -10 272.744 153.463   4
   0 -11  10 303.711 311.335   9
   0  11 -10 283.065 154.129   6
   0  11 -10 64.3888 181.575   3
   0 -11  11 2074.18 573.541   9
   0  11 -11 2209.79 311.833   3
   0  11 -11 2458.86 276.833   6
   0  11 -11 2783.53 310.698   4
   0  11 -11 2321.74 535.113   1
   0  11  11 2652.80 282.192   3
   0  11  11 1344.29 535.523   2
   0  11 -12 213.572 145.064   6
   0  11 -12 999.971 375.554   1
   0  11 -12-93.7361 212.260   3
   0  11 -12 322.535 187.089   4
   0  11  12 338.399 354.135   2
   0 -11  12 478.131 372.847   9
   0  11  12 158.156 130.414   3
   0 -11  13 840.853 386.799   9
   0  11 -13 760.808 229.474   3
   0  11 -13 1404.93 447.916   1
   0  11 -13 838.854 203.430   6
   0  11 -13 865.683 219.776   4
   0  11  13 860.432 439.509   2
   0  11  13 677.271 174.897   3
   0  11 -14 1166.97 217.498   6
   0  11 -14 688.464 354.046   1
   0  11 -14 1089.82 289.544   3
   0 -11  14 761.730 377.677   9
   0  11  14 885.363 197.688   3
   0  11  14 378.203 378.989   2
   0  11 -14 875.428 220.984   4
   0 -11  15-238.987 340.783   9
   0  11  15 390.612 154.105   3
   0  11 -15 403.879 163.670   6
   0  11 -15 478.082 179.794   4
   0  11 -15-5.18243 179.007   1
   0  11 -15 264.896 223.728   3
   0  11  15 174.489 412.684   2
   0 -11  16 1149.57 466.614   9
   0  11  16 1623.62 235.499   3
   0  11 -16 1669.76 273.610   4
   0  11 -16 1575.20 316.790   3
   0  11 -16 1543.41 237.605   6
   0  11 -16 1760.00 528.273   1
   0  11  16 1444.67 600.191   2
   0 -11  17 1819.40 557.122   9
   0  11  17 1796.80 674.470   2
   0  11 -17 2390.94 368.809   3
   0  11  17 2051.49 275.820   3
   0  11 -17 2125.27 281.548   6
   0  11 -17 2389.41 323.952   4
   0  11 -17 1645.79 523.996   1
   0  11 -18 2870.90 319.705   6
   0 -11  18 2133.03 630.010   9
   0  11 -18 2071.48 583.070   1
   0  11  18 2809.45 309.774   3
   0  11 -18 3633.66 377.003   4
   0  11  18 1962.99 713.227   2
   0  11 -18 3203.95 421.237   3
   0  11 -19 4469.00 385.873   6
   0  11 -19 3750.90 808.226   1
   0  11 -19 4856.95 494.449   3
   0  11  19 4406.62 379.866   3
   0  11 -19 4308.97 421.455   4
   0  11  19 3178.15 907.003   2
   0 -11  19 4549.35 864.135   9
   0  11 -20 255.997 163.531   6
   0  11  20 285.674 189.025   3
   0  11  20-595.784 445.200   2
   0 -11  20 138.293 293.185   9
   0  11 -20 570.763 303.533   3
   0  11 -20-260.058 276.407   1
   0  11 -20 290.916 197.018   4
   0 -11  21 7688.42 1107.47   9
   0  11  21 5839.41 1210.00   2
   0  11 -21 7491.26 587.490   3
   0  11 -21 7980.11 560.766   4
   0  11 -21 5629.57 1007.23   1
   0  11 -21 7312.90 487.234   6
   0  11  21 7678.13 493.498   3
   0 -11  22 179.130 313.141   9
   0  11 -22 293.034 188.377   4
   0  11 -22 225.383 281.789   3
   0  11 -22 328.209 159.448   6
   0  11  22 192.629 153.850   3
   0  11 -22-343.275 316.060   1
   0  11 -23 6238.10 505.612   4
   0  11 -23 4486.92 928.753   1
   0  11 -23 5262.13 416.033   6
   0  11  23 6288.41 466.378   3
   0 -11  23 5379.60 991.965   9
   0  11  23 5333.92 1193.28   2
   0  11 -23 5647.56 539.398   3
   0  11  24 840.257 211.891   3
   0  11 -24 874.997 218.316   4
   0  11 -24 931.185 307.440   3
   0  11 -24 616.309 189.760   6
   0 -11  24 1432.54 551.752   9
   0  11  24 278.625 394.148   2
   0  11 -24-65.7685 320.541   1
   0  11  25 1073.22 245.113   3
   0  11 -25 1114.57 518.790   1
   0 -11  25-169.143 415.535   9
   0  11  25-267.470 460.438   2
   0  11 -25 787.153 297.397   3
   0  11 -25 981.771 220.475   6
   0  11 -25 588.671 208.352   4
   0  11 -26 364.728 226.405   3
   0  11  26 481.656 192.012   3
   0  11 -26 580.278 202.489   4
   0  11 -26 507.398 176.524   6
   0  11 -27 3452.20 439.154   3
   0  11 -27 3160.09 372.423   4
   0  11 -27 3048.90 317.732   6
   0  11  27 3721.83 365.933   3
   0  11 -28 412.969 166.462   6
   0  11 -28 586.615 210.032   4
   0  11  28 361.983 177.998   3
   0  11 -28 376.810 238.083   3
   0  11 -29 1682.78 322.667   3
   0 -11 -29 1297.34 589.389   4
   0  11 -29 1846.85 291.048   4
   0  11  29 2101.64 290.560   3
   0  11 -30-431.535 290.585   3
   0  11  30-90.6730 167.155   3
   0  11 -30-35.6705 157.023   4
   0 -11 -30-263.458 608.523   4
   0  11 -31-23.6915 241.460   3
   0 -11 -31 719.694 632.456   4
   0  11  31 436.563 173.257   3
   0  11 -31 222.367 145.611   4
   0  11 -32 243.626 161.447   4
   0  11  32 123.623 151.287   3
   0 -11 -33 457.303 642.442   4
   0  11  33 19.5683 145.105   3
   0  11 -33 78.0908 135.831   4
   0 -11 -34 650.822 640.169   4
   0  11  34 176.215 149.045   3
   0  11 -34 8.23419 132.748   4
   0  11 -35 1130.68 214.936   4
   0  11  35 1391.28 218.789   3
   0  11  36 509.813 164.247   3
   0  11 -36 452.986 161.290   4
   0 -11 -36 952.976 498.395   4
   0  11 -37 982.935 191.391   4
   0  11  37 896.062 191.033   3
   0 -11 -37 1139.48 508.681   4
   0  11  38 1826.56 216.264   3
   0  11 -38 1434.75 204.411   4
   0 -11 -39 39.0912 319.003   4
   0  11 -39 266.233 126.190   4
   0  11 -40 237.230 116.132   4
   0  11 -41 78.8698 91.6317   4
   0  12   0 10810.4 547.001   3
   0  12  -1 30.4158 158.411   3
   0  12   1 2.36984 173.078   3
   0  12  -1-144.501 154.941  11
   0  12  -2 8728.71 466.246  11
   0  12   2 8545.04 480.485   3
   0  12  -2 8569.92 498.523   3
   0  12  -3 8139.12 466.435   4
   0  12  -3 8179.61 452.817  11
   0  12  -3 7923.63 478.194   3
   0  12   3 7618.39 458.730   3
   0  12   4 5617.49 397.622   3
   0  12  -4 4996.26 358.485  11
   0  12  -4 6031.21 404.861   4
   0  12  -4 5468.90 408.525   3
   0  12  -5 13187.9 625.701   3
   0  12  -5 13460.6 606.440   4
   0  12   5 12267.6 571.434   3
   0  12  -5 13580.1 581.028  11
   0  12  -6 257.126 158.382   4
   0  12   6 295.014 153.876   3
   0  12  -6 194.208 148.778  11
   0  12  -6 433.676 220.857   3
   0  12  -7 390.968 220.350   3
   0  12   7 195.346 147.112   3
   0  12  -7 81.1164 138.167  11
   0  12  -7 156.069 149.764   4
   0  12  -8 2433.75 294.020   4
   0  12   8 2403.99 266.411  11
   0  12  -8 2409.57 282.799  11
   0  12   8 2205.77 268.378   3
   0  12  -8 2561.09 332.634   3
   0 -12   8 2171.25 587.538   9
   0  12  -9 518.273 217.123  11
   0  12   9 303.544 158.831  11
   0  12  -9 221.402 147.415   4
   0  12  -9 779.080 262.071   3
   0  12   9 192.108 143.778   3
   0  12 -10 327.613 164.282   4
   0 -12  10-8.03347 368.104   9
   0  12  10 190.657 137.775   3
   0  12 -10 31.9203 232.753   3
   0  12  10 303.919 147.915  11
   0  12 -10 410.958 283.911   1
   0 -12  11 2948.89 694.114   9
   0  12  11 3335.20 318.244  11
   0  12 -11 4013.01 369.205   4
   0  12 -11 3558.49 382.428   3
   0  12  11 3426.58 324.810   3
   0  12 -11 2118.12 560.477   1
   0  12 -12 153.107 168.440   4
   0  12 -12-163.399 230.269   3
   0  12  12 40.6195 141.659   3
   0  12 -12 105.506 290.378   1
   0  12  12 180.518 127.498  11
   0 -12  12-585.171 374.317   9
   0  12 -13 2083.23 331.433   3
   0  12 -13 1484.97 470.117   1
   0  12  13 1764.02 251.177   3
   0  12 -13 2169.62 295.331   4
   0  12  13 928.295 459.421   2
   0 -12  13 1498.07 539.169   9
   0  12 -14 1723.84 498.314   1
   0 -12  14 1462.48 533.388   9
   0  12 -14 1911.16 332.749   3
   0  12  14 1609.07 674.290   2
   0  12 -14 1616.49 267.118   4
   0  12  14 1543.95 235.445   3
   0 -12  15 9980.28 1288.24   9
   0  12 -15 10034.2 625.442   3
   0  12  15 9217.30 518.491   3
   0  12 -15 7325.05 1020.64   1
   0  12 -15 10504.9 608.345   4
   0 -12  16 101.357 290.505   9
   0  12 -16 59.7928 163.485   4
   0  12  16-241.046 411.368   2
   0  12  16 104.384 161.126   3
   0  12 -16 100.960 232.316   1
   0  12 -16 279.736 249.237   3
   0  12 -17 927.512 234.335   4
   0  12  17 534.236 182.461   3
   0  12 -17 472.111 311.393   1
   0  12 -17 898.916 288.563   3
   0  12 -17 701.375 204.248   6
   0 -12  17 313.786 364.413   9
   0  12 -18 2612.15 771.910   1
   0  12 -18 3935.07 447.777   3
   0 -12  18 3715.76 849.578   9
   0  12  18 2021.14 818.299   2
   0  12  18 3778.85 355.776   3
   0  12 -18 4378.89 425.082   4
   0  12 -18 3791.82 370.469   6
   0 -12  19 8428.04 1225.12   9
   0  12  19 7916.88 498.163   3
   0  12 -19 8332.24 522.126   6
   0  12  19 7649.28 1393.73   2
   0  12 -19 8428.77 571.632   4
   0  12 -19 6348.49 1035.35   1
   0  12 -19 8216.99 605.937   3
   0  12 -20 2220.28 387.797   3
   0  12 -20 1786.71 565.351   1
   0 -12  20 969.083 472.634   9
   0  12  20 1884.70 277.972   3
   0  12 -20 2037.64 314.277   4
   0  12 -20 1723.74 271.788   6
   0  12 -21 73.3981 174.959   4
   0  12 -21 83.3808 147.548   6
   0 -12  21 273.407 358.399   9
   0  12 -21 876.040 464.412   1
   0  12 -21 425.471 291.654   3
   0  12  21 88.8387 160.619   3
   0 -12  22 1682.17 645.950   9
   0  12 -22 1505.47 272.126   4
   0  12 -22 1483.22 333.313   3
   0  12  22 1510.72 251.916   3
   0  12 -22 1826.66 635.232   1
   0  12 -23 4186.59 419.628   4
   0 -12  23 4059.86 901.841   9
   0  12 -23 4430.12 477.978   3
   0  12  23 4740.08 410.819   3
   0  12  24 61.2902 155.039   3
   0  12 -24 57.7551 177.016   4
   0  12 -24 479.450 266.884   3
   0  12 -25 8473.62 579.040   4
   0  12  25 9196.91 560.661   3
   0  12 -25 8239.01 615.807   3
   0  12 -26-79.2839 162.282   4
   0  12  26 36.0903 153.884   3
   0  12 -26 8.17947 217.441   3
   0  12  27 714.194 209.546   3
   0  12 -27 679.425 215.379   4
   0  12 -27 969.771 276.475   3
   0 -12 -28 406.079 568.957   4
   0  12 -28 931.875 235.987   4
   0  12  28 771.249 205.430   3
   0  12 -28 560.453 246.982   3
   0  12 -29 3287.87 363.000   4
   0  12  29 3706.79 359.549   3
   0  12 -29 3697.00 416.304   3
   0  12 -30 179.997 157.148   4
   0  12 -30-94.7873 237.087   3
   0  12  30 235.695 163.276   3
   0  12 -31 137.299 207.061   3
   0  12  31 490.937 180.360   3
   0  12 -31 237.186 163.199   4
   0  12  32 735.399 192.149   3
   0  12 -32 496.800 186.326   4
   0 -12 -32 1159.12 647.802   4
   0  12 -33 72.0449 125.272   4
   0  12  33 102.082 161.354   3
   0  12  34 455.595 164.021   3
   0  12 -34 182.394 133.678   4
   0 -12 -34 705.661 614.080   4
   0  12 -35 46.5003 118.016   4
   0  12  35-16.8830 131.764   3
   0 -12 -35-407.240 507.171   4
   0  12 -36 131.914 117.075   4
   0 -12 -36 280.080 477.233   4
   0  12  36 101.048 120.428   3
   0  12 -37 64.4781 113.163   4
   0 -12 -37 396.476 433.252   4
   0  12  37 6.04244 109.455   3
   0  12 -38 468.074 138.894   4
   0  12 -39 1152.19 168.699   4
   0  12 -40 20.8205 82.1787   4
   0  13   0-10.5646 165.756   3
   0  13   0-90.0181 156.316  11
   0  13   1 16723.7 652.381  11
   0  13   1 15051.6 667.219   3
   0  13  -1 15230.5 678.841   3
   0  13  -1 15814.7 634.878  11
   0  13   2 508.957 179.383   3
   0  13  -2 470.996 200.966   3
   0  13   2 435.423 142.276  11
   0  13  -2 425.947 153.860  11
   0  13   3 2651.35 285.060  11
   0  13   3 1715.23 272.502   3
   0  13  -3 2444.66 274.821  11
   0  13  -3 2353.35 321.693   3
   0  13   4 8059.80 460.535  11
   0  13   4 7941.80 494.757   3
   0  13  -4 7416.07 444.966  11
   0  13  -4 7076.65 491.625   3
   0  13  -5 12812.6 616.456   4
   0  13  -5 12604.9 574.161  11
   0  13   5 12889.4 611.963   3
   0  13  -5 11873.3 626.326   3
   0  13   5 12904.7 584.714  11
   0  13  -6 446.975 235.244   3
   0  13  -6 97.4414 134.311  11
   0 -13   6-153.508 311.470   9
   0  13   6 257.533 181.076   3
   0  13  -6 162.519 174.983   4
   0  13   6 175.904 136.379  11
   0  13  -7 1639.49 237.416  11
   0  13  -7 1825.65 262.549   4
   0 -13   7 1869.79 589.196   9
   0  13  -7 1858.07 305.671   3
   0  13   7 1891.96 250.038  11
   0  13   7 2016.13 271.802   3
   0  13  -8 1049.81 214.341   4
   0  13   8 1178.80 231.724   3
   0  13   8 1138.12 205.909  11
   0  13  -8 1358.44 236.068  11
   0  13  -8 1295.27 283.442   3
   0  13  -9 169.769 165.205   4
   0  13   9 321.509 192.828   3
   0  13   9 210.585 156.731  11
   0  13  -9-174.355 208.281   3
   0  13  10 16537.3 665.551  11
   0 -13  10 13401.0 1509.94   9
   0  13 -10 17133.1 749.074   4
   0  13  10 15420.4 671.854   3
   0  13 -10 14573.2 727.981   3
   0  13  11 17501.3 690.021  11
   0  13 -11 16079.1 736.552   4
   0  13 -11 17025.2 786.876   3
   0  13  11 17049.0 716.090   3
   0  13 -12 920.568 270.692   3
   0  13  12 894.619 217.205   3
   0  13 -12 1179.91 243.056   4
   0 -13  12 1246.93 525.176   9
   0  13  12 962.752 214.289  11
   0  13 -13 707.291 279.134   3
   0  13  13 997.831 240.311   3
   0 -13  13 1112.47 542.389   9
   0  13 -13 1209.48 255.533   4
   0  13  14 25649.8 885.683   3
   0  13 -14 24206.4 958.991   3
   0  13 -14 27134.1 975.983   4
   0  13 -15 3125.96 415.705   3
   0  13 -15 3294.71 381.222   4
   0  13  15 2985.58 340.584   3
   0 -13  15 1901.04 669.678   9
   0 -13  16 9843.32 1366.95   9
   0  13 -16 12133.1 674.508   4
   0  13  16 11564.5 610.064   3
   0  13 -16 10864.0 669.229   3
   0  13 -17 4173.63 426.458   4
   0  13  17 4044.41 376.533   3
   0  13 -17 3186.79 420.307   3
   0  13  18 2115.93 293.771   3
   0  13 -18 2177.57 372.973   3
   0 -13  18 1058.44 517.020   9
   0  13 -18 2174.03 322.697   4
   0 -13  19 9945.13 1422.52   9
   0  13 -19 9924.50 657.554   3
   0  13  19 10212.6 575.062   3
   0  13 -19 10741.9 648.709   4
   0  13  20 6665.73 481.219   3
   0 -13  20 5927.12 1146.05   9
   0  13 -20 6851.63 525.300   4
   0  13 -20 6198.82 533.639   3
   0  13 -21 7508.22 546.274   4
   0  13  21 7138.52 490.799   3
   0  13 -21 7026.57 573.657   3
   0  13 -22 3354.58 432.240   3
   0  13  22 3399.51 361.314   3
   0  13 -22 3177.15 376.445   4
   0  13  23 4644.06 413.404   3
   0  13 -23 4554.95 441.896   4
   0  13 -23 4624.13 480.399   3
   0  13 -24 3392.43 381.759   4
   0  13 -24 3254.62 426.518   3
   0  13  24 3206.80 356.779   3
   0  13 -25 3348.15 371.442   4
   0  13 -25 3044.42 413.044   3
   0  13  25 3278.56 351.973   3
   0  13 -26 15133.1 794.215   3
   0  13 -26 16133.5 767.719   4
   0 -13 -26 14241.6 1525.84   4
   0  13  26 16479.8 725.649   3
   0  13 -27 396.395 235.348   3
   0  13  27 700.870 197.326   3
   0  13 -27 686.289 215.449   4
   0  13  28 279.366 166.457   3
   0  13 -28 427.992 241.337   3
   0  13 -28 300.499 167.120   4
   0 -13 -28 199.713 611.122   4
   0  13 -29 983.834 252.982   3
   0  13 -29 1299.96 237.628   4
   0  13  29 1227.58 226.812   3
   0  13 -30 359.146 166.212   4
   0  13  30 409.809 162.008   3
   0 -13 -30 128.596 609.979   4
   0  13 -30-59.6816 222.338   3
   0  13 -31 112.382 142.100   4
   0  13  31-41.0007 139.746   3
   0  13  32 12.2673 138.690   3
   0  13 -32 148.698 139.232   4
   0 -13 -33 598.144 647.279   4
   0  13  33 73.2111 121.377   3
   0  13 -33-35.9139 121.819   4
   0 -13  34 486.736 149.146   5
   0  13  34 329.214 137.710   3
   0  13 -34 449.273 155.571   4
   0  13 -35 471.956 152.959   4
   0  13  35 355.970 130.903   3
   0 -13 -36 177.517 424.987   4
   0  13 -36 95.6027 115.075   4
   0  13 -37 684.916 144.312   4
   0  13 -38 1183.38 159.359   4
   0  13 -39 173.294 92.1085   4
   0  14   0 284.741 160.041  11
   0  14   0 425.534 221.941   3
   0  14  -1 3270.81 324.952  11
   0  14   1 2811.36 306.401  11
   0  14  -1 3383.35 367.664   3
   0  14   1 2901.60 344.677   3
   0  14   2 10271.8 535.299  11
   0  14   2 10839.2 593.697   3
   0  14  -2 10161.9 585.316   3
   0  14  -2 10504.5 540.318  11
   0  14   3 20158.2 795.379   3
   0  14  -3 20595.4 738.737  11
   0  14   3 20925.0 747.627  11
   0  14  -3 20478.0 821.565   3
   0  14  -4 135.585 152.588  11
   0  14   4-58.2749 186.193   3
   0  14   4-66.1395 186.594  11
   0  14  -5 340.323 173.826  11
   0  14  -5 485.800 235.023   3
   0  14   5 215.616 145.757  11
   0  14   6 388.181 166.595  11
   0  14   6 400.105 203.843   3
   0  14  -6 696.411 255.418   3
   0  14  -6 211.288 169.029  11
   0  14   7 6114.12 455.279   3
   0  14  -7 6265.29 506.912   3
   0  14   7 5864.39 411.471  11
   0  14  -7 6724.66 454.952  11
   0  14  -7 5979.14 458.602   4
   0  14   8 13442.1 611.172  11
   0  14   8 11755.5 632.512   3
   0  14  -8 12629.9 661.123   4
   0  14  -8 11563.2 672.174   3
   0  14   9 15894.6 717.234   3
   0  14   9 16526.5 675.529  11
   0  14  -9 14913.0 756.872   3
   0  14  -9 17408.0 773.897   4
   0  14 -10 22490.4 876.623   4
   0  14  10 20739.5 809.900   3
   0  14  10 21930.3 779.031  11
   0  14 -10 19529.4 858.922   3
   0  14  11 2791.82 316.122  11
   0  14  11 3226.47 349.763   3
   0  14 -11 2947.56 392.908   3
   0 -14  11 1865.43 708.243   9
   0  14 -11 2676.67 349.194   4
   0  14 -12 6652.95 509.284   4
   0  14  12 5984.79 455.107   3
   0  14  12 6196.82 429.031  11
   0  14 -12 5626.96 492.751   3
   0  14  13 7248.11 492.456   3
   0  14 -13 6457.78 531.295   3
   0  14 -13 7661.74 538.862   4
   0  14  14 460.477 202.898   3
   0  14 -14 432.252 252.108   3
   0 -14  14 901.201 572.794   9
   0  14 -14 482.228 203.775   4
   0  14 -15 2030.48 345.069   3
   0  14 -15 2222.51 328.425   4
   0  14  15 2143.80 296.669   3
   0  14 -16 6142.41 532.467   3
   0  14  16 6443.49 470.217   3
   0  14 -16 6188.07 501.725   4
   0  14  17 226.372 189.890   3
   0  14 -17 369.094 194.093   4
   0  14 -17 476.596 272.540   3
   0  14 -18-40.8315 167.274   4
   0  14  18-21.2847 156.180   3
   0  14 -18 352.026 253.345   3
   0  14 -19 894.555 278.575   3
   0  14 -19 775.029 217.015   4
   0  14  19 577.006 205.894   3
   0  14 -20 5045.50 451.014   4
   0  14  20 4927.73 421.979   3
   0  14 -20 4260.94 460.498   3
   0  14  21 331.939 177.065   3
   0  14 -21 23.0678 156.301   4
   0  14 -21 327.573 254.492   3
   0  14 -22 235.379 179.910   4
   0  14  22 247.291 180.105   3
   0  14 -22 338.346 253.022   3
   0  14 -23 423.469 242.100   3
   0  14 -23 873.299 233.182   4
   0  14  23 658.694 194.231   3
   0  14 -24 9443.80 586.614   4
   0  14 -24 9128.20 620.626   3
   0  14  24 10199.6 573.087   3
   0  14 -25 880.591 271.861   3
   0  14 -25 688.661 214.090   4
   0  14  25 824.687 218.002   3
   0  14 -26 51.9269 148.837   4
   0  14  26 39.0399 150.176   3
   0  14 -26 28.6628 200.940   3
   0 -14 -27 1006.86 676.595   4
   0  14  27 1558.96 241.357   3
   0  14 -27 1158.11 262.891   3
   0  14 -27 1230.60 234.454   4
   0 -14 -28 247.269 655.472   4
   0  14 -28 115.438 196.286   3
   0  14  28 563.568 181.822   3
   0  14 -28 405.310 173.396   4
   0  14  29 349.204 171.859   3
   0 -14 -29 477.900 626.129   4
   0  14 -29 56.7234 136.796   4
   0  14 -29-96.1669 216.656   3
   0  14  30 2896.26 282.375   3
   0  14 -30 2238.82 278.162   4
   0  14 -30 2432.13 316.592   3
   0  14  31 1457.18 216.220   3
   0 -14 -31 1888.81 816.455   4
   0  14 -31 973.103 203.302   4
   0  14  32 10.7236 119.237   3
   0  14 -32 93.0354 110.045   4
   0  14 -33 40.8821 116.500   4
   0 -14  33 161.163 124.739   5
   0  14  33-48.9522 122.320   3
   0  14  34-110.661 106.683   3
   0 -14 -34-285.584 551.736   4
   0 -14  34-46.6486 105.990   5
   0  14 -34-46.0484 103.489   4
   0  14 -35 83.4428 99.3635   4
   0  14 -36 238.894 107.848   4
   0  14 -37 256.206 105.027   4
   0  15   0 110.836 150.199  11
   0  15   0 72.1192 214.066   3
   0  15   1 9125.88 512.279  11
   0  15  -1 9598.46 519.716  11
   0  15  -1 10075.5 601.061   3
   0  15   1 9433.37 582.988   3
   0  15  -2 18016.4 705.864  11
   0  15   2 17963.7 781.264   3
   0  15   2 19093.1 723.520  11
   0  15  -2 18792.4 811.336   3
   0  15  -3 362.574 183.863  11
   0  15   3-96.5336 164.042  11
   0  15   3 178.433 233.285   3
   0  15  -3 590.735 274.177   3
   0  15   4 29322.4 904.870  11
   0  15  -4 27529.4 1001.53   3
   0  15   4 28650.1 978.189   3
   0  15  -4 27788.9 867.659  11
   0  15   5 19.3466 200.183   3
   0  15  -5 347.569 284.723   3
   0  15   5-1.48918 174.012  11
   0  15  -5 733.408 215.445  11
   0  15   6 10984.7 613.572   3
   0  15  -6 11477.0 670.576   3
   0  15   6 11668.5 575.873  11
   0  15  -7 1593.51 331.691   3
   0  15   7 1216.14 231.761  11
   0  15   8 5311.77 405.798  11
   0  15  -8 4430.29 455.606   3
   0  15   8 4443.15 422.140   3
   0  15  -9 2424.61 366.559   3
   0  15   9 3441.33 396.130   3
   0  15   9 2952.97 327.073  11
   0  15 -10 37833.9 1156.08   4
   0  15  10 37718.6 1117.85   3
   0  15  10 38403.5 1030.58  11
   0  15 -11 5485.23 496.856   3
   0  15  11 5969.71 470.667   3
   0  15  11 6578.70 439.052  11
   0  15 -11 6391.66 494.328   4
   0 -15  12 2201.22 749.561   9
   0  15 -12 3083.43 402.925   3
   0  15 -12 3086.59 365.584   4
   0  15  12 3766.30 383.201   3
   0  15 -13 2120.11 322.689   4
   0 -15  13 2884.64 876.444   9
   0  15  13 2104.83 311.727   3
   0  15 -13 2231.25 367.384   3
   0  15 -14 16248.4 778.592   4
   0  15 -14 14783.9 778.340   3
   0  15  14 15766.9 739.049   3
   0  15  15 7525.43 506.366   3
   0  15 -15 7658.65 549.982   4
   0  15 -15 6737.34 541.348   3
   0  15 -16 4262.09 424.881   4
   0  15 -16 4340.56 455.290   3
   0  15  16 4267.06 397.670   3
   0  15 -17 438.375 246.630   3
   0  15  17 91.7636 164.753   3
   0  15 -17 302.977 196.298   4
   0  15  18 6197.81 467.581   3
   0  15 -18 6575.49 535.128   3
   0  15 -18 5973.30 484.858   4
   0  15  19 5893.31 458.129   3
   0  15 -19 6255.29 517.161   3
   0  15 -19 6648.83 505.523   4
   0  15 -20 6594.05 503.516   4
   0  15 -20 6339.87 534.773   3
   0  15  20 6879.27 483.022   3
   0  15 -21 1287.58 268.300   4
   0  15  21 1600.66 262.952   3
   0  15 -21 1505.48 320.314   3
   0  15 -22 6850.12 503.419   4
   0  15 -22 6560.70 529.072   3
   0  15  22 7760.51 500.046   3
   0  15  23 4234.07 377.729   3
   0  15 -23 3736.07 380.123   4
   0  15 -23 3781.12 419.235   3
   0  15  24 1051.97 221.539   3
   0  15 -24 633.674 245.341   3
   0  15 -24 759.275 209.600   4
   0  15 -25 827.353 215.374   4
   0  15  25 1146.10 223.989   3
   0  15 -25 812.937 263.534   3
   0  15 -26 35.0847 195.822   3
   0  15 -26-1.69285 129.437   4
   0  15  26 4.99840 141.250   3
   0 -15 -27-223.626 647.572   4
   0  15 -27 162.196 129.584   4
   0  15 -27 22.6432 190.665   3
   0  15  27 256.989 151.213   3
   0  15 -28 1660.06 280.762   3
   0 -15 -28 1269.15 750.572   4
   0  15 -28 1513.44 237.278   4
   0  15  28 1935.49 249.296   3
   0  15 -29 283.841 178.898   3
   0  15  29 778.195 173.075   3
   0  15 -29 218.818 137.213   4
   0 -15 -29 425.595 687.808   4
   0  15 -30 234.182 141.124   4
   0  15  30 190.303 132.880   3
   0  15 -30-433.778 209.910   3
   0 -15 -30 784.936 683.509   4
   0  15  31 745.318 161.241   3
   0  15 -31 631.233 157.895   4
   0 -15  32 224.058 140.414   5
   0  15  32 87.9746 101.315   3
   0  15 -32 102.809 111.400   4
   0 -15 -33 583.166 578.933   4
   0  15 -33-14.6192 91.8423   4
   0 -15  33 142.047 115.825   5
   0  15 -34 1053.40 159.601   4
   0  15 -35 727.388 133.101   4
   0  16   0 22639.3 785.029  11
   0  16   0 23343.9 915.784   3
   0  16   1 265.078 216.767   3
   0  16  -1 737.688 295.832   3
   0  16   1 393.493 174.502  11
   0  16  -1 334.660 179.034  11
   0  16  -2 345.647 171.696  11
   0  16  -2 335.915 214.778   3
   0  16   2 592.487 248.435   3
   0  16   2 226.106 164.812  11
   0  16  -3 1025.02 265.674   3
   0  16   3 1115.67 264.886   3
   0  16  -3 1491.57 250.525  11
   0  16   3 805.003 191.902  11
   0  16   4 2150.25 313.753   3
   0  16  -4 2334.07 338.324   3
   0  16   4 2237.92 271.277  11
   0  16   5 1454.42 274.382   3
   0  16  -5 2002.41 339.635   3
   0  16   6 1571.00 284.050   3
   0  16   6 1302.14 236.781  11
   0  16  -6 1089.05 275.111   3
   0  16  -7 2040.60 337.764   3
   0  16   7 2016.29 298.006   3
   0  16   7 2155.33 274.830  11
   0  16   8-179.146 161.523  11
   0  16   8-103.461 191.474   3
   0  16  -8 144.827 217.108   3
   0  16  -9 1517.01 290.823   3
   0  16   9 1423.73 237.618  11
   0  16   9 1491.65 260.461   3
   0  16  10 432.294 184.951   3
   0  16  10 372.150 155.312  11
   0  16 -10 269.184 203.338   3
   0  16 -11 783.546 265.254   3
   0  16  11 410.671 182.903   3
   0  16 -12 3629.49 416.988   3
   0  16  12 4057.14 394.856   3
   0  16  13 489.306 191.699   3
   0  16 -13 374.764 239.228   3
   0  16  14 3006.40 348.688   3
   0  16 -14 2498.42 364.527   3
   0  16  15 4036.48 387.543   3
   0  16 -15 3439.94 405.492   3
   0  16 -15 3665.00 390.063   4
   0  16  16 237.553 168.257   3
   0  16 -16 127.369 199.713   3
   0  16 -16 191.396 169.305   4
   0  16  17 641.474 211.278   3
   0  16 -17 764.817 257.124   3
   0  16 -17 563.138 200.846   4
   0  16  18 131.352 163.387   3
   0  16 -18 480.997 237.812   3
   0  16 -18 125.610 159.348   4
   0  16 -19 376.311 181.106   4
   0  16 -19 701.712 255.684   3
   0  16  19 756.921 231.770   3
   0  16 -20 7488.04 514.300   4
   0  16  20 8527.92 522.345   3
   0  16 -20 7178.77 535.691   3
   0  16  21 2928.44 326.165   3
   0  16 -21 2311.49 309.972   4
   0  16 -21 2218.70 341.424   3
   0  16  22 1938.85 277.356   3
   0  16 -22 1374.62 288.214   3
   0  16 -22 1496.92 256.221   4
   0  16 -23 524.296 227.398   3
   0  16 -23 766.514 211.572   4
   0  16 -24 2520.71 299.292   4
   0  16 -24 2322.36 325.914   3
   0  16  24 2635.05 294.936   3
   0  16 -25 1449.83 232.530   4
   0  16  25 1828.32 266.559   3
   0  16 -25 1607.18 289.104   3
   0 -16 -25 920.670 705.030   4
   0  16 -26 220.327 149.158   4
   0  16 -26 90.4782 178.963   3
   0  16  26 624.392 184.137   3
   0  16 -27 265.235 134.356   4
   0  16 -27-36.8483 174.057   3
   0  16  27 265.765 141.328   3
   0  16  28 117.809 132.907   3
   0  16 -28 71.7211 167.657   3
   0  16 -28-198.379 133.255   4
   0 -16 -28-217.043 705.112   4
   0 -16 -29 83.4160 645.437   4
   0  16  29 89.6881 117.445   3
   0  16 -29-243.565 185.675   3
   0  16 -29-49.8799 106.131   4
   0  16 -30 132.608 119.144   4
   0  16  30-298.135 146.126   3
   0  16 -31-41.5545 99.3723   4
   0 -16  31-17.6704 123.626   5
   0 -16  32 2242.16 239.495   5
   0  17   0 209.666 159.049  11
   0  17   0 182.102 197.549   3
   0  17   1 2063.52 330.780   3
   0  17   1 1687.66 243.292  11
   0  17  -1 1932.10 323.686   3
   0  17   2 88.9503 188.096   3
   0  17  -2 296.674 214.887   3
   0  17  -3 197.502 215.669   3
   0  17   3 125.437 139.226  11
   0  17  -4 5567.86 478.507   3
   0  17   4 5720.91 467.836   3
   0  17   4 5694.18 396.668  11
   0  17   5 616.222 245.440   3
   0  17   5 467.688 166.870  11
   0  17  -5 216.045 218.003   3
   0  17   6 5234.92 387.180  11
   0  17  -6 4469.46 444.410   3
   0  17  -7 4752.89 462.363   3
   0  17   7 5291.74 392.816  11
   0  17   7 5701.19 465.902   3
   0  17   8 6312.97 416.034  11
   0  17   8 6219.84 482.067   3
   0  17  -8 6030.77 504.784   3
   0  17   9 119.485 135.444  11
   0  17   9 174.523 198.401   3
   0  17  -9-62.3213 210.919   3
   0  17 -10 2006.43 327.275   3
   0  17  10 1787.84 281.421   3
   0  17  11 426.314 198.298   3
   0  17 -11 307.434 218.909   3
   0  17  12 52.7773 175.023   3
   0  17 -12 106.311 204.912   3
   0  17 -13 265.370 213.016   3
   0  17  13 105.009 180.949   3
   0  17 -14 722.091 253.866   3
   0  17  14 280.779 168.135   3
   0  17  15-221.615 183.038   3
   0  17 -15 163.727 206.034   3
   0  17  16 22.0499 172.055   3
   0  17 -16 626.884 238.531   3
   0  17 -17 473.204 225.246   3
   0  17  17-24.3588 160.886   3
   0  17 -18 629.247 233.735   3
   0  17  18 631.221 191.806   3
   0  17  19 290.202 171.195   3
   0  17 -19 411.614 205.494   3
   0  17 -20 696.239 236.920   3
   0  17  20 123.786 151.676   3
   0  17 -21 881.394 252.717   3
   0  17  21 879.092 205.641   3
   0  17 -22 292.356 193.787   3
   0  17  22-12.2616 154.634   3
   0  17  23-140.397 164.995   3
   0  17 -23-140.971 187.893   3
   0 -17 -24 48.3714 774.078   4
   0  17  24 194.918 145.559   3
   0  17 -24 532.091 211.861   3
   0  17  25 1269.97 203.015   3
   0  17 -25 886.625 221.877   3
   0  17 -26 58.4560 156.235   3
   0  17  26-129.694 149.412   3
   0  17 -27-159.785 162.353   3
   0 -17 -27-165.185 666.708   4
   0  17  27-398.149 154.425   3
   0  17 -28 8.57530 151.596   3
   0 -17 -28 1036.91 710.482   4
   0 -17 -29 251.426 684.648   4
   0 -17  29-135.662 149.944   5
   0 -17  30 538.362 150.933   5
   0 -17  31 576.086 144.147   5
   0  18   0 1421.77 281.920   3
   0  18  -1 959.466 255.474   3
   0  18   1 719.360 251.042   3
   0  18  -2 1210.92 278.236   3
   0  18   2 1829.65 306.296   3
   0  18   3 922.664 265.030   3
   0  18  -3 30.3302 201.739   3
   0  18   4 13115.5 565.712  11
   0  18  -4 11918.8 668.188   3
   0  18   4 13085.9 677.086   3
   0  18   5 818.553 191.571  11
   0  18  -5 239.572 220.412   3
   0  18   5 477.477 240.997   3
   0  18  -6 1487.81 293.351   3
   0  18   6 1846.33 298.109   3
   0  18   6 1739.45 238.755  11
   0  18  -7 278.280 203.213   3
   0  18   7 279.055 179.660   3
   0  18   7 394.555 160.086  11
   0  18   8 492.176 208.209   3
   0  18  -8 102.855 192.498   3
   0  18   9 765.334 236.937   3
   0  18  -9 589.266 240.501   3
   0  18  10 4262.00 390.330   3
   0  18 -10 3088.66 375.571   3
   0  18 -11 1049.40 271.040   3
   0  18  11 895.296 240.306   3
   0  18 -12 761.052 246.230   3
   0  18  12 470.820 196.093   3
   0  18  13 131.698 161.754   3
   0  18 -13 6.08812 178.585   3
   0  18 -14 354.080 228.772   3
   0  18  14 122.124 162.956   3
   0  18 -15 955.262 262.073   3
   0  18  15 602.299 194.402   3
   0  18 -16 262.663 208.406   3
   0  18  16-158.079 162.632   3
   0  18 -17 108.412 199.291   3
   0  18  17 24.8897 153.694   3
   0  18 -18 1361.12 274.527   3
   0  18  18 1249.12 217.464   3
   0  18  19 776.959 202.685   3
   0  18 -19 972.287 254.600   3
   0  18  20 3213.73 307.631   3
   0  18 -20 3211.02 347.902   3
   0  18  21 1263.59 217.903   3
   0  18 -21 1513.32 262.167   3
   0  18  22 557.636 164.700   3
   0  18 -22 228.671 172.381   3
   0  18 -23 2112.65 278.676   3
   0  18  23 2398.59 249.371   3
   0  18  24 821.122 166.503   3
   0  18 -24 997.803 209.517   3
   0  18 -25 202.911 154.259   3
   0  18  25 326.196 125.105   3
   0  18 -26-0.36062 150.280   3
   0 -18 -26-692.042 762.098   4
   0  18 -27 244.640 145.045   3
   0 -18  27 468.894 164.448   5
   0 -18  28 146.039 130.537   5
   0 -18  29 92.8422 116.909   5
   0  19   0-320.989 234.713   3
   0  19   1 548.313 232.035   3
   0  19  -1 765.303 231.078   3
   0  19   2 889.269 242.578   3
   0  19  -2 128.448 192.263   3
   0  19  -3 152.499 207.537   3
   0  19   3 552.139 219.609   3
   0  19   4 537.043 225.095   3
   0  19  -4-54.6701 193.457   3
   0  19   5 210.721 200.825   3
   0  19  -5 38.4625 190.042   3
   0  19   6 243.335 190.543   3
   0  19  -6-39.5193 190.659   3
   0  19  -7 150.934 205.143   3
   0  19   7 252.200 194.737   3
   0  19   8 1655.82 272.048   3
   0  19  -8 1320.99 259.960   3
   0  19   9 519.418 198.349   3
   0  19  -9 814.559 247.490   3
   0  19 -10 274.621 203.668   3
   0  19  10 194.951 178.275   3
   0  19 -11 1347.21 271.319   3
   0  19  11 963.072 222.963   3
   0  19  12 288.789 172.672   3
   0  19 -12 520.333 219.916   3
   0  19 -13 510.387 216.476   3
   0  19  13 84.4407 157.059   3
   0  19 -14 402.318 212.281   3
   0  19  14 79.1136 150.518   3
   0  19  15-27.0353 149.586   3
   0  19 -15-79.4060 170.589   3
   0  19  16 564.260 181.471   3
   0  19 -16 225.020 186.052   3
   0  19  17 720.464 188.905   3
   0  19 -17 737.548 208.599   3
   0  19 -18 646.183 213.399   3
   0  19  18 838.246 191.391   3
   0  19 -19-69.3926 168.406   3
   0  19  19 112.780 137.047   3
   0  19  20 1606.72 213.333   3
   0  19 -20 1499.15 230.489   3
   0  19  21 819.675 173.703   3
   0  19 -21 871.343 202.006   3
   0  19  22 1189.53 180.801   3
   0  19 -22 1113.81 207.090   3
   0 -19 -23-228.293 810.248   4
   0  19 -23 387.357 160.178   3
   0  19 -24-160.017 139.046   3
   0 -19  24 132.022 134.709   5
   0 -19  25 743.029 186.376   5
   0 -19  26 674.965 168.088   5
   0  20   0-173.439 181.332   3
   0  20  -1 132.532 192.367   3
   0  20   1-45.4463 181.111   3
   0  20   2 573.488 212.515   3
   0  20  -2 643.137 212.597   3
   0  20  -3 296.759 206.507   3
   0  20   3 331.622 190.551   3
   0  20  -4 341.481 197.058   3
   0  20   4-105.120 194.326   3
   0  20   5-118.112 167.158   3
   0  20  -5 409.452 199.022   3
   0  20  -6 189.024 184.309   3
   0  20   6 593.786 203.702   3
   0  20   7 431.256 194.043   3
   0  20  -7 106.372 179.066   3
   0  20   8 1366.04 238.185   3
   0  20  -8 906.237 230.468   3
   0  20  -9 79.6657 190.721   3
   0  20   9 617.125 195.115   3
   0  20 -10 435.155 192.399   3
   0  20  10 111.087 157.006   3
   0  20  11 768.649 197.738   3
   0  20 -11 878.959 224.813   3
   0  20 -12 2072.82 275.536   3
   0  20  12 2151.54 265.261   3
   0  20  13 641.783 184.975   3
   0  20 -13 465.407 192.677   3
   0  20 -14 1316.81 236.147   3
   0  20  14 1494.33 224.053   3
   0  20  15 364.067 158.010   3
   0  20 -15 30.5340 155.679   3
   0  20  16 1724.65 224.817   3
   0  20 -16 1241.22 226.867   3
   0  20 -17 241.495 162.853   3
   0  20  17 883.900 183.242   3
   0  20  18 273.872 140.904   3
   0  20 -18 90.2308 150.477   3
   0  20 -19 295.886 149.535   3
   0 -20  19 338.588 181.405   5
   0  20 -20 147.388 139.616   3
   0 -20  20-54.9818 166.675   5
   0 -20  21 272.124 147.876   5
   0  20 -21 52.0716 134.095   3
   0 -20  22 250.695 163.615   5
   0 -20  23 458.105 157.626   5
   0  21   0-24.6391 163.377   3
   0  21  -1 808.077 204.218   3
   0  21   1 575.986 183.415   3
   0  21   2 173.209 158.745   3
   0  21  -2 428.993 179.712   3
   0  21   3-125.116 152.884   3
   0  21  -3-59.5538 158.565   3
   0  21  -4 207.921 160.409   3
   0  21   4 132.887 148.965   3
   0  21   5-180.970 168.940   3
   0  21  -5 237.674 170.764   3
   0  21   6-164.738 161.795   3
   0  21  -6 189.314 172.325   3
   0  21   7-295.304 162.608   3
   0  21  -7 497.516 179.274   3
   0  21  -8 577.182 184.638   3
   0  21   8 63.7577 142.012   3
   0 -21   9-334.394 212.390   5
   0  21   9 279.175 165.063   3
   0  21  10 149.495 141.157   3
   0 -21  10-201.635 195.026   5
   0  21 -11 2586.75 271.649   3
   0  21  11 2591.28 258.045   3
   0  21 -12 1894.29 246.627   3
   0  21  12 1819.00 222.987   3
   0 -21  13 236.100 203.482   5
   0  21 -13 534.070 169.743   3
   0 -21  14-118.441 169.872   5
   0  21 -14 238.822 145.262   3
   0  21 -15 130.910 141.597   3
   0 -21  15-40.9001 158.230   5
   0 -21  16 205.449 160.038   5
   0  21 -16 309.715 140.609   3
   0 -21  17 303.049 164.754   5
   0  22   0 2286.23 229.631   3
   0  22   1 120.519 143.776   3
   0  22  -1 282.537 159.174   3
   0  22  -2 378.227 160.285   3
   0  22   2 544.358 158.941   3
   0  22  -3 1374.16 203.790   3
   0  22   3 833.145 174.481   3
   0  22  -4 2153.49 230.790   3
   0  22  -5 1182.51 210.070   3
   0  22  -6 1317.81 201.875   3
   1   0   0 46.6444 42.0318   1
  -1   0   0 98.8098 60.5991   8
   1   0   0 47.6894 33.0460   9
   1   0  -1 235812. 1791.81   1
  -1   0   1 227279. 2104.89   8
   1   0   2 63290.8 801.909   9
   1   0   2 61847.0 1583.92   2
  -1   0   2 63528.4 1107.04   8
   1   0   3 610463. 5643.09   2
   1   0   3 586201. 3566.55   9
   1   0  -3 603721. 4075.81   1
  -1   0   3 588977. 4442.04   8
   1   0   4 10141.2 678.584   2
  -1   0   4 8550.32 476.842   8
   1   0  -4 8810.04 424.600   1
  -1   0   4 10151.7 395.452   2
   1   0   4 8958.53 327.941   9
  -1   0   5 34153.5 1044.37   8
   1   0  -5 34661.4 944.768   1
   1   0   5 35558.0 715.496   9
   1   0   5 36658.0 1286.18   2
  -1   0   6 150341. 1808.02   2
   1   0   6 141999. 1614.61   9
   1   0  -6 142572. 2140.30   1
  -1   0   6 139678. 2321.90   8
   1   0   6 149945. 2671.18   2
   1   0   7 131502. 2523.20   2
   1   0   7 128946. 1608.20   9
   1   0  -7 126527. 2162.00   1
  -1   0   7 127716. 1769.10   2
   1   0   8 10540.0 470.152   9
  -1   0   8 10225.7 514.880   2
   1   0  -8 11489.8 690.748   1
   1   0   8 10624.1 727.422   2
  -1   0   8 10794.1 720.198   8
  -1   0   9 2760.99 294.536   2
   1   0   9 2500.44 251.757   9
   1   0   9 2561.56 385.703   2
  -1   0   9 2639.03 402.301   8
   1   0  10 62223.4 1812.02   2
   1   0  10 64427.2 1287.44   9
  -1   0  10 60991.5 1419.04   2
  -1   0  11 76207.3 1671.72   2
   1   0  11 78616.2 1488.04   9
   1   0  11 78506.1 2086.51   2
   1   0  12 171037. 3157.80   2
   1   0  12 174018. 2354.05   9
  -1   0  12 159886. 2275.27   9
  -1   0  12 160707. 2623.01   2
   1   0 -13 515848. 6320.67   1
   1   0  13 510222. 4607.23   9
  -1   0  13 497176. 4565.36   9
   1   0  13 517064. 5925.87   2
  -1   0  13 510902. 5167.94   2
  -1   0  14 478567. 4578.36   9
   1   0 -14 480533. 6338.23   1
   1   0  14 475996. 5825.91   2
   1   0  14 486758. 4610.08   9
  -1   0  14 475595. 5158.99   2
  -1   0  15 10835.7 759.933   2
   1   0 -15 11234.7 978.894   1
   1   0  15 11197.6 872.963   2
   1   0  15 11379.1 663.027   9
  -1   0  15 10875.7 654.588   9
   1   0 -16 55650.5 2222.46   1
  -1   0  16 55250.5 1757.89   2
  -1   0  16 58714.3 1561.02   9
   1   0  16 60220.5 1563.87   9
   1   0  16 55909.5 1970.99   2
   1   0  17 11115.9 702.591   9
   1   0 -17 10219.9 1000.63   1
  -1   0  17 10500.9 692.183   9
  -1   0  17 9695.05 772.673   2
   1   0  17 10426.7 882.212   2
   1   0  18 76953.8 2435.27   2
   1   0  18 80142.9 1940.17   9
  -1   0  18 77450.3 1932.61   9
  -1   0  18 75978.5 2231.61   2
   1   0 -18 76644.8 2824.05   1
   1   0 -19 898.378 383.531   1
  -1   0  19 1187.71 286.440   9
  -1   0  19 824.028 281.087   2
   1   0  19 845.067 321.469   2
   1   0  19 1001.08 252.803   9
  -1   0  20 16849.6 1119.63   2
   1   0  20 15123.5 896.208   9
   1   0  20 14990.6 1131.52   2
  -1   0  20 15956.7 921.242   9
   1   0 -20 16903.8 1433.97   1
  -1   0  21 23909.8 1362.19   2
   1   0  21 23438.9 1148.04   9
   1   0 -21 22692.4 1701.37   1
  -1   0  21 23274.3 1138.27   9
   1   0  21 22570.6 1432.48   2
   1   0 -22 235.244 228.842   1
   1   0  22 420.819 219.670   9
   1   0  22 248.044 195.255   2
  -1   0  22 772.811 239.030   9
   1   0  23 399.438 243.624   2
   1   0 -23 138.877 275.813   1
   1   0  23 134.024 146.033   9
  -1   0  23-183.353 154.425   9
   1   0  24 2835.11 454.581   9
  -1   0  24 2651.69 434.837   9
   1   0  24 3008.60 557.170   2
   1   0 -24 1514.96 521.301   1
  -1   0 -25 1239.31 527.199   1
  -1   0  25 932.741 217.023  10
   1   0 -25 668.334 429.628   1
   1   0  25 933.098 221.020  10
   1   0 -25 1007.72 380.058   4
  -1   0 -26 15520.0 1686.66   1
  -1   0 -26 15486.2 897.973   4
   1   0  26 16511.2 802.471  10
   1   0 -26 15534.0 1648.61   1
  -1   0  26 16958.5 813.872  10
   1   0 -26 13062.2 867.749   4
   1   0 -27 34.0149 295.693   4
   1   0 -27-111.825 276.699   1
  -1   0 -27 333.792 300.155   4
  -1   0  27-116.375 151.390  10
   1   0  27-19.1689 162.986  10
  -1   0 -27 39.2337 282.181   1
  -1   0 -28 662.682 484.717   1
  -1   0  28 869.311 253.266  10
  -1   0 -28 754.841 318.984   4
   1   0  28 927.516 222.921  10
   1   0 -28 1213.94 533.030   1
   1   0 -28 1075.85 405.298   4
  -1   0 -29 1761.50 659.185   1
   1   0 -29 2038.74 440.630   4
  -1   0 -29 1826.78 416.505   4
   1   0 -29 1506.92 627.173   1
  -1   0  29 2349.56 356.414  10
   1   0  29 2262.25 347.882  10
  -1   0 -30 6938.12 638.043   4
   1   0  30 6031.64 544.456  10
  -1   0 -30 5199.16 1096.71   1
  -1   0  30 6364.85 563.293  10
   1   0 -30 5978.42 649.143   4
   1   0 -30 6198.88 1167.74   1
  -1   0 -31 20009.3 1024.54   4
  -1   0  31 19101.5 968.225  10
   1   0 -31 18433.0 1044.77   4
  -1   0 -31 18878.7 2080.06   1
   1   0  31 20129.0 986.432  10
   1   0 -31 17683.6 1967.11   1
   1   0  32 3269.76 436.924  10
   1   0 -32 3132.83 906.233   1
  -1   0 -32 3123.61 463.443   4
  -1   0 -32 1853.54 717.843   1
  -1   0  32 3307.69 437.159  10
   1   0 -32 3598.46 528.828   4
   1   0  33 3238.90 430.385  10
   1   0 -33 3669.02 516.040   4
  -1   0 -33 3965.78 503.894   4
  -1   0  33 3182.35 420.624  10
   1   0 -33 3173.68 887.256   1
  -1   0 -33 3471.67 968.947   1
  -1   0  34 949.244 290.353  10
  -1   0 -34 618.496 284.597   4
   1   0  34 682.852 247.070  10
   1   0 -34 703.526 552.884   1
   1   0 -34 1007.72 369.688   4
  -1   0 -34 322.817 392.885   1
  -1   0 -35 6919.06 618.249   4
   1   0 -35 7145.97 660.226   4
  -1   0  35 6332.22 588.965  10
   1   0  35 5893.64 576.537  10
   1   0  36 2406.52 393.798  10
  -1   0  36 2316.88 393.832  10
  -1   0 -36 2266.03 388.935   4
   1   0 -36 2649.43 441.034   4
   1   0  37 1764.88 340.352  10
  -1   0  37 2098.27 367.184  10
   1   0 -37 2064.06 374.678   4
  -1   0 -37 2644.05 401.581   4
   1   0 -38 2531.27 405.878   4
   1   0  38 3003.68 423.698  10
  -1   0  38 2363.72 388.004  10
  -1   0 -38 3582.61 439.552   4
   1   0 -39 303.258 266.835   4
  -1   0 -39 146.935 245.380  13
   1   0  39 9.42338 165.735  10
  -1   0  39 221.237 205.524  10
  -1   0 -39 119.923 206.193   4
   1   0  40 1473.89 249.299  11
   1   0 -40 1133.98 293.972   4
  -1   0 -40 1113.20 316.695  13
   1   0  40 1043.31 263.682  10
  -1   0 -40 1120.30 262.015   4
  -1   0  40 826.937 274.479  10
  -1   0 -41 1107.28 291.575  13
  -1   0 -41 1330.37 275.517   4
  -1   0  41 1086.35 280.743  10
   1   0 -41 1615.40 314.397   4
   1   0  41 1385.56 290.395  10
   1   0  41 1377.50 216.381  11
  -1   0  42 46.4228 169.135  10
   1   0  42-43.9873 163.837  10
  -1   0 -42 187.331 164.326   4
   1   0 -42 319.098 213.889   4
  -1   0 -42 106.905 185.189  13
  -1   0 -43 153.648 157.198   4
   1   0 -43 17.0168 152.522   4
  -1   0 -43 358.703 187.345  13
   1   0  43-56.7104 151.461  10
  -1   0  43 27.0783 149.832  10
   1   0  44 456.546 199.507  10
   1   0 -44 577.007 197.412   4
  -1   0  44 277.034 176.375  10
  -1   0 -44 643.983 193.504   4
   1   0  45 72.2658 137.547  10
  -1   0 -45 21.3084 133.273   4
  -1   0  45-68.4426 137.295  10
   1   0 -45 197.070 148.487   4
  -1   0  46 189.180 148.625  10
   1   0  46 71.9881 138.172  10
   1   0 -46 34.2988 119.293   4
  -1   0  47 315.378 140.331  10
   1   0 -47 123.767 114.015   4
   1   0  47 198.225 125.674  10
   1   0  48 1350.99 195.214  10
  -1   0  48 1605.22 209.524  10
  -1   1  48-6.65988 95.0638  10
   1  -1  48-13.4951 100.871  10
   1   1 -47-11.6192 102.983   4
   1  -1  47 21.1154 110.540  10
  -1   1  47 102.343 116.747  10
   1  -1  46 1551.51 250.700  10
   1   1 -46 1596.03 211.522   4
  -1   1  46 1412.13 239.206  10
   1  -1  45 151.790 152.035  10
  -1  -1 -45-193.890 146.109   4
   1   1 -45 19.8826 133.744   4
  -1   1  45-39.5136 141.174  10
   1  -1  44 641.273 199.299  10
  -1  -1 -44 791.384 193.257   4
  -1   1  44 546.236 200.693  10
  -1  -1 -44 428.684 211.055  13
   1   1 -44 919.477 204.054   4
  -1   1  43-3.82788 166.353  10
   1   1 -43 166.293 163.175   4
  -1  -1 -43 210.906 204.946  13
   1  -1  43 150.553 171.075  10
  -1  -1 -43 629.045 217.085   4
  -1  -1 -42 631.846 212.147   4
  -1  -1 -42 384.599 222.643  13
  -1   1  42 252.910 187.180  10
   1  -1  42 452.471 148.980  11
   1  -1  42 274.867 197.158  10
   1   1 -42 526.408 220.647   4
  -1   1  41 380.747 209.310  10
  -1  -1 -41 196.886 196.206  13
   1  -1  41 278.056 198.416  10
  -1  -1 -41 465.751 226.922   4
   1   1 -41 544.658 213.247   4
   1  -1  41 536.481 176.458  11
   1   1 -40 337.082 210.847   4
  -1   1  40 175.375 167.453  10
  -1  -1 -40 21.5733 194.421   4
   1  -1  40 40.0323 169.780  10
  -1  -1 -39 921.125 280.161   4
  -1   1  39 568.017 244.566  10
   1  -1  39 599.136 240.955  10
   1   1 -39 731.241 269.823   4
   1   1 -38 1922.26 356.404   4
  -1   1  38 1215.27 289.011  10
  -1  -1 -38 1506.91 339.672   4
   1  -1  38 1066.18 284.371  10
   1   1 -37 1245.95 330.653   4
   1  -1  37 984.344 288.433  10
  -1  -1 -37 1026.57 314.168   4
  -1   1  37 647.927 250.433  10
   1  -1  36 771.390 271.758  10
   1   1 -36 628.963 286.407   4
  -1  -1 -36 709.716 295.916   4
  -1   1  36 654.241 239.075  10
   1  -1  35-49.3292 197.505  10
   1   1 -35-23.2417 251.264   4
  -1   1  35 191.459 190.834  10
  -1  -1 -35-170.778 281.232   4
  -1  -1 -34 577.632 494.015   1
   1   1 -34 244.924 288.290   4
  -1   1  34 161.913 191.267  10
  -1  -1 -34-23.9860 269.008   4
   1   1 -34 155.352 367.596   1
   1  -1  34 117.787 178.565  10
   1  -1  33 6674.79 600.917  10
   1   1 -33 4269.91 1055.50   1
  -1  -1 -33 6972.84 665.776   4
  -1   1  33 7063.56 614.006  10
  -1  -1 -33 8033.60 1457.34   1
   1   1 -33 7466.77 651.859   4
  -1  -1 -32 531.154 315.833   4
   1   1 -32 678.561 323.908   4
   1   1 -32 570.299 497.639   1
  -1   1  32 609.410 226.150  10
   1  -1  32 473.521 226.281  10
  -1  -1 -32 174.255 356.307   1
   1   1 -31 1605.93 638.313   1
  -1  -1 -31 1934.73 636.822   1
  -1   1  31 1174.54 274.244  10
  -1  -1 -31 1562.38 407.706   4
   1  -1  31 1229.56 289.413  10
   1   1 -31 1197.85 373.052   4
   1  -1  30 3088.56 399.074  10
   1   1 -30 2775.51 798.951   1
  -1  -1 -30 2800.27 834.046   1
   1   1 -30 2789.62 462.918   4
  -1  -1 -30 3224.15 485.657   4
  -1   1  30 3080.95 406.150  10
   1   1 -29 1091.40 530.102   1
   1   1 -29 1235.35 369.647   4
  -1  -1 -29 795.346 514.769   1
  -1   1  29 626.517 205.495  10
  -1  -1 -29 880.575 393.809   4
   1  -1  29 806.070 223.651  10
  -1  -1 -28 9533.38 760.948   4
  -1   1  28 10704.5 694.595  10
  -1  -1 -28 10072.2 1435.28   1
   1   1 -28 10686.0 1460.90   1
   1   1 -28 10114.4 757.948   4
   1  -1  28 10952.4 694.303  10
  -1   1  27 4193.98 423.210  10
  -1  -1 -27 3805.82 527.672   4
  -1  -1 -27 4456.23 958.269   1
   1   1 -27 4227.87 526.023   4
   1  -1  27 4371.16 435.240  10
   1   1 -27 4653.25 934.732   1
  -1   1  26 1520.19 267.903  10
   1  -1  26 1202.20 306.656   9
  -1  -1 -26 1397.25 570.493   1
   1   1 -26 1926.71 419.759   4
   1  -1  26 1334.71 248.933  10
  -1  -1 -26 1279.58 385.370   4
   1   1 -26 2254.71 655.815   1
   1  -1  25 3269.38 364.266  10
  -1   1  25 3036.17 341.348  10
   1  -1  25 2667.77 466.185   9
   1   1 -25 3590.65 795.339   1
   1   1 -25 3053.59 451.313   4
   1   1 -24-40.7423 280.552   1
   1  -1  24 624.356 252.797   9
   1  -1  23 4325.72 585.029   9
   1  -1  23 5532.08 708.304   2
  -1   1  23 4302.08 672.306   2
   1   1 -23 3827.10 786.155   1
  -1   1  22 44405.3 1491.83   9
   1   1 -22 41829.4 2420.54   1
   1  -1  22 44223.8 1956.80   2
   1  -1  22 41550.4 1677.37   9
  -1   1  22 42655.4 2027.86   2
   1   1 -21 3761.62 747.347   1
   1  -1  21 3760.48 570.262   2
   1  -1  21 3083.85 455.322   9
  -1   1  21 3982.44 614.088   2
  -1   1  21 2828.14 380.191   9
   1  -1  20 20561.9 1266.31   2
  -1   1  20 20018.9 961.727   9
  -1   1  20 21118.1 1339.68   2
   1   1 -20 19699.7 1554.16   1
   1  -1  20 19640.7 1090.35   9
   1  -1  19 2641.77 477.831   2
  -1   1  19 2622.18 348.738   9
  -1   1  19 2194.99 446.391   2
   1  -1  19 2902.12 429.762   9
   1   1 -19 3541.87 682.669   1
  -1   1  18 214545. 3050.39   9
   1  -1  18 218955. 3459.72   9
  -1   1  18 204628. 4007.97   2
   1   1 -18 206018. 4727.50   1
   1  -1  18 203579. 3885.34   2
  -1   1  17 7104.44 518.661   9
  -1   1  17 7317.28 724.619   2
   1   1 -17 7136.99 858.997   1
   1  -1  17 7016.93 601.923   9
   1  -1  17 7204.31 718.388   2
   1   1 -16 32731.2 1738.29   1
  -1   1  16 35036.0 1525.42   2
   1  -1  16 35320.4 1283.08   9
   1  -1  16 34938.1 1515.75   2
  -1   1  16 35001.5 1115.78   9
   1   1 -15 49283.1 2067.97   1
  -1   1  15 51346.6 1312.80   9
   1  -1  15 51296.4 1498.01   9
   1  -1  15 51528.0 1803.60   2
  -1   1  15 51533.8 1800.11   2
   1  -1  14 18011.0 852.190   9
  -1   1  14 15463.5 946.560   2
  -1   1  14 16595.0 703.070   9
   1   1 -14 17923.8 1190.87   1
   1  -1  14 16601.5 1014.90   2
   1  -1  13 25611.2 991.885   9
  -1   1  13 27158.8 861.870   9
   1  -1  13 25006.2 1236.50   2
   1   1 -13 28724.2 1444.59   1
  -1   1  13 26087.6 1185.92   2
  -1   1  12 125757. 2538.79   2
  -1   1  12 126024. 1816.95   9
   1  -1  12 127076. 2176.38   9
   1  -1  12 127683. 2811.42   2
   1   1 -12 125974. 2925.12   1
   1   1 -11 196856. 3525.84   1
   1  -1  11 206877. 3585.70   2
  -1   1  11 198820. 3124.71   2
   1  -1  11 202375. 2686.02   9
   1  -1  10 236315. 3844.18   2
   1   1 -10 224880. 3619.00   1
  -1   1  10 229981. 3235.46   2
   1  -1  10 234865. 2818.16   9
   1   1  -9 368543. 4522.01   1
  -1   1   9 363033. 4045.10   2
   1  -1   9 364815. 3507.45   9
   1  -1   9 375587. 4988.85   2
  -1   1   8 30260.8 1041.81   2
   1  -1   8 31580.7 1418.77   2
  -1   1   8 28476.7 1214.50   8
   1  -1   8 32035.0 900.113   9
   1   1  -8 32493.3 1203.33   1
   1  -1   7 145707. 3102.81   2
  -1   1   7 156891. 2747.14   8
   1   1  -7 162513. 2597.90   1
  -1   1   7 174822. 2458.82   2
   1  -1   7 160154. 2003.43   9
   1  -1   6 16218.3 584.250   9
  -1   1   6 15895.1 813.950   8
  -1   1   6 16808.7 708.587   2
   1  -1   6 15211.9 984.439   2
   1   1  -6 15645.5 737.512   1
   1   1  -5 8076.97 495.679   1
  -1   1   5 8362.27 479.395   2
   1  -1   5 7877.51 377.552   9
  -1   1   5 7227.41 515.815   8
   1   1  -4 48914.6 1141.37   1
   1  -1   4 50083.8 914.198   9
  -1   1   4 48469.2 1247.64   8
  -1   1   3 77402.3 1459.60   8
  -1   1   3 88856.2 1525.92   2
   1   1  -3 83861.1 1402.25   1
   1  -1   3 82184.1 1122.29   9
  -1   1   2 72667.3 1296.91   8
   1  -1   2 72855.0 990.992   9
   1   1  -2 74672.1 1218.96   1
   1  -1   1 196021. 1657.43   9
  -1   1   1 197049. 2039.78   8
   1   1  -1 196185. 1960.71   1
   1   1  -1 194409. 1713.25   2
   1   1   0 33706.3 700.421   1
   1  -1   0 35503.4 589.949   9
  -1   1   0 33857.3 712.297   8
   1   1   0 34589.8 755.555   2
  -1  -1   1 186803. 1843.81   8
   1  -1  -1 187571. 1515.90   9
  -1   1  -1 190909. 1773.42   8
   1   1   1 192067. 2135.82   2
   1  -1  -2 68695.9 817.132   9
  -1   1  -2 71014.6 987.177   8
  -1  -1   2 73337.8 1140.47   8
   1   1   2 66321.7 790.731   9
   1   1   2 73336.5 1077.69   1
   1   1   2 74265.8 1371.73   2
   1   1   3 81912.9 1532.36   2
   1  -1  -3 83102.7 1014.10   1
  -1  -1   3 81909.4 1289.57   8
  -1  -1   4 46061.3 1049.18   8
   1   1   4 48173.8 1236.04   2
   1   1   4 45181.0 667.562   9
  -1  -1   5 7478.28 455.174   8
   1   1   5 7304.51 276.752   9
   1   1   5 7676.49 518.534   2
   1   1   6 16190.3 787.195   2
   1   1   6 16184.4 436.411   9
  -1  -1   6 15464.9 697.733   8
  -1  -1   6 16405.3 388.719   2
   1   1   7 165614. 2692.76   2
   1   1   7 164045. 1630.46   9
  -1  -1   7 164785. 1592.91   2
  -1  -1   7 158948. 2496.85   8
  -1  -1   8 31834.1 1153.71   8
   1   1   8 32239.8 1206.08   2
  -1  -1   8 32159.4 724.227   2
   1   1   8 32723.3 714.583   9
   1   1   9 372148. 4466.98   2
   1   1   9 378567. 2962.05   9
   1   1  10 235606. 2345.76   9
   1   1  10 231400. 3556.60   2
   1   1  11 208154. 3498.15   2
   1   1  11 207614. 2288.84   9
  -1  -1  11 205673. 2472.26   2
  -1  -1  12 128725. 2030.80   2
   1   1  12 128425. 2797.28   2
   1   1  12 132949. 1856.29   9
  -1  -1  13 28664.2 986.404   2
  -1  -1  13 29075.3 1051.68   9
   1   1  13 29315.1 883.696   9
   1   1  13 28481.5 1346.35   2
  -1  -1  14 17597.0 851.162   9
   1   1  14 16675.2 702.426   9
   1   1  14 17320.9 1074.88   2
  -1  -1  14 16654.4 806.208   2
  -1  -1  15 52191.7 1481.75   2
   1   1  15 50798.2 1274.07   9
   1   1  15 48764.9 1873.75   2
  -1  -1  15 50981.6 1508.63   9
  -1  -1  16 32873.9 1230.57   2
   1   1  16 34573.3 1623.29   2
  -1  -1  16 34212.1 1275.22   9
   1   1  16 36222.0 1107.63   9
  -1  -1  17 7266.78 615.537   9
  -1  -1  17 7566.07 621.455   2
   1   1  17 6591.13 748.511   2
   1   1  17 6526.22 493.439   9
   1   1  18 213117. 2993.43   9
   1   1  18 207888. 4264.46   2
  -1  -1  18 207565. 3420.89   9
  -1  -1  18 209335. 3484.99   2
   1  -1 -18 206028. 4607.60   1
  -1  -1  19 2952.73 448.099   9
   1   1  19 3058.16 548.858   2
  -1  -1  19 2748.63 398.297   2
   1   1  19 3242.18 376.418   9
   1  -1 -19 2719.19 581.014   1
  -1  -1  20 19690.3 1101.26   9
   1   1  20 19018.8 920.213   9
   1   1  20 19851.5 1373.06   2
   1  -1 -20 20799.8 1556.48   1
   1   1  21 3118.78 392.115   9
   1  -1 -21 3639.18 697.400   1
   1   1  21 3668.65 618.659   2
  -1  -1  21 4010.45 527.009   9
   1   1  22 41897.9 1440.29   9
  -1  -1  22 42382.4 1680.44   9
   1  -1 -22 40903.7 2341.84   1
   1   1  22 39590.3 2032.32   2
  -1  -1  23 5351.48 631.914   9
  -1   1 -23 5535.65 960.892   1
   1   1  23 4831.71 756.652   2
   1  -1 -23 4794.13 845.874   1
   1   1  24 734.831 337.592   2
   1  -1 -24 153.576 340.561   1
  -1  -1  24 522.601 230.293   9
  -1   1 -24 60.4753 252.219   1
  -1   1 -25 2620.81 717.529   1
   1   1  25 3738.99 690.255   2
   1  -1 -25 2162.08 622.829   1
   1  -1 -25 2834.74 490.574   4
   1   1  25 3187.88 356.550  10
  -1  -1  25 3130.60 353.884  10
  -1  -1  25 3481.29 530.565   9
   1  -1 -26 1242.06 497.173   1
  -1   1 -26 1691.68 364.052   4
   1  -1 -26 1602.44 446.472   4
  -1  -1  26 1832.07 406.107   9
   1   1  26 1650.73 274.463  10
  -1   1 -26 1378.53 541.343   1
  -1  -1  26 1780.79 283.865  10
   1  -1 -27 3566.60 568.053   4
   1  -1 -27 4562.05 945.905   1
  -1   1 -27 4798.62 526.508   4
  -1  -1  27 4418.20 440.551  10
   1   1  27 4800.02 449.989  10
  -1   1 -27 4710.52 1009.31   1
   1  -1 -28 9487.25 810.720   4
  -1  -1  28 10679.5 693.806  10
   1  -1 -28 9955.56 1401.72   1
   1   1  28 10532.1 684.872  10
  -1   1 -28 10635.1 732.077   4
  -1   1 -28 10674.8 1514.06   1
   1  -1 -29 22.1714 226.804   1
   1  -1 -29 434.572 393.907   4
  -1   1 -29 927.483 317.900   4
  -1   1 -29 762.694 409.736   1
  -1  -1  29 1048.75 237.048  10
   1   1  29 841.962 233.765  10
  -1   1 -30 3164.67 446.546   4
   1  -1 -30 3210.21 539.016   4
  -1   1 -30 3010.24 862.852   1
  -1  -1  30 2540.34 372.872  10
   1  -1 -30 3027.52 823.070   1
   1   1  30 3169.06 404.980  10
   1   1  31 1084.84 265.490  10
   1  -1 -31 1102.02 507.389   1
  -1  -1  31 1122.13 266.382  10
  -1   1 -31 1179.16 613.069   1
  -1   1 -31 1041.75 349.728   4
   1  -1 -31 1535.25 456.672   4
  -1  -1  32 180.699 194.143  10
   1  -1 -32 129.784 534.144   1
   1   1  32 618.417 229.395  10
  -1   1 -32 465.996 263.365   4
  -1   1 -32-4.50624 323.773   1
   1  -1 -32 669.574 356.612   4
   1  -1 -33 7249.38 719.913   4
  -1   1 -33 6757.81 1300.66   1
   1  -1 -33 6267.08 1241.83   1
   1   1  33 6243.56 581.682  10
  -1  -1  33 6870.00 603.995  10
  -1   1 -33 7502.81 639.253   4
  -1   1 -34 314.077 417.320   1
   1  -1 -34 218.260 292.405   4
  -1  -1  34 282.606 211.307  10
  -1   1 -34 77.2852 258.599   4
   1   1  34 275.822 199.570  10
   1   1  35 60.7409 189.708  10
   1  -1 -35 258.018 299.083   4
  -1  -1  35-35.8971 183.844  10
  -1   1 -35 432.178 261.225   4
   1   1  36 1010.12 283.065  10
  -1   1 -36 842.087 309.683   4
  -1  -1  36 971.010 293.508  10
   1  -1 -36 976.728 352.753   4
   1  -1 -37 1120.74 334.692   4
   1   1  37 796.779 240.906  10
  -1   1 -37 1101.29 283.088   4
  -1  -1  37 1115.15 287.429  10
  -1   1 -37 855.376 297.768  13
  -1   1 -38 1498.96 319.114  13
  -1   1 -38 1876.13 339.894   4
  -1  -1  38 1565.49 327.890  10
   1  -1 -38 1368.57 355.152   4
   1   1  38 2193.11 299.360  11
   1   1  38 1227.46 302.344  10
   1   1  39 740.481 203.128  11
  -1  -1  39 914.124 273.191  10
  -1   1 -39 711.392 232.206   4
   1  -1 -39 351.324 237.847   4
   1   1  39 360.484 211.611  10
  -1   1 -39 581.508 254.768  13
   1   1  40-142.416 202.071  10
  -1  -1  40 156.000 180.032  10
  -1   1 -40 68.2243 181.268   4
   1   1  40 212.094 140.581  11
   1  -1 -40 171.672 239.055   4
  -1   1 -40-41.7758 181.029  13
  -1  -1  41 503.696 214.420  10
   1  -1 -41 438.483 239.048   4
   1   1  41 223.323 182.044  10
  -1   1 -41 470.954 202.071   4
  -1   1 -41 157.733 175.369  13
   1  -1 -42 361.889 226.316   4
  -1   1 -42 209.554 168.733   4
  -1  -1  42 175.696 177.496  10
   1   1  42 60.8834 156.686  10
   1  -1 -42 641.523 236.411  13
   1  -1 -43 175.846 181.751   4
  -1  -1  43 190.027 158.110  10
  -1   1 -43 291.112 148.371   4
   1   1  43 28.4675 159.724  10
   1   1  44 640.989 206.100  10
  -1   1 -44 504.672 161.109   4
   1  -1 -44 1113.98 239.364   4
  -1  -1  44 848.526 230.658  10
   1   1  45 48.8868 129.735  10
  -1  -1  45-42.9527 138.935  10
   1  -1 -45 33.2357 139.905   4
  -1   1 -45 57.1156 121.392   4
  -1  -1  46 1405.30 234.529  10
   1  -1 -46 1777.52 233.320   4
   1   1  46 1593.06 252.892  10
   1  -1 -47 298.334 119.686   4
   1   1  47 127.041 121.668  10
  -1  -1  47 183.763 133.431  10
  -1  -1  48 90.6342 100.223  10
   1   1  48 64.9904 98.0526  10
  -1   2  47 696.560 164.237  10
   1  -2  47 481.220 142.603  10
   1   2 -46 486.650 149.318   4
  -1   2  46 499.789 171.667  10
   1  -2  46 497.891 168.158  10
   1   2 -45 943.555 189.274   4
  -1  -2 -45 696.551 213.191  13
   1  -2  45 971.863 219.141  10
  -1   2  45 506.423 177.128  10
  -1  -2 -44 1790.11 305.675  13
   1  -2  44 1339.07 256.661  10
   1   2 -44 1559.92 238.794   4
  -1   2  44 1198.49 252.001  10
  -1  -2 -44 1991.30 277.151   4
   1  -2  43 529.365 148.426  11
   1  -2  43 235.721 174.271  10
   1   2 -43 315.121 171.528   4
  -1  -2 -43 360.136 219.036  13
  -1  -2 -43 500.769 199.673   4
  -1   2  43 518.980 209.944  10
   1  -2  42 1357.19 216.009  11
  -1  -2 -42 1363.61 282.441   4
  -1   2  42 867.240 232.664  10
  -1  -2 -42 943.158 270.864  13
   1  -2  42 573.278 207.352  10
   1   2 -42 869.954 223.493   4
  -1   2  41 1744.61 322.048  10
   1   2 -41 2523.06 333.608   4
   1  -2  41 1971.09 335.716  10
  -1  -2 -41 2313.74 361.819   4
  -1   2  40 633.889 231.435  10
  -1  -2 -40 1123.59 313.773   4
   1   2 -40 840.718 246.622   4
   1  -2  40 512.768 226.252  10
  -1   2  39 1783.73 332.564  10
  -1  -2 -39 1761.22 364.360   4
   1  -2  39 1948.01 345.153  10
   1   2 -39 2128.77 345.337   4
  -1  -2 -38 985.130 299.306   4
   1   2 -38 1167.02 296.776   4
   1  -2  38 1183.98 303.808  10
  -1   2  38 1100.22 283.913  10
  -1   2  37 1833.63 340.359  10
   1  -2  37 2050.01 362.758  10
  -1  -2 -37 2283.21 400.790   4
   1   2 -37 2100.16 365.692   4
   1   2 -36 588.673 265.702   4
  -1   2  36 464.075 216.222  10
   1  -2  36 467.788 227.864  10
  -1  -2 -36 156.067 261.940   4
   1   2 -35 255.638 248.755   4
  -1   2  35-87.5403 185.569  10
   1  -2  35 79.4049 178.601  10
  -1  -2 -35 49.6826 284.805   4
  -1  -2 -34 900.974 337.571   4
   1   2 -34 1023.54 313.445   4
  -1   2  34 827.688 261.990  10
   1  -2  34 819.850 258.525  10
  -1  -2 -33 1331.01 425.159   4
  -1  -2 -33 211.747 447.708   1
   1  -2  33 1313.64 301.150  10
   1   2 -33 1333.89 353.136   4
   1   2 -33 1497.65 652.373   1
  -1   2  33 1811.78 337.289  10
   1   2 -32 969.579 550.455   1
  -1   2  32 886.504 250.115  10
   1   2 -32 1051.95 311.584   4
   1  -2  32 1062.32 268.660  10
  -1  -2 -32 1135.95 409.458   4
  -1  -2 -32 544.026 473.121   1
  -1  -2 -31 6821.36 705.642   4
   1   2 -31 7588.15 1365.84   1
   1   2 -31 7557.34 644.072   4
  -1   2  31 7664.06 617.420  10
   1  -2  31 7868.00 626.042  10
  -1  -2 -31 6358.62 1271.12   1
  -1  -2 -30 3900.17 567.665   4
   1   2 -30 2936.27 427.048   4
   1  -2  30 2972.72 409.949  10
  -1   2  30 2754.37 380.698  10
   1   2 -30 3207.55 895.459   1
  -1  -2 -30 2826.53 800.728   1
  -1   2  29 914.511 249.803  10
   1  -2  29 1096.73 251.159  10
   1   2 -29 1523.72 387.701   4
  -1  -2 -29 1250.36 407.784   4
   1   2 -29 1326.47 633.357   1
  -1  -2 -29 981.390 527.383   1
  -1   2  28 2977.77 375.116  10
   1   2 -28 2718.21 442.605   4
   1  -2  28 2191.22 340.782  10
  -1  -2 -28 2042.88 481.371   4
   1   2 -28 2756.07 778.460   1
   1  -2  28 1654.70 405.360   9
  -1  -2 -28 2614.42 742.400   1
  -1  -2 -27 6817.07 1156.09   1
   1  -2  27 7985.30 582.572  10
   1  -2  27 6934.26 804.442   9
  -1   2  27 7641.37 562.997  10
   1   2 -27 7594.87 1237.62   1
   1   2 -27 7859.21 644.663   4
  -1  -2 -27 5846.70 637.667   4
   1   2 -26 1872.18 376.412   4
   1  -2  26 1279.15 240.132  10
  -1  -2 -26 1579.28 463.068   4
   1  -2  26 1575.64 429.736   9
  -1   2  26 1523.81 269.432  10
   1   2 -26 1488.37 559.613   1
   1  -2  25 1875.96 430.004   9
  -1   2  25 1522.68 266.516  10
   1   2 -25 2001.30 378.015   4
   1   2 -25 1467.47 565.817   1
   1  -2  25 1877.44 281.566  10
  -1   2  24 16684.7 1400.72   2
   1  -2  24 18188.5 1222.24   9
   1   2 -24 17912.1 1705.14   1
   1   2 -23 434.756 400.993   1
  -1   2  23 1022.18 386.591   2
   1  -2  23 800.547 296.317   9
   1   2 -22 26217.7 1932.51   1
   1  -2  22 26695.8 1405.35   9
  -1   2  22 24706.1 1629.18   2
   1  -2  21 3753.56 543.767   2
   1   2 -21 4359.17 817.464   1
   1  -2  21 4178.93 554.446   9
  -1   2  21 4110.59 665.581   2
  -1   2  20 22422.7 897.859   9
   1  -2  20 24407.8 1319.17   2
  -1   2  20 22823.7 1493.87   2
   1   2 -20 22734.2 1718.52   1
   1  -2  20 24347.4 1264.94   9
  -1   2  19 103410. 1899.91   9
   1   2 -19 101795. 3477.07   1
   1  -2  19 106713. 2732.50   2
  -1   2  19 99091.8 3029.07   2
   1  -2  19 104876. 2599.80   9
   1  -2  18 24556.5 1283.13   2
   1  -2  18 23816.0 1189.06   9
   1   2 -18 21171.3 1540.67   1
  -1   2  18 24064.4 875.629   9
  -1   2  18 24267.6 1457.90   2
  -1   2  17 13019.5 618.991   9
   1   2 -17 11267.8 1082.72   1
   1  -2  17 12911.5 918.896   2
   1  -2  17 13610.5 865.697   9
  -1   2  17 12496.5 1002.34   2
  -1   2  16 9901.59 883.995   2
   1  -2  16 10091.4 809.911   2
  -1   2  16 10690.6 548.552   9
   1  -2  16 10302.1 745.380   9
   1   2 -16 9748.75 978.749   1
   1   2 -15 10569.2 978.946   1
   1  -2  15 10488.5 737.031   9
   1  -2  15 10813.7 845.473   2
  -1   2  15 10276.2 872.864   2
  -1   2  15 11460.3 540.147   9
  -1   2  14 77376.3 2293.30   2
   1  -2  14 80512.5 2300.25   2
  -1   2  14 80072.5 1397.12   9
   1  -2  14 79568.9 1929.04   9
   1   2 -14 75839.8 2518.28   1
  -1   2  13 28262.5 1331.78   2
  -1   2  13 30485.1 800.419   9
   1  -2  13 29278.5 1390.08   2
   1   2 -13 27962.3 1462.16   1
   1  -2  13 29427.6 1130.76   9
   1   2 -12 17204.5 1099.65   1
   1  -2  12 17710.5 1110.51   2
  -1   2  12 17702.4 575.077   9
   1  -2  12 17663.2 849.952   9
  -1   2  12 16783.4 996.718   2
  -1   2  11 20651.2 1073.31   2
   1  -2  11 21895.7 1272.80   2
   1  -2  11 21282.3 910.354   9
   1   2 -11 20513.5 1155.61   1
  -1   2  11 21549.3 596.959   9
   1  -2  10 133474. 2211.41   9
   1   2 -10 133063. 2847.49   1
   1  -2  10 132434. 3208.37   2
  -1   2  10 129140. 2637.97   2
   1  -2   9 95081.7 2770.81   2
  -1   2   9 95487.0 2181.34   2
   1   2  -9 96478.6 2307.75   1
   1  -2   9 94083.1 1782.07   9
   1   2  -8 26843.5 1161.09   1
   1  -2   8 26565.1 892.895   9
  -1   2   8 26410.4 1105.87   2
   1  -2   8 24679.9 1419.22   2
   1  -2   7 207211. 2528.29   9
   1   2  -7 214008. 3168.90   1
  -1   2   7 211724. 3115.29   2
  -1   2   6 193742. 2885.97   2
   1  -2   6 192723. 2318.63   9
   1   2  -6 187343. 2822.08   1
   1  -2   5 85962.3 1439.43   9
   1   2  -5 90737.0 1817.63   1
  -1   2   5 90795.8 1886.60   2
  -1   2   5 84837.3 1885.07   8
   1   2  -4 27061.0 932.933   1
  -1   2   4 25629.0 973.038   2
  -1   2   4 23929.3 930.134   8
   1  -2   4 24999.0 721.429   9
   1  -2   3 233541. 2339.65   9
   1   2  -3 263842. 2018.96   2
  -1   2   3 263840. 3233.42   2
  -1   2   3 229905. 2853.86   8
   1   2  -3 245808. 2836.20   1
   1  -2   2 95904.3 1319.22   9
  -1   2   2 104943. 1949.02   2
  -1   2   2 93822.4 1603.69   8
   1   2  -2 99882.5 1623.02   1
   1   2  -2 101056. 1225.59   2
   1  -2   1 5937.49 295.467   9
   1   2  -1 5986.58 308.304   2
   1   2  -1 6248.75 378.764   1
  -1   2   1 5519.28 344.566   8
   1  -2   0 88333.3 1120.65   9
  -1   2   0 86688.1 1268.54   8
   1   2   0 88694.9 1328.38   2
   1   2   0 86831.6 1364.33   1
   1   2   1 6287.73 347.570   1
   1   2   1 5878.75 363.262   2
  -1  -2   1 5634.48 299.352   8
  -1   2  -1 6234.23 277.758   1
  -1   2  -1 5817.58 284.150   8
   1  -2  -1 5905.66 256.630   9
   1  -2  -2 92230.3 1027.63   9
   1   2   2 91401.2 1388.70   1
  -1   2  -2 92223.4 1109.05   8
   1   2   2 92527.8 1565.57   2
  -1  -2   2 90886.6 1277.34   8
  -1   2  -3 232227. 1917.14   8
   1  -2  -3 226636. 1722.31   9
  -1  -2   3 229911. 2253.90   8
   1   2   4 26567.3 774.294   1
   1   2   4 26686.3 946.816   2
  -1  -2   4 26448.7 731.179   8
   1   2   5 82763.6 1779.78   2
  -1  -2   5 88495.9 1474.11   8
  -1  -2   6 184881. 2347.54   8
   1   2   6 184018. 2827.51   2
  -1  -2   7 206115. 2671.75   8
   1   2   7 209573. 3148.97   2
   1   2   7 201294. 1631.36   9
   1   2   8 28061.2 1168.37   2
   1   2   8 25049.3 532.784   9
  -1  -2   8 27238.8 1005.69   8
   1   2   9 95472.6 2253.67   2
  -1  -2   9 92550.0 1983.72   8
   1   2   9 97808.5 1170.25   9
  -1  -2   9 91060.8 1058.20   2
   1   2  10 131256. 1471.91   9
   1   2  10 133463. 2778.34   2
   1   2  11 20577.0 1111.34   2
   1   2  11 21686.2 605.128   9
  -1  -2  11 19401.1 587.864   2
  -1  -2  11 20156.0 870.330   9
  -1  -2  12 18248.3 864.655   9
   1   2  12 18993.2 590.710   9
  -1  -2  12 16474.7 594.133   2
   1   2  12 18275.1 1103.10   2
   1   2  13 30599.8 1454.30   2
   1   2  13 31204.0 795.321   9
  -1  -2  13 26864.5 817.348   2
  -1  -2  13 29122.6 1127.00   9
  -1  -2  14 77953.2 1513.95   2
   1   2  14 80688.0 2461.17   2
   1   2  14 78901.4 1369.22   9
  -1  -2  14 77842.0 1926.98   9
  -1  -2  15 10132.7 573.673   2
  -1  -2  15 10559.0 738.688   9
   1   2  15 11335.0 951.649   2
   1   2  15 10300.9 504.214   9
  -1  -2  16 10584.3 756.978   9
   1   2  16 10021.6 515.369   9
  -1  -2  16 10175.1 595.910   2
   1   2  16 10074.6 921.919   2
  -1  -2  17 12237.3 834.308   9
   1   2  17 12847.5 607.304   9
  -1  -2  17 12047.3 682.288   2
   1   2  17 11810.9 1029.41   2
   1   2  18 22100.3 822.530   9
  -1  -2  18 22144.2 1162.11   9
   1   2  18 22024.4 1444.38   2
   1   2  19 106081. 1888.88   9
   1   2  19 106807. 3252.30   2
  -1  -2  19 105363. 2642.94   9
  -1   2 -20 24140.5 1782.85   1
  -1  -2  20 23342.9 1261.91   9
   1   2  20 20270.2 1464.21   2
   1  -2 -20 24863.7 1687.00   1
  -1   2 -21 4496.11 829.175   1
   1  -2 -21 4784.81 795.053   1
  -1  -2  21 4924.05 611.411   9
   1   2  21 4183.14 707.670   2
  -1  -2  22 25489.3 1384.04   9
   1   2  22 24240.2 1670.07   2
   1  -2 -22 26946.1 1865.73   1
  -1   2 -22 27744.5 2023.23   1
   1   2  23 842.466 342.208   2
   1  -2 -23 658.705 404.050   1
  -1  -2  23 514.711 260.093   9
  -1   2 -23 413.502 256.364   1
   1  -2 -24 17574.2 1614.98   1
  -1  -2  24 19277.4 1266.55   9
   1   2  24 18269.5 1520.77   2
  -1   2 -24 18388.9 1764.99   1
   1  -2 -25 1288.24 498.871   1
  -1   2 -25 1765.32 343.426   4
   1   2  25 1181.89 434.295   2
  -1  -2  25 1474.76 397.617   9
   1  -2 -25 1522.58 453.424   4
  -1  -2  25 1791.96 283.929  10
  -1   2 -25 2039.29 633.838   1
   1   2  25 1566.31 264.768  10
  -1   2 -26 1445.60 326.220   4
   1   2  26 1191.72 240.711  10
   1   2  26 1797.59 488.059   2
   1  -2 -26 1046.29 425.808   4
  -1  -2  26 1394.15 389.337   9
  -1   2 -26 1503.26 544.211   1
   1  -2 -26 1307.05 498.325   1
  -1  -2  26 1431.55 251.600  10
   1  -2 -27 6942.92 1131.87   1
  -1  -2  27 8192.86 587.566  10
   1  -2 -27 4937.04 611.718   4
   1   2  27 7454.36 555.682  10
  -1  -2  27 8078.59 869.785   9
  -1   2 -27 6862.79 1194.58   1
  -1   2 -27 7886.04 609.838   4
  -1  -2  28 2837.53 371.286  10
   1   2  28 2061.34 333.677  10
  -1  -2  28 2651.25 518.739   9
  -1   2 -28 2786.76 406.630   4
   1  -2 -28 2514.45 541.837   4
  -1   2 -28 2412.43 740.874   1
   1  -2 -28 2216.38 708.197   1
  -1  -2  29 1020.20 256.120  10
   1  -2 -29 877.592 434.515   4
   1  -2 -29 470.832 374.142   1
   1   2  29 1355.02 279.324  10
  -1   2 -29 1096.02 524.264   1
  -1   2 -29 1340.05 301.627   4
   1   2  30 2441.18 358.465  10
  -1  -2  30 2992.40 403.349  10
  -1   2 -30 2829.23 416.116   4
   1  -2 -30 3048.03 832.515   1
  -1   2 -30 2537.98 823.984   1
   1  -2 -30 2300.81 520.498   4
   1  -2 -31 6302.55 716.114   4
  -1   2 -31 8025.54 1452.07   1
  -1  -2  31 7897.18 633.797  10
  -1   2 -31 7364.47 611.263   4
   1   2  31 7790.49 621.509  10
   1  -2 -31 7122.64 1253.84   1
   1  -2 -32 928.240 441.245   4
  -1   2 -32 1633.95 694.723   1
   1   2  32 844.270 255.330  10
   1  -2 -32 1302.49 611.485   1
  -1   2 -32 1085.23 322.541   4
  -1  -2  32 993.507 278.870  10
  -1  -2  33 1452.42 298.829  10
   1  -2 -33 1619.95 511.181   1
  -1   2 -33 1400.14 633.386   1
   1   2  33 1703.55 339.601  10
   1  -2 -33 1741.17 504.780   4
  -1   2 -33 1977.75 388.970   4
   1  -2 -34 711.895 374.317   4
  -1   2 -34 1132.93 307.903   4
  -1  -2  34 895.007 275.153  10
   1   2  34 1256.51 289.736  10
   1  -2 -35 199.528 321.490   4
  -1   2 -35 200.923 230.374  13
  -1  -2  35 296.861 198.510  10
   1   2  35 206.469 199.059  10
   1   2  35 355.639 186.098  11
  -1   2 -35 602.378 274.008   4
   1   2  36 731.132 243.167  10
   1   2  36 595.841 196.100  11
   1  -2 -36 413.418 313.372   4
  -1  -2  36 537.266 228.465  10
  -1   2 -36 913.880 265.046  13
  -1   2 -36 510.982 243.093   4
  -1  -2  37 1959.62 353.660  10
   1  -2 -37 1909.82 416.110   4
  -1   2 -37 2260.37 350.055   4
   1   2  37 1696.63 345.124  10
  -1   2 -37 1745.84 331.039  13
   1   2  37 2394.17 297.675  11
  -1  -2  38 1175.72 292.878  10
  -1   2 -38 1239.42 286.602   4
  -1   2 -38 1010.93 278.349  13
   1   2  38 969.467 278.584  10
   1   2  38 1257.69 223.672  11
   1  -2 -38 974.290 357.598   4
  -1   2 -39 2008.29 312.149   4
   1   2  39 1823.06 343.423  10
  -1  -2  39 2134.01 361.339  10
   1  -2 -39 2106.21 395.949   4
  -1  -2  40 568.923 223.322  10
  -1   2 -40 579.722 215.498   4
   1   2  40 346.047 195.523  10
   1  -2 -40 544.568 257.866   4
   1  -2 -41 2104.69 376.242   4
  -1   2 -41 2114.52 304.213   4
   1   2  41 1560.30 301.500  10
  -1  -2  41 1729.45 315.177  10
   1   2  42 887.500 247.503  10
   1  -2 -42 1634.19 347.215   4
  -1  -2  42 754.234 219.549  10
  -1   2 -42 939.833 216.910   4
  -1   2 -43 487.179 178.260   4
   1  -2 -43 631.563 244.596   4
   1  -2 -43 809.731 253.340  13
   1   2  43 462.198 190.892  10
  -1  -2  43 321.542 172.728  10
   1   2  44 1318.73 266.778  10
  -1   2 -44 1343.73 213.282   4
   1  -2 -44 1901.77 292.388   4
  -1  -2  44 1325.72 257.683  10
   1   2  45 595.723 184.460  10
  -1   2 -45 578.963 148.523   4
   1  -2 -45 927.538 213.632   4
  -1  -2  45 541.386 172.483  10
   1   2  46 702.085 183.279  10
   1  -2 -46 628.267 175.114   4
  -1  -2  46 549.260 180.396  10
  -1  -2  47 1077.71 199.858  10
   1   2  47 726.120 166.886  10
   1  -3  47 1259.18 198.483  10
  -1   3  47 1605.65 212.274  10
   1   3 -47 1710.25 187.626   4
   1   3 -46 605.340 154.862   4
   1  -3  46 373.608 158.350  10
  -1   3  46 376.492 141.956  10
  -1  -3 -46 455.198 177.553  13
  -1   3  45 419.474 151.666  10
  -1  -3 -45 438.447 204.439  13
   1   3 -45 647.782 162.405   4
   1  -3  45 552.716 184.034  10
   1  -3  44 542.882 200.187  10
  -1  -3 -44 899.111 256.111  13
  -1  -3 -44 643.242 186.712   4
   1   3 -44 783.520 182.142   4
  -1   3  44 612.602 207.046  10
   1   3 -43 1545.23 245.956   4
   1  -3  43 1289.00 255.753  10
  -1   3  43 1165.32 245.539  10
  -1  -3 -43 1889.50 286.460   4
   1  -3  43 1735.90 217.829  11
  -1  -3 -43 1842.18 376.783  13
  -1   3  42 1055.73 249.939  10
   1  -3  42 1121.98 263.526  10
   1   3 -42 1222.66 232.402   4
   1  -3  41 77.0455 164.351  10
  -1   3  41 15.6246 149.074  10
  -1  -3 -41 417.878 241.546   4
   1   3 -41 252.105 170.954   4
   1   3 -40 555.864 198.612   4
   1  -3  40 632.821 257.945  10
  -1   3  40 444.680 213.287  10
  -1  -3 -40 466.521 248.801   4
   1  -3  39 1913.63 348.713  10
  -1   3  39 1984.90 343.080  10
  -1  -3 -39 2476.06 396.960   4
   1   3 -39 2272.76 341.156   4
   1   3 -38 7783.14 581.810   4
  -1  -3 -38 8352.99 697.417   4
  -1   3  38 6841.01 593.560  10
   1  -3  38 6644.72 594.208  10
   1   3 -37 4209.67 457.154   4
   1  -3  37 3758.55 471.232  10
  -1  -3 -37 3780.37 515.183   4
  -1   3  37 3166.46 430.600  10
  -1  -3 -36 13369.8 892.281   4
  -1   3  36 12028.4 796.038  10
   1  -3  36 12449.2 817.541  10
   1   3 -36 13125.0 777.292   4
   1  -3  35 5872.59 577.762  10
  -1  -3 -35 6312.03 666.377   4
  -1   3  35 5760.39 557.819  10
   1   3 -35 6556.12 568.471   4
  -1   3  34 3821.98 464.685  10
  -1  -3 -34 4501.27 603.690   4
   1  -3  34 4040.75 477.150  10
   1   3 -34 4948.20 525.791   4
   1  -3  33 692.987 245.184  10
   1   3 -33 1043.65 583.587   1
  -1  -3 -33-261.803 352.357   1
   1   3 -33 752.026 304.870   4
  -1  -3 -33 477.480 368.475   4
  -1   3  33 247.104 186.780  10
   1   3 -32 2117.82 386.814   4
  -1   3  32 1395.50 301.675  10
   1  -3  32 1652.82 320.648  10
   1   3 -32 1114.65 633.674   1
  -1  -3 -32 1436.28 632.116   1
  -1  -3 -32 1849.85 496.795   4
  -1  -3 -31 6005.64 1218.75   1
  -1   3  31 5539.17 528.953  10
   1  -3  31 5547.09 528.355  10
   1   3 -31 5106.44 1107.94   1
  -1  -3 -31 4493.51 616.970   4
   1   3 -31 5508.24 551.048   4
  -1  -3 -30 7995.15 1353.27   1
   1   3 -30 9307.27 1461.72   1
  -1  -3 -30 7926.93 768.693   4
   1   3 -30 9488.36 693.770   4
  -1   3  30 10302.4 697.870  10
   1  -3  30 9030.11 675.431  10
   1   3 -29 3246.72 428.059   4
  -1   3  29 3349.26 407.327  10
   1  -3  29 3102.99 393.597  10
  -1  -3 -29 3095.22 555.049   4
  -1  -3 -29 4105.22 976.360   1
   1  -3  29 2917.51 597.906   9
   1   3 -29 3851.54 987.396   1
   1  -3  28 9988.50 674.094  10
   1   3 -28 11381.7 1560.04   1
   1  -3  28 9682.08 1037.81   9
  -1  -3 -28 10694.3 1486.82   1
  -1   3  28 9494.43 638.531  10
   1   3 -28 10586.6 718.325   4
  -1  -3 -28 6961.83 731.806   4
   1   3 -27 4790.82 484.984   4
   1  -3  27 4694.64 692.773   9
   1   3 -27 5012.07 985.966   1
   1  -3  27 4395.68 448.643  10
  -1   3  27 5595.89 489.784  10
  -1  -3 -27 3617.18 553.349   4
  -1   3  26 32776.7 1131.30  10
   1  -3  26 34225.9 1830.27   9
   1   3 -26 33023.8 2466.26   1
   1   3 -26 33473.9 1207.86   4
   1  -3  26 33151.1 1155.46  10
  -1   3  25 3580.03 738.356   2
  -1  -3 -25 1710.72 438.645   4
   1   3 -25 2121.08 656.571   1
  -1   3  25 3101.56 357.725  10
   1  -3  25 2314.83 509.008   9
   1   3 -25 3093.34 418.740   4
   1  -3  25 3032.71 364.265  10
   1   3 -24 1310.31 511.890   1
  -1   3  24 1341.02 441.952   2
   1   3 -24 1242.56 308.776   4
  -1   3  24 1404.96 261.035  10
   1  -3  24 1465.05 394.859   9
   1  -3  23 4099.52 610.898   9
  -1   3  23 3683.00 694.899   2
   1   3 -23 4754.95 901.116   1
  -1   3  22 33464.6 2011.16   2
   1   3 -22 33127.5 1128.00   3
   1   3 -22 36733.8 2319.29   1
   1  -3  22 38442.2 1767.50   9
   1   3 -21 11293.3 1261.78   1
   1  -3  21 12348.8 985.057   9
  -1   3  21 11768.1 1168.08   2
   1  -3  20 45249.4 1819.99   9
  -1   3  20 42026.6 2136.12   2
   1   3 -20 43838.2 2389.29   1
   1  -3  19 58406.1 2014.14   9
   1  -3  19 58095.5 1942.63   2
  -1   3  19 54187.2 2367.40   2
   1   3 -19 57391.4 2642.11   1
   1  -3  18 442.108 246.383   9
  -1   3  18 550.174 314.278   2
   1  -3  18 388.088 200.145   2
   1   3 -18 570.933 326.742   1
   1   3 -17 1592.24 459.964   1
  -1   3  17 1354.48 394.616   2
   1  -3  17 1425.79 328.638   9
   1  -3  17 1550.53 351.573   2
  -1   3  16 1742.80 427.414   2
   1   3 -16 1680.91 449.559   1
  -1   3  16 1318.58 174.141   9
   1  -3  16 1902.11 348.175   9
   1  -3  16 1223.38 326.810   2
   1   3 -15 28905.1 1653.51   1
   1  -3  15 29450.6 1286.85   9
  -1   3  15 26911.5 1497.74   2
   1  -3  15 29388.6 1437.90   2
  -1   3  15 26377.0 650.447   9
  -1   3  14 10761.5 393.818   9
   1  -3  14 11415.4 778.423   9
   1   3 -14 10338.6 957.746   1
  -1   3  14 10589.0 917.443   2
   1  -3  14 10893.5 898.481   2
  -1   3  13 1850.45 156.979   9
   1   3 -13 2101.85 445.230   1
  -1   3  13 1740.59 393.738   2
   1  -3  13 1671.93 426.064   2
   1  -3  13 2194.82 358.463   9
   1   3 -12 112760. 2905.75   1
   1  -3  12 106309. 3005.94   2
  -1   3  12 105740. 2733.10   2
   1  -3  12 106767. 2236.84   9
  -1   3  11 36693.0 1565.64   2
   1   3 -11 39507.9 1650.73   1
  -1   3  11 35643.1 602.108   9
   1  -3  11 37572.5 1277.36   9
   1  -3  11 37462.5 1828.63   2
   1  -3  10 43638.6 2022.34   2
  -1   3  10 45511.3 1700.21   2
  -1   3  10 43968.1 615.449   9
   1   3 -10 49363.1 1780.21   1
   1  -3  10 49599.3 1418.20   9
   1  -3   9 76581.6 1727.68   9
  -1   3   9 69865.8 736.192   9
   1  -3   9 65934.8 2492.37   2
  -1   3   9 74891.5 2117.47   2
   1   3  -9 72602.8 2086.42   1
   1   3  -8 243395. 3733.77   1
   1  -3   8 239250. 3054.34   9
   1  -3   7 255625. 3085.84   9
  -1   3   7 257446. 3843.97   2
   1   3  -7 257427. 3706.68   1
   1  -3   6 40415.5 1115.45   9
  -1   3   6 38464.9 1407.04   2
   1   3  -6 40383.5 1366.72   1
  -1   3   5 40881.9 1414.68   2
   1   3  -5 36768.8 1239.25   1
   1  -3   5 40390.8 1069.03   9
   1  -3   4 151580. 2072.28   9
  -1   3   4 158264. 2796.78   2
  -1   3   4 148366. 2537.36   8
   1   3  -4 159436. 2536.61   1
   1  -3   3 31883.3 871.319   9
  -1   3   3 30781.5 1057.90   8
   1   3  -3 30842.1 850.486   2
  -1   3   3 31924.8 1208.25   2
   1   3  -3 30407.8 1025.14   1
   1   3  -2 158974. 2335.35   1
   1   3  -2 162890. 2080.69   2
   1  -3   2 157707. 1939.87   9
  -1   3   2 156260. 1188.36   1
  -1   3   2 165412. 2787.79   2
  -1   3   2 154081. 2265.14   8
  -1   3   1 17671.9 378.582   1
   1  -3   1 16713.8 573.346   9
  -1   3   1 16506.5 656.900   8
   1   3  -1 16408.5 652.923   2
   1   3  -1 16125.6 681.605   1
   1   3   0 87811.4 1605.17   2
   1  -3   0 90061.0 1290.28   9
  -1   3   0 87192.6 1391.59   8
  -1   3  -1 16434.0 514.787   8
   1  -3  -1 16991.2 510.554   9
   1   3   1 16124.7 634.557   1
   1   3   1 15641.1 699.783   2
  -1   3  -1 17540.3 545.070   1
  -1  -3   2 152386. 1741.88   8
  -1   3  -2 148262. 1477.08   8
   1   3   2 155837. 1998.24   1
  -1   3  -2 161875. 1967.60   1
   1   3   2 148905. 2330.10   2
   1  -3  -2 156997. 1571.84   9
   1   3   3 29467.2 836.688   1
   1   3   3 25830.4 985.424   2
  -1   3  -3 25154.5 507.579   8
  -1   3  -3 32237.4 914.752   1
   1  -3  -3 31168.9 618.834   9
  -1  -3   3 28672.1 716.284   8
   1   3   4 159252. 2072.43   1
   1   3   4 154723. 2552.00   2
  -1   3  -4 156764. 2250.78   1
   1  -3  -4 154459. 1391.08   9
  -1  -3   5 37644.4 869.406   8
   1   3   5 37153.1 1273.96   2
  -1   3  -5 39340.1 698.511   8
  -1   3  -5 40721.8 1198.48   1
  -1   3  -6 40052.0 1272.51   1
  -1  -3   6 38773.4 940.759   8
   1   3   6 38172.9 1358.93   2
   1   3   7 250244. 3732.68   2
  -1  -3   7 254960. 2796.94   8
   1   3   8 236666. 3716.91   2
  -1  -3   8 234512. 2822.18   8
  -1  -3   9 57261.7 806.270   2
   1   3   9 73351.7 2096.95   2
  -1  -3  10 48657.0 1417.87   9
   1   3  10 47307.2 1728.60   2
  -1  -3  11 36581.5 1262.58   9
   1   3  11 37674.9 1605.41   2
  -1  -3  12 107096. 2254.58   9
   1   3  12 111433. 2869.07   2
   1   3  13 1679.17 404.140   2
  -1  -3  13 1867.61 325.810   9
  -1  -3  13 1452.82 152.578   2
   1   3  13 1436.77 146.903   9
   1   3  14 11229.1 977.586   2
   1   3  14 8967.46 369.945   9
  -1  -3  14 8482.52 386.966   2
  -1  -3  14 10775.2 757.454   9
  -1   3 -14 10629.5 963.730   1
  -1  -3  15 29169.1 1284.55   9
   1   3  15 29519.7 1606.72   2
  -1   3 -15 28417.2 1632.81   1
   1   3  16 1307.71 165.824   9
  -1  -3  16 1519.90 319.700   9
   1   3  16 1747.33 436.601   2
  -1   3 -16 2401.46 507.812   1
   1   3  17 1415.29 378.332   2
  -1   3 -17 1522.11 441.050   1
  -1  -3  17 1802.00 357.133   9
   1   3  18 647.344 330.763   2
  -1   3 -18 777.991 367.176   1
  -1  -3  18 335.533 218.155   9
   1   3  19 57724.6 2508.71   2
  -1   3 -19 56521.6 2645.89   1
  -1  -3  19 59346.9 2058.05   9
  -1   3 -20 42659.1 2383.60   1
   1   3  20 45853.9 2290.35   2
  -1  -3  20 43764.8 1821.45   9
   1  -3 -21 12662.8 1245.83   1
  -1   3 -21 12251.7 1328.62   1
   1   3  21 11176.0 1188.01   2
  -1  -3  21 11450.5 956.725   9
  -1   3 -22 32307.8 1110.93   3
   1  -3 -22 36780.2 2170.59   1
   1   3  22 37300.5 2174.11   2
  -1  -3  22 39647.6 1802.79   9
  -1   3 -22 35191.4 2297.09   1
  -1  -3  23 4581.26 634.852   9
   1  -3 -23 4428.80 803.266   1
   1   3  23 4021.66 750.773   2
  -1   3 -23 2918.69 355.789   3
  -1   3 -23 4614.52 882.750   1
   1   3  24 1336.05 435.152   2
   1  -3 -24 778.070 419.241   4
  -1   3 -24 1197.51 553.832   1
   1  -3 -24 905.982 404.625   1
   1   3  24 1549.89 261.077  10
  -1  -3  24 1692.15 427.246   9
   1  -3 -25 3148.61 720.528   1
   1   3  25 2014.51 570.154   2
   1  -3 -25 1901.82 523.356   4
   1   3  25 3065.23 355.415  10
  -1   3 -25 2639.30 755.706   1
  -1   3 -25 2601.82 361.559   4
  -1  -3  25 2236.79 524.413   9
  -1  -3  25 2873.77 350.093  10
  -1  -3  26 31833.8 1798.05   9
  -1   3 -26 31985.8 2453.34   1
  -1   3 -26 34040.6 1171.11   4
   1   3  26 31304.4 1107.77  10
   1   3  26 31716.2 2193.35   2
  -1  -3  26 32197.3 1134.82  10
   1  -3 -26 31500.9 2290.48   1
   1  -3 -27 4243.30 871.386   1
   1   3  27 4436.28 444.585  10
  -1   3 -27 5610.41 517.707   4
   1  -3 -27 3183.54 566.461   4
  -1  -3  27 4717.59 713.880   9
  -1  -3  27 4854.62 463.472  10
   1   3  27 4729.72 883.984   2
  -1   3 -27 5025.19 1026.24   1
  -1   3 -28 10845.3 695.717   4
   1  -3 -28 7480.61 794.378   4
  -1   3 -28 10079.7 1476.78   1
  -1  -3  28 10814.5 692.625  10
  -1  -3  28 9975.25 1036.64   9
   1  -3 -28 8950.15 1293.31   1
   1   3  28 10765.4 688.274  10
   1   3  29 3320.46 407.922  10
   1  -3 -29 3954.19 893.456   1
  -1   3 -29 3947.73 454.347   4
  -1   3 -29 3715.24 924.014   1
  -1  -3  29 3009.98 604.900   9
   1  -3 -29 2667.05 574.343   4
  -1  -3  29 3916.90 436.735  10
   1  -3 -30 7471.42 822.013   4
  -1  -3  30 9202.94 660.376  10
   1  -3 -30 9423.11 1370.41   1
  -1   3 -30 9505.26 1485.41   1
  -1   3 -30 10383.4 696.667   4
   1   3  30 9594.35 680.960  10
  -1  -3  31 5536.49 528.544  10
  -1   3 -31 5904.57 541.553   4
  -1   3 -31 6035.21 552.855  13
   1   3  31 5232.46 513.067  10
   1  -3 -31 5023.29 709.315   4
   1  -3 -31 4340.11 1088.06   1
  -1   3 -31 5690.51 1172.44   1
  -1   3 -32 1369.75 620.622   1
   1  -3 -32 1932.61 730.975   1
   1   3  32 1528.79 315.054  10
  -1  -3  32 1761.39 345.767  10
   1  -3 -32 1653.52 531.782   4
  -1   3 -32 2045.10 376.564   4
   1   3  32 2406.41 339.614  11
  -1   3 -32 2027.64 357.112  13
  -1  -3  33 379.014 214.871  10
   1   3  33 557.048 239.609  10
   1   3  33 683.987 218.892  11
  -1   3 -33 545.693 257.819   4
   1  -3 -33 1008.74 484.716   4
  -1   3 -33 617.084 256.268  13
   1   3  34 4298.17 494.624  10
  -1   3 -34 4469.11 471.801   4
  -1  -3  34 4389.67 492.666  10
   1   3  34 5779.64 448.445  11
   1  -3 -34 4240.32 621.479   4
  -1   3 -34 4110.97 475.273  13
   1  -3 -35 6045.49 699.369   4
   1   3  35 6198.71 581.720  10
  -1  -3  35 6063.95 584.650  10
  -1   3 -35 6475.08 544.275   4
   1   3  35 6726.89 467.534  11
   1   3  36 13765.9 648.141  11
   1  -3 -36 12279.7 919.987   4
   1   3  36 11359.9 773.674  10
  -1  -3  36 12261.1 812.941  10
  -1   3 -36 12582.4 725.508   4
  -1   3 -37 4354.42 433.428   4
   1   3  37 3333.64 439.167  10
   1   3  37 4559.97 383.652  11
  -1  -3  37 3644.45 460.318  10
   1  -3 -37 4317.86 578.510   4
   1  -3 -38 8021.33 731.877   4
  -1   3 -38 7194.83 533.190   4
  -1  -3  38 6756.62 594.625  10
   1   3  38 6750.68 600.374  10
   1  -3 -39 2353.90 456.580   4
   1   3  39 2089.31 348.008  10
  -1  -3  39 2180.34 369.042  10
  -1   3 -39 2186.80 306.136   4
   1   3  40 425.678 220.677  10
  -1   3 -40 362.262 185.924   4
   1  -3 -40 553.202 293.159   4
  -1  -3  40 474.825 224.526  10
  -1   3 -41 87.0780 156.728   4
  -1  -3  41 98.8689 161.923  10
   1  -3 -41 91.8089 235.081   4
   1   3  41 29.6740 166.111  10
  -1   3 -42 1103.53 213.018   4
   1  -3 -42 1454.61 323.787   4
   1   3  42 982.197 247.234  10
  -1  -3  42 1016.69 249.281  10
  -1   3 -43 1757.57 238.697   4
  -1  -3  43 1490.56 270.643  10
   1   3  43 1064.71 243.273  10
   1  -3 -44 449.019 222.410  13
   1   3  44 513.809 192.502  10
  -1   3 -44 598.415 166.139   4
   1  -3 -44 1105.19 261.773   4
  -1  -3  44 837.771 228.653  10
  -1   3 -45 530.094 146.607   4
   1   3  45 589.951 177.984  10
  -1  -3  45 682.143 193.034  10
   1  -3 -45 898.665 225.006   4
  -1  -3  46 328.370 154.111  10
   1  -3 -46 575.134 171.038   4
   1   3  46 365.898 154.240  10
  -1  -3  47 1518.70 214.628  10
   1   3  47 1462.77 207.659  10
  -1  -4 -46 273.240 154.031  13
   1   4 -46 173.712 110.021   4
   1  -4  46 293.750 127.587  10
  -1   4  46 180.025 111.884  10
   1  -4  45 426.732 152.056  10
  -1   4  45 382.223 144.359  10
  -1  -4 -45 700.385 226.939  13
   1   4 -45 511.954 142.426   4
   1   4 -44 302.095 143.933   4
   1  -4  44 262.283 123.889  11
   1  -4  44 262.585 155.756  10
  -1   4  44 334.866 166.010  10
  -1  -4 -44 550.180 245.189  13
   1  -4  43 371.763 176.954  10
  -1   4  43 255.399 166.112  10
  -1  -4 -43 293.093 198.487   4
   1   4 -43 156.575 136.254   4
   1  -4  42 1874.37 311.794  10
   1   4 -42 1666.57 258.280   4
  -1   4  42 1552.25 289.129  10
   1   4 -41 200.490 154.423   4
  -1  -4 -41 209.160 212.345   4
  -1   4  41 256.280 190.312  10
   1  -4  41 331.088 199.429  10
   1  -4  40 599.707 223.268  10
  -1   4  40 1040.80 264.108  10
  -1  -4 -40 1162.67 307.701   4
   1   4 -40 980.703 234.303   4
   1  -4  39 48.8571 176.223  10
   1   4 -39 98.4567 161.292   4
  -1   4  39 8.63221 174.585  10
  -1  -4 -39 177.774 261.652   4
   1   4 -38 1995.80 315.604   4
   1  -4  38 1863.83 345.662  10
  -1   4  38 1904.32 325.793  10
  -1  -4 -38 2314.04 442.875   4
   1  -4  37 3432.34 441.006  10
  -1   4  37 2866.28 409.208  10
  -1  -4 -37 3505.74 526.899   4
   1   4 -37 3186.79 386.399   4
  -1   4  36 2217.64 362.450  10
  -1  -4 -36 3398.06 552.991   4
   1   4 -36 2930.95 388.692   4
   1  -4  36 3178.12 433.623  10
  -1   4  35 2577.48 393.660  10
  -1  -4 -35 3395.73 558.917   4
   1  -4  35 2475.61 393.040  10
   1   4 -35 3039.96 408.904   4
  -1  -4 -34 180.590 367.626   4
   1   4 -34 310.513 247.016   4
  -1   4  34 56.7634 201.937  10
   1  -4  34 225.988 206.488  10
  -1  -4 -33 11245.8 942.129   4
  -1   4  33 11969.7 785.982  10
   1  -4  33 13041.8 818.888  10
   1   4 -33 13585.1 793.719   4
   1   4 -33 11732.2 1706.62   1
   1   4 -32 3585.30 454.408   4
  -1  -4 -32 2640.49 560.133   4
   1  -4  32 2741.50 392.876  10
  -1   4  32 2901.10 405.474  10
  -1  -4 -32 2431.04 775.158   1
   1   4 -32 2468.51 818.967   1
  -1   4  31 3517.03 439.978  10
   1   4 -31 3873.55 471.399   4
   1  -4  31 2684.77 399.557  10
   1   4 -31 4992.32 1073.72   1
  -1  -4 -31 3135.38 895.686   1
  -1  -4 -31 3489.06 593.642   4
   1   4 -30 2676.19 782.283   1
   1  -4  30 2852.56 386.195  10
  -1  -4 -30 1903.50 529.463   4
   1   4 -30 2828.23 415.665   4
   1  -4  30 2376.47 559.449   9
  -1   4  30 2751.50 374.350  10
  -1  -4 -30 2220.94 728.851   1
   1   4 -29 7165.84 611.083   4
   1   4 -29 6956.58 1231.43   1
  -1  -4 -29 7861.49 1316.46   1
   1  -4  29 7186.80 594.129  10
  -1   4  29 6055.31 527.895  10
   1   4 -29 6428.28 443.808   6
   1  -4  29 6775.41 927.496   9
  -1  -4 -29 5401.87 706.597   4
  -1  -4 -28 26042.1 2281.55   1
   1   4 -28 31036.8 1161.92   4
   1   4 -28 28006.3 888.620   6
   1  -4  28 27674.7 1796.96   9
   1  -4  28 26806.4 1091.39  10
  -1   4  28 26548.8 1062.01  10
   1   4 -28 25883.5 2321.50   1
   1   4 -27 6212.73 550.939   4
   1  -4  27 5282.48 800.942   9
   1   4 -27 5587.54 413.427   6
  -1  -4 -27 4359.24 626.871   4
   1  -4  27 5144.13 480.659  10
   1   4 -27 4850.20 1001.03   1
  -1   4  27 5460.86 491.644  10
  -1  -4 -26 3848.15 610.695   4
   1   4 -26 4797.91 988.833   1
   1   4 -26 5296.51 390.773   6
  -1   4  26 4201.57 808.339   2
   1  -4  26 5098.24 746.727   9
   1  -4  26 4588.55 446.048  10
   1   4 -26 5254.27 504.981   4
  -1   4  26 4837.69 440.627  10
   1   4 -25 6529.34 1105.22   1
  -1   4  25 7130.84 1028.06   2
  -1  -4 -25 4911.95 623.355   4
  -1   4  25 7487.94 533.218  10
   1  -4  25 7201.82 880.778   9
   1   4 -25 8687.29 625.986   4
   1  -4  25 7303.46 538.118  10
   1   4 -24 13638.9 1532.79   1
   1  -4  24 13446.1 708.198  10
  -1   4  24 11821.0 1329.16   2
   1   4 -24 12511.8 733.198   3
   1   4 -24 14675.9 768.418   4
   1  -4  24 13898.4 1170.18   9
  -1   4  24 14013.5 704.554  10
   1   4 -23 977.351 469.552   1
   1   4 -23 754.325 249.055   3
  -1   4  23 1772.95 521.253   2
   1  -4  23 1429.07 392.949   9
   1  -4  22 7206.00 818.314   9
   1   4 -22 7559.26 550.782   3
   1   4 -22 7095.89 1049.53   1
  -1   4  22 6100.25 901.066   2
  -1   4  21 1300.48 402.813   2
   1  -4  21 1373.00 370.396   9
   1   4 -21 935.359 411.769   1
   1   4 -21 986.359 256.360   3
   1   4 -20 23898.0 1796.31   1
   1  -4  20 24172.8 1409.06   9
  -1   4  20 21847.1 1635.42   2
   1   4 -19 14478.7 1356.38   1
  -1   4  19 15783.6 1351.79   2
   1  -4  19 14486.1 1072.30   9
   1  -4  18 22310.8 1214.02   2
  -1   4  18 22033.8 1564.31   2
   1  -4  18 24160.6 1330.55   9
   1   4 -18 25285.7 1744.09   1
  -1   4  17 3534.02 623.387   2
   1  -4  17 3259.11 489.268   9
   1  -4  17 2849.89 478.466   2
   1   4 -17 3014.27 616.630   1
   1   4 -16 6121.85 843.127   1
   1  -4  16 5608.19 627.474   9
  -1   4  16 5256.12 742.990   2
   1  -4  16 4942.65 623.626   2
  -1   4  15 27937.2 1634.57   2
   1  -4  15 28328.7 1333.97   9
   1  -4  15 27269.9 1476.94   2
   1   4 -15 27613.8 1652.57   1
   1  -4  14 12132.9 1052.45   2
   1   4 -14 12927.5 1093.92   1
  -1   4  14 12043.0 1048.92   2
   1  -4  14 12644.8 865.761   9
   1   4 -13 13679.0 1084.10   1
   1  -4  13 11831.8 1073.01   2
   1  -4  13 12582.8 849.274   9
  -1   4  13 12117.2 1016.59   2
  -1   4  12 58171.9 2174.81   2
   1  -4  12 53685.2 2362.96   2
   1  -4  12 59772.1 1769.57   9
   1   4 -12 58114.5 2158.57   1
   1  -4  11 68926.5 1861.36   9
   1   4 -11 68016.2 2263.67   1
  -1   4  11 64368.5 2246.00   2
  -1   4  10 49949.6 1918.91   2
   1   4 -10 50563.5 1885.17   1
   1  -4  10 50098.0 1531.29   9
   1  -4   9 14210.0 805.416   9
   1   4  -9 14981.7 982.298   1
  -1   4   9 13563.2 983.036   2
   1   4  -8 64042.0 1971.12   1
  -1   4   8 63268.5 2074.90   2
   1  -4   8 66979.7 1685.44   9
  -1   4   7 12970.5 920.331   2
   1   4  -7 13808.2 882.032   1
   1  -4   7 12783.2 712.931   9
   1   4  -6 247951. 3700.13   1
   1  -4   6 245807. 3139.95   9
  -1   4   5 179723. 3351.78   2
   1   4  -5 188764. 3057.66   1
   1  -4   5 181949. 2587.14   9
   1  -4   4 89234.5 1696.63   9
   1   4  -4 87431.9 1979.16   1
  -1   4   4 88489.3 2297.59   2
  -1   4   3 1992.94 381.064   2
   1   4  -3 2508.35 347.643   1
   1   4  -3 2610.11 314.069   2
   1  -4   3 2362.32 268.998   9
   1   4  -2 197194. 2822.37   1
   1  -4   2 181403. 2341.46   9
   1   4  -2 202408. 2770.75   2
  -1   4   2 188837. 3320.61   2
  -1   4   2 185570. 1619.99   1
  -1   4   1 130925. 1414.62   1
   1   4  -1 129706. 2162.25   1
   1   4  -1 125711. 2195.80   2
   1  -4   1 125104. 1833.43   9
  -1   4   1 132374. 2735.31   2
   1   4   0 435871. 4143.20   1
   1   4   0 437060. 4469.54   2
   1  -4  -1 126848. 1667.09   9
   1   4   1 123330. 2280.86   2
   1   4   1 123313. 1966.65   1
   1   4   2 191019. 2961.76   2
  -1  -4   2 187825. 2092.32   8
   1  -4  -2 184469. 1972.32   9
   1   4   2 190576. 2437.93   1
   1  -4  -3 2118.55 188.534   9
   1   4   3 2397.28 268.020   1
  -1   4  -3 1784.15 260.902   1
   1   4   3 2314.88 361.061   2
  -1  -4   3 2412.84 220.084   8
  -1  -4   4 87594.7 1266.38   8
   1   4   4 86785.0 2096.85   2
   1  -4  -4 88655.3 1152.73   9
  -1   4  -4 91958.4 1848.96   1
   1   4   4 85424.9 1590.95   1
  -1   4  -5 182304. 2819.32   1
   1   4   5 183139. 2427.77   1
   1  -4  -5 183155. 1626.77   9
   1   4   5 179752. 3154.89   2
  -1   4  -6 243025. 3432.47   1
   1   4   6 237244. 3768.71   2
  -1  -4   7 12245.5 511.740   8
  -1   4  -7 12632.2 802.656   1
   1   4   7 12770.3 899.956   2
  -1  -4   8 60576.1 1612.73   9
  -1   4  -8 59093.0 966.768   8
   1   4   8 59484.0 1957.53   2
   1   4   9 13625.1 969.130   2
  -1  -4   9 13835.9 788.293   9
  -1   4  -9 14421.5 944.099   1
  -1   4 -10 50324.7 1811.60   1
   1   4  10 48058.7 1881.94   2
  -1  -4  10 51111.8 1564.88   9
  -1  -4  11 67284.6 1845.07   9
   1   4  11 65017.7 2258.57   2
  -1   4 -11 71395.3 2261.11   1
   1   4  12 52837.3 2098.33   2
  -1   4 -12 57582.8 2120.77   1
  -1  -4  12 56339.4 1748.20   9
  -1   4 -13 13013.5 1047.47   1
   1   4  13 14338.9 1120.78   2
  -1  -4  13 14180.7 901.344   9
   1   4  14 14095.6 1150.01   2
  -1   4 -14 12900.0 1085.94   1
  -1  -4  14 13126.7 888.191   9
  -1  -4  15 29089.9 1372.90   9
  -1   4 -15 28541.4 1660.81   1
   1   4  15 29766.5 1714.50   2
   1   4  16 5739.29 789.461   2
  -1  -4  16 6004.45 649.781   9
  -1   4 -16 5864.56 813.265   1
  -1  -4  17 2870.69 466.624   9
  -1   4 -17 3141.54 635.104   1
   1   4  17 3127.75 614.882   2
  -1  -4  18 23986.2 1337.61   9
  -1   4 -18 23463.5 1669.52   1
   1   4  18 25276.7 1702.58   2
  -1   4 -19 16180.8 1446.63   1
  -1  -4  19 14610.6 1065.94   9
   1   4  19 15329.8 1373.42   2
   1   4  20 22397.5 1689.28   2
  -1   4 -20 22878.4 1767.69   1
  -1  -4  20 24142.4 1417.96   9
  -1   4 -21 1147.44 277.079   3
  -1   4 -21 1197.03 451.518   1
  -1  -4  21 1097.92 366.957   9
   1   4  21 276.306 318.161   2
   1   4  22 6917.64 987.652   2
  -1   4 -22 7422.25 553.687   3
  -1  -4  22 6806.75 783.289   9
  -1   4 -22 6696.77 1038.45   1
   1  -4 -22 6515.17 913.926   1
  -1   4 -23 821.900 445.871   1
   1  -4 -23 1435.65 457.253   1
  -1  -4  23 1437.99 427.391   9
   1   4  23 1296.30 458.431   2
  -1   4 -23 1110.83 280.280   3
   1   4  24 12737.4 670.632  10
   1   4  24 13338.4 1428.71   2
  -1  -4  24 12350.3 1123.12   9
  -1   4 -24 12517.5 726.127   3
  -1   4 -24 14863.2 750.251   4
  -1   4 -24 11939.7 1449.41   1
   1  -4 -24 13147.9 1389.06   1
  -1  -4  24 13515.6 708.012  10
  -1   4 -25 6673.84 547.022   3
  -1   4 -25 9904.21 627.330   4
   1   4  25 8380.49 559.673  10
   1   4  25 7385.73 1103.17   2
   1  -4 -25 6604.21 1030.25   1
  -1  -4  25 7356.94 890.570   9
  -1  -4  25 7639.12 548.179  10
  -1   4 -25 7160.60 1163.30   1
  -1  -4  26 4975.90 719.205   9
  -1   4 -26 4239.41 923.213   1
  -1  -4  26 5128.08 460.889  10
   1  -4 -26 5235.79 964.156   1
   1  -4 -26 2995.10 588.702   4
   1   4  26 5311.13 938.034   2
   1   4  26 5047.98 455.713  10
  -1   4 -26 5870.96 512.120   4
   1  -4 -27 5659.45 1012.39   1
   1   4  27 7322.61 469.472  11
  -1  -4  27 5718.06 504.202  10
   1  -4 -27 3944.75 650.513   4
   1   4  27 5218.09 970.320   2
  -1   4 -27 5817.40 1122.26   1
  -1  -4  27 6388.46 884.838   9
  -1   4 -27 6422.88 539.166   4
   1   4  27 5996.15 509.012  10
   1  -4 -28 23145.3 2081.50   1
  -1  -4  28 27915.4 1112.38  10
  -1   4 -28 30082.6 1102.51   4
   1   4  28 25731.1 2127.97   2
  -1   4 -28 26189.5 2359.62   1
   1   4  28 27681.9 1083.75  10
   1   4  28 33710.3 972.492  11
  -1  -4  28 27452.1 1799.29   9
   1  -4 -28 18071.3 1178.12   4
  -1   4 -29 6113.97 1181.17   1
  -1  -4  29 5829.00 875.315   9
  -1   4 -29 7283.87 579.386   4
   1  -4 -29 4305.93 683.392   4
   1   4  29 7385.53 479.046  11
  -1  -4  29 6936.74 576.492  10
   1   4  29 6994.64 574.756  10
   1  -4 -29 6445.45 1127.70   1
  -1  -4  30 2805.58 377.435  10
   1  -4 -30 2949.93 634.779   4
   1   4  30 2355.29 366.573  10
  -1  -4  30 2453.19 577.047   9
  -1   4 -30 2849.48 387.744   4
  -1   4 -30 1889.10 679.710   1
   1   4  30 3776.10 372.100  11
   1   4  31 4445.56 390.923  11
  -1   4 -31 3442.11 415.560   4
  -1   4 -31 3671.61 955.825   1
   1   4  31 3222.85 411.130  10
  -1  -4  31 3941.59 468.619  10
   1  -4 -31 2979.41 643.054   4
   1   4  32 2775.09 391.355  10
  -1  -4  32 2539.47 367.444  10
  -1   4 -32 3128.26 403.722   4
   1  -4 -32 3113.61 631.539   4
   1   4  32 3070.42 326.732  11
  -1   4 -32 2535.19 820.812   1
   1  -4 -33 10502.9 952.152   4
  -1   4 -33 13084.9 1828.36   1
  -1   4 -33 13647.7 762.503   4
   1   4  33 16122.3 711.110  11
  -1  -4  33 13221.7 832.849  10
   1   4  33 13065.8 812.701  10
   1   4  34 146.426 182.251  10
   1   4  34 235.184 167.894  11
  -1   4 -34 109.469 206.465   4
  -1  -4  34 119.953 175.470  10
  -1   4 -35 2760.31 366.724   4
   1   4  35 3401.73 345.431  11
   1  -4 -35 2192.81 512.667   4
   1   4  35 2909.84 411.802  10
  -1  -4  35 2981.39 427.745  10
  -1  -4  36 2514.26 390.613  10
  -1   4 -36 3187.78 391.108   4
   1  -4 -36 2751.47 518.711   4
   1   4  36 2288.84 379.494  10
   1  -4 -37 3962.99 603.127   4
   1   4  37 3011.57 412.329  10
  -1   4 -37 3024.07 367.184   4
  -1  -4  37 3094.88 433.760  10
  -1  -4  38 1474.65 311.658  10
  -1   4 -38 1708.27 287.506   4
   1   4  38 1831.35 338.832  10
   1  -4 -38 2123.49 450.806   4
   1   4  39-115.646 185.543  10
  -1   4 -39 77.6037 166.781   4
  -1  -4  39 81.9005 173.284  10
   1  -4 -39 121.939 297.760   4
   1   4  40 867.554 244.436  10
   1  -4 -40 1079.25 350.544   4
  -1  -4  40 967.001 261.466  10
  -1   4 -40 743.649 200.720   4
   1  -4 -41 139.318 245.312   4
   1   4  41 381.401 190.942  10
  -1   4 -41 265.370 158.066   4
  -1  -4  41 234.098 175.301  10
  -1   4 -42 1667.21 243.575   4
   1   4  42 1615.77 280.616  10
  -1  -4  42 1840.17 316.132  10
   1  -4 -42 2022.06 355.613   4
  -1   4 -43 129.301 132.056   4
   1   4  43 320.496 182.435  10
   1  -4 -43 582.471 256.618   4
  -1  -4  43 280.104 162.943  10
  -1  -4  44 157.702 150.836  10
  -1   4 -44 415.024 136.676   4
   1   4  44 294.671 163.127  10
   1  -4 -44 482.367 214.145   4
  -1   4 -45 440.389 140.637   4
   1  -4 -45 433.596 190.464  13
   1   4  45 467.049 171.905  10
  -1  -4  45 330.155 145.660  10
   1  -4 -45 807.626 219.027   4
   1  -4 -46 436.277 172.740   4
   1   4  46 46.2349 115.746  10
  -1  -4  46 204.087 120.520  10
  -1   5  46 612.732 134.795  10
   1  -5  46 446.663 136.321  10
  -1  -5 -46 984.209 225.119  13
   1   5 -46 742.670 141.031   4
   1  -5  45 238.417 131.074  10
  -1  -5 -45 434.151 212.957  13
  -1   5  45 250.635 125.148  10
   1   5 -45 359.557 128.794   4
   1  -5  44 860.466 202.573  10
   1   5 -44 1125.22 191.881   4
  -1   5  44 641.676 174.772  10
  -1  -5 -44 1200.88 305.927  13
  -1   5  43 773.375 191.404  10
   1   5 -43 1307.46 211.671   4
   1  -5  43 977.252 227.112  10
  -1  -5 -42 500.617 246.071   4
  -1   5  42 235.598 169.117  10
   1   5 -42 294.637 164.846   4
   1  -5  42 207.810 153.445  10
   1   5 -41 676.513 184.478   4
  -1   5  41 652.783 209.644  10
   1  -5  41 330.600 159.394  10
  -1  -5 -41 900.222 264.993   4
   1   5 -40 1529.99 262.007   4
   1  -5  40 1148.06 273.968  10
  -1  -5 -40 1775.81 382.972   4
  -1   5  40 1269.13 270.712  10
   1  -5  39 2174.79 351.311  10
  -1  -5 -39 2787.87 468.846   4
  -1   5  39 2706.10 366.339  10
   1   5 -39 2257.00 310.687   4
  -1   5  38 529.044 223.709  10
  -1  -5 -38 690.772 324.991   4
   1  -5  38 597.296 226.502  10
   1   5 -38 627.346 224.165   4
  -1  -5 -37 1581.67 423.746   4
   1  -5  37 1465.22 305.480  10
   1   5 -37 1217.37 277.343   4
  -1   5  37 893.337 260.319  10
   1  -5  36 789.207 244.450  10
  -1   5  36 833.050 260.924  10
   1   5 -36 713.397 233.501   4
  -1  -5 -36 953.627 383.305   4
  -1   5  35 1209.55 289.067  10
   1  -5  35 1295.88 308.572  10
   1   5 -35 1461.84 296.307   4
  -1  -5 -35 1690.01 455.490   4
   1  -5  34 816.498 259.600  10
  -1   5  34 954.440 253.970  10
  -1  -5 -34 1166.79 432.852   4
   1   5 -34 1379.82 280.717   4
   1  -5  33 6824.93 603.561  10
  -1   5  33 6968.50 588.572  10
   1   5 -33 8195.09 604.036   4
  -1  -5 -33 7242.05 795.282   4
  -1   5  32 2963.91 405.767  10
   1  -5  32 2997.74 421.303  10
   1   5 -32 2419.94 882.586   1
   1   5 -32 3725.79 440.203   4
  -1  -5 -32 2672.36 571.647   4
   1   5 -31 5835.41 417.193   6
   1   5 -31 6519.41 563.209   4
   1   5 -31 6415.29 1231.79   1
   1  -5  31 4631.29 814.114   9
  -1  -5 -31 4611.39 733.717   4
   1  -5  31 6094.21 565.972  10
  -1   5  31 5166.12 506.265  10
  -1  -5 -30 6358.80 1195.23   1
   1  -5  30 7447.17 612.247  10
   1  -5  30 6910.82 974.393   9
   1   5 -30 5554.82 1147.36   1
  -1   5  30 7186.27 576.627  10
   1   5 -30 7292.95 463.566   6
   1   5 -30 7787.80 607.117   4
  -1  -5 -30 5440.34 756.244   4
  -1  -5 -29 483.762 442.489   4
   1   5 -29 846.798 196.753   6
  -1   5  29 247.200 173.816  10
   1  -5  29 397.418 195.464  10
   1  -5  29 41.2152 226.294   9
  -1  -5 -29 660.794 436.489   1
   1   5 -29 720.333 262.417   4
   1   5 -29-345.778 368.107   1
  -1  -5 -28 6315.61 765.676   4
   1  -5  28 9421.99 656.941  10
  -1   5  28 9315.72 632.387  10
   1  -5  28 9118.94 1096.18   9
   1   5 -28 10859.9 695.750   4
   1   5 -28 9468.70 1423.04   1
   1   5 -28 9468.46 526.036   6
  -1  -5 -28 10474.5 1495.50   1
  -1   5  27 6573.13 1082.75   2
  -1  -5 -27 4778.30 719.258   4
   1  -5  27 7716.26 582.517  10
   1   5 -27 8928.32 632.170   4
   1   5 -27 7940.85 483.456   6
  -1   5  27 7772.95 568.583  10
   1   5 -27 7570.67 1271.82   1
   1  -5  27 7779.92 973.243   9
  -1   5  26 1701.92 299.439  10
   1   5 -26 2084.65 351.662   4
   1  -5  26 1561.41 504.969   9
   1   5 -26 1997.53 264.250   6
  -1  -5 -26 1206.45 470.897   4
  -1   5  26 1144.52 482.630   2
   1  -5  26 1763.09 299.534  10
   1   5 -26 1526.07 311.732   3
   1   5 -26 1877.25 658.516   1
   1   5 -25 16684.1 831.053   4
   1   5 -25 14428.3 784.280   3
   1  -5  25 16398.1 1343.41   9
  -1   5  25 16248.0 776.638  10
   1   5 -25 13772.6 1588.56   1
  -1   5  25 13377.8 1506.73   2
   1   5 -25 14910.3 641.003   6
   1  -5  25 15658.7 792.789  10
   1  -5  24 11865.3 675.857  10
   1   5 -24 13728.3 742.893   4
  -1   5  24 9978.23 1276.34   2
   1   5 -24 11742.6 563.540   6
   1   5 -24 11234.1 1401.61   1
   1  -5  24 11392.8 1110.31   9
   1   5 -24 11257.7 702.774   3
  -1   5  24 12101.2 655.633  10
   1  -5  23 10154.2 1015.64   9
  -1   5  23 8347.06 1163.74   2
   1   5 -23 10308.1 1307.27   1
   1   5 -23 12667.9 702.837   4
   1   5 -23 11644.2 701.927   3
   1  -5  22 796.483 296.821   9
  -1   5  22 1397.17 501.772   2
   1   5 -22 1378.98 329.868   3
   1   5 -22 1285.05 531.621   1
   1   5 -21 21032.1 895.324   3
   1   5 -21 20607.2 1753.83   1
   1  -5  21 21151.1 1409.62   9
  -1   5  21 18610.0 1634.64   2
   1  -5  20 8152.41 860.168   9
   1   5 -20 7709.16 1054.59   1
   1   5 -20 8646.87 571.413   3
  -1   5  20 8107.15 1052.31   2
   1  -5  19 20899.7 1346.84   9
  -1   5  19 19157.8 1578.68   2
   1   5 -19 21627.0 1699.15   1
  -1   5  18 4275.06 750.469   2
   1   5 -18 5099.89 833.370   1
   1  -5  18 4660.30 634.633   9
   1  -5  17 26611.3 1443.45   9
  -1   5  17 24400.3 1693.36   2
   1   5 -17 26053.8 1752.19   1
   1   5 -16 7652.09 937.151   1
  -1   5  16 7119.46 907.554   2
   1  -5  16 8260.61 783.032   9
   1  -5  16 7237.78 787.379   2
   1  -5  15 26308.5 1576.33   2
  -1   5  15 26302.7 1683.33   2
   1  -5  15 28971.8 1432.06   9
   1   5 -15 29119.3 1746.31   1
   1   5 -14 53329.8 2285.89   1
   1  -5  14 50733.8 2301.97   2
   1  -5  14 58087.8 1957.92   9
  -1   5  14 52371.8 2315.53   2
   1  -5  13 2407.53 434.317   9
  -1   5  13 1584.60 443.684   2
   1  -5  13 1823.59 555.336   2
   1   5 -13 2350.55 490.339   1
   1  -5  12 19236.9 1071.49   9
   1   5 -12 19037.3 1276.05   1
  -1   5  12 18516.4 1306.22   2
   1  -5  12 16645.0 1432.96   2
  -1   5  11 5883.06 755.448   2
   1  -5  11 6575.12 609.330   9
   1   5 -11 6277.59 732.693   1
  -1   5  10 15381.9 1145.64   2
   1   5 -10 15596.1 1075.44   1
   1  -5  10 15726.2 919.598   9
   1   5  -9 33137.4 1522.20   1
  -1   5   9 28588.2 1532.47   2
   1  -5   9 31639.0 1263.27   9
   1  -5   8 21371.6 1009.84   9
  -1   5   8 20238.3 1273.15   2
   1   5  -8 20493.0 1156.64   1
   1   5  -7 15516.6 977.242   1
   1  -5   7 15603.5 843.044   9
  -1   5   7 15235.7 1082.86   2
   1  -5   6 2694.94 351.569   9
   1   5  -6 2264.86 388.268   1
  -1  -5  -6 2008.00 149.470   9
  -1   5   6 2458.45 454.852   2
   1   5  -5 21042.2 1067.34   1
   1  -5   5 20204.3 901.194   9
  -1   5   5 18158.9 1135.63   2
  -1  -5  -5 19174.3 536.523   9
  -1   5   4 107928. 2742.20   2
   1   5  -4 115692. 2439.19   1
   1  -5   4 114474. 2120.44   9
  -1   5   3 184067. 3597.66   2
  -1   5   3 187127. 1811.92   1
   1   5  -3 195106. 3057.86   2
   1  -5   3 190241. 2677.00   9
   1   5  -3 190800. 3064.99   1
   1   5  -2 40552.4 1335.31   1
  -1   5   2 39478.7 791.708   1
   1   5  -2 41074.8 1384.73   2
   1  -5   2 40126.3 1148.49   9
  -1   5   2 39038.9 1624.36   2
   1   5  -1 13673.1 749.712   1
   1  -5   1 15781.7 694.807   9
  -1   5   1 15588.9 533.553   1
   1   5  -1 14096.6 833.935   2
  -1   5   0 637349. 4645.44   1
   1   5   0 644776. 5569.37   1
   1   5   0 620500. 6141.66   2
   1  -5   0 613675. 4938.84   9
   1   5   1 13075.7 686.759   1
   1  -5  -1 15255.0 627.012   9
   1   5   1 13310.8 842.247   2
  -1   5  -1 16161.1 669.587   1
  -1  -5   2 37243.1 951.260   8
   1   5   2 41497.1 1496.20   2
   1  -5  -2 39611.2 968.068   9
   1   5   2 39482.4 1147.69   1
  -1   5  -2 41087.4 1142.68   1
   1  -5  -3 187947. 2089.82   9
  -1   5  -3 193155. 2734.15   1
   1   5   3 183236. 2541.50   1
   1   5   3 178616. 3262.69   2
  -1  -5   3 172109. 2015.93   8
  -1   5  -4 114211. 2200.44   1
   1   5   4 111315. 1938.46   1
  -1  -5   4 114409. 2132.93   9
   1  -5  -4 116661. 1501.77   9
  -1  -5   5 20895.1 931.426   9
   1   5   5 20188.8 819.772   1
  -1   5  -5 19247.0 942.800   1
   1  -5  -5 20028.3 555.456   9
   1   5   5 19197.4 1111.03   2
  -1  -5   6 2506.07 350.207   9
   1   5   6 2722.79 446.180   2
  -1   5  -6 2827.85 399.097   1
   1  -5  -6 2277.41 172.012   9
  -1  -5   7 14777.3 840.219   9
   1   5   7 15459.7 1052.41   2
  -1   5  -7 16202.5 946.834   1
  -1   5  -8 21393.1 1132.32   1
  -1  -5   8 21251.7 1024.00   9
   1   5   8 20587.4 1243.23   2
  -1   5  -9 31112.0 1422.23   1
  -1  -5   9 33091.5 1308.59   9
   1   5   9 30973.0 1568.58   2
  -1  -5  10 14442.1 896.900   9
  -1   5 -10 15827.6 1055.21   1
   1   5  10 13606.5 1070.86   2
  -1  -5  11 3696.90 374.987   2
  -1  -5  11 6301.76 604.884   9
  -1   5 -11 4191.12 250.089   8
   1   5  11 6583.23 781.193   2
  -1   5 -11 6657.17 720.802   1
  -1   5 -12 20741.4 1309.21   1
  -1  -5  12 19202.8 1084.03   9
   1   5  12 18901.6 1331.29   2
   1   5  13 2535.41 537.163   2
  -1   5 -13 1959.57 450.314   1
  -1  -5  13 2530.69 420.549   9
  -1  -5  14 55649.5 1926.17   9
   1   5  14 56006.4 2415.84   2
  -1   5 -14 54673.5 2276.14   1
  -1   5 -15 28872.0 1710.73   1
   1   5  15 32146.1 1881.82   2
  -1  -5  15 29858.1 1458.34   9
   1   5  16 7484.73 947.588   2
  -1  -5  16 7379.21 749.600   9
  -1   5 -16 7662.51 939.292   1
   1   5  17 25375.5 1752.33   2
  -1  -5  17 26177.5 1419.80   9
  -1   5 -17 26259.4 1746.90   1
  -1  -5  18 4844.37 646.453   9
   1   5  18 5230.05 831.799   2
  -1   5 -18 5154.05 824.712   1
  -1  -5  19 22588.8 1401.28   9
   1   5  19 21487.4 1695.99   2
  -1   5 -19 20975.2 1667.76   1
   1   5  20 7564.85 1027.15   2
  -1   5 -20 8186.95 1084.51   1
  -1  -5  20 7877.36 854.243   9
  -1   5 -20 9618.27 617.090   3
  -1   5 -21 20946.8 1772.83   1
  -1  -5  21 20080.2 1373.81   9
  -1   5 -21 22153.5 922.254   3
   1   5  21 19728.1 1698.47   2
   1  -5 -22 1501.84 489.398   1
  -1  -5  22 1449.17 438.190   9
  -1   5 -22 1423.95 537.387   1
  -1   5 -22 1350.90 345.025   3
   1   5  22 1318.11 464.209   2
  -1   5 -23 11447.7 698.747   3
   1   5  23 9869.78 1244.76   2
   1  -5 -23 10489.2 1171.35   1
  -1   5 -23 11303.7 1376.20   1
  -1  -5  23 11423.5 1102.01   9
  -1   5 -23 13111.8 691.503   4
   1   5  24 10926.6 1365.18   2
   1   5  24 11012.4 626.677  10
  -1   5 -24 11631.6 716.512   3
   1  -5 -24 10622.4 1256.74   1
  -1  -5  24 11340.2 1119.17   9
  -1  -5  24 11939.0 673.210  10
  -1   5 -24 13165.9 700.566   4
  -1   5 -24 11672.8 1444.62   1
   1   5  25 16709.4 655.195  11
  -1   5 -25 17340.0 807.465   4
  -1   5 -25 14911.4 1668.93   1
   1  -5 -25 15216.4 1531.42   1
  -1  -5  25 15395.9 1334.98   9
   1   5  25 14671.8 744.668  10
  -1   5 -25 16825.1 838.553   3
   1   5  25 14189.0 1564.39   2
  -1  -5  25 14957.6 771.135  10
  -1   5 -26 1452.55 320.809   3
   1   5  26 2024.14 629.588   2
  -1   5 -26 2087.85 341.385   4
   1   5  26 2101.23 317.682  10
   1  -5 -26 1249.56 484.619   4
  -1   5 -26 1984.22 683.017   1
   1  -5 -26 906.872 446.412   1
   1   5  26 2612.10 294.199  11
  -1  -5  26 2019.53 321.350  10
  -1  -5  26 1477.11 414.251   9
   1   5  27 8669.59 498.158  11
   1  -5 -27 4646.29 699.365   4
  -1   5 -27 8753.16 598.459   4
  -1   5 -27 7809.37 615.195   3
  -1  -5  27 8131.14 1003.82   9
  -1  -5  27 7871.24 593.764  10
  -1   5 -27 7667.04 1275.65   1
   1   5  27 7646.87 561.194  10
   1   5  27 7249.77 1187.64   2
  -1  -5  28 10132.4 680.404  10
  -1  -5  28 9894.15 1125.10   9
  -1   5 -28 10653.1 1514.62   1
   1   5  28 8910.42 1313.84   2
   1   5  28 9089.26 625.071  10
  -1   5 -28 10219.0 655.917   4
   1   5  28 11145.3 567.014  11
  -1   5 -29 584.577 227.782   4
   1  -5 -29 763.028 522.677   4
  -1   5 -29 33.1977 302.265   1
   1   5  29 842.133 471.347   2
   1   5  29 663.284 219.982  10
  -1  -5  29 618.931 314.305   9
   1   5  29 1012.94 236.049  11
  -1  -5  29 676.515 239.261  10
  -1   5 -30 7378.51 568.631   4
   1  -5 -30 5081.02 757.835   4
  -1   5 -30 6787.96 1250.98   1
   1   5  30 8235.97 502.930  11
  -1  -5  30 6859.96 582.396  10
  -1  -5  30 6832.27 968.825   9
   1   5  30 6198.34 545.688  10
   1  -5 -31 4536.32 746.959   4
   1   5  31 5756.72 526.755  10
  -1   5 -31 5537.38 499.643   4
   1   5  31 7400.76 484.620  11
  -1  -5  31 4324.22 819.469   9
  -1  -5  31 5383.51 527.734  10
  -1   5 -31 4670.47 1098.76   1
  -1  -5  32 2622.69 390.866  10
  -1   5 -32 2856.74 901.767   1
   1   5  32 3975.88 375.205  11
   1  -5 -32 2359.18 618.721   4
  -1   5 -32 3187.33 391.199   4
   1   5  32 3028.18 404.996  10
  -1  -5  33 7517.55 629.334  10
   1  -5 -33 6138.32 797.097   4
   1   5  33 8533.32 517.092  11
  -1   5 -33 7811.66 576.947   4
   1   5  33 6974.25 592.035  10
  -1   5 -34 1065.15 272.314   4
  -1  -5  34 952.145 236.264  10
   1  -5 -34 1223.81 496.199   4
   1   5  34 1107.90 286.764  10
  -1   5 -35 1092.23 268.398   4
   1  -5 -35 1400.11 475.200   4
   1   5  35 949.015 257.271  10
  -1  -5  35 1130.04 281.269  10
   1   5  36 1050.69 282.785  10
   1  -5 -36 1148.29 460.193   4
  -1   5 -36 966.933 234.592   4
  -1  -5  36 757.506 252.109  10
  -1   5 -37 1200.09 248.581   4
  -1  -5  37 1393.94 292.374  10
   1   5  37 1301.40 296.459  10
   1  -5 -37 1358.55 426.439   4
  -1   5 -38 518.788 191.908   4
   1  -5 -38 862.239 387.745   4
  -1  -5  38 825.318 252.180  10
   1   5  38 464.687 210.602  10
   1   5  39 1887.29 328.009  10
  -1  -5  39 2029.95 337.520  10
   1  -5 -39 2871.25 514.026   4
  -1   5 -39 2638.90 318.124   4
   1   5  40 1377.99 274.532  10
   1  -5 -40 1670.97 416.646   4
  -1  -5  40 1190.10 272.859  10
  -1   5 -40 1240.25 233.037   4
   1  -5 -41 822.712 321.036   4
  -1  -5  41 845.992 221.939  10
   1   5  41 524.841 195.474  10
  -1   5 -41 832.614 194.072   4
   1   5  42-39.9204 146.321  10
  -1   5 -42 294.304 158.823   4
   1  -5 -42 50.9763 245.360   4
  -1  -5  42 38.1471 145.075  10
   1  -5 -43 1578.30 319.050   4
  -1   5 -43 997.659 186.761   4
   1   5  43 953.750 212.150  10
  -1  -5  43 1203.75 233.145  10
  -1   5 -44 913.373 169.605   4
   1   5  44 722.828 186.470  10
  -1  -5  44 660.177 176.208  10
   1   5  45 136.884 110.528  10
  -1  -5  45 149.296 122.631  10
   1  -5 -45 353.725 185.446  13
  -1   5 -45 306.426 117.494   4
  -1  -5  46 738.469 160.683  10
   1   5  46 294.087 97.0347  10
  -1  -6 -45 1534.29 304.980  13
   1   6 -45 1033.10 160.325   4
   1   6 -44-1.09083 103.429   4
   1  -6  44-181.196 145.785  10
  -1   6  44 72.3218 113.456  10
  -1   6  44 123.442 123.735   3
   1   6 -43 1250.98 202.590   4
  -1   6  43 1033.87 206.875  10
   1  -6  43 1110.10 218.805  10
   1   6 -42 2031.43 255.221   4
  -1   6  42 1795.80 271.644  10
   1  -6  42 1927.94 286.089  10
  -1   6  41-8.50538 133.099  10
  -1  -6 -41-103.137 241.851   4
   1  -6  41-34.7398 152.689  10
   1   6 -41 116.246 134.119   4
  -1  -6 -40 582.467 320.788   4
   1  -6  40 206.018 169.243  10
  -1   6  40 4.22647 149.118  10
   1   6 -40 243.683 148.233   4
   1  -6  39 296.367 159.718  10
  -1  -6 -39 728.287 337.441   4
   1   6 -39 488.169 186.747   4
  -1   6  39 493.597 190.768  10
  -1   6  38 477.416 211.236  10
  -1  -6 -38 364.117 335.943   4
   1   6 -38 361.179 182.167   4
   1  -6  38 323.948 193.361  10
   1  -6  37 476.943 220.702  10
  -1  -6 -37 874.163 402.023   4
  -1   6  37 828.991 247.083  10
   1   6 -37 612.571 208.491   4
  -1   6  36 1035.04 269.208  10
   1  -6  36 966.504 268.417  10
   1   6 -36 1036.96 249.290   4
  -1  -6 -36 1679.25 468.486   4
   1  -6  35 9523.87 704.436  10
  -1   6  35 9387.61 671.284  10
  -1  -6 -35 10013.1 935.977   4
   1   6 -35 9592.44 628.589   4
   1  -6  34 2370.88 388.235  10
  -1  -6 -34 2602.70 573.254   4
  -1   6  34 1761.90 327.728  10
   1   6 -34 2029.26 331.523   4
  -1   6  33 9234.22 672.870  10
   1  -6  33 9605.78 705.133  10
  -1  -6 -33 8398.85 867.905   4
   1   6 -33 9254.35 628.929   4
  -1   6  32 5670.92 523.401  10
   1  -6  32 5358.84 900.856   9
  -1  -6 -32 4663.89 745.550   4
   1   6 -32 5969.10 518.130   4
   1   6 -32 5638.33 410.277   6
   1  -6  32 6009.16 571.311  10
   1  -6  31 1523.09 494.306   9
  -1   6  31 1836.58 317.034  10
   1   6 -31 2417.09 291.715   6
   1  -6  31 2185.97 365.996  10
  -1  -6 -31 2166.05 592.704   4
   1   6 -31 2282.02 343.008   4
   1   6 -31 1805.87 666.008   1
  -1  -6 -30 2370.80 645.762   4
  -1   6  30 2363.32 361.908  10
   1  -6  30 2442.92 374.917  10
   1   6 -30 1892.38 665.742   1
   1   6 -30 2051.92 275.942   6
   1   6 -30 2798.78 390.526   4
   1  -6  30 1284.99 547.628   9
  -1   6  29 7602.19 587.111  10
   1  -6  29 7423.77 1045.37   9
   1   6 -29 7340.98 469.138   6
   1   6 -29 8447.86 611.693   4
   1   6 -29 6617.03 1228.73   1
   1  -6  29 7723.58 611.094  10
  -1  -6 -29 4879.45 741.012   4
  -1  -6 -28 3148.24 650.643   4
   1   6 -28 4296.14 981.028   1
   1  -6  28 4162.56 767.852   9
   1   6 -28 4838.53 477.689   4
  -1   6  28 4148.57 435.278  10
   1   6 -28 4903.68 385.789   6
  -1   6  28 2822.10 795.243   2
   1  -6  28 4218.47 458.311  10
   1  -6  27 5175.95 492.626  10
   1   6 -27 3675.41 890.070   1
  -1   6  27 3637.39 856.390   2
   1   6 -27 5201.65 502.993   3
   1  -6  27 5067.38 851.862   9
   1   6 -27 4699.51 380.206   6
  -1   6  27 4981.22 457.061  10
  -1  -6 -27 2921.32 623.773   4
   1   6 -27 5414.17 503.888   4
  -1   6  26 2870.47 752.106   2
   1  -6  26 2972.62 372.223  10
   1   6 -26 2825.21 294.000   6
   1   6 -26 2879.87 386.472   3
   1   6 -26 2699.84 752.676   1
  -1   6  26 2644.99 331.899  10
   1   6 -26 3321.97 399.960   4
   1  -6  26 1958.74 565.934   9
  -1  -6 -26 1868.92 523.791   4
  -1  -6 -25 1836.91 484.996   4
   1  -6  25 3518.54 414.884  10
   1   6 -25 3427.45 328.616   6
   1   6 -25 4381.06 453.080   4
   1   6 -25 3061.45 405.168   3
   1  -6  25 3998.47 689.733   9
   1   6 -25 3537.88 853.376   1
  -1   6  25 3641.27 375.789  10
  -1   6  25 3431.41 839.529   2
  -1  -6 -24 1263.44 432.314   4
   1   6 -24 1838.57 251.796   6
   1   6 -24 2060.79 352.338   3
  -1   6  24 1444.73 534.957   2
   1   6 -24 1316.82 517.645   1
  -1   6  24 1696.81 262.132  10
   1  -6  24 2133.65 306.819  10
   1   6 -24 2336.24 328.244   4
   1  -6  24 1436.15 443.246   9
   1   6 -23 9642.59 642.185   3
   1  -6  23 9164.86 1020.94   9
   1   6 -23 7589.34 1151.88   1
   1   6 -23 9026.71 498.722   6
   1   6 -23 10191.5 620.530   4
  -1   6  23 7477.65 1150.72   2
   1   6 -22 41460.2 2604.06   1
  -1   6  22 37767.9 2485.57   2
   1  -6  22 42819.4 2146.56   9
   1   6 -22 42559.7 1299.46   3
   1   6 -21 9267.20 621.402   3
   1   6 -21 8354.60 1154.84   1
   1  -6  21 7810.34 909.311   9
  -1   6  21 6918.02 1054.48   2
   1   6 -21 10639.2 620.479   4
  -1   6  20 22480.6 1839.29   2
   1  -6  20 25183.4 1562.90   9
   1   6 -20 26255.4 1957.02   1
   1   6 -19 17506.9 785.429   3
   1   6 -19 13605.4 1364.58   1
   1  -6  19 14013.3 1147.87   9
  -1   6  19 13435.3 1402.05   2
   1   6 -18 11222.6 1210.51   1
   1  -6  18 12915.4 1065.98   9
   1   6 -18 13901.5 696.100   3
  -1   6  18 11389.8 1262.92   2
   1  -6  17 17139.2 1196.28   9
   1   6 -17 17924.3 1489.03   1
  -1   6  17 15831.5 1459.55   2
   1  -6  16 13526.8 1052.12   9
   1   6 -16 12469.4 1207.68   1
  -1   6  16 12710.1 1270.56   2
   1  -6  15 9186.48 858.151   9
   1   6 -15 7749.85 932.234   1
  -1   6  15 8802.90 1046.56   2
   1  -6  15 8232.67 992.726   2
   1   6 -14 2922.02 565.175   1
  -1   6  14 2447.17 549.454   2
   1  -6  14 3197.07 510.727   9
   1  -6  14 2408.09 624.275   2
   1  -6  13 2617.57 675.495   2
   1  -6  13 3822.36 527.059   9
   1   6 -13 3325.08 593.639   1
  -1   6  13 3116.57 643.748   2
  -1   6  12 2976.88 577.721   2
   1   6 -12 3476.24 586.123   1
   1  -6  12 3677.81 500.368   9
  -1   6  11 41504.4 2064.58   2
   1   6 -11 42287.4 1914.93   1
   1  -6  11 45358.5 1703.37   9
   1  -6  10 31223.9 1374.59   9
   1   6 -10 29128.5 1531.79   1
  -1   6  10 26454.6 1609.08   2
   1   6  -9 8983.27 834.464   1
   1  -6   9 7512.89 667.721   9
  -1   6   8 58142.0 2296.21   2
   1  -6   8 61762.8 1857.08   9
   1   6  -8 59528.2 2068.00   1
  -1   6   7 19109.6 1297.55   2
   1  -6   7 22075.0 1075.07   9
   1   6  -7 20635.3 1184.17   1
   1  -6   6 75206.3 1941.35   9
  -1  -6  -6 69628.6 1058.14   9
  -1   6   6 67926.5 2417.75   2
   1   6  -6 79251.4 2243.39   1
  -1  -6  -5 12580.8 502.131   9
   1  -6   5 15079.8 850.775   9
  -1   6   5 13803.9 1079.56   2
   1   6  -5 13714.3 904.005   1
  -1   6   4 5889.84 733.220   2
   1   6  -4 7089.47 648.173   1
   1  -6   4 5464.77 517.568   9
  -1  -6  -4 6168.69 388.054   9
  -1   6   3 217168. 2190.58   1
   1   6  -3 222475. 3523.30   1
   1   6  -3 226344. 3681.97   2
   1  -6   3 217497. 3134.27   9
  -1  -6  -3 204239. 2524.16   9
  -1   6   3 207714. 4120.99   2
  -1   6   2 35045.6 839.342   1
   1  -6   2 33630.0 1145.51   9
  -1   6   2 32914.9 1601.89   2
  -1  -6  -2 30623.1 975.473   9
   1   6  -2 32641.8 1379.69   2
   1   6  -2 33611.4 1290.13   1
  -1  -6  -1 1690.56 259.172   9
  -1   6   1 1647.30 204.642   1
   1  -6   1 1554.51 266.097   9
   1   6  -1 1755.56 310.878   1
   1   6  -1 1494.83 320.881   2
   1  -6   0 111594. 1990.78   9
   1   6   0 112556. 2638.28   2
  -1  -6   0 111833. 2038.17   9
   1   6   0 112654. 2235.70   1
  -1   6   0 113777. 1803.72   1
   1   6   1 1844.42 295.234   1
   1  -6  -1 1716.26 247.630   9
  -1  -6   1 1786.55 276.444   9
  -1   6  -1 1473.16 233.021   1
   1   6   1 1566.87 345.817   2
  -1   6  -2 34180.0 1123.64   1
   1   6   2 30595.3 1418.20   2
  -1  -6   2 30806.4 923.124   8
   1  -6  -2 34742.5 999.058   9
  -1  -6   2 33294.6 1178.81   9
   1   6   2 32373.0 1114.93   1
  -1   6  -3 226295. 3151.38   1
   1   6   3 217094. 2975.83   1
  -1  -6   3 220908. 3223.65   9
   1  -6  -3 228217. 2574.53   9
  -1  -6   4 4842.12 270.943   8
   1   6   4 6606.06 714.785   2
  -1  -6   4 6586.18 561.082   9
   1   6   4 6432.15 503.032   1
  -1   6  -4 6461.77 548.881   1
   1  -6  -4 5547.54 358.038   9
   1   6   5 13271.7 995.433   2
   1   6   5 13584.9 715.811   1
  -1  -6   5 13662.9 813.065   9
   1  -6  -5 15254.4 548.575   9
  -1   6  -5 15850.1 894.277   1
   1  -6  -6 72541.5 1117.86   9
  -1  -6   6 79667.2 2036.27   9
   1   6   6 74017.6 2410.01   2
   1   6   6 76493.9 1728.28   1
  -1   6  -6 75505.6 2047.90   1
   1   6   7 19643.7 1265.53   2
  -1   6  -7 22011.6 1143.38   1
  -1  -6   7 21234.8 1071.01   9
  -1  -6   8 63916.4 1906.67   9
   1   6   8 58413.1 2242.28   2
  -1   6  -8 61919.5 2006.85   1
  -1  -6   9 9241.64 754.292   9
  -1   6  -9 7231.92 724.737   1
   1   6   9 8344.20 884.085   2
   1   6  10 27811.0 1636.40   2
  -1   6 -10 29559.8 1486.51   1
  -1  -6  10 31574.0 1416.30   9
  -1  -6  11 43668.7 1698.20   9
  -1   6 -11 42992.3 1867.68   1
   1   6  11 43030.0 2075.61   2
  -1  -6  12 2830.21 464.925   9
   1   6  12 2894.22 594.981   2
  -1   6 -12 3122.75 552.323   1
   1   6  13 3018.66 591.880   2
  -1   6 -13 3623.81 601.017   1
  -1  -6  13 2691.70 472.273   9
  -1  -6  14 3657.80 546.570   9
  -1   6 -14 3351.34 617.333   1
   1   6  14 2979.26 624.017   2
  -1  -6  15 9138.64 858.380   9
   1   6  15 7876.91 993.500   2
  -1   6 -15 8473.39 978.233   1
   1   6  16 11035.1 1212.75   2
  -1   6 -16 13385.8 1253.40   1
  -1  -6  16 13240.1 1052.39   9
   1   6  17 16593.3 1491.69   2
  -1   6 -17 16305.5 1409.45   1
  -1  -6  17 17412.9 1237.54   9
   1   6  18 11849.1 1293.04   2
  -1   6 -18 12096.0 1260.25   1
  -1  -6  18 11586.3 1025.02   9
   1   6  19 12384.8 1361.83   2
  -1   6 -19 13406.5 1356.75   1
  -1  -6  19 14482.1 1180.70   9
   1   6  20 25882.3 1997.46   2
  -1   6 -20 31798.9 1067.56   3
  -1   6 -20 25855.6 1930.96   1
  -1  -6  20 24960.9 1586.56   9
  -1   6 -21 6800.95 1042.14   1
  -1  -6  21 8636.47 948.417   9
   1   6  21 8158.29 1165.95   2
  -1   6 -21 9451.54 630.509   3
  -1   6 -22 40365.8 2563.91   1
  -1  -6  22 40261.9 2085.51   9
   1   6  22 39395.9 2572.53   2
  -1   6 -22 46318.0 1357.14   3
  -1   6 -22 49589.7 1283.14   4
   1  -6 -23 6510.96 740.359   4
  -1   6 -23 11072.7 628.203   4
   1   6  23 8387.38 1210.30   2
  -1   6 -23 8856.24 1256.38   1
  -1  -6  23 9240.94 1021.27   9
  -1   6 -23 10384.3 687.051   3
   1   6  24 1980.31 249.190  11
  -1  -6  24 1640.48 453.695   9
  -1   6 -24 2244.21 380.433   3
  -1   6 -24 2422.90 650.547   1
   1  -6 -24 888.120 431.406   4
  -1   6 -24 2650.52 337.556   4
  -1  -6  24 2026.60 304.664  10
   1   6  24 1897.03 620.868   2
   1   6  24 2031.81 288.698  10
  -1   6 -25 3693.97 847.344   1
   1  -6 -25 2219.42 569.300   4
   1   6  25 3188.17 367.600  10
  -1  -6  25 3578.10 674.522   9
   1   6  25 3927.02 339.989  11
  -1   6 -25 3983.34 457.446   3
  -1  -6  25 3557.50 397.496  10
  -1   6 -25 3845.40 405.849   4
   1   6  25 3816.41 862.616   2
  -1  -6  26 2752.48 357.314  10
   1  -6 -26 1189.42 474.524   4
   1   6  26 2679.49 343.198  10
   1   6  26 2224.77 725.893   2
  -1  -6  26 2816.75 639.852   9
  -1   6 -26 2950.27 414.591   3
  -1   6 -26 2729.44 362.457   4
   1   6  26 2589.31 294.390  11
  -1   6 -26 2899.95 786.263   1
   1   6  27 4769.43 448.881  10
   1   6  27 4118.99 993.073   2
  -1   6 -27 5648.36 485.385   4
  -1   6 -27 5050.44 511.794   3
  -1   6 -27 4820.26 1029.60   1
   1  -6 -27 2757.51 622.646   4
  -1  -6  27 4961.72 850.641   9
  -1  -6  27 5340.31 489.276  10
   1   6  27 5850.31 429.435  11
  -1   6 -28 4904.42 1056.56   1
   1   6  28 3485.54 879.225   2
  -1   6 -28 4822.58 457.621   4
  -1  -6  28 3700.45 736.746   9
   1   6  28 5281.01 411.901  11
  -1   6 -28 4505.35 494.470   3
  -1  -6  28 4124.50 446.987  10
   1   6  28 4212.41 433.096  10
   1  -6 -28 2780.78 628.802   4
   1   6  29 5658.46 1141.41   2
  -1  -6  29 7811.42 610.266  10
   1   6  29 7103.19 568.857  10
  -1   6 -29 8267.09 579.642   4
   1  -6 -29 5156.43 782.468   4
  -1  -6  29 7735.43 1061.57   9
   1   6  29 8895.29 527.680  11
  -1   6 -29 6732.00 1239.64   1
  -1   6 -30 2457.45 784.202   1
   1   6  30 2765.80 378.702  10
  -1  -6  30 2363.44 360.940  10
   1   6  30 2661.61 315.680  11
   1   6  30 2868.79 825.455   2
  -1  -6  30 1744.39 562.785   9
  -1   6 -30 2583.68 366.383   4
   1  -6 -30 1515.64 595.273   4
  -1  -6  31 1568.15 542.598   9
   1   6  31 2097.18 337.866  10
  -1  -6  31 2183.38 367.548  10
   1   6  31 2572.78 309.805  11
  -1   6 -31 1798.83 306.456   4
  -1   6 -31 1726.44 677.232   1
   1  -6 -31 1520.80 584.966   4
  -1   6 -32 6188.41 511.729   4
   1   6  32 5284.53 509.619  10
  -1  -6  32 4106.78 800.945   9
   1  -6 -32 4435.51 746.582   4
  -1  -6  32 5818.71 553.664  10
   1   6  33 8090.73 616.780  10
   1  -6 -33 8213.20 945.103   4
  -1  -6  33 8894.26 678.239  10
  -1   6 -33 9410.14 617.976   4
   1   6  34 1861.99 325.971  10
   1  -6 -34 1674.10 582.351   4
  -1  -6  34 1762.20 347.749  10
  -1   6 -34 2314.85 338.109   4
  -1  -6  35 9266.94 687.845  10
   1   6  35 8541.44 639.296  10
   1  -6 -35 9099.56 937.677   4
  -1   6 -35 9514.50 610.145   4
   1  -6 -36 955.058 445.531   4
   1   6  36 995.073 256.870  10
  -1  -6  36 1239.11 304.873  10
  -1   6 -36 1012.28 238.344   4
   1   6  37 791.583 240.785  10
   1  -6 -37 1140.38 459.174   4
  -1  -6  37 546.536 222.197  10
  -1   6 -37 759.396 207.863   4
   1   6  38 453.922 200.264  10
  -1   6 -38 416.259 179.902   4
  -1  -6  38 371.518 205.732  10
   1  -6 -38 517.382 394.193   4
  -1   6 -39 366.500 165.411   4
  -1  -6  39 253.353 159.334  10
   1   6  39 353.019 170.307  10
   1  -6 -39 681.736 353.913   4
  -1   6 -40 340.164 171.663   4
   1   6  40 80.7962 156.144  10
  -1  -6  40 210.436 150.077  10
   1  -6 -40 347.942 308.335   4
   1   6  41 266.994 132.192   3
   1  -6 -41-12.9923 277.739   4
  -1   6 -41 142.718 136.605   4
  -1  -6  41 309.034 187.207  10
   1   6  41-61.9694 146.869  10
  -1   6 -42 2029.35 243.627   4
   1   6  42 1909.38 271.874  10
   1  -6 -42 2663.31 416.681   4
  -1  -6  42 1746.74 270.747  10
   1   6  43 749.307 188.620  10
   1  -6 -43 1499.80 320.138   4
  -1   6 -43 1015.23 179.709   4
  -1  -6  43 1051.62 220.178  10
  -1  -6  44 86.2237 126.476  10
   1   6  44-45.9929 136.617  10
   1  -6 -44 281.364 215.426   4
  -1   6 -44 181.598 110.981   4
   1  -6 -45 843.834 204.834   4
   1   6  45 472.183 116.651  10
  -1   6 -45 810.680 140.281   4
  -1  -7 -45 328.444 206.377  13
   1   7 -45 285.473 107.306   4
   1   7 -44 426.242 129.593   4
   1   7 -43 3517.49 287.500   4
  -1   7  43 4312.96 304.216   3
   1  -7  42 926.879 205.978  10
  -1   7  42 981.303 190.095  10
   1   7 -42 1109.64 193.721   4
  -1   7  41 1616.52 237.516   3
   1   7 -41 1087.08 212.432   4
  -1  -7 -41 1566.02 356.338   4
   1  -7  41 1081.66 228.960  10
  -1   7  41 939.716 213.514  10
   1   7 -40 2766.59 299.542   4
  -1   7  40 2517.91 314.337  10
   1  -7  40 2846.34 353.214  10
  -1   7  39 666.224 198.886  10
   1  -7  39 914.750 239.204  10
   1   7 -39 757.191 189.627   4
  -1  -7 -38 474.829 345.631   4
  -1   7  38 240.880 167.812  10
   1   7 -38 511.363 191.040   4
   1  -7  38 388.419 204.299  10
   1   7 -37 2083.21 300.450   4
   1  -7  37 2396.21 356.029  10
  -1  -7 -37 2926.34 532.674   4
  -1   7  37 2232.10 326.452  10
   1   7 -36 1307.46 265.390   4
   1  -7  36 766.458 227.602  10
  -1   7  36 708.160 207.993  10
  -1  -7 -35 660.538 460.558   4
   1   7 -35 241.606 173.495   4
   1  -7  35 25.7671 171.609  10
  -1   7  35 353.881 184.341  10
  -1   7  34 762.462 230.507  10
  -1  -7 -34 1698.81 542.218   4
   1  -7  34 1276.82 287.907  10
   1   7 -34 1114.80 257.482   4
  -1  -7 -33 1635.38 522.279   4
  -1   7  33 1833.10 314.099  10
   1   7 -33 1602.65 243.948   6
   1   7 -33 1604.34 285.046   4
   1  -7  33 1575.25 311.139  10
   1   7 -32 5563.31 405.881   6
   1  -7  32 5985.38 558.403  10
  -1   7  32 5034.66 489.584  10
  -1  -7 -32 4549.36 746.974   4
   1   7 -32 5540.30 500.774   4
   1  -7  31 133.507 331.455   9
   1   7 -31 1508.98 298.019   4
  -1  -7 -31 825.205 498.675   4
   1  -7  31 1203.24 290.106  10
  -1   7  31 1122.38 256.696  10
   1   7 -31 1178.50 213.798   6
   1  -7  30 1751.10 309.419  10
   1   7 -30 1782.96 321.037   4
   1   7 -30 1643.45 249.843   6
   1   7 -30 2059.30 732.093   1
   1  -7  30 310.368 355.695   9
  -1  -7 -30 1442.92 573.910   4
  -1   7  30 1522.42 285.753  10
   1   7 -29 1407.27 239.824   6
   1  -7  29 1668.61 304.997  10
  -1  -7 -29 1247.55 595.535   4
   1   7 -29 1669.54 318.689   4
  -1   7  29 1082.97 248.283  10
   1   7 -29 1084.32 557.398   1
   1  -7  29 1084.52 446.901   9
   1   7 -28 4082.21 363.179   6
  -1  -7 -28 2783.86 659.831   4
  -1   7  28 3135.24 840.085   2
   1   7 -28 4493.32 448.896   4
   1  -7  28 4164.17 462.821  10
   1   7 -28 4002.54 462.229   3
   1  -7  28 3733.60 774.592   9
  -1   7  28 3826.13 414.569  10
   1   7 -28 4329.89 983.872   1
  -1   7  27 1145.03 240.488  10
   1   7 -27 1618.02 551.448   1
   1   7 -27 1712.66 254.901   6
  -1   7  27 266.368 359.027   2
   1  -7  27 1303.35 289.016  10
   1   7 -27 1568.85 299.719   4
  -1  -7 -27 754.846 469.386   4
   1   7 -27 1259.63 311.874   3
   1  -7  27 1132.91 450.051   9
   1   7 -26 4663.66 448.483   4
   1   7 -26 4200.81 368.498   6
   1   7 -26 4507.71 482.122   3
  -1  -7 -26 1930.63 556.082   4
   1  -7  26 4249.14 444.177  10
   1  -7  26 4042.24 765.672   9
   1   7 -26 4242.23 946.257   1
  -1   7  26 4461.73 414.234  10
  -1   7  26 3082.45 792.061   2
   1   7 -25 15014.8 761.905   4
   1  -7  25 13506.3 1351.15   9
  -1   7  25 11650.2 1526.79   2
   1  -7  25 12759.9 746.124  10
   1   7 -25 12819.7 1590.31   1
   1   7 -25 13635.1 782.109   3
  -1   7  25 12436.3 672.110  10
   1   7 -25 13525.9 623.005   6
   1   7 -24 11549.5 672.990   4
  -1   7  24 9725.58 582.847  10
   1   7 -24 10408.5 688.613   3
  -1   7  24 10006.3 1399.06   2
  -1  -7 -24 7336.89 794.191   4
   1   7 -24 10796.2 558.316   6
   1   7 -24 9086.15 1309.49   1
   1  -7  24 10368.3 1144.37   9
  -1   7  23 7156.59 1163.01   2
   1   7 -23 10391.0 540.930   6
   1   7 -23 8785.05 1264.47   1
   1  -7  23 9434.24 1075.78   9
  -1  -7 -23 5526.44 744.227   4
   1   7 -23 10890.8 711.937   3
   1   7 -23 11481.7 658.932   4
   1  -7  22 8536.24 1011.30   9
   1   7 -22 10057.6 602.882   4
   1   7 -22 8822.01 491.042   6
   1   7 -22 9473.80 643.972   3
  -1   7  22 6974.35 1122.67   2
   1   7 -22 8089.68 1181.86   1
   1   7 -21 37616.1 1130.33   4
   1   7 -21 29577.3 2169.23   1
  -1   7  21 27720.3 2191.32   2
   1  -7  21 30059.4 1823.76   9
   1   7 -21 33896.9 1140.62   3
   1   7 -21 33718.9 944.204   6
   1   7 -20 25041.3 964.841   3
   1   7 -20 27404.4 957.725   4
   1   7 -20 21742.1 1815.17   1
   1  -7  20 23143.8 1573.45   9
  -1   7  20 20008.1 1852.80   2
   1   7 -19 1812.42 516.268   1
   1   7 -19 2448.58 371.527   3
  -1   7  19 1633.11 577.180   2
   1  -7  19 1889.34 458.628   9
   1   7 -18 4202.27 429.979   3
   1   7 -18 3187.92 678.336   1
  -1   7  18 3293.47 747.866   2
   1  -7  18 3379.63 604.976   9
   1   7 -17 26245.4 1843.68   1
   1   7 -17 29405.1 972.681   3
  -1   7  17 23442.2 1855.98   2
   1  -7  17 25547.4 1549.11   9
   1   7 -16 11586.0 1191.74   1
  -1   7  16 11216.1 1273.72   2
   1  -7  16 12585.8 1070.15   9
   1   7 -15 345.362 218.010   1
  -1   7  15 437.973 285.105   2
   1  -7  15 83.5311 173.958   9
  -1   7  14 668.427 384.539   2
   1   7 -14 986.557 356.518   1
   1  -7  14 651.284 463.183   2
   1  -7  14 1434.22 382.857   9
   1  -7  13 51116.4 2013.35   9
   1   7 -13 51376.4 2307.82   1
  -1   7  13 46632.6 2417.63   2
   1   7 -12 66197.0 2558.83   1
  -1   7  12 64125.8 2773.09   2
   1  -7  12 72503.7 2333.72   9
  -1   7  11 2289.33 553.086   2
   1   7 -11 2713.47 535.815   1
   1  -7  11 2629.30 458.887   9
  -1   7  10 37796.8 2046.74   2
   1  -7  10 44220.8 1751.79   9
   1   7 -10 41833.8 1916.28   1
   1  -7   9 17379.6 1082.11   9
   1   7  -9 15908.0 1153.94   1
  -1   7   9 17271.7 1372.91   2
   1  -7   8 2796.46 456.512   9
  -1   7   8 3424.16 626.470   2
   1   7  -8 3802.94 561.154   1
  -1   7   7 10479.3 1029.08   2
   1  -7   7 10754.0 824.293   9
   1   7  -7 11140.5 911.449   1
  -1  -7  -6 31550.3 790.885   9
   1   7  -6 36145.8 1592.64   1
   1  -7   6 35832.9 1431.18   9
  -1   7   6 34442.6 1824.90   2
  -1  -7  -5 32828.4 911.311   9
   1  -7   5 32969.0 1348.30   9
   1   7  -5 33694.6 1488.65   1
  -1   7   5 30675.4 1714.05   2
   1  -7   4 27098.2 1200.66   9
   1   7  -4 28742.3 1333.50   1
  -1   7   4 26530.4 1574.19   2
  -1  -7  -4 25413.5 874.521   9
  -1   7   3 3729.04 290.994   1
  -1   7   3 3273.68 575.777   2
   1  -7   3 3877.32 459.691   9
   1   7  -3 4460.60 521.039   1
  -1  -7  -3 3845.20 373.497   9
   1   7  -2 5543.78 646.392   2
   1  -7   2 5952.56 536.351   9
   1   7  -2 5388.64 562.496   1
  -1  -7  -2 4868.67 435.414   9
  -1   7   2 6094.67 382.777   1
   1   7  -1 8317.24 655.595   1
   1   7  -1 7938.31 763.693   2
   1  -7   1 9790.13 661.219   9
  -1  -7  -1 9101.42 613.528   9
  -1   7   1 9762.04 510.955   1
   1   7   0 10372.1 880.037   2
   1  -7   0 11089.6 679.724   9
  -1  -7   0 9638.86 655.687   9
  -1   7   0 11177.1 586.262   1
   1   7   0 11826.2 752.707   1
  -1  -7   1 8461.98 633.565   9
   1  -7  -1 9621.34 603.037   9
   1   7   1 10000.1 680.958   1
  -1   7  -1 10596.0 618.293   1
   1   7   1 8097.13 796.960   2
  -1   7  -2 6124.69 504.415   1
  -1  -7   2 5408.80 410.252   8
   1   7   2 5963.91 519.524   1
   1   7   2 5420.14 661.196   2
   1  -7  -2 6211.86 471.388   9
  -1  -7   2 5779.15 542.461   9
   1   7   3 3960.97 417.194   1
   1   7   3 4117.00 600.330   2
  -1  -7   3 4102.17 472.887   9
  -1   7  -3 4420.89 465.149   1
   1  -7  -3 3914.55 361.176   9
  -1  -7   3 3372.24 282.446   8
  -1   7  -4 30332.6 1232.60   1
   1   7   4 25374.1 1467.02   2
   1   7   4 27165.1 1054.58   1
   1  -7  -4 28516.1 900.494   9
  -1  -7   4 28459.6 1249.52   9
   1   7   5 32392.3 1152.23   1
  -1  -7   5 34526.8 1403.58   9
   1   7   5 30595.5 1631.91   2
  -1   7  -5 36139.7 1406.56   1
   1  -7  -5 36244.7 954.967   9
   1   7   6 34163.9 1758.45   2
   1   7   6 34848.4 1202.14   1
   1  -7  -6 36479.3 879.279   9
  -1  -7   6 35266.5 1473.11   9
  -1   7  -6 36245.2 1479.73   1
  -1  -7   7 11120.2 846.493   9
   1   7   7 10100.5 982.129   2
  -1   7  -7 11868.0 875.952   1
   1   7   8 2773.05 551.734   2
  -1   7  -8 3224.49 485.427   1
  -1  -7   8 3412.64 488.212   9
   1   7   9 16091.5 1301.24   2
  -1  -7   9 17491.4 1095.92   9
  -1   7  -9 17607.8 1146.96   1
  -1  -7  10 45009.5 1802.63   9
   1   7  10 40643.3 2091.01   2
  -1   7 -10 43842.1 1867.08   1
  -1   7 -11 2372.97 477.056   1
  -1  -7  11 3182.07 504.757   9
   1   7  11 2793.55 590.718   2
  -1  -7  12 70355.2 2351.16   9
  -1   7 -12 73652.3 2604.37   1
  -1   7 -13 49688.8 2218.06   1
  -1  -7  13 56097.1 2154.49   9
   1   7  13 50790.3 2525.47   2
   1   7  14 921.806 402.545   2
  -1   7 -14 1037.23 393.754   1
  -1  -7  14 1316.35 373.624   9
  -1  -7  15 188.611 194.103   9
   1   7  15 808.141 396.063   2
  -1   7 -15 331.898 205.443   1
   1   7  16 10573.3 1238.76   2
  -1   7 -16 11958.4 1198.02   1
  -1  -7  16 12353.8 1076.38   9
  -1   7 -17 30100.9 992.063   3
  -1   7 -17 24423.7 1745.95   1
   1   7  17 25463.0 1957.07   2
  -1  -7  17 27032.8 1624.73   9
   1   7  18 3854.74 827.269   2
  -1   7 -18 3749.85 729.781   1
  -1  -7  18 3434.22 638.311   9
  -1   7 -18 4092.34 422.419   3
  -1   7 -19 2183.98 358.087   3
   1   7  19 1796.95 597.086   2
  -1  -7  19 2126.81 483.333   9
  -1   7 -19 2050.48 581.315   1
   1   7  20 23764.3 2025.33   2
  -1   7 -20 27497.0 1008.58   3
  -1   7 -20 21790.2 1805.87   1
  -1   7 -20 27025.1 940.074   4
  -1  -7  20 21908.4 1558.53   9
   1   7  21 30300.8 2325.66   2
  -1  -7  21 31082.6 1885.99   9
  -1   7 -21 29777.1 2170.81   1
  -1   7 -21 37068.3 1106.25   4
  -1   7 -21 35087.3 1164.87   3
  -1   7 -22 9370.37 647.960   3
  -1  -7  22 7502.33 961.500   9
  -1   7 -22 10329.6 598.881   4
  -1   7 -22 8982.28 1220.77   1
  -1   7 -22 8817.59 465.158   6
   1   7  22 7837.32 1230.64   2
  -1   7 -23 8641.22 1235.20   1
  -1   7 -23 10178.9 496.342   6
  -1   7 -23 11120.6 630.156   4
   1   7  23 9177.38 1321.22   2
   1   7  23 11077.6 542.794  11
  -1  -7  23 9886.55 1126.22   9
  -1   7 -23 10918.3 715.045   3
   1   7  24 10524.8 1476.72   2
  -1   7 -24 11407.0 729.099   3
  -1  -7  24 9913.65 1172.65   9
  -1   7 -24 12223.0 668.659   4
   1   7  24 12122.5 574.888  11
  -1   7 -24 10493.5 508.681   6
   1   7  24 10269.3 600.473  10
  -1   7 -24 9401.69 1331.79   1
  -1   7 -25 12076.5 1546.77   1
  -1   7 -25 12846.4 569.241   6
  -1   7 -25 14656.8 822.992   3
   1   7  25 14891.0 638.943  11
   1   7  25 13165.9 1628.52   2
  -1   7 -25 15003.4 749.649   4
   1   7  25 11574.7 650.255  10
  -1  -7  25 12255.7 1286.58   9
  -1  -7  25 13413.0 744.829  10
   1  -7 -25 9575.53 955.842   4
   1   7  26 3868.51 386.742  10
   1  -7 -26 1947.01 605.584   4
   1   7  26 4415.93 365.353  11
  -1   7 -26 5291.47 513.503   3
  -1  -7  26 4308.64 439.938  10
  -1   7 -26 4748.51 354.847   6
  -1  -7  26 3410.11 726.956   9
   1   7  26 3226.56 862.137   2
  -1   7 -26 3319.86 875.771   1
  -1   7 -26 4703.05 446.895   4
  -1  -7  27 2021.59 590.664   9
   1   7  27 507.755 446.777   2
   1   7  27 1348.12 264.025  10
  -1   7 -27 1336.89 260.366   4
  -1  -7  27 1415.06 283.424  10
  -1   7 -27 1133.63 327.167   3
   1  -7 -27 849.750 496.170   4
  -1   7 -27 1191.66 543.072   1
   1   7  27 1556.70 242.965  11
  -1  -7  28 3231.61 409.146  10
   1  -7 -28 2119.69 605.589   4
  -1  -7  28 3297.67 739.076   9
  -1   7 -28 4367.02 435.936   4
  -1   7 -28 4299.22 965.823   1
   1   7  28 2727.36 819.514   2
   1   7  28 4308.00 388.026  11
  -1   7 -28 4439.98 484.700   3
   1   7  28 3953.50 425.055  10
  -1  -7  29 1317.23 266.596  10
  -1   7 -29 1159.59 266.338   4
   1   7  29 1421.47 281.064  10
  -1  -7  29 1727.77 551.468   9
  -1   7 -29 1272.49 310.130   3
   1   7  29 98.3317 359.495   2
   1  -7 -29 1021.15 554.731   4
  -1   7 -29 1899.53 676.766   1
  -1  -7  30 1004.14 421.595   9
   1   7  30 1693.36 736.879   2
   1  -7 -30 1041.78 584.146   4
  -1  -7  30 1424.64 296.114  10
   1   7  30 1646.98 280.337  10
  -1   7 -30 1823.49 313.030   4
  -1   7 -30 1294.84 624.030   1
  -1  -7  31 690.978 377.648   9
   1  -7 -31 1224.33 583.245   4
  -1  -7  31 1485.03 292.843  10
  -1   7 -31 895.739 244.977   4
   1   7  31 1151.86 264.699  10
  -1   7 -32 5214.16 469.890   4
   1   7  32 5184.99 493.492  10
   1  -7 -32 4033.98 776.017   4
  -1  -7  32 6098.58 563.434  10
  -1  -7  33 1780.58 324.974  10
   1  -7 -33 1914.91 605.178   4
  -1   7 -33 1646.63 295.863   4
   1   7  33 1674.99 301.819  10
  -1  -7  34 1146.56 277.445  10
   1   7  34 1362.61 275.043  10
  -1   7 -34 1033.30 243.709   4
   1  -7 -34 1906.84 598.045   4
  -1   7 -35 369.992 182.314   4
  -1  -7  35 588.905 222.424  10
   1   7  35 174.009 145.388  10
   1  -7 -35 660.832 484.658   4
  -1   7 -36 995.995 220.632   4
   1  -7 -36 970.484 473.872   4
  -1  -7  36 1123.09 279.657  10
   1   7  36 1035.20 242.284  10
   1   7  37 2296.77 337.522  10
   1  -7 -37 3452.20 623.241   4
  -1  -7  37 2276.10 354.581  10
  -1   7 -37 2527.22 319.891   4
   1  -7 -38 765.776 441.117   4
   1   7  38 300.587 166.608  10
  -1   7 -38 560.841 184.279   4
  -1  -7  38 472.851 202.583  10
  -1  -7  39 799.851 227.366  10
   1   7  39 1274.77 221.758   3
   1   7  39 727.073 206.774  10
  -1   7 -39 840.306 199.544   4
   1  -7 -39 1018.55 407.226   4
  -1   7 -40 2681.95 287.090   4
   1   7  40 3605.12 302.835   3
  -1  -7  40 2682.84 341.489  10
   1  -7 -40 3931.39 548.501   4
   1   7  40 2292.10 299.323  10
  -1   7 -41 1197.85 201.707   4
   1  -7 -41 1540.22 409.211   4
  -1  -7  41 1051.81 227.806  10
   1   7  41 839.425 191.786  10
  -1  -7  42 656.160 193.712  10
   1   7  42 749.423 156.278  10
  -1   7 -42 1203.76 190.191   4
   1   7  43 2399.67 256.243  10
  -1   7 -43 3341.11 266.260   4
   1  -7 -44 1210.34 259.119   4
  -1   7 -44 409.350 123.451   4
  -1  -8 -45 234.596 216.753  13
   1   8 -44 361.591 118.818   4
   1   8 -43 289.584 120.795   4
  -1   8  42 16.8007 115.086   3
   1   8 -42-62.0940 108.319   4
  -1   8  41 2619.05 263.589   3
   1   8 -41 2084.23 246.111   4
  -1   8  40 1626.82 229.072   3
   1   8 -40 1376.56 223.399   4
  -1   8  39 966.677 208.042   3
  -1  -8 -39 1390.78 439.469   4
   1   8 -39 714.133 188.371   4
  -1   8  38 720.952 200.485   3
  -1  -8 -38 810.106 411.160   4
  -1   8  38 424.205 171.480  10
   1   8 -38 351.772 155.797   4
  -1   8  37 183.759 128.946  10
   1   8 -37 175.250 155.921   4
  -1  -8 -37 615.179 405.552   4
   1  -8  36 1752.13 299.620  10
   1   8 -36 2117.59 308.546   4
  -1   8  36 1997.53 289.641  10
  -1  -8 -35 311.321 426.500   4
  -1   8  35 92.4136 154.170  10
   1  -8  35 173.619 151.103  10
   1   8 -35-57.4861 151.517   4
  -1  -8 -34 1886.59 571.091   4
   1   8 -34 1325.88 264.208   4
  -1   8  34 1059.80 236.382  10
   1  -8  34 1075.35 251.877  10
   1   8 -34 1230.95 209.686   6
  -1   8  33 1192.72 248.972  10
   1   8 -33 1415.02 222.391   6
   1  -8  33 1349.13 284.275  10
  -1  -8 -33 1317.86 632.160   4
   1   8 -33 1533.54 287.544   4
  -1   8  32 1477.91 275.980  10
   1   8 -32 1009.04 251.567   4
   1   8 -32 1170.42 212.117   6
  -1  -8 -32 1420.92 604.125   4
   1  -8  32 1264.42 285.834  10
   1   8 -31-24.1490 189.096   4
   1   8 -31 52.1649 128.616   6
  -1  -8 -31 377.883 519.738   4
  -1   8  31-31.0628 144.047  10
  -1   8  30 1221.43 249.588  10
   1   8 -30 1075.63 218.207   6
   1  -8  30 228.626 342.013   9
   1   8 -30 1015.93 254.723   4
  -1  -8 -30 930.947 568.230   4
   1   8 -29 1311.06 235.123   6
  -1   8  29 1685.87 283.870  10
  -1  -8 -29 1076.37 582.789   4
   1   8 -29 1429.68 628.244   1
   1  -8  29 853.736 478.504   9
   1   8 -29 1387.51 273.211   4
   1   8 -29 1243.48 310.070   3
   1  -8  28 6529.02 1025.48   9
   1   8 -28 7035.09 469.113   6
   1   8 -28 7641.27 568.087   4
   1   8 -28 6308.18 1202.30   1
   1   8 -28 7272.62 594.023   3
  -1  -8 -28 5354.07 839.883   4
   1   8 -27 7060.64 472.104   6
   1   8 -27 5348.72 1081.52   1
   1  -8  27 7264.04 1042.65   9
  -1   8  27 4730.32 1038.25   2
   1   8 -27 7029.61 541.680   4
   1   8 -27 6745.08 580.594   3
  -1  -8 -27 4535.56 798.922   4
  -1   8  26 8354.87 1343.05   2
   1   8 -26 14578.6 825.630   3
   1  -8  26 12719.5 1370.25   9
  -1  -8 -26 8577.74 965.333   4
   1   8 -26 15056.8 777.693   4
   1   8 -26 13830.2 646.463   6
   1   8 -26 11070.9 1550.79   1
  -1   8  25 3997.13 961.053   2
   1   8 -25 6359.34 571.663   3
   1   8 -25 5894.90 431.302   6
   1  -8  25 5216.96 860.230   9
   1   8 -25 6935.77 538.767   4
   1   8 -25 4915.13 1029.07   1
  -1  -8 -25 2808.58 661.443   4
  -1   8  24-965.917 513.971   2
   1   8 -24 71.6012 242.148   3
  -1  -8 -24-508.744 508.335   4
   1  -8  24-421.925 331.379   9
   1   8 -24 28.7221 178.315   4
   1   8 -24-549.941 412.872   1
   1   8 -24 102.026 138.269   6
   1   8 -23 4404.57 435.347   4
   1   8 -23 4157.36 475.146   3
   1  -8  23 4222.83 767.234   9
   1   8 -23 3864.49 850.789   1
  -1   8  23 2692.18 771.129   2
   1   8 -23 3839.46 352.010   6
  -1   8  22 1197.33 530.040   2
   1  -8  22 864.699 395.199   9
   1   8 -22 953.770 324.286   3
   1   8 -22 957.383 203.861   6
   1   8 -22 1238.91 497.453   1
   1   8 -22 1152.48 250.812   4
   1  -8  21 8559.33 1041.73   9
  -1   8  21 6488.74 1148.13   2
   1   8 -21 8245.88 598.053   3
   1   8 -21 8274.32 486.676   6
   1   8 -21 8100.45 1180.63   1
   1   8 -21 8665.46 564.346   4
  -1   8  20 4036.68 905.540   2
   1   8 -20 5941.75 464.864   4
   1   8 -20 4311.39 844.311   1
   1  -8  20 4315.26 733.559   9
   1   8 -20 5779.03 509.228   3
   1   8 -20 4856.37 378.569   6
   1   8 -19 8703.34 536.633   4
   1   8 -19 8218.65 474.208   6
   1   8 -19 6367.66 973.678   1
   1  -8  19 6997.74 904.825   9
   1   8 -19 8503.91 577.262   3
  -1   8  19 6243.64 1065.94   2
   1   8 -18 1944.92 540.990   1
  -1   8  18 1373.57 529.723   2
   1   8 -18 2775.50 324.183   4
   1   8 -18 2364.01 346.973   3
   1  -8  18 1805.79 474.133   9
  -1   8  17 2631.78 705.832   2
   1   8 -17 4088.99 415.863   3
   1   8 -17 3169.30 678.637   1
   1  -8  17 4320.36 690.692   9
  -1   8  16 5193.38 934.901   2
   1   8 -16 6380.32 921.880   1
   1   8 -16 7443.80 513.432   3
   1  -8  16 5538.18 766.809   9
   1   8 -15 7405.84 978.715   1
   1   8 -15 7901.63 517.134   3
   1  -8  15 7375.46 854.358   9
  -1   8  15 8199.64 1146.21   2
   1  -8  14 1159.41 407.123   9
   1   8 -14 1723.45 300.439   3
   1   8 -14 1511.37 475.267   1
  -1   8  14 1055.24 432.390   2
   1  -8  13 373.995 261.844   9
   1   8 -13 536.147 348.996   1
  -1   8  13 336.463 274.934   2
   1  -8  12 5901.45 717.942   9
  -1   8  12 4522.22 820.388   2
   1   8 -12 5291.73 764.524   1
  -1   8  11 18112.8 1542.46   2
   1  -8  11 17682.1 1230.57   9
   1   8 -11 18261.6 1355.07   1
   1   8 -10 68049.1 2531.50   1
   1  -8  10 69442.3 2367.40   9
   1  -8   9 18941.5 1212.26   9
   1   8  -9 19403.0 1312.39   1
  -1   8   9 16939.9 1433.26   2
  -1   8   8 26946.2 1786.30   2
   1   8  -8 31829.0 1644.86   1
   1  -8   8 29208.9 1476.24   9
   1  -8   7 41210.7 1693.79   9
   1   8  -7 37651.5 1745.14   1
  -1   8   7 34779.3 1987.40   2
  -1   8   6 6416.00 864.063   2
   1  -8   6 7271.69 712.677   9
   1   8  -6 7322.33 760.224   1
   1  -8   5 38743.3 1570.98   9
  -1  -8  -5 39466.0 1111.40   9
   1   8  -5 39526.7 1686.00   1
  -1   8   4 97349.3 3220.54   2
  -1  -8  -4 97876.3 1942.11   9
   1  -8   4 103611. 2553.91   9
   1   8  -4 106180. 2706.85   1
   1  -8   3 2224.74 370.383   9
   1   8  -3 3168.21 470.589   1
  -1   8   3 1900.46 229.309   1
  -1  -8  -3 2825.04 349.897   9
   1   8  -2 23933.7 1205.75   1
   1  -8   2 23725.2 1137.96   9
  -1  -8  -2 22375.5 1002.43   9
  -1   8   2 23799.8 805.913   1
   1  -8   1 31707.7 1278.29   9
  -1  -8  -1 30926.1 1231.32   9
   1   8  -1 33844.3 1386.67   1
   1   8  -1 30968.0 1606.90   2
  -1   8   1 32961.2 998.215   1
  -1   8   0 61668.1 1459.61   1
   1   8   0 53882.1 2146.77   2
   1  -8   0 59757.0 1712.81   9
   1   8   0 58647.6 1786.88   1
  -1  -8   0 53290.1 1686.96   9
  -1   8  -1 34720.2 1164.93   1
  -1  -8   1 32194.1 1341.58   9
   1   8   1 33834.1 1312.71   1
   1  -8  -1 31408.5 1199.16   9
   1   8   2 20931.7 1400.84   2
  -1  -8   2 21180.3 1116.05   9
   1   8   2 23819.6 1077.19   1
  -1   8  -2 25493.6 1070.00   1
   1  -8  -2 25633.5 1038.66   9
   1   8   3 2314.75 489.113   2
  -1   8  -3 2083.93 328.028   1
   1   8   3 2344.05 344.881   1
   1  -8  -3 2449.61 324.343   9
  -1  -8   3 2759.50 426.461   9
  -1  -8   4 103217. 2608.88   9
   1   8   4 96888.9 3077.62   2
   1  -8  -4 113176. 2012.82   9
  -1   8  -4 112487. 2517.11   1
   1   8   4 103548. 2212.18   1
   1   8   5 40546.2 1354.13   1
   1  -8  -5 42266.3 1142.62   9
   1   8   5 36576.3 1929.59   2
  -1  -8   5 41124.6 1672.59   9
  -1   8  -5 40191.3 1549.91   1
   1   8   6 6213.67 826.064   2
   1   8   6 7322.58 587.518   1
  -1   8  -6 7484.70 706.027   1
  -1  -8   6 7660.63 746.109   9
  -1  -8   7 37814.3 1674.87   9
   1   8   7 34718.6 1944.89   2
  -1   8  -8 31845.2 1551.88   1
  -1  -8   8 27456.8 1458.36   9
   1   8   8 28483.2 1810.28   2
  -1   8  -9 18576.3 1228.62   1
   1   8   9 17705.7 1447.44   2
  -1  -8   9 19320.5 1246.83   9
   1   8  10 66253.1 2870.66   2
  -1   8 -10 71735.4 2490.30   1
  -1  -8  10 71001.6 2442.31   9
  -1   8 -11 19495.4 1341.68   1
  -1  -8  11 17964.7 1259.45   9
   1   8  11 16710.5 1477.49   2
   1   8  12 6157.91 918.337   2
  -1  -8  12 6296.08 760.140   9
  -1   8 -12 5285.08 735.580   1
   1   8  13 694.343 384.896   2
  -1  -8  13 810.030 276.034   9
  -1   8 -13 569.504 250.788   1
  -1   8 -14 1587.01 440.869   1
   1   8  14 1259.30 486.986   2
  -1  -8  14 1013.52 355.292   9
  -1   8 -15 8947.59 554.025   3
  -1   8 -15 7429.77 947.188   1
  -1  -8  15 7852.83 916.687   9
   1   8  15 7914.02 1111.74   2
  -1  -8  16 5436.48 798.391   9
  -1   8 -16 7072.83 513.079   3
   1   8  16 5406.14 952.322   2
  -1   8 -16 5668.76 855.904   1
  -1  -8  17 3278.91 615.143   9
   1   8  17 3286.85 760.376   2
  -1   8 -17 4806.51 445.942   3
  -1   8 -17 3781.42 724.428   1
  -1   8 -18 2420.61 288.650   4
  -1   8 -18 2439.50 367.459   3
  -1  -8  18 2125.98 523.970   9
   1   8  18 2197.26 666.016   2
  -1   8 -18 1748.32 540.204   1
   1   8  19 6347.97 1104.64   2
  -1   8 -19 8735.52 577.810   3
  -1  -8  19 6624.72 883.066   9
  -1   8 -19 8393.39 522.951   4
  -1   8 -19 6436.70 983.287   1
  -1   8 -20 4746.78 352.928   6
  -1  -8  20 5192.40 816.395   9
  -1   8 -20 4930.60 423.568   4
  -1   8 -20 4329.38 849.741   1
  -1   8 -20 5779.21 511.932   3
   1   8  20 4226.87 904.393   2
   1   8  21 7227.54 1204.78   2
  -1   8 -21 8476.18 540.540   4
  -1   8 -21 9310.62 630.730   3
  -1   8 -21 7182.43 1080.15   1
  -1   8 -21 7984.44 444.493   6
  -1  -8  21 7403.68 982.278   9
   1   8  22 1146.60 569.114   2
  -1   8 -22 1229.36 326.258   3
  -1  -8  22 585.223 319.763   9
  -1   8 -22 1007.73 451.136   1
  -1   8 -22 1191.58 254.632   4
   1   8  22 895.682 188.308  11
  -1   8 -22 735.482 174.414   6
  -1   8 -23 3429.49 806.053   1
   1   8  23 3543.20 895.300   2
  -1   8 -23 4144.58 410.460   4
   1   8  23 4334.84 362.852  11
  -1  -8  23 3425.77 742.810   9
  -1   8 -23 4077.98 331.181   6
  -1   8 -23 4307.28 487.601   3
  -1   8 -24 444.747 397.940   1
  -1   8 -24 3.24154 189.873   4
   1   8  24 3.47157 138.729  11
  -1   8 -24-107.050 248.504   3
  -1  -8  24 54.9269 247.567   9
  -1   8 -24 37.3883 129.403   6
   1   8  24-644.376 442.374   2
  -1   8 -25 5571.23 390.761   6
   1   8  25 4585.35 1024.97   2
  -1   8 -25 4750.00 990.835   1
  -1  -8  25 5490.85 920.233   9
  -1   8 -25 6498.01 576.420   3
   1  -8 -25 3842.65 709.973   4
   1   8  25 6718.34 461.760  11
  -1   8 -25 6118.21 488.714   4
   1   8  26 16559.4 696.921  11
  -1   8 -26 12543.2 1621.55   1
  -1   8 -26 14117.5 604.964   6
  -1   8 -26 14507.4 824.697   3
   1  -8 -26 8442.27 999.070   4
  -1  -8  26 14405.3 1468.39   9
   1   8  26 10801.1 1556.47   2
  -1   8 -26 14201.6 734.578   4
  -1  -8  27 6380.05 1016.59   9
   1  -8 -27 4942.89 820.269   4
  -1   8 -27 8288.93 645.611   3
  -1   8 -27 7302.42 443.363   6
   1   8  27 4394.07 1051.19   2
  -1   8 -27 6921.91 1268.52   1
  -1   8 -27 7736.65 555.629   4
  -1  -8  28 6596.15 1045.60   9
   1  -8 -28 3909.40 743.466   4
  -1   8 -28 6745.44 588.052   3
   1   8  28 6129.17 1222.98   2
  -1   8 -28 6733.38 427.552   6
  -1   8 -28 6039.03 1148.89   1
  -1   8 -28 6170.24 508.496   4
  -1  -8  29 827.903 469.815   9
   1   8  29 1166.24 641.099   2
  -1   8 -29 741.488 456.783   1
  -1   8 -29 1584.14 280.520   4
   1   8  29 1361.36 281.149  10
   1  -8 -29 1456.51 629.260   4
  -1   8 -29 1350.28 323.958   3
  -1   8 -30 241.837 268.394   3
   1   8  30 1059.83 247.893  10
  -1   8 -30 865.576 230.169   4
  -1  -8  30 1164.27 508.602   9
   1  -8 -30 744.313 517.729   4
   1  -8 -31 425.688 546.628   4
   1   8  31 87.6853 136.559  10
  -1   8 -31-128.547 177.459   4
   1   8  32 1021.42 235.920  10
   1  -8 -32 1435.65 625.910   4
  -1   8 -32 1280.47 275.475   4
  -1  -8  32 1306.78 282.005  10
   1   8  33 1088.78 245.591  10
   1  -8 -33 1045.81 529.145   4
  -1   8 -33 1452.83 280.587   4
  -1  -8  33 1762.79 329.270  10
   1   8  34 1224.30 258.838  10
   1  -8 -34 1008.31 543.707   4
  -1  -8  34 1467.01 302.745  10
  -1   8 -34 1383.86 258.739   4
   1   8  35 269.577 166.036   3
   1   8  35-27.8068 142.070  10
  -1  -8  35 2.51392 165.609  10
  -1   8 -35-82.1117 144.812   4
  -1   8 -36 2252.22 304.977   4
   1   8  36 1732.03 289.161  10
   1   8  36 2822.49 309.380   3
   1  -8 -36 2498.75 598.949   4
  -1  -8  36 2102.80 339.161  10
   1  -8 -37 310.578 430.690   4
   1   8  37 266.010 153.929   3
  -1   8 -37 201.602 145.635   4
   1   8  37-7.25612 145.472  10
   1   8  38 342.586 139.689   3
   1  -8 -38 899.837 467.345   4
   1   8  38 414.066 164.046  10
  -1   8 -38 352.058 168.103   4
  -1   8 -39 909.357 193.901   4
   1   8  39 776.766 168.716   3
  -1   8 -40 1326.83 205.597   4
   1  -8 -40 2084.35 467.418   4
   1  -8 -41 3221.13 489.483   4
  -1   8 -41 2026.91 236.376   4
  -1   8 -42 50.6413 103.832   4
   1  -8 -42-148.083 280.348   4
  -1   8 -43 336.970 123.029   4
   1  -8 -43 185.565 218.838   4
  -1  -9 -44 723.160 259.828  13
   1   9 -43 528.291 131.726   4
   1   9 -42 54.5586 97.0043   4
  -1   9  41 18.9630 118.817   3
   1   9 -41 162.917 117.578   4
  -1   9  40 491.978 156.287   3
   1   9 -40 372.905 148.416   4
   1   9 -39 504.584 151.672   4
  -1   9  39 838.838 181.760   3
  -1  -9 -39 1096.71 404.995   4
  -1   9  38 1571.45 238.519   3
   1   9 -38 1455.55 231.139   4
  -1  -9 -38 2161.72 482.449   4
   1   9 -37 1653.81 257.099   4
  -1   9  37 2083.94 272.635   3
  -1  -9 -36 633.768 487.364   4
  -1   9  36 402.956 186.292   3
   1   9 -36 213.619 163.125   4
   1   9 -35 1054.86 232.613   4
   1   9 -35 1140.86 187.109   6
  -1   9  35 1682.73 276.963   3
  -1  -9 -35 1499.91 580.839   4
   1   9 -34 525.221 156.161   6
  -1   9  34 647.771 202.257   3
   1   9 -34 442.391 187.962   4
  -1   9  33 2790.19 335.123   3
   1   9 -33 1857.83 291.272   4
   1   9 -33 1956.42 254.249   6
  -1  -9 -33 2588.22 651.325   4
   1   9 -32 216.876 132.270   6
  -1  -9 -32 299.884 516.809   4
   1   9 -32 165.860 166.684   4
  -1  -9 -31 796.008 559.981   4
   1   9 -31 398.459 189.699   4
   1   9 -31 477.064 170.367   6
  -1  -9 -30 1052.63 561.577   4
   1   9 -30 1100.55 286.551   3
   1   9 -30 1391.06 273.208   4
   1   9 -30 1430.71 241.730   6
   1   9 -29 844.588 198.315   6
  -1  -9 -29 778.266 568.783   4
   1   9 -29 783.026 236.865   4
   1   9 -29 831.753 264.372   3
   1   9 -28 2322.52 729.481   1
   1  -9  28 2618.24 696.502   9
   1   9 -28 3106.56 328.638   6
   1   9 -28 3447.92 401.514   4
   1   9 -28 3582.92 434.565   3
  -1  -9 -28 2126.13 671.926   4
   1   9 -27 552.466 270.338   3
   1   9 -27 525.723 432.126   1
   1  -9  27 519.667 399.371   9
   1   9 -27 630.490 230.530   4
  -1  -9 -27 60.6187 509.335   4
   1   9 -27 846.204 204.331   6
   1   9 -26 77.2635 198.560   4
   1   9 -26 631.256 274.764   3
   1   9 -26 174.681 165.161   6
  -1  -9 -26 87.1584 558.915   4
   1  -9  26 158.500 282.551   9
   1   9 -26 249.338 321.697   1
  -1   9  25 3307.12 896.400   2
   1   9 -25 3233.44 450.563   3
  -1  -9 -25 1859.99 564.142   4
   1   9 -25 3064.62 365.651   4
   1  -9  25 2102.99 659.013   9
   1   9 -25 1646.80 641.153   1
   1   9 -25 2643.98 312.019   6
   1   9 -24 967.422 316.616   3
  -1   9  24 601.137 425.307   2
   1  -9  24 110.955 288.335   9
   1   9 -24 878.581 532.751   1
   1   9 -24 1003.54 246.899   4
   1   9 -24 1141.37 220.358   6
   1   9 -23 17947.7 879.048   3
   1   9 -23 18180.1 731.225   6
   1  -9  23 17576.3 1587.67   9
   1   9 -23 15254.4 1692.96   1
   1   9 -23 20284.4 868.181   4
  -1   9  23 14617.8 1797.40   2
   1   9 -22 768.189 199.294   6
   1  -9  22 791.752 411.710   9
   1   9 -22 1085.90 330.211   3
  -1   9  22 108.923 311.193   2
   1   9 -22 720.469 216.067   4
   1   9 -22 1148.45 484.315   1
   1  -9  21 3837.61 728.610   9
   1   9 -21 5006.62 401.219   6
   1   9 -21 4614.97 421.615   4
   1   9 -21 3788.42 859.479   1
  -1   9  21 4284.64 983.200   2
   1   9 -21 4600.20 472.501   3
   1   9 -20 3177.80 316.645   6
   1  -9  20 2245.67 574.487   9
   1   9 -20 2741.20 697.313   1
   1   9 -20 3037.98 357.259   4
   1   9 -20 2948.41 409.615   3
  -1   9  20 1845.32 677.418   2
   1   9 -19 20977.7 763.058   6
  -1   9  19 16197.8 1799.09   2
   1  -9  19 19079.0 1556.67   9
   1   9 -19 20579.6 879.523   3
   1   9 -19 22223.1 864.626   4
   1   9 -19 18076.5 1683.86   1
   1   9 -18-5.57688 250.186   1
   1  -9  18 322.069 317.889   9
   1   9 -18-151.566 176.995   4
  -1   9  18 7.04706 466.879   2
   1   9 -18 164.300 256.070   3
   1   9 -18 114.173 146.728   6
  -1   9  17 4812.83 954.281   2
   1   9 -17 5176.85 423.900   4
   1   9 -17 5694.92 402.774   6
   1  -9  17 4558.73 749.289   9
   1   9 -17 3839.48 747.067   1
   1   9 -17 5250.94 462.701   3
   1   9 -16 1751.93 249.723   4
   1   9 -16 1601.49 315.624   3
   1   9 -16 1826.99 243.679   6
   1  -9  16 1412.46 433.903   9
  -1   9  16 749.388 438.076   2
   1   9 -16 1553.56 502.276   1
   1  -9  15 5389.99 772.943   9
  -1   9  15 3511.57 800.731   2
   1   9 -15 5703.23 467.332   3
   1   9 -15 4746.76 807.531   1
  -1   9  15 5142.47 359.511   3
   1   9 -14 3388.08 364.013   3
  -1   9  14 3771.16 308.706   3
   1   9 -14 3137.78 643.177   1
   1  -9  14 2862.52 584.978   9
  -1   9  14 2784.54 700.756   2
  -1   9  13 2539.97 683.691   2
   1  -9  13 4174.33 661.756   9
   1   9 -13 4254.72 400.604   3
  -1   9  13 4102.71 319.561   3
   1   9 -13 3026.69 624.848   1
   1   9 -12 6540.65 864.473   1
  -1   9  12 8083.42 422.225   3
  -1   9  12 6483.86 1017.50   2
   1  -9  12 8097.15 904.839   9
   1   9 -12 7940.06 492.378   3
   1  -9  11 7572.72 848.305   9
   1   9 -11 7879.23 919.213   1
  -1   9  11 6091.22 957.427   2
   1   9 -11 9446.55 516.330   3
   1   9 -10 55690.0 2379.95   1
  -1   9  10 52560.8 2742.36   2
   1   9  -9 39521.8 1955.39   1
   1  -9   9 39314.4 1850.03   9
  -1   9   9 33388.3 2145.00   2
  -1   9   8 140.538 230.406   2
   1   9  -8 763.325 310.511   1
   1  -9   8 762.563 299.682   9
   1  -9   7 63993.0 2280.53   9
   1   9  -7 63565.4 2362.70   1
   1  -9   6 2544.28 466.468   9
   1   9  -6 2226.50 460.057   1
  -1   9   6 2452.44 597.953   2
   1  -9   5 27499.1 1434.39   9
   1   9  -5 30448.6 1540.89   1
   1   9  -4 19862.5 1212.58   1
   1  -9   4 19811.0 1191.46   9
  -1  -9  -4 18944.5 907.260   9
  -1  -9  -3 9074.87 666.725   9
   1   9  -3 10560.0 864.315   1
   1  -9   3 9098.57 794.274   9
  -1  -9  -2 21626.3 1083.84   9
   1   9  -2 20529.5 1158.38   1
   1  -9   2 22008.9 1193.91   9
  -1  -9  -1 40615.4 1547.30   9
   1   9  -1 44484.7 1657.93   1
  -1   9   1 43668.8 1216.58   1
   1  -9   1 42679.3 1627.41   9
   1  -9   0 221.936 166.337   9
  -1   9   0 421.092 174.450   1
  -1  -9   0 241.756 175.562   9
   1   9   0-67.8057 287.674   2
   1   9   0 203.689 169.267   1
   1   9   1 44259.2 1569.63   1
  -1   9  -1 45355.2 1381.11   1
   1  -9  -1 43252.6 1534.90   9
  -1  -9   1 39615.2 1628.86   9
   1   9   1 41270.5 2046.72   2
   1   9   2 22050.0 1076.91   1
  -1   9  -2 22586.6 1044.22   1
  -1  -9   2 20256.4 1196.35   9
   1   9   2 19522.4 1429.86   2
   1  -9  -2 22674.0 1067.91   9
  -1   9  -3 10478.0 749.337   1
   1   9   3 9232.74 1013.58   2
  -1  -9   3 9840.25 855.166   9
   1  -9  -3 9993.56 683.757   9
   1   9   3 10041.9 723.391   1
  -1  -9   4 18811.8 1205.48   9
   1  -9  -4 22132.2 956.339   9
   1   9   4 19577.2 995.513   1
   1   9   4 17876.9 1411.11   2
  -1   9  -4 20868.7 1112.19   1
   1   9   5 27822.0 1789.44   2
  -1   9  -5 29778.7 1384.60   1
  -1  -9   5 29115.3 1524.84   9
   1   9   5 29054.2 1195.96   1
   1   9   6 2122.13 555.352   2
  -1   9  -6 2620.64 443.434   1
  -1  -9   6 2334.03 464.681   9
  -1  -9   7 61959.9 2312.86   9
  -1   9  -7 64682.5 2214.11   1
  -1  -9   8 760.716 355.810   9
  -1   9  -8 829.519 304.819   1
   1   9   8 845.433 422.580   2
  -1  -9   9 40245.3 1923.57   9
   1   9   9 35651.6 2177.22   2
  -1   9  -9 39261.4 1844.11   1
   1   9  10 55528.2 2784.41   2
  -1   9 -10 60439.3 2367.39   1
  -1  -9  10 61726.3 2423.73   9
  -1   9 -11 6992.47 837.808   1
  -1   9 -11 8275.37 491.603   3
   1   9  11 7056.40 1030.29   2
  -1  -9  11 8392.33 907.420   9
  -1  -9  12 7760.82 890.861   9
   1   9  12 6996.86 1036.47   2
  -1   9 -12 6676.54 854.216   1
  -1   9 -12 7900.66 492.525   3
  -1   9 -13 3936.57 677.756   1
   1   9  13 3329.41 752.723   2
  -1  -9  13 3624.33 637.759   9
  -1   9 -13 4194.58 378.004   3
  -1   9 -14 4005.43 405.510   3
  -1   9 -14 3304.04 655.196   1
  -1  -9  14 3402.48 654.140   9
   1   9  14 3616.42 293.613   3
   1   9  14 2706.63 750.952   2
  -1  -9  15 5723.47 822.857   9
   1   9  15 4880.99 950.315   2
  -1   9 -15 4413.27 756.697   1
  -1   9 -15 6038.80 474.225   3
   1   9  15 5412.59 365.120   3
  -1   9 -16 1578.14 264.277   4
   1   9  16 1791.81 232.294   3
  -1   9 -16 1806.79 305.317   3
   1   9  16 1826.58 605.504   2
  -1  -9  16 2330.47 531.696   9
  -1   9 -16 1436.76 427.534   1
  -1   9 -17 5695.72 488.721   3
  -1   9 -17 5332.38 366.462   6
  -1   9 -17 4939.33 839.295   1
  -1  -9  17 4812.23 785.042   9
   1   9  17 4189.96 926.518   2
   1   9  17 4775.72 349.834   3
  -1   9 -17 6142.37 451.892   4
  -1   9 -18-360.713 287.786   1
   1   9  18 211.392 150.783   3
  -1   9 -18 69.3763 177.872   4
  -1   9 -18 244.378 143.453   6
  -1  -9  18 164.367 305.964   9
   1   9  18 378.664 423.901   2
  -1   9 -18 131.661 238.702   3
   1   9  19 20684.4 722.473   3
   1   9  19 16994.1 1837.96   2
  -1   9 -19 19312.3 700.354   6
  -1  -9  19 18660.5 1570.03   9
  -1   9 -19 21989.6 916.388   3
  -1   9 -19 21864.0 852.785   4
  -1   9 -19 16667.0 1589.29   1
  -1   9 -20 2193.17 608.732   1
   1   9  20 3210.93 311.499  11
  -1   9 -20 2603.89 410.974   3
  -1   9 -20 2564.42 334.322   4
  -1   9 -20 2515.20 275.682   6
   1   9  20 2812.32 785.430   2
  -1  -9  20 2881.51 666.049   9
   1   9  20 3002.74 317.865   3
   1   9  21 3439.76 905.476   2
  -1   9 -21 5324.86 504.875   3
  -1   9 -21 2639.12 685.674   1
  -1   9 -21 4468.56 355.294   6
   1   9  21 4377.43 359.871  11
  -1  -9  21 4406.10 801.207   9
  -1   9 -21 5125.59 438.252   4
  -1   9 -22 1049.99 322.399   3
   1   9  22 1068.49 452.145   2
  -1  -9  22 761.271 388.508   9
  -1   9 -22 596.909 166.749   6
   1   9  22 947.937 201.001  11
  -1   9 -22 370.017 286.831   1
  -1   9 -22 577.125 221.754   4
   1   9  23 17532.5 1994.34   2
  -1   9 -23 18442.3 700.739   6
  -1   9 -23 20346.9 861.112   4
   1   9  23 19974.5 758.719  11
  -1   9 -23 19639.6 929.764   3
  -1  -9  23 17551.8 1642.87   9
  -1   9 -23 15702.4 1701.10   1
  -1   9 -24 1259.56 367.599   3
  -1   9 -24 1440.25 290.214   4
  -1   9 -24 1387.34 221.033   6
  -1   9 -24 755.699 443.327   1
   1   9  24 1332.21 248.164  11
   1   9  24 1266.80 562.052   2
  -1  -9  24 1191.49 474.645   9
   1   9  25 2583.92 831.146   2
  -1   9 -25 2178.23 699.065   1
  -1   9 -25 3065.88 435.236   3
  -1   9 -25 3131.25 381.389   4
  -1  -9  25 2643.84 680.920   9
  -1   9 -25 2742.43 288.078   6
  -1   9 -26 468.751 287.521   3
  -1   9 -26 230.528 316.552   1
  -1  -9  26 583.016 441.805   9
  -1   9 -26 253.983 146.436   6
   1   9  26-482.187 384.742   2
  -1   9 -26 625.475 223.425   4
   1  -9 -26-156.335 571.670   4
  -1   9 -27 659.824 179.356   6
  -1   9 -27 285.230 270.108   3
  -1   9 -27-277.406 374.540   1
  -1   9 -27 865.826 246.389   4
  -1  -9  27 262.476 364.133   9
   1   9  27 245.323 351.739   2
   1  -9 -27 195.804 528.404   4
  -1   9 -28 3546.99 450.188   3
  -1  -9  28 2391.67 697.350   9
   1   9  28 5123.93 1163.07   2
  -1   9 -28 3671.80 403.967   4
   1  -9 -28 3128.84 713.488   4
  -1   9 -28 2853.15 800.500   1
  -1   9 -28 2887.96 295.930   6
   1  -9 -29 219.024 519.924   4
  -1   9 -29 826.739 275.662   3
  -1   9 -29 635.541 182.051   6
  -1   9 -29 1220.66 266.769   4
   1   9  29 977.799 231.088   3
   1   9  30 1748.49 271.213   3
  -1   9 -30 1328.79 303.679   3
  -1   9 -30 1941.73 311.656   4
   1  -9 -30 1028.60 581.294   4
   1   9  31 501.424 201.511   3
   1  -9 -31 302.342 485.362   4
  -1   9 -31 217.490 177.351   4
   1  -9 -32 623.208 553.188   4
   1   9  32 329.145 182.898   3
  -1   9 -32 163.199 166.755   4
   1  -9 -33 1735.88 623.853   4
  -1   9 -33 1928.18 293.450   4
   1   9  33 2991.61 324.061   3
   1  -9 -34 946.756 564.782   4
   1   9  34 448.157 172.735   3
  -1   9 -34 571.450 193.968   4
  -1   9 -35 1127.44 232.114   4
   1   9  35 1418.76 239.027   3
  -1   9 -36 195.399 157.196   4
   1   9  36 137.616 150.831   3
   1  -9 -36 212.074 444.480   4
  -1   9 -37 1685.64 251.724   4
   1   9  37 2289.97 265.002   3
   1  -9 -37 1974.73 572.584   4
  -1   9 -38 1330.07 223.296   4
   1   9  38 1448.97 206.421   3
   1  -9 -39 1075.85 441.848   4
  -1   9 -39 596.531 171.231   4
  -1   9 -40 482.298 141.125   4
   1  -9 -40 249.242 324.288   4
  -1   9 -41 148.127 106.031   4
   1  -9 -41 45.4579 272.213   4
   1  -9 -42-5.00438 245.285   4
  -1   9 -42 57.0520 95.5935   4
  -1   9 -43 607.810 122.494   4
   1  10 -43 895.786 131.445   4
   1  10 -42 453.507 119.658   4
   1  10 -41 73.3645 103.337   4
  -1  10  40 939.978 178.652   3
   1  10 -40 742.821 155.380   4
  -1  10  39 2033.29 237.007   3
   1  10 -39 1510.20 216.443   4
   1  10 -38 469.741 161.082   4
  -1  10  38 607.446 167.043   3
  -1 -10 -37 97.0739 377.860   4
  -1  10  37 591.448 177.750   3
   1  10 -37 598.815 176.710   4
  -1  10  36 500.928 177.399   3
   1  10 -36 424.978 166.186   4
  -1 -10 -36 778.245 452.461   4
  -1 -10 -35 258.786 445.401   4
  -1  10  35 580.458 196.904   3
   1  10 -35 237.261 142.481   4
  -1  10  34 4043.95 378.768   3
  -1 -10 -34 4620.85 836.701   4
   1  10 -34 3755.95 371.115   4
   1  10 -34 3086.59 286.498   6
   1  10 -33 209.723 130.321   6
  -1  10  33 38.6795 149.389   3
   1  10 -33 64.3233 143.847   4
   1  10 -32 29.1283 145.105   4
  -1  10  32 4.73417 157.230   3
  -1 -10 -32 545.278 556.152   4
   1  10 -32 63.0152 117.798   6
  -1 -10 -31 1249.46 611.947   4
   1  10 -31 1067.33 236.937   4
  -1  10  31 1360.78 264.352   3
   1  10 -31 905.310 199.146   6
   1  10 -30-219.464 247.049   3
  -1  10  30 454.007 204.879   3
   1  10 -30 402.202 176.642   6
  -1 -10 -30 387.973 567.229   4
   1  10 -30 244.565 175.319   4
   1  10 -29 3788.66 355.968   6
  -1 -10 -29 3522.27 791.154   4
   1  10 -29 4306.92 432.396   4
   1  10 -29 4118.04 457.193   3
  -1  10  29 5275.67 449.848   3
  -1  10  28 3782.90 387.639   3
   1  10 -28 2776.31 402.979   3
   1  10 -28 3256.42 381.410   4
   1  10 -28 3010.93 325.595   6
  -1 -10 -28 2426.55 706.188   4
  -1  10  27 1439.39 277.930   3
   1  10 -27 1190.15 277.424   4
   1 -10  27 41.4792 283.848   9
   1  10 -27 972.319 307.632   3
   1  10 -27 1313.82 245.152   6
  -1 -10 -27 970.515 596.118   4
   1  10 -26 1317.71 506.212   1
   1  10 -26 997.172 285.375   3
   1 -10  26 1229.46 516.997   9
   1  10 -26 1215.82 232.026   6
   1  10 -26 1082.51 255.294   4
  -1  10  26 1422.12 262.878   3
  -1 -10 -26 250.115 604.272   4
  -1 -10 -25 643.745 566.929   4
   1  10 -25 1827.72 273.039   6
   1 -10  25 1679.51 620.006   9
   1  10 -25 2083.54 388.862   3
  -1  10  25 2035.42 294.370   3
   1  10 -25 1643.88 291.056   4
   1  10 -25 1289.46 590.950   1
   1  10 -24 3684.06 902.165   1
   1  10 -24 4587.09 396.073   6
   1 -10  24 4117.05 853.117   9
   1  10 -24 4626.62 509.075   3
  -1  10  24 4979.98 422.669   3
   1  10 -24 5073.45 464.282   4
  -1  10  23-409.136 460.938   2
   1  10 -23 1097.60 320.704   3
  -1  10  23 1261.47 252.898   3
   1  10 -23-125.125 308.319   1
   1  10 -23 596.063 204.514   4
   1  10 -23 645.091 203.410   6
   1 -10  23 773.856 420.071   9
   1  10 -22 6358.10 1096.06   1
  -1  10  22 6557.75 470.332   3
   1 -10  22 6810.61 1028.75   9
   1  10 -22 6437.53 506.803   4
  -1  10  22 5683.72 1147.54   2
   1  10 -22 6484.37 461.408   6
   1  10 -22 6316.18 559.375   3
   1 -10  21 5178.64 887.204   9
   1  10 -21 4499.71 473.298   3
   1  10 -21 4644.34 391.092   6
   1  10 -21 4722.45 436.970   4
  -1  10  21 4418.74 397.951   3
  -1  10  21 3631.23 985.600   2
   1  10 -21 4317.90 913.708   1
   1 -10  20 22733.1 1814.16   9
  -1  10  20 19652.9 2078.05   2
   1  10 -20 21349.5 1901.18   1
   1  10 -20 25065.9 860.952   6
   1  10 -20 24746.8 996.410   3
  -1  10  20 26458.6 881.232   3
   1  10 -20 27457.5 986.323   4
   1  10 -19 1467.07 263.171   4
   1  10 -19 1546.04 334.950   3
   1  10 -19 746.777 390.659   1
  -1  10  19 1169.63 235.071   3
   1 -10  19 657.007 394.913   9
   1  10 -19 1491.66 241.191   6
   1  10 -18 12172.7 693.629   3
  -1  10  18 12796.3 601.788   3
   1  10 -18 12856.3 668.752   4
   1  10 -18 12617.9 604.449   6
  -1  10  18 10122.9 1472.36   2
   1 -10  18 11414.0 1248.14   9
   1  10 -18 10111.1 1273.35   1
   1  10 -17 5422.06 441.623   4
   1  10 -17 5126.50 392.890   6
   1  10 -17 5299.25 479.773   3
   1  10 -17 4142.20 801.696   1
  -1  10  17 3615.60 870.979   2
  -1  10  17 4873.68 376.791   3
   1 -10  17 5302.35 853.593   9
  -1  10  16 3583.41 333.016   3
   1  10 -16 3957.07 415.126   3
  -1  10  16 3522.09 871.788   2
   1  10 -16 3988.17 355.534   6
   1  10 -16 2980.17 651.223   1
   1 -10  16 4442.36 775.498   9
   1  10 -16 3986.10 375.756   4
   1  10 -15 3417.93 342.570   4
   1  10 -15 3447.29 329.118   6
   1  10 -15 2877.09 370.836   3
  -1  10  15 2404.13 277.125   3
   1 -10  15 2041.95 540.927   9
   1  10 -15 2253.14 545.833   1
  -1  10  15 2089.87 675.336   2
   1  10 -14 3394.34 319.947   6
   1 -10  14 2694.27 584.635   9
   1  10 -14 3272.31 326.469   4
   1  10 -14 2925.34 620.774   1
  -1  10  14 3140.13 301.496   3
  -1  10  14 2099.21 630.117   2
   1  10 -14 3213.34 377.982   3
   1  10 -13 14023.6 1313.03   1
   1  10 -13 19462.1 714.906   6
   1  10 -13 19764.6 747.811   4
  -1  10  13 17310.3 653.847   3
  -1  10  13 14057.0 1579.86   2
   1 -10  13 15880.6 1363.15   9
   1  10 -13 17263.3 736.594   3
   1  10 -12 2650.82 574.477   1
  -1  10  12 3134.59 296.812   3
   1 -10  12 2967.08 631.382   9
   1  10 -12 3358.88 364.895   3
  -1  10  12 2284.12 660.042   2
   1  10 -11 8378.54 967.294   1
  -1  10  11 7413.31 1110.18   2
  -1  10  11 10247.6 490.660   3
   1  10 -11 9558.60 537.411   3
   1 -10  11 9038.27 986.056   9
  -1  10  10 11989.6 525.007   3
   1  10 -10 11124.8 1118.15   1
   1  10 -10 11286.4 580.505   3
   1 -10  10 9528.52 993.336   9
  -1  10  10 8808.72 1188.34   2
   1  10  -9 820.769 359.604   1
   1  10  -9 1206.82 247.074   3
  -1  10   9 967.796 478.770   2
  -1  10   9 1154.79 193.674   3
   1 -10   9 1281.19 407.514   9
   1  10  -8 13722.1 609.874   3
  -1  10   8 12339.9 523.281   3
   1 -10   8 11055.2 1052.36   9
   1  10  -8 13067.6 1149.00   1
   1 -10   7 22418.1 1452.34   9
   1  10  -7 20245.4 1378.13   1
   1  10  -7 23336.3 765.695   3
  -1  10   7 23518.8 712.060   3
   1 -10   6 21150.9 1384.32   9
   1  10  -6 21133.9 1375.52   1
   1  10  -5 22648.6 1374.14   1
   1 -10   5 18836.6 1279.61   9
   1  10  -4 16980.5 1162.41   1
   1 -10   4 16291.9 1176.18   9
   1  10  -3 3903.17 545.704   1
   1 -10   3 2483.33 479.985   9
   1  10  -2 3219.06 487.182   1
   1 -10   2 3184.85 506.718   9
  -1 -10  -2 3224.25 458.254   9
   1  10  -1 18631.4 1115.97   1
  -1 -10  -1 17030.1 1093.65   9
   1 -10   1 15164.1 1049.46   9
   1  10   0 425.202 206.382   1
   1 -10   0 674.296 254.664   9
   1 -10  -1 18176.1 1082.49   9
  -1 -10   1 16748.7 1142.24   9
   1  10   1 17385.2 1030.28   1
  -1 -10   2 3435.43 530.908   9
   1  10   2 2683.12 580.980   2
   1  10   2 3098.18 437.236   1
   1 -10  -2 3639.26 473.517   9
   1  10   3 3345.63 460.246   1
  -1 -10   3 3927.30 608.646   9
  -1  10  -3 2951.76 434.001   1
   1  10   3 3752.97 697.312   2
  -1  10  -4 18075.4 1069.12   1
   1  10   4 14149.8 1352.29   2
  -1 -10   4 15812.5 1188.29   9
   1  10   4 16680.9 956.603   1
   1  10   5 19597.0 1603.73   2
  -1  10  -5 21298.7 1216.14   1
  -1 -10   5 20565.3 1389.86   9
   1  10   5 21090.5 1057.96   1
   1  10   6 20196.7 1652.14   2
  -1  10  -6 23131.9 754.569   3
  -1  10  -6 21534.5 1263.28   1
  -1 -10   6 21839.0 1461.22   9
  -1  10  -7 23221.2 769.968   3
  -1  10  -7 22493.3 1343.11   1
  -1 -10   7 21361.6 1454.88   9
  -1  10  -8 12440.2 584.295   3
  -1 -10   8 12523.6 1134.71   9
   1  10   8 10784.1 1257.61   2
  -1  10  -8 11582.5 1003.04   1
   1  10   9 613.361 391.971   2
  -1 -10   9 1509.38 461.405   9
   1  10   9 1006.10 172.130   3
  -1  10  -9 1149.44 327.859   1
  -1  10  -9 1581.67 270.118   3
  -1  10 -10 11211.5 1045.83   1
   1  10  10 11931.9 515.031   3
  -1  10 -10 12276.2 606.376   3
   1  10  10 10371.3 1277.94   2
  -1 -10  10 10879.6 1095.49   9
   1  10  11 10331.5 479.410   3
  -1  10 -11 9343.57 998.867   1
   1  10  11 7459.92 1120.82   2
  -1  10 -11 9645.76 552.190   3
  -1 -10  11 9404.97 1037.43   9
  -1 -10  12 3095.48 627.170   9
   1  10  12 2542.19 726.050   2
  -1  10 -12 3184.45 607.816   1
  -1  10 -12 2705.24 331.113   3
   1  10  12 3485.38 299.281   3
   1  10  13 14208.9 1589.52   2
  -1  10 -13 15373.6 1336.98   1
   1  10  13 17463.6 631.362   3
  -1  10 -13 18050.0 758.286   3
  -1  10 -13 18015.8 660.516   6
  -1 -10  13 16618.0 1417.72   9
  -1  10 -13 20324.1 755.423   4
  -1 -10  14 3268.29 648.025   9
  -1  10 -14 3574.61 351.181   4
   1  10  14 3062.05 288.962   3
  -1  10 -14 2977.73 649.951   1
  -1  10 -14 3124.29 366.703   3
   1  10  14 2923.74 728.327   2
  -1  10 -14 3284.72 299.147   6
   1  10  15 2995.26 286.106   3
  -1  10 -15 2733.50 362.276   3
   1  10  15 3233.01 836.539   2
  -1  10 -15 2804.71 287.191   6
  -1  10 -15 2355.15 563.373   1
  -1 -10  15 2538.76 608.666   9
  -1  10 -15 2770.13 336.350   4
  -1  10 -16 2574.26 604.185   1
   1  10  16 3335.79 307.395   3
   1  10  16 3405.33 850.284   2
  -1  10 -16 3699.14 322.206   6
  -1  10 -16 4023.17 432.589   3
  -1 -10  16 2811.74 636.636   9
   1  10  16 3749.69 325.900  11
  -1  10 -16 4133.97 385.831   4
  -1 -10  17 3723.87 743.702   9
  -1  10 -17 3431.44 711.997   1
   1  10  17 5054.34 368.533   3
  -1  10 -17 4947.84 462.350   3
   1  10  17 5254.02 1050.53   2
  -1  10 -17 5367.04 439.487   4
   1  10  17 4934.90 368.841  11
  -1  10 -17 4771.62 367.087   6
  -1  10 -18 12413.5 702.222   3
  -1  10 -18 12001.1 571.493   6
  -1  10 -18 11047.0 1297.69   1
  -1  10 -18 13079.0 664.336   4
   1  10  18 12598.5 585.348  11
  -1 -10  18 12730.8 1347.59   9
   1  10  18 10717.2 1525.07   2
   1  10  18 12292.4 568.958   3
   1  10  19 1419.13 237.208  11
  -1  10 -19 1360.38 320.347   3
  -1  10 -19 962.133 199.915   6
  -1  10 -19 390.501 308.537   1
  -1 -10  19 657.693 299.937   9
   1  10  19 1446.54 232.851   3
  -1  10 -19 1331.79 260.445   4
   1  10  19 1454.98 577.396   2
  -1 -10  20 22809.8 1854.16   9
   1  10  20 21060.4 2190.73   2
  -1  10 -20 26237.4 1011.76   3
  -1  10 -20 27596.4 982.234   4
   1  10  20 26188.9 846.520   3
  -1  10 -20 20308.5 1837.40   1
   1  10  20 27495.5 878.173  11
  -1  10 -20 24050.9 812.201   6
  -1  10 -21 5173.62 515.501   3
  -1  10 -21 3273.21 735.084   1
  -1  10 -21 4635.26 378.520   6
   1  10  21 3212.50 892.915   2
   1  10  21 4205.80 360.953  11
   1  10  21 4613.15 379.787   3
  -1  10 -21 5048.83 449.472   4
  -1 -10  21 3495.04 759.396   9
  -1  10 -22 5675.27 408.530   6
   1  10  22 7296.91 472.139  11
   1  10  22 5928.63 1216.85   2
  -1  10 -22 5759.33 1067.50   1
  -1 -10  22 4690.54 892.889   9
   1  10  22 6590.77 455.254   3
  -1  10 -22 6927.65 527.867   4
  -1  10 -22 6741.82 581.851   3
  -1  10 -23 1715.28 373.226   3
   1  10  23 1039.99 228.416   3
  -1  10 -23 1036.87 260.637   4
   1  10  23-69.7715 332.848   2
  -1  10 -23 933.293 207.497   6
  -1  10 -23 1559.65 561.939   1
  -1 -10  23 463.520 331.470   9
   1  10  24 5204.62 409.569   3
   1  10  24 3905.06 1081.22   2
  -1  10 -24 5081.59 466.331   4
  -1  10 -24 4032.10 358.873   6
  -1  10 -24 3450.16 823.743   1
  -1  10 -24 4921.97 516.925   3
  -1 -10  24 3571.61 817.849   9
   1  10  25 1677.76 262.675   3
   1  10  25 1495.16 676.635   2
  -1  10 -25 1912.97 649.863   1
  -1 -10  25 2282.48 677.550   9
  -1  10 -25 2078.22 392.795   3
  -1  10 -25 2080.09 318.024   4
  -1  10 -25 1712.72 256.079   6
  -1  10 -26 1065.47 208.245   6
   1  10  26 1255.70 247.196   3
   1  10  26-29.6018 314.531   2
  -1 -10  26 658.641 406.752   9
  -1  10 -26 1017.22 484.684   1
  -1  10 -26 933.637 324.630   3
  -1  10 -26 1232.01 262.203   4
   1 -10 -26 908.609 556.326   4
  -1 -10  27 1314.68 585.749   9
  -1  10 -27 1224.47 324.773   3
  -1  10 -27 1469.07 286.556   4
  -1  10 -27 1258.55 212.955   6
   1  10  27 1627.63 265.821   3
  -1  10 -28 3376.34 433.904   3
  -1  10 -28 2992.24 305.692   6
  -1  10 -28 3812.14 400.396   4
   1  10  28 3604.23 358.386   3
   1 -10 -28 2508.43 764.332   4
   1  10  29 5735.30 435.435   3
  -1  10 -29 4486.28 432.668   4
  -1  10 -29 4810.87 494.320   3
   1  10  30 244.244 149.454   3
  -1  10 -30 73.5314 257.795   3
  -1  10 -30 214.468 175.354   4
   1 -10 -30 153.929 504.204   4
  -1  10 -31 1113.81 237.889   4
  -1  10 -31 484.153 247.399   3
   1 -10 -31 1104.75 588.365   4
   1  10  31 1389.15 241.850   3
   1 -10 -32-74.1356 511.375   4
  -1  10 -32 10.6306 146.091   4
   1  10  32 74.3871 140.641   3
   1  10  33 326.007 167.958   3
  -1  10 -33 179.193 162.447   4
   1 -10 -34 4434.72 783.744   4
   1  10  34 4233.52 363.115   3
  -1  10 -34 3517.74 355.180   4
   1  10  35 429.284 166.400   3
   1 -10 -35 927.254 619.071   4
  -1  10 -35 367.752 175.018   4
   1  10  36 435.423 158.236   3
   1 -10 -36 985.786 521.628   4
  -1  10 -36 479.520 162.434   4
  -1  10 -37 403.767 161.106   4
   1 -10 -37 551.852 468.123   4
   1  10  37 367.047 159.620   3
   1 -10 -38 827.313 442.637   4
  -1  10 -38 480.211 153.555   4
  -1  10 -39 1519.92 211.155   4
   1 -10 -39 2378.81 506.728   4
  -1  10 -40 686.681 143.535   4
   1 -10 -40 885.949 376.010   4
  -1  10 -41 116.649 100.747   4
   1 -10 -41 346.299 286.051   4
  -1  10 -42 556.666 122.150   4
   1  11 -41 328.863 112.104   4
   1  11 -40 560.016 137.641   4
   1  11 -39 736.373 157.939   4
  -1  11  39 1065.94 171.148   3
  -1  11  38 1140.06 188.529   3
   1  11 -38 818.091 174.888   4
   1  11 -37 782.483 174.231   4
  -1  11  37 1063.67 191.442   3
   1  11 -36 1438.13 221.390   4
  -1  11  36 1489.69 223.949   3
   1  11 -35 924.500 200.199   4
  -1  11  35 1236.92 211.504   3
  -1  11  34-45.7120 138.216   3
   1  11 -34 222.645 148.924   4
   1  11 -33 718.708 194.199   4
  -1  11  33 1028.09 222.856   3
  -1  11  32 235.307 175.661   3
   1  11 -32 204.376 146.305   4
  -1 -11 -32 436.884 546.642   4
  -1 -11 -31 4718.56 871.059   4
  -1  11  31 6051.49 462.207   3
   1  11 -31 4506.31 364.878   6
   1  11 -31 5090.14 447.506   4
   1  11 -30 451.117 186.222   4
   1  11 -30 344.473 159.335   6
   1  11 -30 36.4833 244.574   3
  -1  11  30 382.941 183.827   3
  -1 -11 -30 871.269 656.621   4
   1  11 -29 896.141 233.787   4
   1  11 -29 1038.33 209.179   6
  -1  11  29 1334.23 249.521   3
   1  11 -29 1267.99 301.504   3
  -1 -11 -29 1114.47 632.869   4
  -1  11  28 165.281 156.305   3
   1  11 -28 124.180 154.996   4
   1  11 -28-64.6754 232.418   3
   1  11 -28 219.342 162.456   6
  -1 -11 -28-145.303 566.251   4
   1  11 -27 988.633 240.313   4
   1  11 -27 1150.90 228.853   6
  -1  11  27 1150.77 242.911   3
   1  11 -27 970.597 285.282   3
   1  11 -26 6339.35 455.382   6
  -1  11  26 6831.80 496.362   3
   1  11 -26 6446.11 512.493   4
   1  11 -26 6360.75 548.690   3
   1  11 -25-49.7358 235.139   1
   1  11 -25 1214.02 328.767   3
   1  11 -25 1468.76 281.969   4
  -1 -11 -25 735.081 525.175   4
   1  11 -25 1453.76 250.937   6
  -1  11  25 1155.42 240.937   3
   1 -11  25 950.740 520.948   9
   1  11 -24 943.798 249.434   4
   1  11 -24 1008.31 223.878   6
   1 -11  24 485.688 378.532   9
  -1  11  24 1185.31 245.355   3
   1  11 -24 477.611 331.454   1
   1  11 -24 1380.75 354.535   3
   1  11 -23 37.4976 170.586   4
   1 -11  23-556.888 418.378   9
   1  11 -23 122.224 148.606   6
   1  11 -23 496.934 393.139   1
   1  11 -23 240.932 275.342   3
  -1  11  23-24.1875 146.441   3
   1  11 -22 1849.29 656.831   1
   1 -11  22 2116.48 635.701   9
  -1  11  22 3019.31 344.496   3
   1  11 -22 3071.96 371.432   4
   1  11 -22 3120.42 427.226   3
   1  11 -22 2857.81 322.315   6
   1  11 -21 1016.03 308.205   3
  -1  11  21 752.987 207.702   3
   1  11 -21 783.549 205.514   6
   1  11 -21 220.927 308.633   1
   1  11 -21 605.724 205.151   4
   1  11 -20 2804.34 357.768   4
  -1  11  20 2824.09 335.392   3
   1  11 -20 2655.21 404.147   3
   1 -11  20 2576.03 685.311   9
   1  11 -20 2395.44 721.548   1
   1  11 -20 2864.51 326.214   6
   1  11 -19 10572.7 666.934   3
   1 -11  19 8656.71 1183.85   9
   1  11 -19 10902.7 635.002   4
   1  11 -19 9272.00 1256.47   1
  -1  11  19 10508.3 583.208   3
   1  11 -19 10515.0 578.413   6
   1  11 -18 3371.21 764.481   1
   1  11 -18 4986.23 439.345   4
   1  11 -18 4537.57 392.769   6
   1 -11  18 4500.49 815.720   9
  -1  11  18 4939.43 404.454   3
   1  11 -18 4759.18 478.933   3
  -1  11  17 11908.4 593.119   3
   1 -11  17 10040.5 1235.77   9
   1  11 -17 12675.1 700.883   3
   1  11 -17 13016.1 668.030   4
   1  11 -17 10983.3 1325.78   1
   1  11 -17 12588.2 622.416   6
   1 -11  16 29.5448 281.379   9
   1  11 -16 980.401 271.523   3
  -1  11  16 697.815 190.701   3
   1  11 -16 662.185 191.817   6
   1  11 -16 663.652 185.030   4
   1  11 -16 377.580 295.918   1
   1 -11  15 2149.68 597.065   9
   1  11 -15 1676.18 500.889   1
   1  11 -15 3111.78 343.768   4
   1  11 -15 2735.07 360.452   3
   1  11 -15 2968.27 320.825   6
  -1  11  15 2392.96 287.456   3
   1  11 -14 2432.04 592.711   1
  -1  11  14 2154.34 266.498   3
   1  11 -14 2578.29 291.976   6
   1  11 -14 2512.18 352.754   3
   1  11 -14 2494.89 307.396   4
   1 -11  14 2339.59 574.961   9
   1 -11  13 2150.01 560.935   9
   1  11 -13 2792.20 302.627   6
   1  11 -13 3075.54 328.228   4
   1  11 -13 2097.59 567.339   1
   1  11 -13 3041.39 362.343   3
  -1  11  13 2788.48 294.175   3
   1  11 -12 5522.04 414.321   4
   1  11 -12 5045.45 429.190   3
  -1  11  12 5267.74 375.112   3
   1 -11  12 4797.81 793.029   9
   1  11 -12 4098.23 716.580   1
   1  11 -12 5282.60 394.804   6
   1 -11  11 3599.77 670.262   9
   1  11 -11 4488.67 408.967   3
   1  11 -11 5200.16 384.420   6
   1  11 -11 5157.11 404.519   4
   1  11 -11 4322.57 759.147   1
   1  11 -11 5286.51 391.864  11
  -1  11  11 4456.09 347.514   3
  -1  11  10 1945.36 246.969   3
   1 -11  10 1502.49 439.090   9
   1  11 -10 2193.15 539.950   1
   1  11 -10 2138.14 273.234   4
   1  11 -10 2115.21 253.504  11
   1  11 -10 2302.15 264.443   6
   1  11 -10 1876.42 288.144   3
   1 -11   9 4414.68 744.303   9
   1  11  -9 5453.35 429.857   3
   1  11  -9 5388.59 378.758  11
   1  11  -9 6197.60 420.308   4
  -1  11   9 5662.26 383.466   3
   1  11  -9 6294.55 407.277   6
   1  11  -9 5049.34 758.678   1
   1  11  -8 1325.48 214.766   4
   1 -11   8 696.851 338.158   9
   1  11  -8 1273.01 213.509   6
   1  11  -8 1345.79 257.146   3
   1  11  -8 1007.54 376.111   1
  -1  11   8 881.743 187.551   3
   1  11  -8 1380.04 211.261  11
   1  11  -7 11748.7 577.014   3
   1  11  -7 9376.26 968.611   1
   1 -11   7 10185.0 1070.90   9
  -1  11   7 11241.4 523.788   3
   1  11  -6 1031.58 228.277   3
  -1  11   6 696.391 172.431   3
   1  11  -6 849.871 289.469   1
   1 -11   6 660.433 288.712   9
   1  11  -5 17679.3 678.149   3
  -1  11   5 18196.8 657.606   3
   1  11  -5 17117.2 1233.73   1
   1  11  -4 10615.5 532.935   3
  -1  11   4 9208.33 471.502   3
   1  11  -4 9179.43 891.009   1
   1  11  -3 19174.7 690.205   3
   1  11  -3 17570.8 1179.90   1
  -1  11   3 19710.8 682.501   3
   1 -11   2 12089.7 1051.13   9
  -1  11   2 14904.8 603.116   3
   1  11  -2 12122.9 963.589   1
   1  11  -2 13990.1 588.982   3
   1  11  -1 1018.05 308.809   1
  -1  11   1 900.342 198.611   3
   1 -11   1 902.609 315.697   9
   1  11  -1 635.894 179.327   3
   1 -11   0 861.811 309.386   9
  -1 -11   0 474.418 256.605   9
   1  11   0 681.715 256.397   1
  -1  11   0 1108.60 212.305   3
   1  11   0 818.883 180.816   3
  -1  11  -1 676.834 175.038   3
  -1 -11   1 69.1432 182.409   9
   1  11   1 384.415 159.432   3
   1  11   1 560.986 222.963   1
   1  11   2 13991.1 582.516   3
  -1  11  -2 14820.1 615.544   3
   1  11   3 19658.8 680.828   3
  -1  11  -3 19164.0 695.779   3
   1  11   4 11385.1 514.143   3
   1  11   4 8826.53 1120.71   2
  -1  11  -4 9255.22 500.162   3
  -1 -11   4 8916.22 983.789   9
   1  11   5 14028.1 1445.31   2
  -1  11  -5 18853.0 701.434   3
  -1 -11   5 14403.3 1267.81   9
   1  11   5 17658.6 634.731   3
  -1 -11   6 1061.72 377.372   9
   1  11   6 719.285 409.883   2
   1  11   6 1129.55 198.586   3
  -1  11  -6 730.623 230.248   3
  -1 -11   7 8519.82 1002.46   9
   1  11   7 11608.1 521.703   3
   1  11   7 8059.51 1135.97   2
  -1  11  -7 11838.4 579.616   3
  -1  11  -8 1010.43 314.141   1
   1  11   8 1057.97 463.779   2
  -1 -11   8 692.362 345.861   9
   1  11   8 1325.78 199.933   3
  -1  11  -8 1198.06 252.302   3
  -1  11  -8 1010.37 203.556   4
  -1  11  -9 5925.04 448.186   3
  -1 -11   9 4660.62 790.308   9
  -1  11  -9 5779.21 752.370   1
  -1  11  -9 6081.33 425.179   4
   1  11   9 4254.69 862.420   2
   1  11   9 5858.42 381.029   3
  -1  11 -10 2740.76 348.490   3
  -1  11 -10 2187.74 280.257   4
  -1  11 -10 1397.10 398.545   1
   1  11  10 2205.77 249.555   3
   1  11  10 1550.17 556.875   2
  -1 -11  10 1704.69 516.832   9
   1  11  11 4660.37 349.346   3
  -1  11 -11 4639.19 389.237   4
  -1  11 -11 4185.57 680.975   1
  -1  11 -11 4242.09 393.493   3
   1  11  11 3939.25 874.365   2
  -1 -11  11 3911.11 746.903   9
  -1  11 -12 4266.12 708.946   1
   1  11  12 3630.33 865.571   2
  -1  11 -12 5540.11 455.051   3
  -1 -11  12 4291.41 816.884   9
   1  11  12 5055.00 375.727  11
  -1  11 -12 5797.19 432.270   4
   1  11  12 5130.42 373.127   3
  -1  11 -13 2673.61 339.215   3
   1  11  13 2328.09 727.092   2
   1  11  13 2740.57 290.078  11
   1  11  13 2698.07 278.638   3
  -1  11 -13 2666.08 307.499   4
  -1 -11  13 2357.82 584.351   9
  -1  11 -13 2296.67 552.106   1
   1  11  14 1868.77 655.849   2
  -1  11 -14 2939.69 332.232   4
   1  11  14 1893.33 262.245  11
   1  11  14 2109.73 259.166   3
  -1 -11  14 1732.48 535.196   9
  -1  11 -14 1589.03 534.045   1
  -1  11 -14 2454.49 346.672   3
   1  11  15 2573.29 274.150  11
   1  11  15 1977.70 668.101   2
  -1 -11  15 2694.11 640.594   9
  -1  11 -15 2561.40 355.495   3
   1  11  15 2641.01 278.421   3
  -1  11 -15 2272.56 564.998   1
  -1  11 -15 3150.30 341.346   4
   1  11  16 502.069 167.196   3
  -1  11 -16 892.676 227.073   4
   1  11  16 316.628 343.144   2
  -1 -11  16 440.221 344.824   9
  -1  11 -16 124.298 289.788   1
  -1  11 -16 1006.54 276.808   3
   1  11  16 576.867 161.656  11
  -1  11 -17 8697.13 1154.53   1
  -1  11 -17 12610.4 663.006   4
  -1 -11  17 11241.7 1328.77   9
   1  11  17 9709.51 1497.00   2
  -1  11 -17 12476.3 709.338   3
  -1  11 -17 11398.9 575.228   6
   1  11  17 12750.0 596.072  11
   1  11  17 12499.5 587.134   3
  -1  11 -18 4578.67 376.807   6
  -1  11 -18 3742.02 780.783   1
   1  11  18 3494.52 965.315   2
  -1 -11  18 4211.70 839.811   9
   1  11  18 4204.58 364.715   3
  -1  11 -18 5027.22 487.586   3
  -1  11 -18 4910.26 434.138   4
   1  11  18 4123.40 362.310  11
   1  11  19 10883.3 569.503  11
  -1  11 -19 11003.9 679.517   3
  -1  11 -19 9942.50 544.158   6
  -1 -11  19 9861.22 1268.29   9
  -1  11 -19 11690.5 656.550   4
  -1  11 -19 9528.00 1262.62   1
   1  11  19 8136.67 1444.55   2
   1  11  19 10439.9 549.301   3
  -1  11 -20 2890.61 710.447   1
   1  11  20 2812.30 319.349   3
   1  11  20 3111.73 327.389  11
  -1 -11  20 2198.87 648.917   9
  -1  11 -20 2720.43 308.508   6
  -1  11 -20 3146.35 372.701   4
   1  11  20 3422.59 944.031   2
  -1  11 -20 3344.66 421.811   3
  -1  11 -21 393.980 163.409   6
   1  11  21 988.391 207.731  11
   1  11  21 1880.13 721.583   2
   1  11  21 950.245 202.495   3
  -1  11 -21 856.107 305.972   3
  -1  11 -21 549.164 199.401   4
  -1  11 -21-136.800 271.432   1
  -1 -11  21 1119.89 486.446   9
   1  11  22 2839.61 315.979   3
   1  11  22 1362.82 630.694   2
  -1  11 -22 3270.63 432.119   3
  -1 -11  22 2753.95 746.897   9
  -1  11 -22 2678.44 306.554   6
  -1  11 -22 881.785 416.307   1
  -1  11 -22 2722.57 352.374   4
  -1  11 -23 39.3311 169.344   4
  -1 -11  23-111.003 338.533   9
   1  11  23 44.7709 397.422   2
  -1  11 -23 378.444 280.014   3
  -1  11 -23-290.009 278.306   1
   1  11  23-55.1812 147.158   3
  -1 -11  24 450.457 364.010   9
   1  11  24 1391.13 235.487   3
  -1  11 -24 1071.13 248.536   4
  -1  11 -24 731.211 495.275   1
  -1  11 -24 1438.92 331.249   3
   1  11  24 744.809 591.427   2
  -1 -11  25 1033.51 566.844   9
   1  11  25 1364.03 239.514   3
  -1  11 -25 2064.76 662.203   1
  -1  11 -25 1027.93 248.380   4
  -1  11 -25 1315.02 350.793   3
   1  11  26 7128.27 488.705   3
  -1  11 -26 7033.56 584.558   3
  -1  11 -26 6755.34 521.901   4
  -1  11 -27 1094.29 301.595   3
   1 -11 -27 647.437 540.347   4
   1  11  27 917.530 205.869   3
  -1  11 -27 1072.09 254.135   4
  -1  11 -28 188.960 236.188   3
   1  11  28 87.8105 146.493   3
   1 -11 -28-215.611 576.467   4
  -1  11 -28 154.691 170.644   4
  -1  11 -29 932.876 229.652   4
   1  11  29 1315.28 225.615   3
  -1  11 -29 978.914 287.301   3
   1 -11 -29 663.034 533.235   4
   1 -11 -30 412.075 573.110   4
   1  11  30 100.828 136.693   3
  -1  11 -30 411.326 173.461   4
  -1  11 -30-51.6491 257.186   3
   1  11  31 5704.55 416.346   3
  -1  11 -31 5471.51 447.662   4
  -1  11 -31 5479.40 500.174   3
   1 -11 -31 4308.59 874.224   4
   1  11  32 5.01845 170.257   3
   1 -11 -32 675.389 607.442   4
  -1  11 -32 128.010 151.784   4
  -1  11 -33 493.114 188.920   4
   1 -11 -33 1071.36 582.370   4
   1  11  33 622.633 179.370   3
   1 -11 -34 125.719 559.671   4
   1  11  34 208.173 146.255   3
  -1  11 -34 35.7965 129.064   4
   1  11  35 1289.13 210.595   3
  -1  11 -35 978.039 202.980   4
  -1  11 -36 1243.56 209.853   4
   1  11  36 1524.48 214.506   3
   1 -11 -37 742.952 491.010   4
  -1  11 -37 853.011 182.406   4
   1 -11 -38 1372.63 471.272   4
  -1  11 -38 584.640 151.140   4
  -1  11 -39 739.434 150.854   4
   1 -11 -39 1254.52 434.000   4
  -1  11 -40 618.419 135.526   4
   1 -11 -40 935.041 384.161   4
  -1  11 -41 268.134 97.2325   4
   1  12 -40 668.559 125.121   4
   1  12 -39 430.273 126.190   4
  -1  12  38 171.560 102.939   3
   1  12 -38 312.955 123.891   4
   1  12 -37 229.541 121.512   4
  -1  12  37 195.745 118.836   3
  -1  12  36 517.684 163.493   3
   1  12 -36 318.990 140.913   4
   1  12 -35 550.575 156.975   4
  -1  12  35 554.152 165.206   3
  -1 -12 -35 1064.89 514.792   4
   1  12 -34 1875.58 255.812   4
  -1 -12 -34 2716.13 680.892   4
   1 -12  34 2000.61 244.832   5
  -1  12  34 2221.31 271.804   3
   1 -12  33 2031.64 274.355   5
   1  12 -33 1662.37 252.730   4
  -1  12  33 2182.24 279.384   3
   1  12 -32 3181.27 337.537   4
  -1  12  32 3454.65 342.132   3
  -1 -12 -32 3813.08 824.662   4
  -1  12  31 1863.54 275.957   3
   1  12 -31 1409.80 240.372   4
  -1 -12 -31 1941.03 730.088   4
  -1 -12 -30-63.9443 551.861   4
  -1  12  30 35.9418 149.025   3
   1  12 -30-227.242 257.132   3
   1  12 -30-18.5124 143.739   4
   1  12 -29 1732.94 306.545   3
  -1 -12 -29 1622.19 676.272   4
   1  12 -29 1905.01 289.178   4
  -1  12  29 2037.79 277.064   3
   1  12 -28 2089.18 349.779   3
   1  12 -28 2352.48 311.297   4
  -1  12  28 2701.38 331.566   3
   1  12 -27 3596.40 397.662   4
  -1  12  27 3860.96 380.861   3
   1  12 -27 3748.29 430.155   3
   1  12 -27 2798.91 312.192   6
   1  12 -26 1090.47 235.324   6
  -1  12  26 1231.40 259.513   3
   1  12 -26 1183.38 307.804   3
   1  12 -26 1443.32 267.307   4
  -1 -12 -26 339.124 553.444   4
   1  12 -25 44.4898 139.599   6
   1  12 -25 76.1089 229.326   3
   1  12 -25 94.7562 162.263   4
  -1  12  25-34.0775 160.209   3
  -1 -12 -25-331.904 655.831   4
   1  12 -24 1289.97 275.643   4
   1  12 -24 1217.24 242.095   6
   1  12 -24 1464.55 335.501   3
  -1  12  24 1035.61 228.349   3
   1  12 -23 1268.75 237.441   6
  -1  12  23 1522.26 256.386   3
   1 -12  23 884.637 480.401   9
   1  12 -23 1569.89 348.364   3
   1  12 -23 1245.32 258.940   4
   1  12 -22 1534.09 553.476   1
   1  12 -22 1373.04 275.360   4
   1  12 -22 1463.19 262.173   6
  -1  12  22 1526.32 257.016   3
   1 -12  22 927.384 505.050   9
   1  12 -22 1734.03 348.879   3
  -1  12  21 5689.05 446.655   3
   1  12 -21 6162.11 542.190   3
   1  12 -21 6205.41 497.751   4
   1  12 -21 5226.02 1040.37   1
   1  12 -21 6517.62 478.042   6
   1 -12  21 4803.80 961.031   9
   1 -12  20 3909.71 892.542   9
  -1  12  20 4856.79 417.449   3
   1  12 -20 5139.25 455.530   4
   1  12 -20 4577.85 404.178   6
   1  12 -20 5064.42 501.990   3
   1  12 -20 3626.18 807.685   1
   1  12 -19 2995.84 749.692   1
   1  12 -19 3498.07 363.184   6
   1  12 -19 3918.52 454.849   3
  -1  12  19 3163.61 340.533   3
   1 -12  19 2175.13 624.895   9
   1  12 -19 4009.50 411.544   4
   1 -12  18 758.833 467.467   9
   1  12 -18 1084.78 232.386   6
   1  12 -18 1678.57 348.316   3
   1  12 -18 1568.64 276.778   4
  -1  12  18 1432.38 239.543   3
   1  12 -18 399.056 336.632   1
   1 -12  17 715.437 434.612   9
   1  12 -17 757.162 217.627   6
   1  12 -17 1379.55 497.305   1
   1  12 -17 1345.34 334.599   3
  -1  12  17 1085.04 229.006   3
   1  12 -17 1144.84 238.877   4
   1 -12  16 1491.28 551.169   9
   1  12 -16 2264.95 626.620   1
  -1  12  16 2172.66 291.266   3
   1  12 -16 1943.82 344.548   3
   1  12 -16 1978.32 277.433   6
   1  12 -16 2018.62 306.414   4
   1  12 -15 211.196 168.402   4
  -1  12  15 196.855 165.275   3
   1 -12  15 311.225 337.455   9
   1  12 -15 166.811 226.920   3
   1  12 -15 142.230 257.934   1
   1  12 -15 111.808 150.032   6
   1 -12  14 4257.89 815.695   9
  -1  12  14 4371.14 373.701   3
   1  12 -14 4327.91 392.850   6
   1  12 -14 4694.84 443.078   3
   1  12 -14 4312.69 399.538   4
   1  12 -14 4140.58 757.600   1
   1  12 -13 2759.58 644.227   1
   1 -12  13 1705.69 534.701   9
  -1  12  13 2588.27 296.509   3
   1  12 -13 2715.33 368.476   3
   1  12 -13 3053.87 328.825   6
   1  12 -13 2915.03 338.954   4
  -1  12  12 2634.03 299.489   3
   1 -12  12 2583.89 657.614   9
   1  12 -12 3304.53 341.202   6
   1  12 -12 3207.26 383.009   3
   1  12 -12 3223.31 351.132   4
   1  12 -12 2739.60 623.184   1
   1  12 -11 12990.6 1290.24   1
   1  12 -11 13448.2 630.530  11
  -1  12  11 12489.0 598.326   3
   1  12 -11 13802.1 641.624   6
   1  12 -11 13043.3 642.215   4
   1  12 -11 11316.0 633.850   3
   1 -12  11 11586.8 1302.11   9
   1  12 -10 4421.14 409.635   3
   1  12 -10 4839.06 403.976   4
   1 -12  10 3011.28 658.340   9
   1  12 -10 3476.31 684.987   1
   1  12 -10 4242.86 356.548  11
  -1  12  10 3772.64 338.432   3
   1  12  -9 4450.42 356.563  11
   1  12  -9 3453.05 636.664   1
   1 -12   9 3206.66 702.844   9
  -1  12   9 4960.40 383.803   3
   1  12  -9 4184.09 404.797   3
   1  12  -9 5344.45 413.748   4
   1  12  -8 542.677 187.739  11
   1 -12   8 660.121 372.731   9
   1  12  -8 671.783 345.126   1
   1  12  -8 270.747 182.866   4
   1  12  -8 670.987 242.712   3
  -1  12   8 200.636 159.442   3
   1  12  -7 33786.9 928.490  11
   1  12  -7 32049.5 984.874   3
   1  12  -7 31936.1 1816.94   1
   1  12  -7 35635.3 997.165   4
  -1  12   7 32273.3 931.752   3
   1 -12   7 29530.2 1960.41   9
   1  12  -6 8645.03 948.285   1
   1  12  -6 11759.7 571.560   4
   1  12  -6 10965.9 536.565  11
   1  12  -6 11434.2 588.197   3
  -1  12   6 9540.41 507.976   3
   1 -12   6 7120.46 953.183   9
   1  12  -5 14719.3 1182.24   1
  -1  12   5 17700.1 683.608   3
   1  12  -5 16945.7 703.654   3
   1 -12   5 14102.8 1301.44   9
   1  12  -5 17987.1 694.846   4
   1  12  -5 17422.0 661.971  11
   1  12  -4 1657.36 266.624   3
   1  12  -4 1912.53 252.393   4
  -1  12   4 1827.60 247.425   3
   1 -12   4 2222.85 545.309   9
   1  12  -4 1473.45 231.059  11
   1  12  -3 8076.99 458.698  11
   1  12  -3 8186.19 486.470   3
   1  12  -3 8639.31 482.982   4
  -1  12   3 8838.00 496.841   3
  -1  12   2 5576.95 405.133   3
   1  12  -2 6567.40 414.210  11
   1  12  -2 6491.23 427.095   3
   1  12  -1 2082.69 249.897  11
   1  12  -1 1660.66 248.314   3
  -1  12   1 2029.64 257.141   3
   1  12   0 3523.47 330.085   3
  -1  12   0 2727.65 293.631   3
   1  12   0 3863.33 331.491  11
   1  12   1 1414.86 228.973   3
   1  12   1 2047.52 250.218  11
  -1  12  -1 1879.90 265.934   3
  -1  12  -2 5832.25 409.905   3
   1  12   2 5880.51 409.590   3
   1  12   2 6780.34 420.582  11
   1  12   3 8454.62 480.649   3
   1  12   3 8761.57 476.297  11
  -1  12  -3 8698.52 507.321   3
  -1  12  -3 8664.63 458.229  11
  -1  12  -4 2031.79 240.851  11
   1  12   4 1826.45 255.940   3
  -1  12  -4 1555.56 256.522   3
  -1  12  -4 2195.89 281.307   4
   1  12   4 1878.32 245.695  11
  -1  12  -5 17127.9 684.798   4
  -1  12  -5 17066.9 706.216   3
  -1  12  -5 16849.6 630.396  11
   1  12   5 17135.9 670.290   3
   1  12   5 17930.4 669.226  11
   1  12   6 10610.7 530.306   3
  -1  12  -6 9560.30 524.633   4
  -1  12  -6 8931.55 533.014   3
  -1  12  -6 9575.48 484.113  11
   1  12   6 11417.3 547.860  11
  -1 -12   6 8282.77 1071.12   9
  -1  12  -7 37810.5 1036.19   4
  -1 -12   7 27328.9 1938.43   9
   1  12   7 24602.1 2075.16   2
   1  12   7 34133.5 936.776  11
  -1  12  -7 32814.8 1001.49   3
  -1  12  -7 33299.0 892.875  11
   1  12   7 32579.1 917.592   3
  -1  12  -8 800.579 269.071   3
  -1  12  -8 189.869 163.553   4
   1  12   8 295.984 340.437   2
   1  12   8 205.117 149.817  11
   1  12   8 329.419 176.321   3
  -1 -12   8 23.7409 261.534   9
   1  12   9 4979.87 375.967   3
   1  12   9 4793.06 367.660  11
  -1 -12   9 3573.42 755.484   9
  -1  12  -9 5462.61 451.584   3
  -1  12  -9 5092.42 404.558   4
   1  12   9 2927.35 753.240   2
  -1  12 -10 4282.38 416.719   3
  -1 -12  10 3906.97 790.215   9
   1  12  10 2500.30 719.235   2
   1  12  10 4130.89 342.629  11
   1  12  10 4123.47 352.379   3
  -1  12 -10 4191.51 372.772   4
   1  12  11 12290.7 584.932  11
  -1 -12  11 11432.5 1313.78   9
   1  12  11 12102.3 569.336   3
  -1  12 -11 13966.8 666.498   4
  -1  12 -11 12356.4 663.638   3
   1  12  12 2977.88 309.012   3
  -1 -12  12 2933.60 703.096   9
   1  12  12 2638.22 296.364  11
   1  12  12 2643.24 745.789   2
  -1  12 -12 2609.39 352.164   3
  -1  12 -12 2600.45 322.759   4
  -1  12 -13 3011.73 341.166   4
   1  12  13 2880.51 302.671   3
   1  12  13 2324.42 766.261   2
  -1  12 -13 2048.06 342.344   3
  -1 -12  13 2644.33 717.917   9
   1  12  13 2380.03 277.968  11
  -1 -12  14 3642.78 824.875   9
   1  12  14 4752.55 374.288   3
  -1  12 -14 5042.54 461.762   3
  -1  12 -14 5024.16 426.079   4
   1  12  14 4244.63 368.467  11
   1  12  14 3042.96 862.980   2
  -1  12 -15 86.5090 158.380   4
  -1  12 -15 180.683 228.078   3
   1  12  15-650.750 485.390   2
  -1 -12  15-453.385 369.904   9
   1  12  15 236.026 155.080   3
   1  12  15 32.7437 146.262  11
   1  12  16 1583.37 691.936   2
  -1  12 -16 2385.37 377.246   3
   1  12  16 1968.73 270.523   3
   1  12  16 2288.24 284.195  11
  -1 -12  16 2123.21 636.203   9
  -1  12 -16 2400.73 328.486   4
   1  12  17 1108.49 223.361   3
  -1  12 -17 901.809 236.318   4
   1  12  17 740.223 189.556  11
  -1 -12  17 1386.25 492.329   9
  -1  12 -17 1336.86 325.559   3
   1  12  17 479.125 459.262   2
   1  12  18 1212.30 223.570  11
  -1 -12  18 1082.83 530.505   9
   1  12  18 1245.55 614.324   2
  -1  12 -18 2022.65 356.947   3
   1  12  18 1428.04 243.263   3
  -1  12 -18 1850.05 297.289   4
  -1  12 -19 3487.29 385.952   4
   1  12  19 3702.80 348.547  11
  -1 -12  19 3235.51 781.439   9
   1  12  19 2362.83 748.796   2
   1  12  19 3682.16 348.794   3
  -1  12 -19 3248.85 427.299   3
   1  12  20 4662.99 395.462   3
  -1  12 -20 5220.36 466.998   4
  -1 -12  20 3655.33 856.781   9
   1  12  20 5159.55 408.893  11
  -1  12 -20 5511.96 519.529   3
   1  12  20 3239.56 991.543   2
  -1  12 -21 6135.95 497.125   4
   1  12  21 4139.86 1067.23   2
   1  12  21 6542.34 458.237   3
  -1 -12  21 4635.06 959.099   9
  -1  12 -21 5768.67 542.887   3
   1  12  22 1559.56 249.258   3
  -1  12 -22 1680.10 332.960   3
  -1  12 -22 1580.46 293.404   4
  -1 -12  22 1759.81 642.584   9
   1  12  23 1345.32 242.881   3
  -1 -12  23 651.793 453.221   9
  -1  12 -23 1405.86 286.867   4
  -1  12 -23 1290.02 334.902   3
  -1  12 -24 1135.53 330.595   3
  -1  12 -24 878.477 242.417   4
   1  12  24 1107.76 231.991   3
  -1  12 -25 172.780 260.506   3
   1  12  25 144.704 166.130   3
  -1  12 -25 67.9307 146.419   4
   1  12  26 1284.53 242.210   3
  -1  12 -26 1275.30 268.072   4
  -1  12 -26 1527.29 321.235   3
  -1  12 -27 3508.70 380.604   4
   1  12  27 3672.94 348.852   3
   1 -12 -27 2861.59 751.911   4
  -1  12 -27 3541.17 423.018   3
  -1  12 -28 2448.81 319.910   4
   1  12  28 2807.59 312.134   3
  -1  12 -28 2397.99 366.852   3
   1 -12 -28 2062.51 730.367   4
   1  12  29 2395.03 294.739   3
  -1  12 -29 1997.53 297.077   4
  -1  12 -29 2060.92 332.328   3
  -1  12 -30 262.444 224.256   3
   1 -12 -30-110.522 596.403   4
  -1  12 -30 204.244 161.687   4
   1  12  30 144.977 138.396   3
   1  12  31 1828.98 249.724   3
  -1  12 -31 1689.76 261.896   4
   1 -12 -31 1837.27 748.788   4
  -1  12 -31 1458.99 298.285   3
   1  12  32 3597.26 320.515   3
   1 -12 -32 2544.70 768.000   4
  -1  12 -32 2943.41 317.656   4
   1  12  33 1803.36 233.022   3
  -1  12 -33 1594.39 245.551   4
   1 -12 -33 2565.04 779.215   4
   1  12  34 2006.16 233.218   3
  -1  12 -34 1810.40 245.322   4
   1 -12 -34 2331.08 727.916   4
  -1  12 -35 477.849 159.165   4
   1  12  35 529.420 130.823   3
   1 -12 -36 468.582 511.215   4
  -1  12 -36 383.352 140.294   4
   1 -12 -37 535.430 450.248   4
  -1  12 -37 130.609 104.552   4
   1 -12 -38 980.217 429.791   4
  -1  12 -38 231.814 112.006   4
   1 -12 -39 560.974 370.727   4
  -1  12 -39 309.324 111.779   4
  -1  12 -40 425.345 105.589   4
   1  13 -39 1.26921 77.8241   4
   1  13 -38 216.005 104.523   4
   1  13 -37 251.099 112.387   4
   1  13 -36 151.106 121.678   4
  -1  13  36-39.2031 124.585   3
   1  13 -35 282.544 137.989   4
  -1  13  35 405.421 138.340   3
  -1  13  34 59.4401 136.985   3
   1 -13  34 46.1113 111.150   5
   1  13 -34 130.917 125.185   4
   1  13 -33 448.457 166.875   4
  -1  13  33 476.610 161.126   3
   1 -13  33 745.513 186.857   5
   1  13 -32 246.129 140.148   4
  -1  13  32 124.353 152.414   3
   1  13 -31 873.209 200.271   4
  -1 -13 -31 1261.99 699.904   4
  -1  13  31 780.560 191.098   3
   1  13 -30 1363.44 245.436   4
   1  13 -30 1180.17 251.489   3
  -1  13  30 1690.23 252.675   3
  -1  13  29 943.489 223.284   3
  -1 -13 -29 1318.97 735.933   4
   1  13 -29 1197.67 242.520   4
   1  13 -29 795.197 250.064   3
   1  13 -28 2914.75 377.660   3
  -1  13  28 3328.22 341.867   3
  -1 -13 -28 2399.08 746.554   4
   1  13 -28 3326.48 357.253   4
   1  13 -27 1538.40 272.709   4
  -1  13  27 1480.38 260.031   3
   1  13 -27 1336.56 287.206   3
   1  13 -26 3111.13 388.981   3
  -1  13  26 3675.92 376.552   3
  -1 -13 -26 2557.19 757.483   4
   1  13 -26 3308.73 375.222   4
   1  13 -25 5409.76 468.345   4
   1  13 -25 4404.05 459.611   3
  -1  13  25 6115.35 463.436   3
  -1 -13 -25 4979.72 978.292   4
   1  13 -24 550.330 252.773   3
   1  13 -24 476.519 210.341   4
  -1  13  24 639.677 209.458   3
   1  13 -23 1271.27 245.202   4
   1  13 -23 1132.19 284.925   3
  -1  13  23 1286.39 250.575   3
   1  13 -22 37.5663 229.626   3
  -1  13  22-12.7871 179.953   3
   1  13 -22-228.025 200.909   4
   1  13 -21 2633.40 393.512   3
  -1  13  21 2690.71 323.205   3
   1  13 -21 2440.48 336.031   4
   1 -13  20 7.17482 363.423   9
  -1  13  20 137.316 159.260   3
   1  13 -20 74.4885 156.098   4
   1  13 -20 433.676 259.860   3
   1  13 -19 2167.63 317.461   4
   1  13 -19 2469.55 382.828   3
  -1  13  19 2077.32 303.442   3
   1 -13  19 1444.63 546.103   9
   1 -13  18 3.50534 430.486   9
   1  13 -18 126.033 168.565   4
   1  13 -18 174.191 256.285   3
  -1  13  18-168.807 166.156   3
  -1  13  17 10000.5 581.177   3
   1  13 -17 11201.1 645.264   4
   1 -13  17 9283.50 1329.49   9
   1  13 -17 10599.7 676.412   3
   1  13 -16 841.484 244.031   4
  -1  13  16 411.432 188.644   3
   1 -13  16 17.0299 329.855   9
   1  13 -16 679.034 295.737   3
   1 -13  15 3284.11 819.509   9
  -1  13  15 4000.85 371.450   3
   1  13 -15 3767.84 423.664   3
   1  13 -15 4241.49 407.872   4
   1  13 -14 2851.01 357.898   4
   1 -13  14 1691.36 608.235   9
  -1  13  14 3093.67 335.550   3
   1  13 -14 2689.10 382.126   3
  -1  13  13 733.760 202.151   3
   1  13 -13 578.596 255.727   3
   1 -13  13 436.972 376.700   9
   1  13 -13 554.261 200.812   4
   1  13 -12 2105.61 302.032   4
  -1  13  12 2192.04 285.288   3
   1 -13  12 2301.24 678.141   9
   1  13 -12 1844.41 320.578   3
   1  13 -11 3372.59 390.908   3
   1  13 -11 4226.38 390.484   4
  -1  13  11 3257.60 337.053   3
   1  13 -10 4712.29 390.153  11
   1  13 -10 2688.02 356.909   3
  -1  13  10 3591.66 341.408   3
   1  13 -10 3214.24 354.378   4
   1 -13  10 1909.39 617.837   9
   1  13  -9 8357.18 489.089  11
  -1  13   9 8944.95 523.416   3
   1  13  -9 9963.78 571.856   4
   1  13  -9 8870.24 566.911   3
   1  13  -8 1523.89 245.133  11
  -1  13   8 1509.19 247.368   3
   1  13  -8 1811.57 277.808   4
   1  13  -8 1491.36 293.596   3
   1 -13   8 1407.38 461.651   9
   1 -13   7 3023.27 736.911   9
   1  13  -7 3952.50 402.212   3
   1  13  -7 3227.83 312.070  11
   1  13  -7 3735.30 356.784   4
  -1  13   7 3117.18 292.237  11
  -1  13   7 3584.10 342.335   3
  -1  13   6 2800.97 316.362   3
   1 -13   6 1740.51 519.726   9
   1  13  -6 2748.79 353.677   3
  -1  13   6 2591.61 268.040  11
   1  13  -6 2835.96 315.259   4
   1  13  -6 2189.40 270.568  11
   1  13  -5 929.143 221.964   4
   1 -13   5 55.2270 273.640   9
   1  13  -5 893.027 206.194  11
   1  13  -5 1112.11 266.438   3
  -1  13   5 835.347 217.138   3
  -1  13   5 311.038 136.963  11
  -1  13   4 11507.2 595.440   3
  -1  13   4 10686.7 508.628  11
   1  13  -4 11149.0 602.084   3
   1  13  -4 11644.9 566.301  11
   1  13  -3 10186.7 528.406  11
  -1  13   3 8585.83 461.600  11
  -1  13   3 9658.48 543.428   3
   1  13  -3 9368.66 552.493   3
  -1  13   2-291.244 217.750   3
   1  13  -2 350.718 216.047   3
   1  13  -2 190.746 149.192  11
  -1  13   2-174.000 157.533  11
   1  13  -1 18405.2 736.423   3
   1  13  -1 19327.7 718.061  11
  -1  13   1 18727.2 671.906  11
  -1  13   1 18602.7 746.201   3
  -1  13   0 71.6257 170.444   3
   1  13   0 718.326 212.577   3
   1  13   0 699.825 195.981  11
  -1  13   0 138.041 137.269  11
   1  13   1 19737.1 726.201  11
   1  13   1 18840.2 740.657   3
  -1  13  -1 19203.4 766.007   3
  -1  13  -1 19724.1 689.633  11
  -1  13  -2 148.884 141.610  11
   1  13   2 353.804 172.337  11
   1  13   2 86.7788 165.662   3
  -1  13  -2 64.7826 178.886   3
  -1  13  -3 9208.11 478.267  11
  -1  13  -3 9606.21 560.387   3
   1  13   3 9855.21 542.250   3
   1  13   3 10787.9 547.010  11
  -1  13  -4 11162.0 600.253   3
   1  13   4 11702.6 564.261  11
  -1  13  -4 12212.5 548.821  11
   1  13   4 10803.2 560.525   3
  -1 -13   5 1199.78 498.988   9
   1  13   5 1023.06 211.959   3
  -1  13  -5 731.243 192.995  11
   1  13   5 1060.89 214.604  11
  -1  13  -5 737.338 250.126   3
  -1  13  -6 2653.16 314.523   4
   1  13   6 2660.45 295.054  11
   1  13   6 2816.76 316.279   3
  -1  13  -6 2653.86 342.988   3
  -1  13  -6 2813.60 297.642  11
  -1  13  -7 3994.82 370.024   4
  -1  13  -7 3524.49 381.647   3
   1  13   7 3337.50 331.568   3
   1  13   7 3673.03 339.424  11
  -1 -13   7 2872.97 738.052   9
  -1 -13   8 1028.11 456.338   9
   1  13   8 1565.10 258.993   3
  -1  13  -8 1561.63 267.562   4
   1  13   8 1635.20 249.887  11
  -1  13  -8 1480.27 292.264   3
  -1 -13   9 7712.83 1174.64   9
   1  13   9 8958.29 513.429  11
   1  13   9 9192.77 517.570   3
  -1  13  -9 9249.30 589.601   3
  -1  13  -9 9885.06 569.049   4
  -1  13 -10 3318.71 382.316   3
  -1  13 -10 3727.27 382.052   4
   1  13  10 3011.91 323.477   3
   1  13  10 3179.14 324.938  11
  -1 -13  10 2133.40 660.868   9
  -1 -13  11 3544.96 847.438   9
  -1  13 -11 3704.88 400.412   3
  -1  13 -11 4059.74 396.049   4
   1  13  11 3965.51 362.413   3
   1  13  11 4063.38 370.609  11
  -1 -13  12 1423.23 550.667   9
  -1  13 -12 2374.13 322.930   4
  -1  13 -12 2195.20 340.614   3
   1  13  12 2131.83 282.518   3
   1  13  12 2216.54 291.870  11
  -1  13 -13 716.742 221.156   4
   1  13  13 361.547 148.641  11
  -1 -13  13-135.341 305.746   9
  -1  13 -13 705.262 273.831   3
   1  13  13-474.029 409.024   2
   1  13  13 454.035 188.990   3
   1  13  14 2815.85 310.075  11
  -1 -13  14 2600.60 737.335   9
  -1  13 -14 3291.70 368.651   4
   1  13  14 2562.18 305.778   3
  -1  13 -14 2804.55 390.447   3
   1  13  15 3428.35 335.663  11
  -1  13 -15 3945.25 446.199   3
   1  13  15 4000.49 367.424   3
  -1  13 -15 4327.20 414.394   4
   1  13  15 2315.74 717.786   2
  -1 -13  15 2763.15 815.838   9
  -1 -13  16 21.2735 326.843   9
   1  13  16 618.384 205.752   3
  -1  13 -16 731.425 279.998   3
   1  13  16-128.433 380.895   2
   1  13  16 770.001 215.187  11
  -1  13 -16 721.231 239.611   4
  -1 -13  17 7816.81 1275.10   9
   1  13  17 8406.27 1504.78   2
  -1  13 -17 10396.1 669.210   3
  -1  13 -17 10680.4 640.964   4
   1  13  17 11239.6 591.384  11
   1  13  17 11376.0 592.714   3
   1  13  18-279.801 203.239  11
  -1  13 -18 437.260 272.160   3
  -1 -13  18 714.529 464.059   9
   1  13  18 104.811 155.269   3
  -1  13 -18 177.629 179.947   4
  -1  13 -19 2288.50 330.938   4
   1  13  19 2097.27 544.486   2
   1  13  19 2228.56 290.347  11
  -1 -13  19 2047.58 784.805   9
   1  13  19 2182.93 287.489   3
  -1  13 -19 2500.76 388.458   3
  -1  13 -20 405.890 255.367   3
  -1  13 -20 244.055 182.522   4
   1  13  20 139.198 145.438   3
  -1 -13  21 2341.21 759.267   9
  -1  13 -21 2616.36 342.167   4
   1  13  21 2502.33 301.523   3
  -1  13 -21 3058.22 425.000   3
  -1  13 -22 183.450 241.855   3
   1  13  22-160.361 170.876   3
  -1  13 -22 221.699 178.965   4
   1  13  23 1297.23 246.013   3
  -1  13 -23 1036.15 243.627   4
  -1  13 -23 1292.18 309.918   3
  -1  13 -24 828.150 239.679   4
  -1  13 -24 954.829 290.414   3
   1  13  24 618.719 193.208   3
  -1  13 -25 5432.69 498.789   3
   1  13  25 5877.23 438.621   3
  -1  13 -25 5705.44 469.748   4
   1  13  26 3603.12 348.112   3
  -1  13 -26 3727.88 390.253   4
   1 -13 -26 2313.97 748.569   4
  -1  13 -26 3318.34 410.210   3
  -1  13 -27 1489.14 255.837   4
   1  13  27 1651.48 257.882   3
  -1  13 -27 1618.71 323.675   3
   1  13  28 2938.52 312.831   3
  -1  13 -28 2884.56 370.941   3
  -1  13 -28 3075.19 341.962   4
  -1  13 -29 1129.64 235.354   4
  -1  13 -29 1254.55 284.170   3
   1  13  29 1278.83 217.901   3
   1 -13 -29 866.058 602.791   4
   1 -13 -30 1230.24 668.907   4
  -1  13 -30 1432.92 278.378   3
  -1  13 -30 1436.02 254.976   4
   1  13  30 1566.48 226.653   3
   1 -13 -31 1124.46 672.166   4
  -1  13 -31 702.830 181.796   4
  -1  13 -31 727.521 235.936   3
   1  13  31 1099.13 204.392   3
   1 -13 -32 286.820 643.510   4
   1  13  32-42.1547 136.170   3
  -1  13 -32 145.033 143.763   4
   1  13  33 534.328 147.299   3
   1 -13 -33 913.333 629.657   4
  -1  13 -33 201.680 140.748   4
  -1  13 -34 41.7549 121.806   4
   1 -13 -34 1119.14 650.746   4
   1 -13 -35 762.990 596.806   4
  -1  13 -35 254.623 127.227   4
   1 -13 -36 234.428 442.258   4
  -1  13 -36-80.5714 106.215   4
   1 -13 -37 488.505 393.925   4
  -1  13 -37 227.044 104.603   4
  -1  13 -38-4.91615 87.9361   4
   1  14 -37 132.802 89.8395   4
   1  14 -36 143.660 99.0671   4
   1  14 -35 225.556 116.958   4
  -1  14  35 292.252 122.847   3
   1 -14  34 578.539 145.727   5
  -1  14  34 402.619 136.741   3
   1  14 -34 359.762 135.896   4
   1 -14  33 182.654 120.392   5
   1  14 -33 128.505 121.833   4
  -1  14  33 105.955 119.579   3
   1 -14  32 1726.67 244.110   5
  -1  14  32 1678.32 223.113   3
   1  14 -32 1632.18 229.064   4
   1  14 -31 720.486 184.392   4
  -1 -14 -31 1426.39 658.134   4
  -1  14  31 731.815 184.128   3
  -1  14  30 2180.78 271.072   3
   1  14 -30 1602.17 274.671   3
   1  14 -30 1458.72 240.918   4
   1  14 -29 101.289 130.459   4
  -1  14  29 412.848 158.803   3
  -1 -14 -29 799.709 743.449   4
   1  14 -29 103.633 186.853   3
  -1  14  28-55.3731 163.755   3
   1  14 -28 206.078 158.025   4
   1  14 -28-194.957 211.094   3
  -1  14  27 73.2305 150.231   3
   1  14 -27-49.8629 202.168   3
   1  14 -27 26.6719 129.992   4
  -1 -14 -27-168.524 662.238   4
  -1  14  26 456.608 191.507   3
   1  14 -26 420.046 188.719   4
  -1 -14 -26-209.725 765.483   4
   1  14 -26 292.936 212.115   3
   1  14 -25 1159.76 287.523   3
  -1 -14 -25 403.713 623.228   4
  -1  14  25 1332.44 242.781   3
   1  14 -25 1189.40 235.357   4
   1  14 -24 1297.04 256.680   4
  -1  14  24 958.371 215.493   3
   1  14 -24 1303.51 294.558   3
   1  14 -23 3366.96 371.098   4
  -1  14  23 2995.75 344.206   3
   1  14 -23 2896.98 391.357   3
  -1  14  22 191.844 161.499   3
   1  14 -22 525.366 257.424   3
   1  14 -22 153.478 175.674   4
  -1  14  21 3992.97 393.440   3
   1  14 -21 3641.69 424.438   3
   1  14 -21 3609.85 396.497   4
   1  14 -20 1554.99 333.224   3
   1  14 -20 1447.56 278.196   4
  -1  14  20 1239.82 258.131   3
   1  14 -19 2213.01 327.824   4
  -1  14  19 1892.95 278.309   3
   1  14 -19 2321.44 363.442   3
   1  14 -18 17256.0 799.679   4
  -1  14  18 17350.7 760.688   3
   1  14 -18 16593.2 821.060   3
  -1  14  17 1933.48 292.156   3
   1 -14  17 2253.75 722.508   9
   1  14 -17 1216.27 329.385   3
   1  14 -17 1129.68 270.543   4
   1  14 -16 10741.0 661.154   3
   1  14 -16 11137.0 652.874   4
  -1  14  16 10970.7 607.220   3
   1  14 -15 1298.73 313.262   3
   1  14 -15 1348.83 274.279   4
   1 -14  15 1699.28 656.701   9
  -1  14  15 1216.39 249.222   3
   1  14 -14 9450.61 599.469   4
   1  14 -14 10338.4 647.889   3
  -1  14  14 10080.7 584.367   3
   1  14 -13 844.065 286.802   3
   1  14 -13 873.122 232.418   4
   1 -14  13 899.172 540.281   9
  -1  14  13 569.450 192.935   3
  -1  14  12 1878.11 283.993   3
   1  14 -12 1677.81 279.826   4
   1  14 -12 1074.00 297.015   3
   1  14 -11 2388.39 383.111   3
  -1  14  11 2686.58 331.528   3
   1  14 -11 2943.91 357.573   4
   1  14 -10 5107.83 436.224   4
   1 -14  10 3715.88 881.493   9
  -1  14  10 5268.49 438.928   3
   1  14 -10 4330.99 451.186   3
   1  14  -9 3737.33 378.771   4
  -1  14   9 2901.80 337.233   3
   1  14  -9 3104.88 393.520   3
   1  14  -8 4844.75 400.133  11
  -1  14   8 5285.71 427.117   3
   1  14  -8 5158.97 431.730   4
   1  14  -8 4375.09 432.813   3
   1  14  -7 1218.86 242.833   4
  -1  14   7 979.775 248.070   3
   1  14  -7 906.456 212.462  11
  -1  14   7 428.658 140.929  11
   1  14  -7 1138.05 269.683   3
   1  14  -6 1453.62 307.121   3
   1  14  -6 872.627 208.886  11
  -1  14   6 1602.10 270.259   3
  -1  14   6 934.202 184.572  11
   1  14  -5 4338.13 369.318  11
   1  14  -5 4662.92 437.592   3
  -1  14   5 3514.51 316.474  11
  -1  14   5 3555.79 372.588   3
  -1  14   4 14328.9 677.622   3
   1  14  -4 14343.7 696.452   3
   1  14  -4 13879.3 627.536  11
  -1  14   4 15111.3 611.293  11
  -1  14   3 288.960 153.736  11
   1  14  -3 534.034 232.233   3
  -1  14   3 398.466 187.104   3
   1  14  -3 406.176 195.015  11
  -1  14   2 2762.75 279.088  11
   1  14  -2 3592.51 377.570   3
  -1  14   2 2611.37 323.214   3
   1  14  -2 2881.84 314.181  11
[truncated: 4,002,902 more chars]
